# Supplementary material for: The effect of high-intensity interval training on health-related outcomes in obese adolescents: a systematic review and meta-analysis
Source: Front Physiol. 2025 Aug 20;16:1609818. doi: 10.3389/fphys.2025.1609818 (PMC12403219; doi:10.3389/fphys.2025.1609818)
Supplement: Supplementary file 6 [file Table2.xlsx]

Record #1 of 1479
Provider: John Wiley & Sons, Ltd.
Content: text/plain; charset="UTF-8"

TY  -  JOUR
AN  -  CN-02420844
AU  -  Cooke, MB
AU  -  Deasy, W
AU  -  Ritenis, EJ
AU  -  Wilson, RA
AU  -  Stathis, CG
TI  -  Effects of Intermittent Energy Restriction Alone and in Combination with Sprint Interval Training on Body Composition and Cardiometabolic Biomarkers in Individuals with Overweight and Obesity
JA  -  International journal of environmental research and public health
PY  -  2022
VL  -  19
IS  -  13
C3  -  PUBMED 35805627,EMBASE 2017262756
M3  -  Journal article
KW  -  *body composition
KW  -  *intermittent fasting
KW  -  *obesity /therapy
KW  -  *sprint interval training
KW  -  *therapy effect
KW  -  Adult
KW  -  Aerobic capacity
KW  -  Anthropometry
KW  -  Article
KW  -  Biomarkers
KW  -  Blood sampling
KW  -  Body Composition
KW  -  Body mass
KW  -  Body weight
KW  -  Body weight loss
KW  -  Cardiorespiratory fitness
KW  -  Cardiovascular Diseases
KW  -  Cholesterol blood level
KW  -  Clinical article
KW  -  Controlled study
KW  -  Diastolic blood pressure
KW  -  Dietary intake
KW  -  Exercise intensity
KW  -  Fat mass
KW  -  Female
KW  -  Glucose homeostasis
KW  -  Glucose tolerance
KW  -  Hemodynamics
KW  -  High‐Intensity Interval Training
KW  -  Human
KW  -  Humans
KW  -  Insulin resistance
KW  -  Intra‐abdominal fat
KW  -  Lipid fingerprinting
KW  -  Lipoprotein blood level
KW  -  Male
KW  -  Middle aged
KW  -  Obesity
KW  -  Overweight
KW  -  Patient compliance
KW  -  Physical activity
KW  -  Pulse wave velocity
KW  -  Randomized controlled trial
KW  -  Systolic blood pressure
KW  -  Treatment duration
KW  -  Treatment outcome
KW  -  Triacylglycerol blood level
KW  -  Waist circumference
KW  -  Waist hip ratio
KW  -  Young adult
DO  -  10.3390/ijerph19137969
AB  -  The popularity of intermittent fasting (IF) and high intensity (sprint) interval training (SIT) has increased in recent years amongst the general public due to their purported health benefits and feasibility of incorporation into daily life. The number of scientific studies investigating these strategies has also increased, however, very few have examined the combined effects, especially on body composition and cardiometabolic biomarkers, which is the primary aim of this investigation. A total of thirty‐four male and female participants (age: 35.4 ± 8.4 y, body mass index (BMI): 31.3 ± 3.5 kg/m2, aerobic capacity (VO2peak) 27.7 ± 7.0 mL·kg−1·min−1) were randomized into one of three 16‐week interventions: (1) 5:2 IF (2 non‐consecutive days of fasting per week, 5 days on ad libitum eating), (2) supervised SIT (3 bouts per week of 20s cycling at 150% VO2peak followed by 40 s of active rest, total 10 min duration), and (3) a combination of both interventions. Body composition, haemodynamic and VO2peak were measured at 0, 8 and 16 weeks. Blood samples were also taken and analysed for lipid profiles and markers of glucose regulation. Both IF and IF/SIT significantly decreased body weight, fat mass and visceral fat compared to SIT only (p < 0.05), with no significant differences between diet and diet + exercise combined. The effects of diet and/or exercise on cardiometabolic biomarkers were mixed. Only exercise alone or with IF significantly increased cardiorespiratory fitness. The results suggest that energy restriction was the main driver of body composition enhancement, with little effect from the low volume SIT. Conversely, to achieve benefits in cardiorespiratory fitness, exercise is required.
UR  -  https://www.cochranelibrary.com/central/doi/10.1002/central/CN-02420844/full
ER  -  


Record #2 of 1479
Provider: John Wiley & Sons, Ltd.
Content: text/plain; charset="UTF-8"

TY  -  JOUR
AN  -  CN-02342546
AU  -  Mello-Silva, BN
AU  -  Protzen, GV
AU  -  Del Vecchio, FB
TI  -  Inclusion of sprints during moderate-intensity continuous exercise enhances post-exercise fat oxidation in young males
JA  -  Physiologie appliquee, nutrition et metabolisme [Applied physiology, nutrition, and metabolism]
PY  -  2022
VL  -  47
IS  -  2
SP  -  165‐172
C3  -  PUBMED 34637645,EMBASE 636374310
M3  -  Journal article
KW  -  *moderate intensity continuous training
KW  -  *oxidation
KW  -  Adipose Tissue [metabolism]
KW  -  Adult
KW  -  Analysis of variance
KW  -  Article
KW  -  Bullet
KW  -  Clinical article
KW  -  Controlled study
KW  -  Crossover procedure
KW  -  Cross‐Over Studies
KW  -  Exercise [*physiology]
KW  -  High‐Intensity Interval Training [*methods]
KW  -  Human
KW  -  Human tissue
KW  -  Humans
KW  -  Lactate blood level
KW  -  Lactic Acid [blood]
KW  -  Lung gas exchange
KW  -  Male
KW  -  Maximal oxygen uptake
KW  -  Oxidation‐Reduction
KW  -  Oxygen Consumption [physiology]
KW  -  Randomized controlled trial
KW  -  Remission
KW  -  Respiratory Rate
KW  -  Young Adult
DO  -  10.1139/apnm-2021-0383
AB  -  To assess the physiological demands of including high‐intensity efforts during continuous exercise, we designed a randomized crossover study, in which 12 physically active young males executed 3 different exercises in random order: FATmax ‐ continuous exercise at the highest fat oxidation zone; 2min‐130% ‐ FATmax interspersed by a 2‐minute bout at 130% of the maximal oxygen uptake associated intensity (iV̇O2max); and 20s:10s‐170% ‐ FATmax interspersed by four 20‐s bouts at 170%iV̇O2max interpolated by 10s of passive recovery. We measured oxygen uptake (V̇O2), blood lactate concentration ([LAC]), respiratory exchange rate (RER), and fat and carbohydrate (CHO) oxidation. For statistical analyses, repeated‐measures ANOVA was applied. Although no differences were found for average V̇O2 or carbohydrate oxidation rate, the post‐exercise fat oxidation rate was 37.5% and 50% higher during the 2min‐130% and 20s:10s‐170% protocols, respectively, compared with the FATmax protocol, which also presented lower values of RER during exercise compared with 2min‐130% and 20s:10s‐170% (p < 0.001 in both), and higher values post‐exercise (p = 0.04 and p = 0.002, respectively). [LAC] was higher during exercise when high‐intensity bouts were applied (p < 0.001 for both) and was higher at post‐exercise during the intermittent bouts compared with FATmax (p = 0.016). The inclusion of high‐intensity efforts during moderate‐intensity continuous exercise promoted higher physiological demands and post‐exercise fat oxidation. Novelty: The inclusion of 2‐minute efforts modifies continuous exercise demands. Maximal efforts can increase post‐exercise fat oxidation. 2‐minute maximal efforts, continuous or intermittent, presents similar demands.
UR  -  https://www.cochranelibrary.com/central/doi/10.1002/central/CN-02342546/full
ER  -  


Record #3 of 1479
Provider: John Wiley & Sons, Ltd.
Content: text/plain; charset="UTF-8"

TY  -  JOUR
AN  -  CN-02122402
AU  -  Moghaddam, M
AU  -  Estrada, CA
AU  -  Baghurst, T
AU  -  Jacobson, BH
TI  -  Muscular morphological adaptations of two whole-body high intensity interval training configurations
JA  -  Journal of sports medicine and physical fitness
PY  -  2020
VL  -  60
IS  -  7
SP  -  985‐991
C3  -  PUBMED 32343081,EMBASE 631649449
M3  -  Journal article
KW  -  *high intensity interval training
KW  -  *morphological adaptation
KW  -  Adaptation, Physiological
KW  -  Adult
KW  -  Article
KW  -  Clinical article
KW  -  Controlled study
KW  -  Echography
KW  -  Female
KW  -  High‐Intensity Interval Training [*methods]
KW  -  Human
KW  -  Human experiment
KW  -  Humans
KW  -  Male
KW  -  Quadriceps Muscle [*anatomy & histology, diagnostic imaging, *physiology]
KW  -  Randomized controlled trial
KW  -  Rectus femoris muscle
KW  -  Ultrasonography
KW  -  Vastus lateralis muscle
DO  -  10.23736/S0022-4707.20.10526-7
AB  -  BACKGROUND: High‐intensity intermittent training (HIIT) has increased in popularity due to being time‐efficient mode of exercise. Previous HIIT studies have mainly focused on percentage of fat loss, fat mass loss, and weight loss. However, enhancing muscle protein synthesis induced by HIIT that results in muscular morphological adaptations is a potential benefit of HIIT. This study compared the effects of two HIIT protocols on muscular morphological adaptations. METHODS: Thirty‐four recreationally active participants were randomly assigned to 10‐5‐HIIT and 20‐10‐HIIT to complete 6 sets of 6 intervals. The 10‐5‐HIIT and 20‐10‐HIIT protocols were performed with 10s:5s and 20s:10s exercise‐to‐rest ratios and provided with 1‐ and 2‐min recovery periods between sets, respectively. Muscle cross‐sectional area (mCSA) and echo intensity (EI) of the rectus femoris (RF) and vastus lateralis (VL) were assessed via B‐mode ultrasonography before and after intervention. Two‐way mixed factorial ANOVAs were used for analyses. RESULTS: The 10‐5‐HIIT and 20‐10‐HIIT groups significantly (P<0.05) increased RF mCSA (change (Δ)=0.4±0.8 cm2, 8.0%; Δ=0.5±0.8 cm2, 5.5%) and VL mCSA (Δ=1.2±1.6 cm2, 9.0%; Δ=2.20±1.4 cm2, 10.4%), respectively. No significant (P>0.05) change was observed for the EI of the RF and VL. CONCLUSIONS: Whole‐body HIIT can be a time‐efficient exercise modality to elicit muscular morphological adaptations in the RF and VL muscles. The 10‐5‐HIIT protocol induced benefits comparable to those of the 20‐10‐HIIT, while it reduced the total exercise time by 50%.
UR  -  https://www.cochranelibrary.com/central/doi/10.1002/central/CN-02122402/full
ER  -  


Record #4 of 1479
Provider: John Wiley & Sons, Ltd.
Content: text/plain; charset="UTF-8"

TY  -  JOUR
AN  -  CN-01976823
AU  -  Alizadeh, H
AU  -  Safarzade, A
TI  -  High intensity intermittent training induces anti-inflammatory cytokine responses and improves body composition in overweight adolescent boys
JA  -  Hormone molecular biology and clinical investigation
PY  -  2019
VL  -  39
IS  -  3
C3  -  PUBMED 31369392,EMBASE 628851570
M3  -  Journal article
KW  -  *body composition
KW  -  *cytokine response
KW  -  *high intensity interval training
KW  -  *obesity
KW  -  Adolescent
KW  -  Adult
KW  -  Antiinflammatory activity
KW  -  Article
KW  -  Biomarkers
KW  -  Body Composition
KW  -  Body Mass Index
KW  -  Body fat
KW  -  Body mass
KW  -  Body weight
KW  -  Clinical article
KW  -  Controlled study
KW  -  Cytokines [*metabolism]
KW  -  Dietary intake
KW  -  Energy metabolism
KW  -  Fasting
KW  -  High‐Intensity Interval Training
KW  -  Human
KW  -  Humans
KW  -  Inflammation Mediators [*metabolism]
KW  -  Male
KW  -  Overweight [*metabolism]
KW  -  Priority journal
KW  -  Protein blood level
KW  -  Stretching exercise
KW  -  Young Adult
DO  -  10.1515/hmbci-2019-0004
AB  -  Background Anti‐inflammatory cytokines, interleukin‐4 (IL‐4) and interleukin‐13 (IL‐13) modulate systemic energy metabolism through modifying body composition parameters. Hence, this study aimed at overweight adolescent boys to explore the effect of high intensity intermittent training (HIIT) on these anti‐inflammatory cytokines and body composition parameters. Materials and methods Twenty overweight adolescent boys [aged: 18.0 ± 1.5 years, weight: 81.8 ± 4.3 kg, body mass index (BMI): 27.6 ± 0.8 kg/m2] completed this study. The subjects were randomly assigned into two groups of control (CG, n = 10) and training (TG, n = 10). Subjects in the TG performed their training sessions 3 days/week for 6 weeks. The baseline serum values of IL‐4 and IL‐13 and anthropometric features were measured 1 day before the beginning of exercise intervention and 1 day after the last training session in a fasting state. Results Six weeks of HIIT significantly increased the baseline serum levels of IL‐4 (p = 0.022) and IL‐13 (p = 0.014) in overweight adolescent boys. In addition, body weight (BW), BMI and body fat percent (BF%) were reduced in response to HIIT. Moreover, significantly negative correlations were found between changes of IL‐4 and IL‐13 with changes of BW, BMI and BF%. Conclusions HIIT seems to be an appropriate exercise modality for overweight adolescent boys to induce an anti‐inflammatory cytokine response and, to improve body composition.
UR  -  https://www.cochranelibrary.com/central/doi/10.1002/central/CN-01976823/full
ER  -  


Record #5 of 1479
Provider: John Wiley & Sons, Ltd.
Content: text/plain; charset="UTF-8"

TY  -  JOUR
AN  -  CN-02723984
AU  -  Batitucci, G
AU  -  Almeida, OG
AU  -  De Martinis, ECP
AU  -  Solar, I
AU  -  Cintra, DE
AU  -  de Freitas, EC
TI  -  Intermittent fasting and high-intensity interval training do not alter gut microbiota composition in adult women with obesity
JA  -  American journal of physiology. Endocrinology and metabolism
PY  -  2024
VL  -  327
IS  -  3
SP  -  E241‐E257
C3  -  PUBMED 38922577,EMBASE 644626866
M3  -  Journal article
KW  -  *Fasting
KW  -  *Gastrointestinal Microbiome [physiology]
KW  -  *High‐Intensity Interval Training [methods]
KW  -  *Obesity [metabolism, microbiology, therapy]
KW  -  *high intensity interval training
KW  -  *intermittent fasting
KW  -  *intestine flora
KW  -  *obesity
KW  -  Adolescent
KW  -  Adult
KW  -  Article
KW  -  Clinical article
KW  -  Controlled study
KW  -  Exercise
KW  -  Fatty Acids, Volatile [metabolism]
KW  -  Feces [microbiology]
KW  -  Female
KW  -  Gas chromatography
KW  -  Human
KW  -  Humans
KW  -  Inflammation
KW  -  Intermittent Fasting
KW  -  Nonhuman
KW  -  Randomized controlled trial
KW  -  Young Adult
DO  -  10.1152/ajpendo.00310.2023
AB  -  Obesity is advancing at an accelerated pace, and yet its treatment is still an emerging field. Although studies have demonstrated the role of the microbiota in the pathogenesis of obesity, this is the first study to show the effects of intermittent fasting (IF), combined or not with exercise, and high‐intensity interval training (HIIT) on the gut microbiota composition in women with obesity. Our hypothesis is that IF combined with HIIT can promote the remodeling of the composition and function of the gut microbiota. Thirty‐six women with obesity, aged between 18 and 40 yr, participated in the study. They were randomly divided into three groups: 1) IF associated with HIIT group [IF + exercise group (EX), n = 15]; 2) HIIT group (EX, n = 11); and 3) IF group (IF, n = 10). Interventions took place over 8 wk, and all assessments were performed preintervention and postintervention. The HIIT circuit was performed 3 times/wk, for 25 min/session. The IF protocol was a 5:2 (2 times/wk). Multiplex analysis of inflammatory cytokines, sequencing of the 16S rRNA gene, and gas chromatography to measure fecal concentrations of short‐chain fatty acids (SCFAs) were performed. This study was registered on ClinicalTrials.gov (NCT05237154). Exercise increased fecal acetate concentrations (P = 0.04), but no changes were observed in the composition and functional profile of the microbiota. The interventions did not change the composition of the microbiota, but exercise may play a modulatory role in the production of acetate. This investigation provides clinical insights into the use of IF and HIIT for women with obesity.NEW & NOTEWORTHY This is the first investigation about alternate‐day fasting combined with HITT on the gut microbiota of obese women. The study contributes to the advancement of human science involving IF and HIIT, popular strategies for managing obesity. Previous evidence has explored IF in modulating the microbiota in animal models or specific populations and clinical conditions. Despite the subtle outcomes, this study has relevance and originality in the field of gut microbiota knowledge.
UR  -  https://www.cochranelibrary.com/central/doi/10.1002/central/CN-02723984/full
ER  -  


Record #6 of 1479
Provider: John Wiley & Sons, Ltd.
Content: text/plain; charset="UTF-8"

TY  -  JOUR
AN  -  CN-02464457
AU  -  Ghaith, A
AU  -  Chacaroun, S
AU  -  Borowik, A
AU  -  Chatel, L
AU  -  Doutreleau, S
AU  -  Wuyam, B
AU  -  Tamisier, R
AU  -  Pépin, JL
AU  -  Flore, P
AU  -  Verges, S
TI  -  Hypoxic high-intensity interval training in individuals with overweight and obesity
JA  -  American journal of physiology. Regulatory, integrative and comparative physiology
PY  -  2022
VL  -  323
IS  -  5
SP  -  R700‐R709
C3  -  PUBMED 36121143,EMBASE 639053578
M3  -  Journal article
KW  -  *exercise
KW  -  *high intensity interval training
KW  -  *hypoxia
KW  -  *obesity
KW  -  Adult
KW  -  Analysis of variance
KW  -  Arterial oxygen saturation
KW  -  Article
KW  -  Body composition
KW  -  Body mass
KW  -  Cardiorespiratory Fitness [physiology]
KW  -  Cardiorespiratory fitness
KW  -  Cardiovascular Diseases [etiology]
KW  -  Clinical article
KW  -  Controlled study
KW  -  Endothelium
KW  -  Exercise Therapy [adverse effects]
KW  -  Female
KW  -  Fraction of inspired oxygen
KW  -  Glucose
KW  -  Glucose blood level
KW  -  Health status
KW  -  High‐Intensity Interval Training
KW  -  Human
KW  -  Humans
KW  -  Hypoxia [complications]
KW  -  Insulin
KW  -  Lipid fingerprinting
KW  -  Lipids
KW  -  Male
KW  -  Metabolism
KW  -  Middle Aged
KW  -  Middle aged
KW  -  Obesity [complications, diagnosis, therapy]
KW  -  Overweight [therapy]
KW  -  Oxidation
KW  -  Peak oxygen uptake
KW  -  Pulse wave velocity
KW  -  Randomized controlled trial
KW  -  Workload
DO  -  10.1152/ajpregu.00049.2022
AB  -  Combining moderate‐intensity exercise training with hypoxic exposure may induce larger improvement in cardiometabolic risk factors and health status compared with normoxic exercise training in obesity. Considering the greater cardiometabolic effects of high‐intensity intermittent training (HIIT), we hypothesized that hypoxic high‐volume HIIT (H‐HIIT) would induce greater improvement in cardiorespiratory fitness and health status despite a lower absolute training workload than normoxic HIIT (N‐HIIT) in overweight/obesity. Thirty‐one subjects were randomized to an 8‐week H‐HIIT [10 male and 6 female; age: 51.0 ± 8.3 years; body mass index (BMI): 31.5 ± 4 kg·m‐2] or N‐HIIT (13 male and 2 female; age: 52.0 ± 7.5 years; BMI: 32.4 ± 4.8 kg·m‐2) program (3 sessions/week; cycling at 80% or 100% of maximal workload for H‐HIIT and N‐HIIT, respectively; target arterial oxygen saturation for H‐HIIT 80%, [Formula: see text] ∼0.12, i.e., ∼4,200 meters above sea level). Before and after training, the following evaluations were performed: incremental maximal and submaximal cycling tests, pulse‐wave velocity, endothelial function, fasting glucose, insulin, lipid profile, and body composition. Maximal exercise (V̇o2peak: H‐HIIT +14.2% ± 8.3% vs. N‐HIIT +12.1 ± 8.8%) and submaximal (ventilatory thresholds) capacity and exercise metabolic responses (power output at the crossover point and at maximal fat oxidation rate) increased significantly in both groups, with no significant difference between groups and without other cardiometabolic changes. H‐HIIT induced a greater peak ventilatory response (ANOVA group × time interaction F = 7.4, P = 0.016) compared with N‐HIIT. In overweight/obesity, the combination of normobaric hypoxia and HIIT was not superior for improving cardiorespiratory fitness improvement compared with HIIT in normoxia, although HIIT in hypoxia was performed at a lower absolute training workload.
UR  -  https://www.cochranelibrary.com/central/doi/10.1002/central/CN-02464457/full
ER  -  


Record #7 of 1479
Provider: John Wiley & Sons, Ltd.
Content: text/plain; charset="UTF-8"

TY  -  JOUR
AN  -  CN-01626950
AU  -  Cvetković, N
AU  -  Stojanović, E
AU  -  Stojiljković, N
AU  -  Nikolić, D
AU  -  Scanlan, AT
AU  -  Milanović, Z
TI  -  Exercise training in overweight and obese children: recreational football and high-intensity interval training provide similar benefits to physical fitness
JA  -  Scandinavian journal of medicine & science in sports
PY  -  2018
VL  -  28 Suppl 1
SP  -  18‐32
C3  -  PUBMED 29979479
M3  -  Journal article
KW  -  Adolescent
KW  -  Body Composition
KW  -  Body Mass Index
KW  -  Cardiorespiratory Fitness
KW  -  Child
KW  -  High‐Intensity Interval Training
KW  -  Humans
KW  -  Male
KW  -  Muscle, Skeletal [physiology]
KW  -  Obesity [*therapy]
KW  -  Overweight [*therapy]
KW  -  Soccer
DO  -  10.1111/sms.13241
AB  -  This study compared the effects of recreational football and high‐intensity interval training (HIIT) on body composition, muscular fitness, and cardiorespiratory fitness in overweight and obese children. Forty‐two overweight/obese males aged 11‐13 years [body mass index (BMI) >20.5 kg/m2 ] were randomly assigned to a recreational football training group (n = 14; 157.9 ± 5.8 cm; 63.7 ± 12.6 kg), HIIT group (n = 14; 163.8 ± 9.4 cm; 71.5 ± 10.5 kg), or nontraining control group (n = 14; 162.7 ± 9.3 cm; 67.4 ± 16.1 kg). Physical fitness components were measured at baseline and after 12 weeks of training at the same time of the day and under similar conditions, including body composition, muscular fitness (lower‐body power, change‐of‐direction speed, and flexibility), and cardiovascular fitness (Yo‐Yo Intermittent Endurance test distance, resting heart rate, and blood pressure). Lean body mass (4.3%, ES = 0.40; 95% CI: ‐0.48, 1.29; P = .382) and muscle mass 4.4% (ES = 0.40; 95% CI: ‐0.48, 1.29; P = .378) very likely increased in the recreational football group, while possible improvements were observed in the HIIT group (lean body mass: 2.5%, ES = 0.22; 95% CI: ‐0.62, 1.06; P = .607, muscle mass: 2.8%, ES = 0.23; 95% CI: ‐0.61, 1.07; P = .594). Only trivial increases were observed in the control group for lean body mass (0.5%, ES = 0.05; 95% CI: ‐0.70, 0.79; P = .906) and muscle mass (1.1%, ES = 0.09; 95% CI: ‐0.65, 0.83; P = .814). Significant differences were found between the recreational football and control groups in post‐training body mass (P = .034) and body mass index (P = .017). Body fat very likely decreased in the recreational football group (‐7.7%, ES = ‐0.41; 95% CI: ‐1.29, 0.48; P = .376) and possibly decreased in the HIIT group (‐5.2%, ES = ‐0.22; 95% CI: ‐1.05, 0.62; P = .607), with a trivial reduction in the control group (‐1.1%, ES = ‐0.04; 95% CI: ‐0.78, 0.70; P = .914). Very likely increases in lower‐body power were evident in the recreational football (17.0%, ES = 0.76; 95% CI: ‐0.15, 1.66; P = .107) and control groups (16.1%, ES = 0.55; 95% CI: ‐0.20, 1.31; P = .156), while small improvements were observed in the HIIT group (6.0%, ES = 0.24; 95% CI: ‐0.60, 1.08; P = .580, possible). Likely to most likely improvements in Yo‐Yo Intermittent Endurance test performance and change‐of‐direction speed were noted in the recreational football group (Yo‐Yo: 79.8%, ES = 1.09; 95% CI: 0.16, 2.03; P = .025, change‐of‐direction speed: ‐10.6%, ES = ‐1.05; 95% CI: ‐1.98, ‐0.12; P = .031) and the HIIT group (Yo‐Yo: 81.2%, ES = 1.03; 95% CI: 0.15, 1.92; P = .025, change‐of‐direction speed: ‐5.4%, ES = ‐0.91; 95% CI: ‐1.79, ‐0.04; P = .045). Diastolic blood pressure likely decreased in the recreational football (‐8.6%, ES = ‐0.74; 95% CI: ‐1.64, 0.17; P = .116) and HIIT groups (‐9.8%, ES = ‐0.57; 95% CI: ‐1.40, 0.30; P = .195), with a possible increase in the control group (1.2%, ES = 0.21; 95% CI: ‐0.53, 0.96; P = .068). Recreational football and HIIT elicited improvements in all muscular and cardiorespiratory fitness measures. In contrast, the control group, which performed only physical education classes, increased body mass, BMI, and fat mass. Therefore, additional activities such as recreational football or HIIT might counter the prevalence of overweight and obesity in children.
UR  -  https://www.cochranelibrary.com/central/doi/10.1002/central/CN-01626950/full
ER  -  


Record #8 of 1479
Provider: John Wiley & Sons, Ltd.
Content: text/plain; charset="UTF-8"

TY  -  JOUR
AN  -  CN-02159468
AU  -  Inoue, DS
AU  -  Monteiro, PA
AU  -  Gerosa-Neto, J
AU  -  Santana, PR
AU  -  Peres, FP
AU  -  Edwards, KM
AU  -  Lira, FS
TI  -  Acute increases in brain-derived neurotrophic factor following high or moderate-intensity exercise is accompanied with better cognition performance in obese adults
JA  -  Scientific reports
PY  -  2020
VL  -  10
IS  -  1
SP  -  13493
C3  -  PUBMED 32778721,EMBASE 632584298
M3  -  Journal article
KW  -  *metabolism
KW  -  Adult
KW  -  Brain‐Derived Neurotrophic Factor [genetics, *metabolism]
KW  -  Cognition
KW  -  Cognition [physiology]
KW  -  Executive Function [*physiology]
KW  -  Executive function
KW  -  Exercise
KW  -  Exercise Therapy
KW  -  Exercise [*physiology]
KW  -  Female
KW  -  Genetics
KW  -  High intensity interval training
KW  -  High‐Intensity Interval Training
KW  -  Human
KW  -  Humans
KW  -  Kinesiotherapy
KW  -  Male
KW  -  Obesity
KW  -  Obesity [metabolism, psychology]
KW  -  Physiology
KW  -  Psychology
DO  -  10.1038/s41598-020-70326-1
AB  -  The purpose of this study was to test if different intensities of aerobic exercise could influence abdominal fat, isoforms of BDNF and executive function. Twenty obese men (30.0 ± 5.4 years old; 34.4 ± 3.5 kg/m2) were randomized to moderate‐intensity continuous training (MICT, n = 10) and high‐intensity intermittent training (HIIT, n = 10) three times a week for 6 weeks, with isoenergetic energetic expenditure for each exercise session (  300 kcal) between conditions. Abdominal fat was assessed pre‐ and post‐intervention; executive function (Coding subtest from BETA‐III non‐verbal intelligence test and Stroop Color and Word Test), concentrations of mBDNF and proBDNF were assessed in response to acute exercise pre‐ and post‐intervention. Abdominal fat did not change in either group. There was a significant increase in mBDNF immediately after acute exercise in both groups before and after intervention. proBDNF did not present changes acutely nor after 6 weeks. Executive function presented a main effect of time at pre‐ and post‐intervention time‐points Stroop Word and Stroop Color and Coding subtest presented improved performance from pre‐ to post‐acute exercise session, in both groups. In conclusion, executive function improvements and acute exercise session‐induced increases in mBDNF concentration were found from pre‐ to post‐exercise intervention similarly between MICT and HIIT in obese men.
UR  -  https://www.cochranelibrary.com/central/doi/10.1002/central/CN-02159468/full
ER  -  


Record #9 of 1479
Provider: John Wiley & Sons, Ltd.
Content: text/plain; charset="UTF-8"

TY  -  JOUR
AN  -  CN-01708528
AU  -  Chuensiri, N
AU  -  Suksom, D
AU  -  Tanaka, H
TI  -  Effects of High-Intensity Intermittent Training on Vascular Function in Obese Preadolescent Boys
JA  -  Childhood obesity (Print)
PY  -  2018
VL  -  14
IS  -  1
SP  -  41‐49
C3  -  PUBMED 29099231
M3  -  Journal article
KW  -  Ankle Brachial Index
KW  -  Basal Metabolism
KW  -  Blood Vessels [*physiopathology]
KW  -  Body Composition
KW  -  Body Mass Index
KW  -  Carotid Intima‐Media Thickness
KW  -  Exercise Therapy [methods]
KW  -  High‐Intensity Interval Training [methods]
KW  -  Humans
KW  -  Lipids [blood]
KW  -  Male
KW  -  Oxygen Consumption
KW  -  Pediatric Obesity [*physiopathology, *therapy]
KW  -  Vascular Stiffness
KW  -  Vasodilation
KW  -  Waist Circumference
DO  -  10.1089/chi.2017.0024
AB  -  BACKGROUND: High‐intensity intermittent training (HIIT) may serve as an effective alternative to traditional endurance training, since HIIT has been shown to induce greater improvements in aerobic fitness and health‐related markers in adult populations. Our objective was to determine whether HIIT and supramaximal high‐intensity intermittent training (supra‐HIIT) would improve vascular structure and function in obese preadolescent boys. METHODS: Before the baseline testing, 48 obese preadolescent boys, aged 8‐12 years, were randomly assigned into control (CON; n = 16), HIIT (8 × 2 minutes at 90% peak power output, n = 16), and supra‐HIIT (8 × 20 seconds at 170% peak power output, n = 16) groups. Both exercise groups performed exercises on a cycle ergometer three times/week for 12 weeks. RESULTS: After 12 weeks, both HIIT and supra‐HIIT did not affect body mass, body fat percentage, and waist circumference. Peak oxygen consumption (VO2peak) increased in both HIIT and supra‐HIIT groups (p < 0.05). Both HIIT and supra‐HIIT groups had higher resting metabolic rate than the control group (p < 0.05). A measure of arterial stiffness, brachial‐ankle pulse wave velocity, and carotid intima‐media thickness decreased after 12 weeks of HIIT and supra‐HIIT program (all p < 0.05). Flow‐mediated dilation, a measure of endothelium‐dependent vasodilation, increased in both HIIT and supra‐HIIT groups (all p < 0.05). CONCLUSIONS: It is concluded that both HIIT and supra‐HIIT have favorable effects on aerobic capacity, metabolic rate, vascular function and structure, and blood lipid profile in obese preadolescent boys. HIIT may be a time efficient and effective exercise for preventing future cardiovascular disease in obese children.
UR  -  https://www.cochranelibrary.com/central/doi/10.1002/central/CN-01708528/full
ER  -  


Record #10 of 1479
Provider: John Wiley & Sons, Ltd.
Content: text/plain; charset="UTF-8"

TY  -  JOUR
AN  -  CN-02091832
AU  -  Inoue, DS
AU  -  Panissa, VL
AU  -  Antunes, BM
AU  -  Oliveira, FP
AU  -  Malta, RB
AU  -  Caldeira, RS
AU  -  Campos, EZ
AU  -  Pimentel, GD
AU  -  Franchini, E
AU  -  Lira, FS
TI  -  Reduced leptin level is independent of fat mass changes and hunger scores from high-intensity intermittent plus strength training
JA  -  Journal of sports medicine and physical fitness
PY  -  2018
VL  -  58
IS  -  7‐8
SP  -  1045‐1051
C3  -  PUBMED 28488831,EMBASE 624340343
M3  -  Journal article
KW  -  Adult
KW  -  Body Composition [*physiology]
KW  -  Body Fat Distribution
KW  -  Case‐Control Studies
KW  -  Energy Metabolism [*physiology]
KW  -  High‐Intensity Interval Training [*methods]
KW  -  Humans
KW  -  Hunger [*physiology]
KW  -  Leptin [*blood]
KW  -  Male
KW  -  Young Adult
DO  -  10.23736/S0022-4707.17.07370-4
AB  -  BACKGROUND: This study aimed to analyze the effects of high‐intensity intermittent training (HIIT) plus strength training on body composition, hormone related to energy balance (leptin), and hunger scores in physically active non‐obese men.METHODS: Sixteen men were allocated in two different groups, training group (N.=10) performed a combined HIIT (5 km, 1 minute of effort interspersed by 1 minute of rest in passive recovery) followed by strength exercise session (three sets, with load of 8‐12 repetition maximum) twice a week, during 8 weeks, while control group (N.=6) did not suffer any intervention. Hunger scores, leptin concentrations and body composition were assessed. Body composition, fasting leptin and hunger score were compared through two‐way analysis (group and period) with repeated measures in the second factor while leptin and hunger scores in exercise session pre‐ and post‐8 weeks through two‐way analysis (period and time of measurement) with repeated measures in the second factor.RESULTS: The fasting leptin decreased pre‐ to post‐8week in training group (7.7±4.9 to 2.9±2.1 ng/mL; P=0.012). For leptin response to exercise session there was main effect of training period, with higher values pre‐ (6.5±3.9 ng/mL) than post‐training (2.6±2.1 ng/mL; P<0.001). For hunger scores there was effect of time of measurement (P<0.001), decreasing after breakfast and increasing over the experiment.CONCLUSIONS: Combined HIIT plus strength training were able to promote alterations in a hormone related to energy balance independent of body composition and hunger index alterations in physically active non‐obese men.
UR  -  https://www.cochranelibrary.com/central/doi/10.1002/central/CN-02091832/full
ER  -  


Record #11 of 1479
Provider: John Wiley & Sons, Ltd.
Content: text/plain; charset="UTF-8"

TY  -  JOUR
AN  -  CN-01167128
AU  -  Martins, C
AU  -  Kazakova, I
AU  -  Ludviksen, M
AU  -  Mehus, I
AU  -  Wisloff, U
AU  -  Kulseng, B
AU  -  Morgan, L
AU  -  King, N
TI  -  High-Intensity Interval Training and Isocaloric Moderate-Intensity Continuous Training Result in Similar Improvements in Body Composition and Fitness in Obese Individuals
JA  -  International journal of sport nutrition and exercise metabolism
PY  -  2016
VL  -  26
IS  -  3
SP  -  197‐204
C3  -  PUBMED 26479856,EMBASE 610734633
M3  -  Journal article
KW  -  *body composition
KW  -  *body weight
KW  -  *cardiovascular function
KW  -  *exercise intensity
KW  -  *high intensity intermittent training
KW  -  *insulin response
KW  -  *moderate intensity continuous training
KW  -  *obesity
KW  -  *physical activity
KW  -  *respiratory exchange ratio
KW  -  *resting metabolic rate
KW  -  Adult
KW  -  Article
KW  -  Basal Metabolism
KW  -  Bicycle ergometer
KW  -  Blood Glucose [metabolism]
KW  -  Body Composition
KW  -  Body Mass Index
KW  -  Body Weight
KW  -  Body mass
KW  -  Caloric intake
KW  -  Cardiovascular Diseases [prevention & control]
KW  -  Cardiovascular System [metabolism]
KW  -  Clinical article
KW  -  Comparative study
KW  -  Controlled study
KW  -  Diet
KW  -  Diet restriction
KW  -  Exercise
KW  -  Fat free mass
KW  -  Fat mass
KW  -  Female
KW  -  Heart Rate
KW  -  High‐Intensity Interval Training
KW  -  Hip circumference
KW  -  Human
KW  -  Humans
KW  -  Insulin Resistance
KW  -  Insulin [blood]
KW  -  Insulin sensitivity
KW  -  Insulin/ec [Endogenous Compound]
KW  -  Macronutrient
KW  -  Male
KW  -  Metabolic Syndrome [prevention & control]
KW  -  Obesity [*therapy]
KW  -  Oxygen Consumption
KW  -  Physical Conditioning, Human [*methods]
KW  -  Physical Fitness [*physiology]
KW  -  Postprandial state
KW  -  Randomized controlled trial
KW  -  Sedentary Behavior
KW  -  Sedentary lifestyle
KW  -  Treatment duration
KW  -  Waist circumference
DO  -  10.1123/ijsnem.2015-0078
AB  -  This study aimed to determine the effects of 12 weeks of isocaloric programs of high‐intensity intermittent training (HIIT) or moderate‐intensity continuous training (MICT) or a short‐duration HIIT (1/2HIIT) inducing only half the energy deficit on a cycle ergometer, on body weight and composition, cardiovascular fitness, resting metabolism rate (RMR), respiratory exchange ratio (RER), nonexercise physical activity (PA) levels and fasting and postprandial insulin response in sedentary obese individuals. Forty‐six sedentary obese individuals (30 women), with a mean BMI of 33.3 ± 2.9 kg/m2 and a mean age of 34.4 ± 8.8 years were randomly assigned to one of the three training groups: HIIT (n = 16), MICT (n = 14) or 1/2HIIT (n = 16) and exercise was performed 3 times/week for 12 weeks. Overall, there was a significant reduction in body weight, waist (p < .001) and hip (p < .01) circumference,, trunk and leg fat mass (FM; p < .01) and an increase in trunk and leg fat free mass (FFM; p < .01) and cardiovascular fitness (VO2max in ml/kg/min; p < .001) with exercise. However, no significant differences were observed between groups. There was no significant change in RMR, RER, nonexercise PA levels, fasting insulin or insulin sensitivity with exercise or between groups. There was a tendency for a reduction in AUC insulin with exercise (p = .069), but no differences between groups. These results indicate that isocaloric training protocols of HIIT or MICT (or 1/2HIIT inducing only half the energy deficit) exert similar metabolic and cardiovascular improvements in sedentary obese individuals.
UR  -  https://www.cochranelibrary.com/central/doi/10.1002/central/CN-01167128/full
ER  -  


Record #12 of 1479
Provider: John Wiley & Sons, Ltd.
Content: text/plain; charset="UTF-8"

TY  -  JOUR
AN  -  CN-02245448
AU  -  Bogataj, S
AU  -  Trajkovic, N
AU  -  Cadenas-Sanchez, C
AU  -  Sember, V
TI  -  Effects of school-based exercise and nutrition intervention on body composition and physical fitness in overweight adolescent girls
JA  -  Nutrients
PY  -  2021
VL  -  13
IS  -  1
SP  -  1‐12
C3  -  PUBMED 33467641,EMBASE 2005832191
M3  -  Journal article
KW  -  *body composition
KW  -  *fitness
KW  -  *high intensity interval training
KW  -  *nutrition
KW  -  *obesity /therapy
KW  -  Adolescent
KW  -  Aerobic exercise
KW  -  Article
KW  -  Biomarkers
KW  -  Body Composition
KW  -  Body Mass Index
KW  -  Body Weight
KW  -  Body fat
KW  -  Body height
KW  -  Body mass
KW  -  Body weight
KW  -  Caloric intake
KW  -  Child
KW  -  Clinical article
KW  -  Controlled study
KW  -  Diet therapy
KW  -  Eating habit
KW  -  Exercise
KW  -  Exercise Therapy
KW  -  Feeding behavior
KW  -  Female
KW  -  Hand grip
KW  -  High‐Intensity Interval Training
KW  -  Human
KW  -  Humans
KW  -  Muscle mass
KW  -  Nutrition Therapy
KW  -  Overweight [diet therapy]
KW  -  Physical Fitness
KW  -  Physical education
KW  -  Randomized controlled trial
KW  -  Running
KW  -  Schools
KW  -  Sex Factors
KW  -  Test retest reliability
KW  -  Workload
DO  -  10.3390/nu13010238
AB  -  Regular exercise during school hours is encouraged since childhood obesity has reached epidemic proportions. Moreover, a great majority of adolescents do not meet the recommendations for moderate‐to‐vigorous physical activity. The present study aimed to determine the effects of school‐based high‐intensity interval training (HIIT) and nutrition intervention on body composition and physical fitness in overweight adolescent girls. Forty‐eight girls were included in the study, of whom 24 (age = 15.5 ± 0.7 years) were randomized to a experimental group (EXP) (HIIT and nutrition intervention school‐based program) and 24 (age = 15.7 ± 0.6 years) to a control group (CON) that maintained their usual physical education activities. HIIT consisted of 10 stations of own bodyweight exercise and was done three times per week for eight weeks. Moreover, the EXP participated in the nutrition program led by a nutritionist two times a week. Apart from body composition assessment, participants performed countermovement jump (CMJ), medicine ball throw, hand‐grip test, and Yo‐Yo Intermittent Recovery Level 1 Test (YYIRT1). A significant effect of group (EXP vs. CON) x time (pre vs. post) interaction was observed for weight [F(1,44) = 7.733; p = 0.008], body mass index [F(1,44) = 5.764; p = 0.020], body fat (in kg) [F(1,44) = 17.850; p < 0.001], and body fat (in %) [F(1,44) = 18.821; p < 0.001]. Moreover, a significant interaction was observed for the medicine ball throw [F(1,44) = 27.016; p < 0.001] and YYIRT1 [F(1,44) = 5.439; p = 0.024]. A significant main effect for time was found for hand grip [F(1,44) = 9.300; p = 0.004] and CMJ [F(1,44) = 12.866; p = 0.001].The present study has demonstrated that just eight weeks school‐based HIIT and nutrition intervention, including three sessions a week, can improve body composition and muscular and physical aerobic performance in overweighted adolescent girls.
UR  -  https://www.cochranelibrary.com/central/doi/10.1002/central/CN-02245448/full
ER  -  


Record #13 of 1479
Provider: John Wiley & Sons, Ltd.
Content: text/plain; charset="UTF-8"

TY  -  JOUR
AN  -  CN-01461242
AU  -  Camacho-Cardenosa, A
AU  -  Camacho-Cardenosa, M
AU  -  Burtscher, M
AU  -  Martinez-Guardado, I
AU  -  Timon, R
AU  -  Brazo-Sayavera, J
AU  -  Olcina, G
TI  -  High-intensity interval training in normobaric hypoxia leads to greater body fat loss in overweight/obese women than high-intensity interval training in normoxia
JA  -  Frontiers in physiology
PY  -  2018
VL  -  9
IS  -  FEB
C3  -  EMBASE 620594559
M3  -  Journal article
KW  -  *high intensity interval training
KW  -  *hypoxia
KW  -  *normobaric hypoxia
KW  -  *obesity /therapy
KW  -  Adult
KW  -  Aerobic exercise
KW  -  Article
KW  -  Basal metabolic rate
KW  -  Body mass
KW  -  Carbohydrate metabolism
KW  -  Controlled study
KW  -  Double blind procedure
KW  -  Fat mass
KW  -  Female
KW  -  Human
KW  -  Intermethod comparison
KW  -  Lipid metabolism
KW  -  Lipid oxidation
KW  -  Major clinical study
KW  -  Muscle mass
KW  -  Outcome assessment
KW  -  Oxidation
KW  -  Randomized controlled trial
KW  -  Therapy effect
KW  -  Volunteer
DO  -  10.3389/fphys.2018.00060
AB  -  A moderate hypoxic stimulus is considered a promising therapeutic modality for several pathological states including obesity. There is scientific evidence suggesting that when hypoxia and physical activity are combined, they could provide benefits for the obese population. The aim of the present study was to investigate if exposure to hypoxia combined with two different protocols of high‐intensity interval exercise in overweight/obese women was more effective compared with exercise in normoxia. Study participants included 82 overweight/obese women, who started a 12 week program of 36 sessions, and were randomly divided into four groups: (1) aerobic interval training in hypoxia (AitH; FiO2 = 17.2%; n = 13), (2) aerobic interval training in normoxia (AitN; n = 15), (3) sprint interval training in hypoxia (SitH; n = 15), and (4) sprint interval training in normoxia (SitN; n = 18). Body mass, body mass index, percentage of total fat mass, muscle mass, basal metabolic rate, fat, and carbohydrate oxidation, and fat and carbohydrate energy were assessed. Outcomes were measured at baseline (T1), after 18 training sessions (T2), 7 days after the last session (T3), and 4 weeks after the last session (T4). The fat mass in the SitH group was significantly reduced compared with the SitN group from T1 to T3 (p < 0.05) and from T1 to T4 (p < 0.05) and muscle mass increased significantly from T1 to T4 (p < 0.05). Fat mass in the AitH group decreased significantly (p < 0.01) and muscle mass increased (p = 0.022) compared with the AitN group from T1 to T4. All training groups showed a reduction in the percentage of fat mass, with a statistically significant reduction in the hypoxia groups (p < 0.05). Muscle mass increased significantly in the hypoxia groups (p < 0.05), especially at T4. While fat oxidation tended to increase and oxidation of carbohydrates tended to decrease in both hypoxia groups, the tendency was reversed in the normoxia groups. Thus, high‐intensity interval training under normobaric intermittent hypoxia for 12 weeks in overweight/obese women seems to be promising for reducing body fat content with a concomitant increase in muscle mass.
UR  -  https://www.cochranelibrary.com/central/doi/10.1002/central/CN-01461242/full
ER  -  


Record #14 of 1479
Provider: John Wiley & Sons, Ltd.
Content: text/plain; charset="UTF-8"

TY  -  JOUR
AN  -  CN-02160564
AU  -  Sun, J
AU  -  Cheng, W
AU  -  Fan, Z
AU  -  Zhang, X
TI  -  Influence of high-intensity intermittent training on glycolipid metabolism in obese male college students
JA  -  Annals of palliative medicine
PY  -  2020
VL  -  9
IS  -  4
SP  -  2013‐2019
C3  -  PUBMED 32762224,EMBASE 632557820
M3  -  Journal article
KW  -  *aerobic exercise
KW  -  *body build
KW  -  *college student
KW  -  *high intensity interval training
KW  -  *obesity
KW  -  *protein expression
KW  -  Adult
KW  -  Anthropometry
KW  -  Article
KW  -  Body Mass Index
KW  -  Body Weight
KW  -  Body fat
KW  -  Body mass
KW  -  Cholesterol blood level
KW  -  Clinical trial
KW  -  Controlled study
KW  -  Gene expression
KW  -  Glucose blood level
KW  -  Glycolipids [metabolism]
KW  -  High‐Intensity Interval Training
KW  -  Human
KW  -  Human tissue
KW  -  Humans
KW  -  Insulin blood level
KW  -  Major clinical study
KW  -  Male
KW  -  Obesity [metabolism]
KW  -  Protein blood level
KW  -  Randomized controlled trial
KW  -  Students
KW  -  Triacylglycerol blood level
KW  -  Universities
KW  -  Waist circumference
KW  -  Waist hip ratio
DO  -  10.21037/apm-20-1105
AB  -  BACKGROUND: Obesity is a chronic metabolic disease that increases the risk of developing health problems including respiratory disease, hypertension, hyperlipidemia, diabetes, and coronary heart disease. In college students, as well as impacting physical health, obesity can also affect mental health and even students' future careers. Aerobic exercise is an effective way of achieving weight loss; however, for some students, it cannot be maintained over the long term. This study aimed to observe and analyze the influence of high‐intensity intermittent training on glycolipid metabolism in obese male college students. METHODS: A total of 300 obese male college students were enrolled in the study and were randomly divided into the study group and the control group (150 cases in each group). Over 12 weeks, the control group was given routine aerobic exercise intervention, while the study group was given high‐intensity intermittent training. The blood sugar level, blood lipid level, and body measurements of the students were measured before and after intervention and compared between the two groups. RESULTS: After 12 weeks of intervention, the body weight, waist circumference, waist‐hip ratio, body mass index (BMI), body fat rate (BFR), serum level of insulin, low‐density lipoprotein cholesterol (LDL‐C), total cholesterol (TC) and triglyceride (TG) of the college students were significantly lower than before intervention, and the differences were statistically significant (P<0.05). There were no significant differences in body weight, waist circumference, waist‐hip ratio, BMI, or BFR between the two groups (P>0.05). The study group had significantly lower serum levels of TC, TG, and insulin than the control group, and the differences were statistically significant (P<0.05). CONCLUSIONS: Aerobic exercise and high‐intensity intermittent training both significantly improved the body shape of obese male college students. However, high‐intensity intermittent training improved the glycolipid metabolism of obese male college students to a greater extent than aerobic exercise did.
UR  -  https://www.cochranelibrary.com/central/doi/10.1002/central/CN-02160564/full
ER  -  


Record #15 of 1479
Provider: John Wiley & Sons, Ltd.
Content: text/plain; charset="UTF-8"

TY  -  JOUR
AN  -  CN-02270854
AU  -  Bezerra, GJDS
AU  -  Gomes, EDS
AU  -  Correia-Oliveira, CR
TI  -  Caffeine Ingestion Affects Performance in Different Parts of a Novel Multidirectional High-Intensity Intermittent Exercise in Futsal Athletes
JA  -  Journal of the american nutrition association
PY  -  2022
VL  -  41
IS  -  2
SP  -  149‐156
C3  -  PUBMED 33497293,EMBASE 2010266548
M3  -  Journal article
KW  -  *athlete
KW  -  *high intensity interval training
KW  -  *ingestion
KW  -  *team sport
KW  -  Agility
KW  -  Article
KW  -  Athletes
KW  -  Athletic Performance [physiology]
KW  -  Body fat percentage
KW  -  Body mass
KW  -  Caffeine [pharmacology]
KW  -  Controlled study
KW  -  Double blind procedure
KW  -  Drug therapy
KW  -  Eating
KW  -  Heart rate
KW  -  High‐Intensity Interval Training
KW  -  Human
KW  -  Humans
DO  -  10.1080/07315724.2020.1852450
AB  -  Objective: No study has analyzed the effects of caffeine ingestion on performance during a multidirectional high‐intensity intermittent exercise. Thus, we aimed to investigate the effects of caffeine ingestion during a novel repeated agility test in futsal athletes. Methods: Using a double‐blind, counterbalanced, and repeated‐measures design, ten athletes (mass 71.2 ± 8.7 kg, height 1.77 ± 0.05 m, body mass index 22.7 ± 1.9 km/m2, body fat percentage 10.2 ± 3.7%) performed a novel repeated‐bout agility test 60 min after ingesting 6 mg · kg−1 of caffeine or cellulose (placebo). Results: Performance time decreased progressively throughout the trial in both conditions (P = 0.01; η p2 = 0.66), with a significant interaction effect (P = 0.01; η p2 = 0.35) showing a potential beneficial effect of caffeine at the beginning, followed by a decrease at the end of the test. Furthermore, magnitude of decrease in performance was more pronounced in caffeine (−9.0 ± 5.7%) compared with placebo (−4.7 ± 3.9%, P = 0.01; d = 0.88). Interestingly, magnitude‐based inferences revealed a possible benefit (70%) of caffeine at the beginning, followed by likely (93%) to very likely (96%) impairments in performance during the last third of the test. Heart rate and rating of perceived effort increased in both conditions over the time (P < 0.05), with similar values between experimental conditions (P > 0.05). Conclusion: Caffeine seems to have a potential beneficial effect at the beginning, with an impaired performance during the final third of a new multidirectional high‐intensity intermittent exercise in futsal athletes.
UR  -  https://www.cochranelibrary.com/central/doi/10.1002/central/CN-02270854/full
ER  -  


Record #16 of 1479
Provider: John Wiley & Sons, Ltd.
Content: text/plain; charset="UTF-8"

TY  -  JOUR
AN  -  CN-02425500
AU  -  Burgin, A
AU  -  Blannin, AK
AU  -  Peters, DM
AU  -  Holliday, A
TI  -  Acute appetite and eating behaviour responses to apparatus-free, high-intensity intermittent exercise in inactive women with excess weight
JA  -  Physiology & behavior
PY  -  2022
VL  -  254
SP  -  113906
C3  -  PUBMED 35817125,EMBASE 2019314113
M3  -  Journal article
KW  -  *appetite
KW  -  *caloric intake
KW  -  *energy balance
KW  -  *feeding behavior
KW  -  *high intensity interval training
KW  -  *hunger
KW  -  *jumping
KW  -  *obesity
KW  -  Adult
KW  -  Appetite
KW  -  Article
KW  -  Clinical article
KW  -  Controlled study
KW  -  Cross‐Over Studies
KW  -  Energy Intake [physiology]
KW  -  Energy Metabolism [physiology]
KW  -  Energy expenditure
KW  -  Exercise
KW  -  Feeding Behavior
KW  -  Female
KW  -  Food intake
KW  -  High‐Intensity Interval Training
KW  -  Human
KW  -  Human experiment
KW  -  Humans
KW  -  Middle Aged
KW  -  Randomized controlled trial
KW  -  Sedentary Behavior
KW  -  Visual analog scale
KW  -  Weight Gain
DO  -  10.1016/j.physbeh.2022.113906
AB  -  High‐intensity intermittent exercise (HIIE) has been shown to transiently suppress appetite, but such exercise has traditionally required the use of specialist apparatus (e.g., cycle ergometer). This study aimed to determine appetite and eating behaviour responses to acute apparatus‐free HIIE in inactive women with excess weight. A preliminary study (n = 18 inactive women, 9 healthy weight, 18.0–24.9 kg∙m−2; 9 with excess weight, 25.0–34.9 kg∙m−2) revealed that intervals of 30 s of “all out” star jumping elicited physiological responses akin to intervals of 30 s of “all out” cycling. Twelve women (29.2 ± 2.9kg∙m−2, 38 ± 7years, 28 ± 39 min MVPA∙week−1) then completed three trials in a within‐subject, randomised cross‐over design: 4 × 30 s “all out” star jumping (4 × 30 s); 2 × 30 s “all out” star jumping (2 × 30 s); resting control (CONT). Upon completing each late‐morning exercise trial, lunch was provided upon request from the participant. The time from the exercise bout to lunch request – termed eating latency – was recorded, and ad libitum food intake at lunch was measured. Subjective appetite was measured using a visual analogue scale before and after exercise, and at lunch request. Free‐living energy intake (EI) and energy expenditure (EE) were recorded for the remainder of the trial day and the three days following. Change‐from‐baseline in subjective appetite was significantly lower immediately after 4 × 30 s (‐9.6 ± 18.4 mm) and 2 × 30 s (‐11.5 ± 21.2 mm) vs. CONT (+8.1 ± 9.6 mm), (both p < 0.05, d = 0.905 and 1.027, respectively). Eating latency (4 × 30 s: 32 ± 33 min, 2 × 30 s: 31 ± 26 min, CONT: 27 ± 23 min, p = 0.843; η2p = 0.017) and lunch EI (4 × 30 s: 662±178 kcal, 2 × 30 sec: 715 ± 237 kcal, CONT: 726 ± 268 kcal, p = 0.451; η2p = 0.077) did not differ significantly between conditions. No significant differences were observed in trial day EI and EE, or in EI and EE on the three days following exercise (all p > 0.05). Mean trial day relative EI (EI – EE) was 201 ± 370 kcal lower after 4 × 30 s than CONT, but this difference was not statistically significant (p = 0.303, d = 0.585). In conclusion, very low‐volume star jumping elicited a transient suppression of appetite without altering eating behaviour. (313 words)
UR  -  https://www.cochranelibrary.com/central/doi/10.1002/central/CN-02425500/full
ER  -  


Record #17 of 1479
Provider: John Wiley & Sons, Ltd.
Content: text/plain; charset="UTF-8"

TY  -  JOUR
AN  -  CN-02122601
AU  -  Ortega, JF
AU  -  Morales-Palomo, F
AU  -  Ramirez-Jimenez, M
AU  -  Moreno-Cabañas, A
AU  -  Mora-Rodríguez, R
TI  -  Exercise improves metformin 72-h glucose control by reducing the frequency of hyperglycemic peaks
JA  -  Acta diabetologica
PY  -  2020
VL  -  57
IS  -  6
SP  -  715‐723
C3  -  PUBMED 32020414,EMBASE 2004213631
M3  -  Journal article
KW  -  *glycemic control
KW  -  *hyperglycemia /drug therapy /therapy
KW  -  *impaired glucose tolerance /drug therapy /therapy
KW  -  *insulin sensitivity
KW  -  *kinesiotherapy
KW  -  *non insulin dependent diabetes mellitus /drug therapy /therapy
KW  -  Adult
KW  -  Article
KW  -  Blood Glucose Self‐Monitoring
KW  -  Blood Glucose [*drug effects, metabolism]
KW  -  Blood glucose monitoring
KW  -  Body mass
KW  -  Chronic drug administration
KW  -  Clinical article
KW  -  Combined Modality Therapy
KW  -  Controlled study
KW  -  Correlation analysis
KW  -  Diabetes Mellitus, Type 2 [blood, drug therapy, *therapy]
KW  -  Drug effect
KW  -  Exercise Therapy [methods]
KW  -  Exercise [*physiology]
KW  -  Experimental study
KW  -  Extracellular Fluid [chemistry, drug effects, metabolism]
KW  -  Female
KW  -  Glucose Intolerance [blood, drug therapy, *therapy]
KW  -  Glucose Tolerance Test
KW  -  Glucose [analysis, metabolism]
KW  -  Glucose blood level
KW  -  Health program
KW  -  High intensity interval training
KW  -  High‐Intensity Interval Training
KW  -  Homeostasis model assessment
KW  -  Human
KW  -  Humans
KW  -  Hyperglycemia [blood, *prevention & control]
KW  -  Insulin Resistance [physiology]
KW  -  Insulin resistance
KW  -  Interstitial fluid
KW  -  Intravenous glucose tolerance test
KW  -  Maintenance therapy
KW  -  Male
KW  -  Metformin [*pharmacology, therapeutic use]
KW  -  Middle Aged
KW  -  Obesity
KW  -  Overweight [blood, complications, drug therapy, *therapy]
KW  -  Prediabetic State [blood, drug therapy, therapy]
KW  -  Priority journal
KW  -  Randomized controlled trial
KW  -  Therapy effect
KW  -  Treatment duration
DO  -  10.1007/s00592-020-01488-7
AB  -  PURPOSE: To determine the separated and combined effects of metformin and exercise on insulin sensitivity and free‐living glycemic control in overweight individuals with prediabetes/type 2 diabetes (T2DM). METHODS: We recruited 16 adults with BMI of 32.7 ± 4.3 kg m‐2 and insulin resistance (HOMA‐IR 3.2 ± 0.4) under chronic metformin treatment (1234 ± 465 g day‐1) enrolled in a high‐intensity interval training (HIIT) program. Participants underwent four 72‐h experimental trials in a random‐counterbalanced order: (1) maintaining their habitual metformin treatment (MET); (2) replacing metformin treatment by placebo (CON); (3) placebo plus two HIIT sessions (EX + CON), and (4) metformin plus two HIIT sessions (MET + EX). We used intermittently scanned continuous glucose monitoring (isCGM) during 72 h in every trial to obtain interstitial fluid glucose area under the curve (IFGAUC) and the percentage of measurements over 180 mg dL‐1 (% IFGPEAKS). Insulin sensitivity was assessed on the last day of each trial with HOMA‐IR index and calculated insulin sensitivity (CSI) from intravenous glucose tolerance test. RESULTS: IFGAUC was lower in MET + EX and MET than in CON (P = 0.011 and P = 0.025, respectively). In addition, IFGAUC was lower in MET + EX than in EX + CON (P = 0.044). %IFGPEAKS were only lower in MET + EX in relation to CON (P = 0.028). HOMA‐IR and CSI were higher in CON in comparison with MET + EX (P = 0.011 and P = 0.022, respectively) and MET (P = 0.006 and P < 0.001, respectively). IFGAUC showed a significant correlation with HOMA‐IR. CONCLUSION: Intense aerobic exercise in patients with diabetes and prediabetes under metformin treatment reduces free‐living 72‐h blood hyperglycemic peaks. This may help to prevent the development of cardiovascular complications associated with diabetes.
UR  -  https://www.cochranelibrary.com/central/doi/10.1002/central/CN-02122601/full
ER  -  


Record #18 of 1479
Provider: John Wiley & Sons, Ltd.
Content: text/plain; charset="UTF-8"

TY  -  JOUR
AN  -  CN-01915886
AU  -  Camacho-Cardenosa, A
AU  -  Camacho-Cardenosa, M
AU  -  Olcina, G
AU  -  Timón, R
AU  -  Brazo-Sayavera, J
TI  -  Detraining effect on overweight/obese women after high-intensity interval training in hypoxia
JA  -  Scandinavian journal of medicine & science in sports
PY  -  2019
VL  -  29
IS  -  4
SP  -  535‐543
C3  -  PUBMED 30615248,EMBASE 626761342
M3  -  Journal article
KW  -  *body fat
KW  -  *cholesterol blood level
KW  -  *high intensity interval training
KW  -  *hypoxia
KW  -  *obesity
KW  -  Adiposity
KW  -  Adult
KW  -  Anthropometry
KW  -  Article
KW  -  Controlled study
KW  -  Double‐Blind Method
KW  -  Fat mass
KW  -  Female
KW  -  High‐Intensity Interval Training
KW  -  Human
KW  -  Humans
KW  -  Hypoxia
KW  -  Major clinical study
KW  -  Middle Aged
KW  -  Muscle training
KW  -  Obesity [*therapy]
KW  -  Overweight [*therapy]
KW  -  Randomized controlled trial
KW  -  Trunk
KW  -  Waist Circumference
KW  -  Waist circumference
KW  -  Waist hip ratio
DO  -  10.1111/sms.13380
AB  -  PURPOSE: Promising benefits on fat mass and biochemical components may be reported after applying programs of cyclic hypoxia and HIIT. AIM: To investigate the effect of a month of detraining on cardiometabolic risk markers after active hypoxia exposure. METHODS: Participants included 59 overweight/obese women, who started a 12‐week program of 36 sessions, and were randomly divided into four groups: (a) aerobic interval training in hypoxia (AitH; FiO2  = 17.2%; n = 13), (b) aerobic interval training in normoxia (AitN; n = 15), (c) sprint interval training in hypoxia (SitH; FiO2  = 17.2%; n = 15), and (d) sprint interval training in normoxia (SitN; n = 18). Body composition, anthropometric, and biochemical parameters were assessed at baseline (A), after 36 training sessions (B) and after 4 weeks of detraining (C). RESULTS: Hypoxia conditions showed a significant positive effect on waist circumference (P = 0.01), WHR (P = 0.04), and percentage of trunk fat mass (P < 0.001). The percentage of trunk fat continued to decrease significantly after training cessation in both AitH and SitH groups. CONCLUSION: After 4 weeks of detraining with a previous 12 weeks of high‐intensity interval training under cyclic normobaric hypoxia, the percentage of fat mass located in the trunk decreases significantly and this effect was not observed in the normoxia groups.
UR  -  https://www.cochranelibrary.com/central/doi/10.1002/central/CN-01915886/full
ER  -  


Record #19 of 1479
Provider: John Wiley & Sons, Ltd.
Content: text/plain; charset="UTF-8"

TY  -  JOUR
AN  -  CN-02287260
AU  -  Dos Santos Quaresma, MVL
AU  -  Campos, R
AU  -  Tavares-Silva, E
AU  -  Marques, CG
AU  -  Thomatieli-Santos, RV
TI  -  Effect of acute caffeine supplementation before intermittent high-intensity exercise on cytokine levels and psychobiological parameters: a randomized, cross-over, placebo-controlled trial
JA  -  Cytokine
PY  -  2021
VL  -  144
SP  -  155583
C3  -  PUBMED 34074584,EMBASE 2012297532
M3  -  Journal article
KW  -  *gene expression
KW  -  *high intensity interval training
KW  -  *protein expression
KW  -  Adult
KW  -  Article
KW  -  Body fat
KW  -  Caffeine [*administration & dosage]
KW  -  Clinical article
KW  -  Clinical trial
KW  -  Controlled study
KW  -  Cross‐Over Studies
KW  -  Cytokines [*metabolism]
KW  -  Dietary Supplements
KW  -  Double blind procedure
KW  -  Double‐Blind Method
KW  -  Drug therapy
KW  -  Exercise Test [methods]
KW  -  Exercise [*physiology]
KW  -  Exhaustion
KW  -  Fatigue [metabolism]
KW  -  Female
KW  -  High‐Intensity Interval Training [methods]
KW  -  Human
KW  -  Humans
KW  -  Interleukin‐10 [metabolism]
KW  -  Male
KW  -  Perception
KW  -  Physical Endurance [physiology]
KW  -  Randomized controlled trial
DO  -  10.1016/j.cyto.2021.155583
AB  -  The present study aimed to verify the effects of caffeine supplementation on psychobiological parameters and its relationship with inflammatory cytokines in non‐athlete subjects. We hypothesized that IL‐10 may be responsible for the reduction in fatigue perception in response to caffeine supplementation. It was a randomized, double‐blinded, cross‐over, placebo‐controlled study. Ten non‐athlete subjects (26.9 ± 4.01 years old; 73.44 ± 9.57 kg; 15.94 ± 4.32 body fat kg) were evaluated. Sixty‐min after caffeine (6 mg−1.kg−1 body mass) or placebo supplementation, high‐intensity interval exercise test (1 min at 90% of Wmax and 2 min at 50% of Wmax) was performed to maximum voluntary exhaustion. Cytokine concentrations and psychobiological parameters were evaluated before (BE), immediately after (post‐PE) and 1 h after exercise (1 h post‐PE). We verify that IL‐6 (0.35; 95% CI: 0.13 to 0.56; z = 3.24; p = 0.001; d = 1.14) and IL‐10 (9.06; 95% CI 0.41 to 17.70; z = 2.05; p = 0.04; d = 1.12) increases post‐PE in CAF group versus PLA group. Still, IL‐10 levels were higher in CAF group 1 h post‐PE (25.04; 95% CI: 8.95 to 41.31; z = 3.05; p = 0.002; d = 1.9) than PLA group. Moreover, 1 h post‐PE vigor level was higher in the CAF group versus PLA group (4.53; 95% CI: 1.27 to 7.80; z = 2.72; p = 0.006; d = 0.46), and fatigue was lower in CAF group than PLA group (‐5.08; 95% CI: −9.93 to −0.227; z = ‐2.05; p = 0.040; d = 0.67). We conclude that 1 h post‐PE caffeine was able to decrease fatigue and increase vigor perception. IL‐10 levels were higher 1 h post‐PE in CAF group, suggesting, according to our hypothesis, that IL‐10 may be associated with decrease fatigue perceptions after exercise.
UR  -  https://www.cochranelibrary.com/central/doi/10.1002/central/CN-02287260/full
ER  -  


Record #20 of 1479
Provider: John Wiley & Sons, Ltd.
Content: text/plain; charset="UTF-8"

TY  -  JOUR
AN  -  CN-01378958
AU  -  Astorino, TA
AU  -  Edmunds, RM
AU  -  Clark, A
AU  -  Gallant, R
AU  -  King, L
AU  -  Ordille, GM
AU  -  Heath, B
AU  -  Montell, M
AU  -  Bandong, J
TI  -  Change in maximal fat oxidation in response to different regimes of periodized high-intensity interval training (HIIT)
JA  -  European journal of applied physiology
PY  -  2017
VL  -  117
IS  -  4
SP  -  745‐755
C3  -  PUBMED 28251399
M3  -  Journal article
KW  -  Adult
KW  -  Carbohydrate Metabolism
KW  -  Energy Metabolism
KW  -  Female
KW  -  High‐Intensity Interval Training
KW  -  Humans
KW  -  Lipid Metabolism
KW  -  Male
KW  -  Oxidation‐Reduction
DO  -  10.1007/s00421-017-3535-y
AB  -  PURPOSE: Increased capacity for fat oxidation (FatOx) is demonstrated in response to chronic endurance training as well as high‐intensity interval training (HIIT). This study examined changes in maximal fat oxidation (MFO) in response to 20 sessions of periodized HIIT in an attempt to identify if various regimes of HIIT similarly augment capacity for FatOx. METHODS: Thirty‐nine habitually active men and women (mean age and VO2max = 22.5 ± 4.4 year and 40.0 ± 5.6 mL/kg/min) completed training and 32 men and women with similar physical activity and fitness level served as non‐exercising controls (CON). Training consisted of ten sessions of progressive low‐volume HIIT on the cycle ergometer after which participants completed an additional ten sessions of sprint interval training (SIT), high‐volume HIIT, or periodized HIIT, whose assignment was randomized. Before and throughout training, MFO, FatOx, and carbohydrate oxidation (CHOOx) were assessed during progressive cycling to exhaustion. RESULTS: Compared to CON, there was no effect of HIIT on MFO (p = 0.11). Small increases (p = 0.03) in FatOx were evident in response to HIIT leading to an additional 4.3 g of fat oxidized, although this value may not be clinically meaningful. CONCLUSIONS: Our results refute the widely reported increases in capacity for FatOx demonstrated with HIIT, which is likely due to marked day‐to‐day variability in determinations of MFO and exercise fat oxidation as well as the heterogeneity of our sample.
UR  -  https://www.cochranelibrary.com/central/doi/10.1002/central/CN-01378958/full
ER  -  


Record #21 of 1479
Provider: John Wiley & Sons, Ltd.
Content: text/plain; charset="UTF-8"

TY  -  JOUR
AN  -  CN-02699089
AU  -  González-Gálvez, N
AU  -  Soler-Marín, A
AU  -  Abelleira-Lamela, T
AU  -  Abenza-Cano, L
AU  -  Mateo-Orcajada, A
AU  -  Vaquero-Cristóbal, R
TI  -  Eight weeks of high-intensity interval vs. sprint interval training effects on overweight and obese adolescents carried out during the cool-down period of physical education classes: randomized controlled trial
JA  -  Frontiers in public health
PY  -  2024
VL  -  12
SP  -  1394328
C3  -  PUBMED 38746000
M3  -  Journal article
KW  -  *Blood Pressure [physiology]
KW  -  *High‐Intensity Interval Training
KW  -  *Overweight [therapy]
KW  -  *Physical Education and Training
KW  -  Adolescent
KW  -  Body Composition
KW  -  Cardiorespiratory Fitness [physiology]
KW  -  Female
KW  -  Heart Rate [physiology]
KW  -  Humans
KW  -  Male
KW  -  Obesity [therapy]
DO  -  10.3389/fpubh.2024.1394328
AB  -  OBJECTIVE: The aim of this study was to evaluate the effect of sprint interval training (SIT) and [high intensive interval training (HIIT)] carried out during the cool‐down period of the physical education classes on body composition, blood pressure variables (BP) and pulse rate (PR), and cardiorespiratory fitness of adolescents who are overweight and obese, and to compare the differences in enjoyment in response to SIT vs. HIIT. METHODS: For this randomized controlled trial, forty‐five adolescents were recruited from a high school and were randomly placed into three groups. SIT and HIIT trained for 8 weeks, twice a week, for 12 min/session. Experimental group (EG) 3 was the control, and they maintained their regular physical education class schedule. The SIT group performed 6 sets of 60 s of work (90‐95%HRmax) / 60 s of rest (50‐55%HRmax), and the HIIT group performed 3 sets of 2 min of work (80‐85%HRmax) / 2 min of rest (50‐55%HRmax). RESULTS: Both experimental groups showed a significant improvement in fat mass (FM) (%) and trunk FM (kg). In addition, EG2 reported a significance improvement in lean mass (kg), blood pressure BP (mmHG), systolic blood pressure (SBP) (mmHg), diastolic blood pressure (DBP) (mmHg), PR (bpm), and VO2max (ml/kg/min). CONCLUSION: The present study found that a HIIT protocol performed during the cool‐down period of the physical education classes generated adaptations such as improvement in body composition, BP variables and PR, and cardiorespiratory fitness, in overweight and obese adolescents. In contrast, the group of overweight and obese adolescents who performed SIT showed limited benefits, with changes in fat mass only.
UR  -  https://www.cochranelibrary.com/central/doi/10.1002/central/CN-02699089/full
ER  -  


Record #22 of 1479
Provider: John Wiley & Sons, Ltd.
Content: text/plain; charset="UTF-8"

TY  -  JOUR
AN  -  CN-02180146
AU  -  Panissa, VLG
AU  -  Julio, UF
AU  -  St-Pierre, DH
AU  -  Tavares da Silva Gomes, A
AU  -  Caldeira, RS
AU  -  Lira, FS
AU  -  Takito, MY
AU  -  Franchini, E
TI  -  Timing of high-intensity intermittent exercise affects ad libitum energy intake in overweight inactive men
JA  -  Appetite
PY  -  2019
VL  -  143
SP  -  104443
C3  -  PUBMED 31494152
M3  -  Journal article
KW  -  Adult
KW  -  Breakfast
KW  -  Eating [*physiology]
KW  -  Energy Intake [*physiology]
KW  -  Energy Metabolism
KW  -  High‐Intensity Interval Training [*methods]
KW  -  Humans
KW  -  Hunger
KW  -  Insulin [blood]
KW  -  Interleukin‐6 [blood]
KW  -  Male
KW  -  Overweight [*physiopathology, therapy]
KW  -  Postprandial Period
KW  -  Sedentary Behavior
KW  -  Time Factors
DO  -  10.1016/j.appet.2019.104443
AB  -  The present study sought to clarify the impact of exercise intensity and timing on energy intake and appetite‐related blood variables. Fourteen inactive overweight men were included in the study. Firstly, maximal aerobic power (MAP) was measured. Then, participants randomly performed 5 experimental sessions consisting of 30 min of steady‐state exercise (SSE) at 50% of MAP, high‐intensity intermittent exercise (HIIE) with 30s repetitions at MAP and 30s of passive recovery or no exercise (CTRL). Sessions were performed 1h (SSE1h and HIIE1h) or 2.5h (SSE2.5h and HIIE2.5h) after the consumption of a standardized breakfast. An ad libitum buffet was offered 3.5h after the completion of the breakfast. Absolute energy intake (EI) and relative energy intake (REI) (relative energy intake = energy intake ‐ energy expenditure from exercise) were measured. Appetite (hunger, fullness and desire for specific foods) scores and circulating concentration of insulin and IL‐6 were determined at 1h, 1.75h, 2.5h and 3.25h after breakfast while lactate was measured post‐exercise. EI was greater after the CTRL session compared to HIIE2.5h (5045.9 ± 1873.5 kJ vs. 3716.1 ± 1688.7 kJ). REI was greater for the CTRL session (5045.9 ± 1873.5 kJ) than HIIE1h (3386.5 ± 1660.1 kJ), HIIE2.5h (2508.5 ± 1709.3 kJ) and SSE2.5h (3426.6 ± 1788.0 kJ). Higher hunger scores were observed following the CRTL session with respect to those of HIIE2.5h. Insulin and IL‐6 concentrations were greater after HIIE1h and SSE1h with respect to those obtained after HIIE2.5h, SSE2.5h and CTRL. Lactate concentrations were higher in HIIE1h and HIIE2.5h compared to those of SSE1h and SSE2.5h. These results show that HIIE performed 2.5h after a breakfast reduced appetite (hunger scores) and EI through mechanism that need to be characterized. This approach can be applied to individuals aiming to create an energetic deficit.
UR  -  https://www.cochranelibrary.com/central/doi/10.1002/central/CN-02180146/full
ER  -  


Record #23 of 1479
Provider: John Wiley & Sons, Ltd.
Content: text/plain; charset="UTF-8"

TY  -  JOUR
AN  -  CN-02176469
AU  -  Dupuit, M
AU  -  Boscaro, A
AU  -  Bonnet, A
AU  -  Bouillon, P
AU  -  Bruno, P
AU  -  Morel, C
AU  -  Rance, M
AU  -  Boisseau, N
TI  -  Acute metabolic responses after continuous or interval exercise in post-menopausal women with overweight or obesity
JA  -  Scandinavian journal of medicine & science in sports
PY  -  2020
VL  -  30
IS  -  12
SP  -  2352‐2363
C3  -  PUBMED 32881054,EMBASE 632772622
M3  -  Journal article
KW  -  *appetite
KW  -  *energy balance
KW  -  *high intensity interval training
KW  -  *obesity
KW  -  *oxygen consumption
KW  -  *postmenopause
KW  -  Adult
KW  -  Appetite
KW  -  Article
KW  -  Blood Glucose [metabolism]
KW  -  Body Fat Distribution
KW  -  Body mass
KW  -  Caloric intake
KW  -  Clinical article
KW  -  Controlled study
KW  -  Energy Metabolism
KW  -  Energy expenditure
KW  -  Exercise [*physiology]
KW  -  Fat mass
KW  -  Female
KW  -  Heart Rate
KW  -  Heart rate
KW  -  High‐Intensity Interval Training
KW  -  Human
KW  -  Human experiment
KW  -  Humans
KW  -  Lipid Metabolism
KW  -  Middle Aged
KW  -  Obesity [*metabolism]
KW  -  Overweight [*metabolism]
KW  -  Oxidation
KW  -  Oxygen Consumption
KW  -  Perception [physiology]
KW  -  Physical Exertion [physiology]
KW  -  Pilot Projects
KW  -  Pilot study
KW  -  Pleasure
KW  -  Postmenopause [*physiology]
KW  -  Pulmonary Gas Exchange
KW  -  Randomized controlled trial
KW  -  Remission
DO  -  10.1111/sms.13814
AB  -  This pilot study compared the effects of acute high‐intensity intermittent exercise (HIIE) and moderate‐intensity continuous exercise (MICE) on post‐exercise VO2 , fat utilization, and 24‐hours energy balance to understand the mechanism of higher fat mass reduction observed after high‐intensity interval training in post‐menopausal women with overweight/obesity. 12 fasted women (59.5 ± 5.8 years; BMI: 28.9 ± 3.9 kg·m‐2 ) completed three isoenergetic cycling exercise sessions in a counterbalanced, randomized order: (a) MICE [35 minutes at 60%‐65% of peak heart rate, HRmax ], (b) HIIE 1 [60 × (8‐s cycling‐12‐s recovery) at 80%‐90% of HRmax ], and (c) HIIE 2 [10 × 1min at 80%‐90% of HRmax  ‐ 1‐min recovery]. Then, VO2 and fat utilization measured at rest and during the 2 hours post‐exercise, enjoyment, perceived exertion, and appetite recorded during the session and energy intake (EI) and energy expenditure (EE) assessed over the next 24 hours were compared for the three modalities. Overall, fat utilization increased after exercise. No modality effect or time‐modality interaction was observed concerning VO2 and fat oxidation rate during the 2 hours post‐exercise. The two exercise modalities did not induce specific EI and EE adaptations, but perceived appetite scores at 1 hour post‐exercise were lower after HIIE 1 and HIIE 2 than MICE. Perceived exertion was higher during HIIE 1 and HIIE 2 than MICE, but enjoyment did not differ among modalities. The acute HIIE responses did not allow explaining the greater fat mass loss observed after regular high‐intensity interval training in post‐menopausal women with overweight/obesity. More studies are needed to understand the mechanisms involved in such adaptations.
UR  -  https://www.cochranelibrary.com/central/doi/10.1002/central/CN-02176469/full
ER  -  


Record #24 of 1479
Provider: John Wiley & Sons, Ltd.
Content: text/plain; charset="UTF-8"

TY  -  JOUR
AN  -  CN-02420934
AU  -  Clemente, FM
AU  -  Soylu, Y
AU  -  Arslan, E
AU  -  Kilit, B
AU  -  Garrett, J
AU  -  van den Hoek, D
AU  -  Badicu, G
AU  -  Filipa Silva, A
TI  -  Can high-intensity interval training and small-sided games be effective for improving physical fitness after detraining? A parallel study design in youth male soccer players
JA  -  PeerJ
PY  -  2022
VL  -  10
SP  -  e13514
C3  -  PUBMED 35795177,EMBASE 2019141907
M3  -  Journal article
KW  -  *athletic performance
KW  -  *fitness
KW  -  *football
KW  -  *high intensity interval training
KW  -  *juvenile
KW  -  *soccer player
KW  -  *training
KW  -  Adolescent
KW  -  Analysis of variance
KW  -  Anthropometry
KW  -  Antibodies
KW  -  Article
KW  -  Body composition
KW  -  Clinical article
KW  -  Comparative effectiveness
KW  -  Controlled study
KW  -  Effect size
KW  -  Fat mass
KW  -  High‐Intensity Interval Training
KW  -  Human
KW  -  Humans
KW  -  Male
KW  -  Outcome assessment
KW  -  Physical Fitness
KW  -  Randomized controlled trial
KW  -  Research Design
KW  -  Running
KW  -  Soccer
KW  -  Velocity
DO  -  10.7717/peerj.13514
AB  -  Background: The aim of this study was two‐fold: (i) analyze the within‐group physical fitness adaptations promoted by a detraining period (4 weeks) followed by an intervention period (4 weeks) using small‐sided games (SSGs) or running‐based high intensity interval training (HIIT); and (ii) analyze the between‐group differences aiming to identify the effectiveness of each training intervention on the physical fitness of youth male soccer players. Methods: This study followed a randomized parallel study design. Forty male soccer players (age: 16.4 ± 0.5 years old) were assessed three times: (i) baseline; (ii) after 4 weeks of detraining; and (iii) after a retraining period of 4 weeks. After returning from detraining, players were randomized to an SSG‐based training intervention (n = 20) or running‐based HIIT (n = 20). Interventions lasted 4 weeks, with a training frequency of three sessions per week. At all timepoints, players were assessed by: (i) anthropometry (height, body mass, fat mass (FM)), countermovement jump (CMJ), standing broad jump (SBJ), triple hop jump (THJ), linear sprint test (5‐, 10‐, and 20‐m), zig‐zag test with (ZZwB) and without (ZZwoB) ball, three corner run test (3CRT), Y‐balance test and the Yo‐Yo intermittent recovery test level 1 (YYIRT). Mixed ANOVA (time * group) was conducted for testing interactions between the three timepoints of repeated measures and the two groups. Effect size (ES) for pairwise comparisons was calculated using Cohen’s. Results: Between‐group analysis revealed significantly smaller SBJ (t = −2.424, p = 0.020, d = −0.767 small ES) and THT (t = −4.353, p < 0.001, d = −1.376 large ES) in the SSG group after the retraining period. At the same time, SSG presented significantly greater FM after retraining compared to HIIT (t = 3.736, p < 0.001, d = 1.181 large ES). Additionally, SSG had significantly smaller values than HIIT in the ZZwB (t = −3.645, p < 0.001, d = −1.153 large ES), but greater times in the ZZwoB (t = 2.679, p = 0.011, d = 0.847 large ES) and 3CRT (t = 3.126, p = 0.003, d = 0.989 large ES). Conclusions: Although SSG and HIIT interventions improved physical fitness outcomes after a period of detraining, they were not able to effectively restore body composition, CMJ, 20‐m sprint, ZZwB, and YYIRT compared with the baseline assessments (before detraining). Only HIIT was significantly effective for restoring SBJ, short linear sprin speed, and change‐of‐direction compared with baseline. HIIT was also significantly better than SSG in improving SBJ and ZZwoB. Although the small sample, the non determination of maturation status and the need to be cautious regarding generalization, HIIT appears to be more beneficial than SSG after a detraining period for recovery of body composition and physical fitness qualities in this specific context of youth soccer players.
UR  -  https://www.cochranelibrary.com/central/doi/10.1002/central/CN-02420934/full
ER  -  


Record #25 of 1479
Provider: John Wiley & Sons, Ltd.
Content: text/plain; charset="UTF-8"

TY  -  JOUR
AN  -  CN-02738120
AU  -  González-Gálvez, N
AU  -  López-Gil, JF
AU  -  Espeso-Garcia, A
AU  -  Abenza-Cano, L
AU  -  Mateo-Orcajada, A
AU  -  Vaquero-Cristóbal, R
TI  -  Effectiveness of high intensity and sprint interval training on metabolic biomarkers, body composition, and physical fitness in adolescents: randomized controlled trial
JA  -  Frontiers in public health
PY  -  2024
VL  -  12
CC  -  Hypertension
SP  -  1425191
C3  -  PUBMED 39157534
M3  -  Journal article
KW  -  *Biomarkers [blood]
KW  -  *Body Composition
KW  -  *High‐Intensity Interval Training
KW  -  *Physical Fitness [physiology]
KW  -  Adolescent
KW  -  Blood Glucose [analysis, metabolism]
KW  -  Blood Pressure [physiology]
KW  -  Cardiorespiratory Fitness [physiology]
KW  -  Female
KW  -  Humans
KW  -  Lipids [blood]
KW  -  Male
DO  -  10.3389/fpubh.2024.1425191
AB  -  OBJECTIVE: The aim of this study was to evaluate the effect of HIIT and SIT programmes on body composition, blood pressure, lipid profile, glucose, cardiorespiratory fitness, and strength of adolescents and to compare the effect between those different protocols. METHODS: Sixty adolescents were recruited from a high school and were randomly placed into three groups. SIT and HIIT undertook a training for 8 weeks, twice a week, for 12 min per session, during their Physical Education lessons. SIT group performed 6 sets of 60 s of work (90‐95%HRmax) / 60 s of rest (50‐55%HRmax), and HIIT group performed 3 sets of 2 min of work (80‐85%HRmax) / 2 min of rest (50‐55%HRmax). RESULTS: After adjustment by sex, both experimental groups exhibited a significant reduction in fat mass (p < 0.01), and trunk fat mass (p < 0.01), as well as a significant increase in lean mass (p = 0.01; <0.01), hand‐grip strength (p < 0.01) and standing long jump (p = 0.05‐0.04, respectively). In addition, HIIT showed a significant (p < 0.05) improvement in blood pressure, diastolic blood pressure, heart rate and VO2max, and a tendency toward a significant reduction in low density lipoprotein. CONCLUSION: The implementation of a HIIT protocol within high school Physical Education sessions, maintained for 8 weeks, at a rate of 3 sets of 2 min of work (80‐85% RHR)/2 min of rest (50‐55% RHR) generated adaptations such as improved fitness condition, changes in body composition, and improvements in blood parameters and blood pressure. However, the group of adolescents who performed SIT, shorter but more intense sets, did not experience as many benefits.
UR  -  https://www.cochranelibrary.com/central/doi/10.1002/central/CN-02738120/full
ER  -  


Record #26 of 1479
Provider: John Wiley & Sons, Ltd.
Content: text/plain; charset="UTF-8"

TY  -  JOUR
AN  -  CN-02657140
AU  -  Al-Rawaf, HA
AU  -  Gabr, SA
AU  -  Iqbal, A
AU  -  Alghadir, AH
TI  -  Effects of High-Intensity Interval Training on Melatonin Function and Cellular Lymphocyte Apoptosis in Sedentary Middle-Aged Men
JA  -  Medicina (Kaunas, Lithuania)
PY  -  2023
VL  -  59
IS  -  7
C3  -  PUBMED 37512013,EMBASE 641908698
M3  -  Journal article
KW  -  *high intensity interval training
KW  -  Aged
KW  -  Aging
KW  -  Apoptosis
KW  -  Exercise
KW  -  Human
KW  -  Male
KW  -  Middle aged
KW  -  Obesity
KW  -  Physiology
DO  -  10.3390/medicina59071201
AB  -  Background: Physical performance increased by controlled interventions of high‐intensity intermittent training (HIIT); however, little is known about their influence as anti‐aging and antioxidant effects, or their role in mitochondrial biogenesis. Purpose: This study aimed to determine the effects of HIIT for 12 weeks on melatonin function, lymphocyte cell apoptosis, oxidative stress on aging, and physical performance. Methods: Eighty healthy male subjects aged 18‐65 years randomly participated in a HIIT‐exercise training program for 12 weeks. Anthropometric analysis, cardiovascular fitness, total antioxidant capacity (TAC), lymphocyte count and apoptosis, and serum melatonin and cytochrome c oxidase (COX), were estimated for all subjects before and after HIIT‐exercise training. HIIT training was performed in subjects for 12 weeks. Results: Data analysis showed a significant increase in the expression levels of the melatonin hormone (11.2 ± 2.3, p < 0.001), TAC (48.7 ± 7.1, p < 0.002), COX (3.7 ± 0.75, p < 0.001), and a higher percentage of lymphocyte apoptosis (5.2 ± 0.31, p < 0.003). In addition, there was an improvement in fitness scores (W; 196.5 ± 4.6, VO2max; 58.9 ± 2.5, p < 0.001), adiposity markers (p < 0.001); BMI, WHtR, and glycemic control parameters (p < 0.01); FG, HbA1c (%), FI, and serum C‐peptide were significantly improved following HIIT intervention. Both melatonin and lymphocyte apoptosis significantly correlated with the studied parameters, especially TAC and COX. Furthermore, the correlation of lymphocyte apoptosis with longer exercise duration was significantly associated with increased serum melatonin following exercise training. This association supports the mechanistic role of melatonin in promoting lymphocyte apoptosis either via the extrinsic mediator pathway or via inhibition of lymphocyte division in the thymus and lymph nodes. Additionally, the correlation between melatonin, lymphocyte apoptosis, TAC, and COX activities significantly supports their role in enhancing physical performance. Conclusions: The main findings of this study were that HIIT exercise training for 12 weeks significantly improved adiposity markers, glycemic control parameters, and physical performance of sedentary older adult men. In addition, melatonin secretion, % of lymphocyte apoptosis, COX activities, and TAC as biological aging markers were significantly increased following HIIT exercise training interventions for 12 weeks. The use of HIIT exercise was effective in improving biological aging, which is adequate for supporting chronological age, especially regarding aging problems. However, subsequent studies are required with long‐term follow‐up to consider HIIT as a modulator for several cardiometabolic health problems in older individuals with obesity.
UR  -  https://www.cochranelibrary.com/central/doi/10.1002/central/CN-02657140/full
ER  -  


Record #27 of 1479
Provider: John Wiley & Sons, Ltd.
Content: text/plain; charset="UTF-8"

TY  -  JOUR
AN  -  CN-01929976
AU  -  Sun, S
AU  -  Zhang, H
AU  -  Kong, Z
AU  -  Shi, Q
AU  -  Tong, TK
AU  -  Nie, J
TI  -  Twelve weeks of low volume sprint interval training improves cardio-metabolic health outcomes in overweight females
JA  -  Journal of sports sciences
PY  -  2019
VL  -  37
IS  -  11
SP  -  1257‐1264
C3  -  PUBMED 30563431
M3  -  Journal article
KW  -  Adult
KW  -  Blood Glucose [metabolism]
KW  -  Body Mass Index
KW  -  Cardiorespiratory Fitness
KW  -  Energy Intake
KW  -  Exercise Therapy [*methods]
KW  -  Female
KW  -  High‐Intensity Interval Training
KW  -  Humans
KW  -  Insulin Resistance
KW  -  Insulin [blood]
KW  -  Overweight [blood, *physiopathology, *therapy]
KW  -  Physical Conditioning, Human [*methods]
KW  -  Weight Loss
KW  -  Young Adult
DO  -  10.1080/02640414.2018.1554615
AB  -  This study compared the effects of 12‐week sprint interval training (SIT), high‐intensity interval training (HIIT), and moderate‐intensity continuous training (MICT) on cardiorespiratory fitness (V̇O2peak), body mass and insulin sensitivity in overweight females. Forty‐two overweight women (age 21.2 ± 1.4 years, BMI 26.3 ± 2.5 kg·m‐2) were randomized to the groups of SIT (80 × 6‐s sprints + 9‐s rest), and isoenergetic (300KJ) HIIT ( 9 × 4‐min cycling at 90% V̇O2peak + 3‐min rest) and MICT (cycling at 60% V̇O2peak for 61‐min). Training intervention was performed 3 d·week‐1 for 12 weeks. After intervention, all three groups induced the same improvement in V̇O2peak ( +25%, p < 0.001) and a similar reduction in body mass ( ‐ 5%, p < 0.001). Insulin sensitivity and fasting insulin levels were improved significantly on post‐training measures in SIT and HIIT by 26% and 39% (p < 0.01), respectively, but remain unchanged in MICT. In contrast, fasting glucose levels were only reduced with MICT (p < 0.01). The three training strategies are equally effective in improving V̇O2peak and reducing body mass, however, the SIT is time‐efficient. High‐intensity training (i.e. SIT and HIIT) seems to be more beneficial than MICT in improving insulin sensitivity. Abbreviations: BMI: body mass index; CVD: cardiovascular disease; HIEG: hyperinsulinaemic euglycaemic glucose; HIIT: high‐intensity interval training; HOMA‐IR: homeostasis model assessment of insulin resistance; HR: heart rate; MICT: moderate‐intensity continuous training; RPE: ratings of perceived exertion; SIT: sprint interval training; T2D: type 2 diabetes; V̇O2peak: peak oxygen consumption.
UR  -  https://www.cochranelibrary.com/central/doi/10.1002/central/CN-01929976/full
ER  -  


Record #28 of 1479
Provider: John Wiley & Sons, Ltd.
Content: text/plain; charset="UTF-8"

TY  -  JOUR
AN  -  CN-02044186
AU  -  NCT03236285,
TI  -  Microvascular and Metabolic Effects of High-intensity Interval Exercise Training
JA  -  https://clinicaltrials.gov/show/NCT03236285
PY  -  2017
C3  -  CTgov NCT03236285
M3  -  Trial registry record
KW  -  Overweight
AB  -  Physical inactivity and increased caloric intake play important roles in the pathophysiology of obesity. Increases of physical activity and modifications of eating behaviors are first‐line interventions which, however, are not easily implemented, and lack of time to exercise and difficulties in coping with different diets are common reasons for failure. High‐intensity interval training (HIIT) is a "faster" alternative to moderate‐intensity continuous training (CT). Conversely, intermittent fasting is also an alternative to more complex diets, as it restricts caloric intake to a specified period of time without major diet composition changes. The combination of HIIT and fasting may therefore provide incremental benefits. Sedentary women aged ≥ 30 years and ≤50 years, with body mass index ≥25 kg/m2 and cardiometabolic risk factors, will be randomized to HIIT performed in the fasting state, HIIT performed in the fed state, CT in the fasting state or CT in the fed state. Cardiometabolic parameters, anthropometric indices, cardiorespiratory fitness, quality of life and microvascular function (cutaneous capillary density and microvascular reactivity evaluated by laser speckle contrast imaging) will be evaluated before the initiation of the interventions and 4 weeks thereafter.
UR  -  https://www.cochranelibrary.com/central/doi/10.1002/central/CN-02044186/full
ER  -  


Record #29 of 1479
Provider: John Wiley & Sons, Ltd.
Content: text/plain; charset="UTF-8"

TY  -  JOUR
AN  -  CN-02697851
AU  -  Dube, A
AU  -  Mathunjwa, M
TI  -  High-intensity exercise, intermittent fasting effects on cardiometabolic biomarkers in people with type 2 diabetes
JA  -  Diabetes research and clinical practice
PY  -  2024
VL  -  209
C3  -  EMBASE 2031306688
M3  -  Journal article; Conference proceeding
KW  -  *high intensity exercise
KW  -  *intermittent fasting
KW  -  *non insulin dependent diabetes mellitus
KW  -  Adult
KW  -  Aged
KW  -  Artery compliance
KW  -  Body composition
KW  -  Cardiometabolic risk
KW  -  Cardiovascular risk
KW  -  Conference abstract
KW  -  Controlled study
KW  -  Dual energy X ray absorptiometry
KW  -  Enzyme linked immunosorbent assay
KW  -  Fasting
KW  -  Fat mass
KW  -  Female
KW  -  Glucose tolerance
KW  -  High intensity interval training
KW  -  Human
KW  -  Lipid analysis
KW  -  Lipid fingerprinting
KW  -  Male
KW  -  Maximal oxygen uptake
KW  -  Metabolic rate
KW  -  Middle aged
KW  -  Obesity
KW  -  Peak oxygen uptake
KW  -  Risk factor
KW  -  Therapy
DO  -  10.1016/j.diabres.2024.111191
AB  -  Background: Type 2 diabetes (T2D) has rapidly increased more than thrice in the recent decade. Improving lifestyle is known as a major contributor to T2D and cardiovascular and metabolic diseases prevention. High‐intensity interval training (HIIT) is a great regimen that can boost cardiovascular fitness faster by working harder using short bouts instead of longer training. Also, intermittent fasting (IF) is beneficial in preventing CVD. Aim: To investigate effects of HIIT and IF on cardiometabolic risks factors and their association among people with T2D. Method: 62 adults diagnosed with T2D were randomised in 3 groups (HIIT only; fasting only; HIIT and fasting) and participated in during a 12‐week period. A 5:2 IF protocol (ie. 5 days of ad libitum consumption as to 2 days of severe energy restriction per week) and HIIT protocol (i.e., 20 sec of 150% VO2max), 40 sec active rest. DEXA and lipid analysis was performed the morning after overnight fasting and analysed using enzyme‐linked immunosorbent assay. Results: Notable affectswere rapid decrease inwere BMI (HIIT and IF = 1.8; IF = 1.6), fat mass in kgs (HIIT and IF = 3.1; IF = 3.3) and weight in kg (HIIT and IF = 3.8; IF = 3.6). There was small effect on HIIT alone, on body composition. HIIT and IF lost more lean mass (2.0 kg) compared to IF alone (1.9 kg). In all the groups, VO2peak significantly increased (HIT and IF = +4.8; HIT = +2.3). Fasting glucose, glucose tolerance, HBA1c, insulin and other hormones that affect metabolic rate showed little changes when IF; HIIT and IF was compared to HIIT alone in all the 3 groups. However, serum leptin levels were negatively affected on IF; HIIT and IF compared to HIIT alone. Little improvement on lipid profiles including BP measures and arterial compliance among other CVD risk factors was noted. Conclusion: HIIT and IF were effective in improving of body composition, adiposity tissue, leptin levels, metabolic hormone levels and VO2peak among people with T2D.
UR  -  https://www.cochranelibrary.com/central/doi/10.1002/central/CN-02697851/full
ER  -  


Record #30 of 1479
Provider: John Wiley & Sons, Ltd.
Content: text/plain; charset="UTF-8"

TY  -  JOUR
AN  -  CN-02096308
AU  -  Alkhatib, A
AU  -  Hsieh, MJ
AU  -  Kuo, CH
AU  -  Hou, CW
TI  -  Caffeine Optimizes HIIT Benefits on Obesity-associated Metabolic Adversity in Women
JA  -  Medicine and science in sports and exercise
PY  -  2020
VL  -  52
IS  -  8
SP  -  1793‐1800
C3  -  PUBMED 32079912,EMBASE 631028725
M3  -  Journal article
KW  -  *obesity
KW  -  Adolescent
KW  -  Adult
KW  -  Anaerobic capacity
KW  -  Analysis of variance
KW  -  Article
KW  -  Blood Glucose [metabolism]
KW  -  Blood glucose monitoring
KW  -  Body Fat Distribution
KW  -  Body fat
KW  -  Body mass
KW  -  Caffeine [*administration & dosage]
KW  -  Cardiorespiratory Fitness
KW  -  Clinical article
KW  -  Clinical trial
KW  -  Controlled study
KW  -  Drug therapy
KW  -  Dual energy X ray absorptiometry
KW  -  Effect size
KW  -  Endotoxemia
KW  -  Endotoxins [blood]
KW  -  Exercise Therapy [*methods]
KW  -  Female
KW  -  High intensity interval training
KW  -  High‐Intensity Interval Training [adverse effects]
KW  -  Human
KW  -  Humans
KW  -  Hyperinsulinemia
KW  -  Insulin [blood]
KW  -  Insulin level
KW  -  Insulinemia
KW  -  Lipopolysaccharides [blood]
KW  -  Muscle mass
KW  -  Obesity [*blood, *therapy]
KW  -  Oral glucose tolerance test
KW  -  Physical Fitness
KW  -  Protein function
KW  -  Randomized controlled trial
KW  -  Side effect
KW  -  Single‐Blind Method
KW  -  Testosterone [blood]
KW  -  Young Adult
DO  -  10.1249/MSS.0000000000002311
AB  -  PURPOSE: We investigated whether obesity adversities such as excessive body fat, compensatory hyperinsulinemia, metabolic endotoxemia, irregular androgenicity, and reduced cardiorespiratory and anaerobic fitness are ameliorated by high‐intensity interval training (HIIT) with or without caffeine supplementation in women with obesity. METHODS: Twenty‐four women with obesity (Asian cutoff point body mass index ≥ 27 kg·m, body fat = 40%) were evenly randomized to caffeine (CAF) and placebo (PLA) trials for an 8‐wk HIIT program (10 × 1‐min sprints, interspersed by 1‐min rest). CAF (3 mg·kg·bw) and PLA were supplemented before each training session. Body fat was assessed by dual‐energy x‐ray absorptiometry before and after training together with assessments of glucose tolerance (oral glucose tolerance test, or OGTT), lipopolysaccharide endotoxins, testosterone, cardiorespiratory, and anaerobic fitness. RESULTS: Significant interaction between HIIT and CAF was found for OGTT glucose and OGTT insulin levels (P = 0.001 and P = 0.049 respectively). HIIT‐alone increased glucose at 90 min (P = 0.049) and OGTT insulin at 60 min (P = 0.038). Conversely, HIIT with CAF decreased OGTT glucose at 120 min (P = 0.024) without affecting OGTT insulin. HIIT‐alone induced 28.3% higher OGTT insulin (effect size d = 0.59 for area under the curve) and 14.5% higher OGTT glucose (d = 0.28). Conversely, HIIT with CAF decreased OGTT glucose by 19.1% (d = 0.51 for area under the curve) without changing OGTT insulin. HIIT‐alone effects on glycemia and insulinemia were concurrent with a 31% increase in lipopolysaccharide endotoxins (P = 0.07; d = 0.78; confidence interval, 5.7‐8.7) in the PLA but not in CAF treatment (P = 0.99; d = 0.003; confidence interval, 6.5‐10.6), although endotoxin level remained within the recommended healthy thresholds. Furthermore, either HIIT alone or with CAF reduced body fat percentage (P < 0.001, ANOVA main training effects), increased muscle mass (P = 0.002), reduced testosterone (P = 0.005), and increased cardiorespiratory and anaerobic capacity (P < 0.001). CONCLUSIONS: HIIT induces fat loss and decreases androgenicity in women with obesity. However, its side effects such as endotoxemia and hyperinsulinemia are ameliorated by caffeine supplementation.
UR  -  https://www.cochranelibrary.com/central/doi/10.1002/central/CN-02096308/full
ER  -  


Record #31 of 1479
Provider: John Wiley & Sons, Ltd.
Content: text/plain; charset="UTF-8"

TY  -  JOUR
AN  -  CN-02425855
AU  -  Sommer Jeppesen, J
AU  -  Vigh-Larsen, JF
AU  -  Oxfeldt, MS
AU  -  Laustsen, NM
AU  -  Mohr, M
AU  -  Bangsbo, J
AU  -  Hostrup, M
TI  -  Four Weeks of Intensified Training Enhances On-Ice Intermittent Exercise Performance and Increases Maximal Oxygen Consumption of Youth National-Team Ice Hockey Players
JA  -  International journal of sports physiology and performance
PY  -  2022
VL  -  17
IS  -  10
SP  -  1507‐1515
C3  -  PUBMED 35894877,EMBASE 638613261
M3  -  Journal article
KW  -  *body composition
KW  -  *elite athlete
KW  -  *endurance training
KW  -  *high intensity exercise
KW  -  *ice hockey
KW  -  *interval training
KW  -  *juvenile
KW  -  *maximal oxygen uptake
KW  -  *velocity
KW  -  Adolescent
KW  -  Agility
KW  -  Article
KW  -  Athletic Performance
KW  -  Controlled study
KW  -  Crossover procedure
KW  -  Cross‐Over Studies
KW  -  Dual energy X ray absorptiometry
KW  -  Ergometer
KW  -  Exercise Test
KW  -  Exhaustion
KW  -  Fat free mass
KW  -  Fat mass
KW  -  Hockey
KW  -  Human
KW  -  Humans
KW  -  Knee
KW  -  Oxygen Consumption
KW  -  Oxygen consumption
KW  -  Randomized controlled trial
KW  -  Skating
KW  -  Task performance
DO  -  10.1123/ijspp.2021-0560
AB  -  PURPOSE: We investigated whether 4 weeks of intensified training consisting of speed endurance training (SET) enhanced high‐intensity exercise performance in youth national‐team ice hockey players. METHODS: Utilizing a randomized crossover design, we subjected 17 players to 4 weeks of SET, comprising 6 to 10 × 20 seconds at maximal effort (>95% maximum ice skating speed) with 120‐second recovery performed 3 times weekly, or maintenance of regular training (control period). Before and after each period, players completed ice‐hockey‐specific tests on ice, including a Yo‐Yo Intermittent Recovery Level 1 test, a 30‐m sprint test, and an agility test. On a separate day, players were assessed for body composition with dual‐energy X‐ray absorptiometry and performed countermovement jump, maximal voluntary isometric knee extensor contraction, a 15‐second maximal sprint test, and a submaximal and incremental test on a bike ergometer in which pulmonary oxygen consumption was determined. RESULTS: Yo‐Yo Intermittent Recovery Level 1 test performance increased (P < .001) by 14% (95% CI, 201‐496 m) during the SET period. Maximal pulmonary oxygen consumption (P < .05) and time to exhaustion (P < .05) were 4.8% and 6.5% higher, respectively, after the SET period than before. Fat‐free mass increased (P < .01) during the SET period by 1.7 kg (95% CI, 1.0‐2.5), whereas fat mass remained unchanged. These effects were superior to the control period. CONCLUSIONS: These findings underpin the effectiveness of SET for improving on‐ice high‐intensity performance and highlight that elite ice hockey players can benefit from implementing SET.
UR  -  https://www.cochranelibrary.com/central/doi/10.1002/central/CN-02425855/full
ER  -  


Record #32 of 1479
Provider: John Wiley & Sons, Ltd.
Content: text/plain; charset="UTF-8"

TY  -  JOUR
AN  -  CN-01739615
AU  -  Afzalpour, ME
AU  -  Khyabani, S
AU  -  Eivari, S-HA
AU  -  Nayebifar, S
TI  -  Effects of high intensity interval training and ginger supplement on some antioxidant markers, cardio – respiratory fitness and body mass index in overweight women
JA  -  Koomesh
PY  -  2017
VL  -  19
IS  -  3
CC  -  Complementary Medicine
SP  -  703‐711
C3  -  EMBASE 616916217
M3  -  Journal article
KW  -  *cardiorespiratory fitness
KW  -  *dietary supplement
KW  -  *ginger
KW  -  *high intensity interval training
KW  -  *obesity /therapy
KW  -  Antioxidant assay
KW  -  Article
KW  -  Body mass
KW  -  Clinical article
KW  -  Colorimetry
KW  -  Controlled study
KW  -  Female
KW  -  Heart rate
KW  -  Human
KW  -  Randomized controlled trial
AB  -  Introduction: Human is trying to enhance health level by life style changing. In this study, the effect of 10 weeks of high intensity intermittent exercise and ginger supplement on some antioxidant markers, cardiorespiratory fitness and body mass index in overweight women was evaluated. Materials and Methods: 30 overweight women (BMI > 25) were randomly divided into 3 groups: high intensity interval training‐ ginger (HIIT‐GI), high intensity interval training‐ placebo (HIIT‐PL), and ginger (GI) groups. HIIT‐GI and GI groups consumed 3 grams of ginger pill orally; and except GI group, two other training groups performed interval training up to 90 percent of maximal heart rate in 3 sessions per week. Total antioxidant capacity, catalase activity, and total polyphenol capacity of serum were measured using colorimetric method and the analysis of covariance test was applied for extraction of results (P<0.05). Results: Total antioxidant capacity increased non‐significantly (p>0.05) by 22, 13 and 36 percent, and total polyphenol capacity increased non‐significantly (p>0.05) by 18, 14 and 18 percent in the HIIT‐PL, HIIIT‐GI, and GI groups, respectively. Also, a non‐significant (p> 0.05) changes was obtained in catalase activity. However, the body mass index of both HIIT‐GI and HIIT‐PL groups and the maximal oxygen uptake of HIIT‐GI group significantly (p< 0.05) improved. Conclusion: High intensity interval training and ginger supplement with this dose considered became effective in overweight women's cardio‐respiratory fitness and body mass index improvement; but it was not enough for stimulating the body's antioxidant system.
UR  -  https://www.cochranelibrary.com/central/doi/10.1002/central/CN-01739615/full
ER  -  


Record #33 of 1479
Provider: John Wiley & Sons, Ltd.
Content: text/plain; charset="UTF-8"

TY  -  JOUR
AN  -  CN-01604982
AU  -  Lithgow, HM
AU  -  Florida-James, G
AU  -  Leggate, M
TI  -  The combined effect of high-intensity intermittent training and vitamin D supplementation on glycemic control in overweight and obese adults
JA  -  Physiological reports
PY  -  2018
VL  -  6
IS  -  9
CC  -  Complementary Medicine
SP  -  e13684
C3  -  PUBMED 29707918,EMBASE 622188131
M3  -  Journal article
KW  -  *glycemic control
KW  -  *high intensity interval training
KW  -  *obesity
KW  -  *vitamin supplementation
KW  -  Adult
KW  -  Area under the curve
KW  -  Article
KW  -  Blood Glucose [metabolism]
KW  -  Blood sampling
KW  -  Caucasian
KW  -  Clinical article
KW  -  Controlled study
KW  -  Dietary Supplements
KW  -  Exercise Therapy [*methods]
KW  -  Female
KW  -  Glucose Tolerance Test
KW  -  Glucose tolerance
KW  -  Glucose tolerance test
KW  -  Hip circumference
KW  -  Homeostasis model assessment
KW  -  Human
KW  -  Humans
KW  -  Insulin [blood]
KW  -  Male
KW  -  Middle Aged
KW  -  Obesity [diet therapy, metabolism, *therapy]
KW  -  Overweight [diet therapy, metabolism, *therapy]
KW  -  Oxygen saturation
KW  -  Randomized controlled trial
KW  -  Systolic blood pressure
KW  -  Treatment Outcome
KW  -  Vitamin D [blood, *therapeutic use]
KW  -  Waist circumference
KW  -  Young Adult
DO  -  10.14814/phy2.13684
AB  -  High‐intensity intermittent training (HIIT) has been shown to reduce the risk of chronic conditions including the development of type 2 diabetes mellitus (T2DM). Independently, a low vitamin D status has also been linked to the prevalence of T2DM. The aim of this study was to investigate if there was a synergistic metabolic effect of HIIT and vitamin D supplementation on glycemic control. A total of 20 male and female participants (age, 34 ± 9 year; BMI, 31.4 ± 2.8 kg·m−2) completed 6 weeks HIIT, and were randomized to ingest 100 μg·day‐1 of vitamin D3 or placebo. Response to an oral glucose tolerance test (OGTT) was determined at baseline and at 72 h postintervention. Glucose tolerance was improved as a result of the HIIT intervention, shown through a reduction in glucose and insulin concentrations during the OGTT, accompanied by a decrease in glucose (829 ± 110 to 786 ± 139 mmol·h−1·L−1; P = 0.043) and insulin (8101 ± 4755–7024 ± 4489 mU·h−1·L−1; P = 0.049) area under the curve (AUC). Supplementation increased 25‐hydroxyvitamin D3 concentration by 120% to a sufficiency status (P < 0.001). However, the consumption of vitamin D3 seemed to attenuate the glucose response during an OGTT. Triglyceride content was lowered following the intervention (P = 0.025). There was no effect of the intervention on insulin sensitivity (IS) indices: ISIMatsuda and HOMA‐IR. Our findings demonstrate that HIIT improves glucose tolerance in nondiabetic overweight and obese adults; however vitamin D3 supplementation did not proffer any additional positive effects on the measured indices of metabolic health.
UR  -  https://www.cochranelibrary.com/central/doi/10.1002/central/CN-01604982/full
ER  -  


Record #34 of 1479
Provider: John Wiley & Sons, Ltd.
Content: text/plain; charset="UTF-8"

TY  -  JOUR
AN  -  CN-02747606
AU  -  Zhu, X
AU  -  Jiao, J
AU  -  Liu, Y
AU  -  Li, H
AU  -  Zhang, H
TI  -  The Release of Lipolytic Hormones during Various High-Intensity Interval and Moderate-Intensity Continuous Training Regimens and Their Effects on Fat Loss
JA  -  Journal of sports science & medicine
PY  -  2024
VL  -  23
IS  -  1
SP  -  559‐570
C3  -  PUBMED 39228779
M3  -  Journal article
KW  -  *Body Mass Index
KW  -  *Epinephrine [blood]
KW  -  *High‐Intensity Interval Training [methods]
KW  -  *Obesity [blood, therapy]
KW  -  Adipose Tissue [metabolism]
KW  -  Adult
KW  -  Body Weight
KW  -  Female
KW  -  Human Growth Hormone [blood]
KW  -  Humans
KW  -  Lipolysis
KW  -  Oxygen Consumption
KW  -  Young Adult
DO  -  10.52082/jssm.2024.559
AB  -  To investigate the release of lipolytic hormones during various high‐intensity interval training (HIIT) and moderate‐intensity continuous training (MICT), and their effects on fat loss. 39 young women categorized as obese (with a body fat percentage (BFP) ≥30%) were randomly allocated to one of the following groups: all‐out sprint interval training (SIT, n =10); supramaximal HIIT (HIIT120, 120%V̇O2peak, n = 10); HIIT (HIIT90, 90%V̇O2peak, n = 10), or MICT, (60%V̇O2peak, n = 9) for a twelve‐week observation period consisting of 3 to 4 exercise sessions per week. Serum epinephrine (EPI) and growth hormone (GH) were measured during the 1st, 20th, and 44th training sessions. Body weight (BW), body mass index (BMI), whole‐body fat mass (FM) and BFP were assessed pre‐ and post‐intervention. Following the 1st and 20th sessions, significant increases in EPI (p < 0.05) were observed post‐exercise in HIIT120 and HIIT90, but not in SIT and MICT. In the 44th session, the increased EPI was found in SIT, HIIT120, and HIIT90, but not in MICT (p < 0.05). For the GH, a significant increase was observed post‐exercise in all groups in the three sessions. The increased EPI and GH returned to baselines 3 hours post‐exercise. After the 12‐week intervention, significant reductions in FM and BFP were found in all groups, while reductions in BW and BMI were only found in the SIT and HIIT groups. Greater reductions in FM and BFP, in comparison to MICT, were observed in the SIT and HIIT groups (p < 0.05). 12‐week SIT, HIIT120, and HIIT90, in comparison to MICT, were more efficacious in fat reduction in obese women, partly benefiting from the greater release of lipolytic hormones during training sessions.
UR  -  https://www.cochranelibrary.com/central/doi/10.1002/central/CN-02747606/full
ER  -  


Record #35 of 1479
Provider: John Wiley & Sons, Ltd.
Content: text/plain; charset="UTF-8"

TY  -  JOUR
AN  -  CN-02347954
AU  -  Batitucci, G
AU  -  Almeida, OGG
AU  -  Solar, I
AU  -  De Martinis, ECP
AU  -  Cintra, DE
AU  -  Freitas, EC
TI  -  Impact of high-intensity interval training combined with intermittent fasting on short-chain fatty acids in obese women
JA  -  Clinical nutrition ESPEN
PY  -  2021
VL  -  46
CC  -  Complementary Medicine
SP  -  S581‐S582
C3  -  EMBASE 2015775531
M3  -  Journal article; Conference proceeding
KW  -  *alternate day fasting
KW  -  *high intensity interval training
KW  -  *obesity
KW  -  Adult
KW  -  Analysis of variance
KW  -  Body mass
KW  -  Clinical article
KW  -  Conference abstract
KW  -  Controlled study
KW  -  Feces
KW  -  Feeding
KW  -  Female
KW  -  Fiber intake
KW  -  Gas chromatography
KW  -  Gastrointestinal tract
KW  -  Heart rate
KW  -  Human
KW  -  Nonparametric test
KW  -  Professional standard
KW  -  Randomized controlled trial
DO  -  10.1016/j.clnesp.2021.09.117
AB  -  Rationale: It was evaluated whether high‐intensity interval training (HIIT) combined or not with intermittent fasting (IF) in obese individuals, increased the production of short‐chain fatty acids (SCFAs), important modulators of the gut microbiota and promoters of health. Methods: Thirty‐six obese women participated (BMI=33.9 ± 3.19 kg/m2, 32.2 ± 4.4 years, sedentary), randomly divided into 3 groups: 1. IF group + physical exercise (IF+ EX, n=14); 2. physical exercise group (EX, n=10); and 3. IF group (IF, n=10). There was approval Research Ethics Committee (nº13359319.3.0000.5659). The interventions took place over 8‐weeks and all evaluations were before and after. The HIIT was performed 3x/week, 25 minutes/session, at 70‐85% of the maximum heart rate. The IF protocol was the alternate day fasting, performed 2x/week, 18h fasting:6h restricted feeding. Stool samples were collected and SCFAs were analyzed by gas chromatography. ANOVA two‐way repeated measures were performed for butyrate and Kruskal Wallis nonparametric test for acetate and propionate (p<0.05). Results: There were no differences in fiber consumption during the interventions. There was no group*time interaction effect, without intra‐group differences for butyrate. However, the quantification of acetate the EX‐group was greater than that of the IF+EX group in the post intervention (p=0.048). There was no difference between groups for propionate. Conclusion: It was not possible to infer that the IF+HIIT improved the production of SCFAs, but it’s possible that the physical exercise can modulate the production of acetate. Evaluate these interventions over a longer period can contribute to further clarification about gut health in obesity. Disclosure of Interest: None declared.
UR  -  https://www.cochranelibrary.com/central/doi/10.1002/central/CN-02347954/full
ER  -  


Record #36 of 1479
Provider: John Wiley & Sons, Ltd.
Content: text/plain; charset="UTF-8"

TY  -  JOUR
AN  -  CN-02620367
AU  -  Patten, RK
AU  -  McIlvenna, LC
AU  -  Hiam, DS
AU  -  Moreno-Asso, A
AU  -  Stepto, NK
TI  -  Efficacy of High-Intensity Intermittent Training for Improving Cardio-Metabolic Health in Women With Polycystic Ovary Syndrome
JA  -  Journal of the Endocrine Society
PY  -  2021
VL  -  5
SP  -  A353‐A354
C3  -  EMBASE 642635489
M3  -  Journal article; Conference proceeding
KW  -  *high intensity interval training
KW  -  *ovary polycystic disease
KW  -  Adult
KW  -  Bicycle ergometer
KW  -  Body composition
KW  -  Body mass
KW  -  Body weight
KW  -  Clamp
KW  -  Clinical article
KW  -  Conference abstract
KW  -  Controlled study
KW  -  Dual energy X ray absorptiometry
KW  -  Exercise
KW  -  Exercise test
KW  -  Fat mass
KW  -  Female
KW  -  Group dynamics
KW  -  Heart rate
KW  -  Human
KW  -  Hyperinsulinism
KW  -  Insulin sensitivity
KW  -  Obesity
KW  -  Peak oxygen uptake
KW  -  Randomized controlled trial
KW  -  Validation process
DO  -  10.1210/jendso/bvab048.720
AB  -  Polycystic ovary syndrome (PCOS) is a common and complex endocrinopathy with significant metabolic and reproductive manifestations, carrying a major health and economic burden. Consistent improvements in clinical outcomes have been reported as a result of exercise training, but shortfalls with exercise prescription are evident. Research suggests that high‐intensity intermittent training (HIIT) is feasible, well tolerated and enjoyable for people with or at risk of chronic disease and can address many of the shortfalls and barriers to exercise participation. To investigate the effects of high‐intensity exercise on cardio‐metabolic health, twenty‐ four reproductive aged, overweight or obese, sedentary women with PCOS were recruited from the community and randomised to complete either 12 weeks of moderate intensity continuous cycling training (MICT; 60‐65% of maximal heart rate [HRmax]; n=11) or HIIT (90‐100% HRmax; n=13). All exercise was supervised by an exercise physiologist and completed 3 times per week on a cycle ergometer. Baseline and post‐testing measures consisted of peak oxygen consumption (VO2peak) determined by a graded maximal exercise test, body composition by DXA scan and insulin sensitivity determined by euglycaemic‐hyperinsulinaemic clamp. Significant improvements in VO2peak were seen after both HIIT (P <0.001) and MICT (P <0.013) with a significant between‐group interaction favouring HIIT (P = 0.014). The insulin sensitivity index significantly improved after HIIT (P = 0.009) with no changes observed after MICT (P = 0.860), also resulting in a significant between‐group difference favouring HIIT (P = 0.046). No changes were observed for body weight, BMI or fat mass, however, there was a significant increase in percentage of lean mass after HIIT (P = 0.026). The present study is the first to compare current exercise recommendations of moderate and vigorous intensities in women with PCOS. The results of this study provide preliminary validation of HIIT, suggesting that vigorous intensity exercise should be considered in order to improve cardio‐metabolic health in women with PCOS.
UR  -  https://www.cochranelibrary.com/central/doi/10.1002/central/CN-02620367/full
ER  -  


Record #37 of 1479
Provider: John Wiley & Sons, Ltd.
Content: text/plain; charset="UTF-8"

TY  -  JOUR
AN  -  CN-01177479
AU  -  Sim, AY
AU  -  Wallman, KE
AU  -  Fairchild, TJ
AU  -  Guelfi, KJ
TI  -  Effects of High-Intensity Intermittent Exercise Training on Appetite Regulation
JA  -  Medicine and science in sports and exercise
PY  -  2015
VL  -  47
IS  -  11
SP  -  2441‐2449
C3  -  PUBMED 25899101
M3  -  Journal article
KW  -  *pathophysiology
KW  -  *physiology
KW  -  Appetite Regulation [*physiology]
KW  -  Blood
KW  -  Blood Glucose [metabolism]
KW  -  Caloric intake
KW  -  Controlled study
KW  -  Dipeptide
KW  -  Dipeptides [blood]
KW  -  Energy Intake
KW  -  Exercise
KW  -  Exercise Therapy [methods]
KW  -  Exercise [*physiology]
KW  -  Food intake
KW  -  Ghrelin
KW  -  Ghrelin [blood]
KW  -  Glucose blood level
KW  -  Human
KW  -  Humans
KW  -  Insulin
KW  -  Insulin [blood]
KW  -  Kinesiotherapy
KW  -  Leptin
KW  -  Leptin [blood]
KW  -  Male
KW  -  Metabolism
KW  -  Overweight [blood, *physiopathology, therapy]
KW  -  Overweight/th [Therapy]
KW  -  Pancreas polypeptide
KW  -  Pancreatic Polypeptide [blood]
KW  -  Physical Education and Training [*methods]
KW  -  Physical education
KW  -  Procedures
KW  -  Randomized controlled trial
KW  -  Tyrosyltyrosine
DO  -  10.1249/MSS.0000000000000687
AB  -  OBJECTIVE: An acute bout of high‐intensity intermittent exercise suppresses ad libitum energy intake at the postexercise meal. The present study examined the effects of 12 wk of high‐intensity intermittent exercise training (HIIT) compared with moderate‐intensity continuous exercise training (MICT) on appetite regulation. METHODS: Thirty overweight inactive men (body mass index, 27.2 ± 1.3 kg·m(‐2); V˙O2peak, 35.3 ± 5.3 mL·kg(‐1)·min(‐1) were randomized to either HIIT or MICT (involving 12 wk of training, three sessions per week) or a control group (CON) (n = 10 per group). Ad libitum energy intake from a laboratory test meal was assessed after both a low‐energy (847 kJ) and a high‐energy preload (2438 kJ) before and after the intervention. Perceived appetite and appetite‐related blood variables were also measured. RESULTS: There was no significant effect of the intervention period on energy intake at the test meal after the two different preloads (P ≥ 0.05). However, the 95% confidence interval indicated a clinically meaningful decrease in energy intake after the high‐energy preload compared with the low‐energy preload in response to HIIT (516 ± 395 kJ decrease), but not for MICT or CON, suggesting improved appetite regulation. This was not associated with alterations in the perception of appetite or the circulating concentration of a number of appetite‐related peptides or metabolites, although insulin sensitivity was enhanced with HIIT only (P = 0.003). CONCLUSIONS: HIIT seems to benefit appetite regulation in overweight men. The mechanisms for this remain to be elucidated.
UR  -  https://www.cochranelibrary.com/central/doi/10.1002/central/CN-01177479/full
ER  -  


Record #38 of 1479
Provider: John Wiley & Sons, Ltd.
Content: text/plain; charset="UTF-8"

TY  -  JOUR
AN  -  CN-02624791
AU  -  Patten, RK
AU  -  McIlvenna, L
AU  -  Moreno-Asso, A
AU  -  Stepto, NN
AU  -  Hiam, D
TI  -  Efficacy of High Intensity Intermittent Training for Improving Cardio-Metabolic Health in Women with Polycystic Ovary Syndrome: a Pilot Study
JA  -  Journal of the Endocrine Society
PY  -  2020
VL  -  4
SP  -  A749‐A750
C3  -  EMBASE 642661191
M3  -  Journal article; Conference proceeding
KW  -  *high intensity interval training
KW  -  *ovary polycystic disease
KW  -  *pilot study
KW  -  Adult
KW  -  Bicycle ergometer
KW  -  Body composition
KW  -  Chronic disease
KW  -  Clamp
KW  -  Clinical article
KW  -  Clinical outcome
KW  -  Conference abstract
KW  -  Controlled study
KW  -  Endocrine disease
KW  -  Exercise
KW  -  Exercise test
KW  -  Fasting
KW  -  Feeling scale
KW  -  Female
KW  -  Glucose infusion
KW  -  Heart rate
KW  -  Human
KW  -  Insulin sensitivity
KW  -  Moderate intensity continuous training
KW  -  Obesity
KW  -  Outcome assessment
KW  -  Peak oxygen uptake
KW  -  Prescription
KW  -  Randomized controlled trial
KW  -  Validation process
DO  -  10.1210/jendso/bvaa046.1479
AB  -  Polycystic ovary syndrome (PCOS) is a common and complex endocrinopathy with reproductive and metabolic manifestations, carrying a major health and economic burden. Exercise training has consistently been found improve clinical outcomes in women with PCOS, but shortfalls with exercise prescription are evident. Research suggests that high intensity intermittent exercise (HIIT) is feasible, well tolerated and enjoyable for people with or at risk of chronic disease and can address many of the shortfalls and barriers to exercise participation. To investigate the effects of high intensity exercise, twenty‐four reproductive aged, overweight and obese, previously sedentary women with PCOS were recruited from the community and randomised to complete either 12 weeks of moderate intensity continuous cycling exercise (MOD; 50‐60% of maximal heart rate [HRmax]; n=11) or HIIT (90‐95% HRmax; n=13). All exercise was supervised by an exercise physiologist and completed 3 times per week on a cycle ergometer. Baseline and post testing measures consisted of peak oxygen consumption (VO2peak) determine by a graded maximal exercise test, insulin sensitivity determined by hyperinsulinaemiceuglycaemic clamp, body composition outcomes and anti‐mullerian hormone (AMH). Enjoyment was also measured throughout the intervention using feeling scales. Significant improvements were seen for VO2peak after HIIT with an average increase of 5.6 ± 2.5 mL.kg‐1.min‐1 (P=0.013) and non‐significant increases in the MOD group (3.4 ± 2.1 mL/kg/min; P=0.20). Body composition, fasting insulin and AMH values remained unchanged in both groups. Non‐significant improvements in glucose infusion rate (3.3 ± 2.8 mg.lbmkg‐1.min‐1; P=0.06) and insulin sensitivity index (M‐to‐I ratio; 3.0 ± 3.8 mg.lbmkg‐1.min‐1[mU/I]‐1 x 100; P=0.17) were found as a result of HIIT compared to no changes after moderate intensity exercise. Importantly, HIIT was also found to be more enjoyable than moderate intensity continuous exercise. The present study is the first to compare current exercise recommendations of moderate and vigorous intensities in women with PCOS. The results of this study provide preliminary validation of HIIT and should be considered for improving cardio‐metabolic health in women with PCOS.
UR  -  https://www.cochranelibrary.com/central/doi/10.1002/central/CN-02624791/full
ER  -  


Record #39 of 1479
Provider: John Wiley & Sons, Ltd.
Content: text/plain; charset="UTF-8"

TY  -  JOUR
AN  -  CN-01615797
AU  -  Schubert, MM
AU  -  Clarke, HE
AU  -  Seay, RF
AU  -  Spain, KK
TI  -  Impact of 4 weeks of interval training on resting metabolic rate, fitness, and health-related outcomes
JA  -  Physiologie appliquee, nutrition et metabolisme [Applied physiology, nutrition, and metabolism]
PY  -  2017
VL  -  42
IS  -  10
SP  -  1073‐1081
C3  -  PUBMED 28633001
M3  -  Journal article
KW  -  Actigraphy
KW  -  Adiposity
KW  -  Adult
KW  -  Alabama
KW  -  Basal Metabolism
KW  -  Body Mass Index
KW  -  Female
KW  -  Health Status
KW  -  High‐Intensity Interval Training [*methods]
KW  -  Humans
KW  -  Male
KW  -  Oxidation‐Reduction
KW  -  Oxygen Consumption
KW  -  Physical Fitness
KW  -  Time Factors
KW  -  Waist Circumference
KW  -  Young Adult
DO  -  10.1139/apnm-2017-0268
AB  -  Resting metabolic rate (RMR) and substrate oxidation (respiratory exchange ratio; RER) are important indicators of health. The effects of interval training on RMR have not been thoroughly investigated, which was the purpose of the present study. Thirty men and women (mean ± SD age and maximal oxygen uptake: 28.8 ± 7.6 years and 33.0 ± 8.3 mL·kg‐1·min‐1) completed 4 weeks of Wingate‐based sprint interval training (SIT), repeated 1‐min high‐intensity intervals (HIIT), or served as controls. Before and after training, RMR, resting RER, maximal oxygen uptake, body composition, physical activity, and energy intake were recorded. Data were analyzed using a repeated‐measures ANOVA. RMR increased in response to 4 weeks of SIT training (1789 ± 293 to 1855 ± 320 kcal·day‐1; p = 0.003) but did not increase after HIIT (1670 ± 324 to 1704 ± 329 kcal·day‐1; p = 0.06). While SIT increased RMR by ∼2× the magnitude of HIIT, the difference was not significant (p = 0.5). Fasting substrate oxidation and RER did not change (p > 0.05). Maximal oxygen uptake increased, and small changes were also observed in percent body fat and fat mass (p < 0.05 for all). In conclusion, SIT provided a time‐efficient stimulus to increase RMR after 4 weeks in healthy adults. However, the clinical relevance of the changes observed in this study remains to be determined. Further studies should be conducted in obese individuals and those with diabetes or insulin resistance to examine if interval training (≥4 weeks) influences resting metabolic rate in magnitudes similar to that reported here.
UR  -  https://www.cochranelibrary.com/central/doi/10.1002/central/CN-01615797/full
ER  -  


Record #40 of 1479
Provider: John Wiley & Sons, Ltd.
Content: text/plain; charset="UTF-8"

TY  -  JOUR
AN  -  CN-02159356
AU  -  Zhang, H
AU  -  Tong, TK
AU  -  Kong, Z
AU  -  Shi, Q
AU  -  Liu, Y
AU  -  Nie, J
TI  -  Exercise training-induced visceral fat loss in obese women: the role of training intensity and modality
JA  -  Scandinavian journal of medicine & science in sports
PY  -  2021
VL  -  31
IS  -  1
SP  -  30‐43
C3  -  PUBMED 32789898,EMBASE 632598911
M3  -  Journal article
KW  -  *high intensity interval training
KW  -  *intraperitoneal fat
KW  -  *obesity
KW  -  Absorptiometry, Photon
KW  -  Adolescent
KW  -  Adult
KW  -  Article
KW  -  Bicycle ergometer
KW  -  Body Fat Distribution
KW  -  Body fat
KW  -  Computer assisted tomography
KW  -  Controlled study
KW  -  Diet Records
KW  -  Dual energy X ray absorptiometry
KW  -  Energy Metabolism
KW  -  Epinephrine [blood]
KW  -  Exercise Therapy [*methods]
KW  -  Fat mass
KW  -  Female
KW  -  Growth hormone blood level
KW  -  High‐Intensity Interval Training [methods]
KW  -  Human
KW  -  Human Growth Hormone [blood]
KW  -  Human tissue
KW  -  Humans
KW  -  Intra‐Abdominal Fat [*anatomy & histology, diagnostic imaging]
KW  -  Lactic Acid [blood]
KW  -  Major clinical study
KW  -  Obesity [blood, diagnostic imaging, *pathology, *therapy]
KW  -  Randomized controlled trial
KW  -  Tomography, X‐Ray Computed
KW  -  Young Adult
DO  -  10.1111/sms.13803
AB  -  Visceral fat loss in response to four‐cycle ergometer training regimens with explicit differences in exercise intensity and modality was compared. Fifty‐nine obese young women (body fat percentage ≥ 30%) were randomized to a 12‐week intervention consisting of either all‐out sprint interval training (SITall‐out , n = 11); supramaximal SIT (SIT120 , 120% V˙ O2peak , n = 12); high‐intensity interval training (HIIT90 , 90% V˙ O2peak , n = 12), moderate‐intensity continuous training (MICT, 60% V˙ O2peak , n = 11), or no training (CON, n = 13). The total work done per training session in SIT120 , HIIT90 , and MICT was confined to 200 kJ, while it was deliberately lower in SITall‐out . The abdominal visceral fat area (AVFA) was measured through computed tomography scans. The whole‐body and regional fat mass were assessed through dual‐energy X‐ray absorptiometry. Pre‐, post‐, and 3‐hour post‐exercise serum growth hormone (GH), and epinephrine (EPI) were measured during selected training sessions. Following the intervention, similar reductions in whole‐body and regional fat mass were found in all intervention groups, while the reductions in AVFA resulting from SITall‐out , SIT120 , and HIIT90 (>15 cm2 ) were greater in comparison with MICT (<3.5 cm2 , P < .05). The AVFA reductions among the SITs and HIIT groups were similar, and it was concomitant with the similar exercise‐induced releases of serum GH and EPI. CON variables were unchanged. These findings suggest that visceral fat loss induced by interval training at or above 90% V˙ O2peak appeared unresponsive to the change in training intensity. Nonetheless, SITall‐out is still the most time‐efficient strategy among the four exercise‐training regimes for controlling visceral obesity.
UR  -  https://www.cochranelibrary.com/central/doi/10.1002/central/CN-02159356/full
ER  -  


Record #41 of 1479
Provider: John Wiley & Sons, Ltd.
Content: text/plain; charset="UTF-8"

TY  -  JOUR
AN  -  CN-02431905
AU  -  ACTRN12612001003864,
TI  -  Interval sprinting and cardiovascular function
JA  -  http://www.who.int/trialsearch/Trial2.aspx?TrialID=ACTRN12612001003864
PY  -  2012
C3  -  ICTRP ACTRN12612001003864
M3  -  Trial registry record
AB  -  INTERVENTION: The training regime will involve high‐intensity, intermittent work periods separated by low intensity rest periods with a work to rest ratio of 8s:12s. The total exercise time per session will start at 10 min. and progress over the training period to a total of 20 min. These time allocations include a 5 minute warm‐up. After subjects have completed the session they will complete five minutes of cool down followed by stretching to reduce the likelihood of post exercise soreness. All training sessions will be supervised. Thus, the exercise group will complete three 20‐minute cycling sessions per week, for 12 weeks. Subjects allocated to the control group will be asked to maintain their normal daily activity patterns until after the study is complete, at which time they will be given an exercise program if they so desire. CONDITION: Overweight/obesity insulin resistance PRIMARY OUTCOME: Body and visceral fat assessed by DEXA and computed tomography. SECONDARY OUTCOME: Cardiovascular function assessment: resting heart rate, stroke volume, cardiac output, systolic time intervals (indicants of myocardial contractility), basal thoracic impedance, systolic and diastolic BP, mean arterial pressure, and total peripheral resistance will be continuously assessed through impedance cardiography. BP will be assessed beat‐by‐beat (Jentow). Arterial baroreceptor sensitivity will be assessed through spectral analysis of systolic BP variability. Heart period variability (an indirect assessment of vagal influence on the heart) will also be assessed through spectral analysis. Forearm blood flow will be measured through strain gauge plethysmography. Whole body arterial compliance, aortic impedance, regional aortic stiffness, and pulse wave velocity will be assessed non‐invasively in large and medium sized arteries using applanation tonometry. Maximal aerobic fitness assessed by a metabolic cart using a stationary electronic bicycle. Subjects cycle at 30 watts for 3 minutes which is then increased by 30 watts every minute until exhaustion. Vasodilatory capacity will be determined through maximal hyperaemia measurement by occluding the venous cuff to 50 mmHg above subject's systolic pressure for 10 min. Hyperaemia blood flow will be measured immediately (at least 5 seconds) after the arterial cuff is deflated. Hyperaemia blood flow will be obtained every 5 seconds for 1 min then every 15 seconds thereafter for 3 minute. INCLUSION CRITERIA: Overweight sedentary men aged 18‐35 years will be recruited for this study. Men have greater abdominal fat stores than women and are more likely to have significant changes in fat deposition patterns with exercise. The overweight males will require fasting levels of insulin above 12.00 ulU/ml. Subjects will possess a BMI between 25 and 35 kg/m2. ; Forearm blood flow will be determined by measuring the rate of increase in volume, and the flow rate will be expressed as a volume change per unit time such as cc's of blood flow per 100 cc's of tissue per minute. Limb blood flow will be assessed using a venous occlusion technique. This technique is based on the principle that during venous occlusion the compression of the veins results in arterial swelling, which results in changes in arterial volume. At this time the rate of the arterial inflow is measured. The increase in circumference when the venous cuff is inflated is recorded as a change in electrical resistance of the strain gauge. Forearm vascular resistance will be determined by dividing mean arterial pressure by forearm blood flow. The silastic strain‐gauge plethysmograph will be attached to the widest part of the forearm, venous cuff will be applied to the upper arm, and the arterial cuff will be attached to the wrist to exclude the blood flow from the hand. Forearm blood flow will be obtained by inflating the venous cuff to 50 mmHg for 5 seconds then deflated for 15 seconds. Forearm blood flow will be measured during baseline, during and after the Stroop and isometric tasks. The average of six blood flow measurements will be used to determine forearm blood flow during the above conditions.
UR  -  https://www.cochranelibrary.com/central/doi/10.1002/central/CN-02431905/full
ER  -  


Record #42 of 1479
Provider: John Wiley & Sons, Ltd.
Content: text/plain; charset="UTF-8"

TY  -  JOUR
AN  -  CN-02516806
AU  -  Carrillo-Arango, HA
AU  -  Atencio-Osorio, MA
AU  -  López-Álban, CA
AU  -  Nava-González, EJ
AU  -  Correa-Rodríguez, M
AU  -  Izquierdo, M
AU  -  Ramírez-Vélez, R
TI  -  Metabolic responses to acute sprint interval exercise training performed after an oral 75-gram glucose load in individuals with overweight/obesity
JA  -  Physiological reports
PY  -  2023
VL  -  11
IS  -  2
SP  -  e15555
C3  -  PUBMED 36695728
M3  -  Journal article
KW  -  Blood Glucose [metabolism]
KW  -  Exercise [physiology]
KW  -  Female
KW  -  Glucose
KW  -  High‐Intensity Interval Training
KW  -  Humans
KW  -  Male
KW  -  Obesity [metabolism, therapy]
KW  -  Overweight [metabolism, therapy]
KW  -  Postprandial Period
DO  -  10.14814/phy2.15555
AB  -  There is evidence supporting that acute sprint interval training (SIT) might improve metabolic responses to postprandial glucose, but results are inconclusive. The aim of the present study was to explore the effects of acute SIT on metabolic response and substrate utilization in individuals with overweight/obesity after an oral 75‐gram glucose challenge. Thirty‐three participants with overweight/ obesity (32.7 ± 8.3 years, 24 male, 9 female) participated in the study and a crossover design was followed. After the 75‐gram glucose load, participants were randomly allocated to two groups: no exercise (resting) or SIT protocol. Metabolic data including respiratory quotient (RQ) and substrate utilization rates (fats and carbohydrates) were collected using the COSMED Q‐NRG + ® calorimeter. The RQ was significantly lower in the acute SIT group (0.76 [0.01]; p < 0.0001) than in the resting group (0.80 [0.01]; p = 0.036) at the 120‐min postprandial time point, and the RQ area under the curve (AUC) was also lower in the SIT group (mean difference of ‐6.62, 95% CI ‐12.00 to ‐1.24; p = 0.0161). The contribution of fat to energy expenditure increased after SIT during the postprandial period whereas the contribution of carbohydrates decreased. The AUC for fat contribution was significantly higher (mean difference 2311.9, 95% confidence interval [CI] 578.8 to 4043.3; p = 0.0098) and the AUC for carbohydrate contribution was significantly lower (mean difference ‐2283.1, 95% CI ‐4040.2 to ‐527.1; p = 0.0117) in the SIT group than in the resting group. In conclusions, acute SIT might have a positive effect on metabolic responses to postprandial glucose and, accordingly, should be recommended for improving metabolism in people with overweight/obesity.
UR  -  https://www.cochranelibrary.com/central/doi/10.1002/central/CN-02516806/full
ER  -  


Record #43 of 1479
Provider: John Wiley & Sons, Ltd.
Content: text/plain; charset="UTF-8"

TY  -  JOUR
AN  -  CN-02393551
AU  -  Eigendorf, J
AU  -  Maassen, M
AU  -  Apitius, D
AU  -  Maassen, N
TI  -  Energy Metabolism in Continuous, High-Intensity, and Sprint Interval Training Protocols With Matched Mean Intensity
JA  -  Journal of strength and conditioning research
PY  -  2021
VL  -  35
IS  -  11
SP  -  3104‐3110
C3  -  PUBMED 31714453,EMBASE 629824267
M3  -  Journal article
KW  -  *high intensity interval training
KW  -  Athlete
KW  -  Athletes
KW  -  Cross‐Over Studies
KW  -  Energy Metabolism [physiology]
KW  -  Energy metabolism
KW  -  Heart Rate [physiology]
KW  -  Heart rate
KW  -  High‐Intensity Interval Training [methods]
KW  -  Human
KW  -  Humans
KW  -  Oxygen Consumption [physiology]
KW  -  Oxygen consumption
KW  -  Physiology
KW  -  Procedures
DO  -  10.1519/JSC.0000000000003308
AB  -  Eigendorf, J, Maassen, M, Apitius, D, and Maassen, N. Energy metabolism in continuous, high‐intensity, and sprint interval training protocols with matched mean intensity. J Strength Cond Res 35(11): 3104‐3110, 2021‐To evaluate acute physiological reactions and energy metabolism with 3 different training regimes, 7 subjects performed a high‐intensity interval training (HIT), a sprint interval training (SIT), and a continuous training (CT) in a cross‐over design. All training sessions were matched for relative mean intensity (50% Pmax). Stress‐to‐pause‐ratios were chosen as 6‐24 seconds (SIT) and 30‐30 seconds (HIT) for interval protocols. No significant differences (significance level p ≤ 0.05) were found for oxygen uptake (V̇o2), respiratory exchange ratio (RER), slope of RER (RERslope), and heart rate between the different training regimes. Lactate concentrations ([Lac]) in CT were significantly lower (p < 0.01) compared with HIT and SIT. No significant differences were found for free fatty acids ([FFA], p = 0.41) and glycerol ([GLY], p = 0.26) levels during all 3 training protocols (CT 0.27 mmol·L‐1, SIT 0.22 mmol·L‐1, and HIT 0.22 mmol·L‐1). Ammonia (NH3, p > 0.05) levels did not show significant differences between the 3 training protocols during exercise phase. The comparable physiological reactions of [FFA], [GLY], and RER show that the activation of fat metabolism is not different between training regimes with different stress‐to‐pause‐ratios. Moreover, mean intensity and time of exercise influence activation of fat metabolism. Increases in [NH3] suggest similar sources between the 3 training protocols and the need for further research concerning amino acid deamination. The better understanding of the acute reactions and changing of the energy metabolism during training sessions will help athletes in planning and executing their training sessions more efficiently and more precisely in the context of periodization.
UR  -  https://www.cochranelibrary.com/central/doi/10.1002/central/CN-02393551/full
ER  -  


Record #44 of 1479
Provider: John Wiley & Sons, Ltd.
Content: text/plain; charset="UTF-8"

TY  -  JOUR
AN  -  CN-02528157
AU  -  Hannachi, M
AU  -  Ouerghi, N
AU  -  Abassi, W
AU  -  Ouergui, I
AU  -  kammoun, IH
AU  -  Bouassida, A
TI  -  Effects of high- vs. moderate-intensity intermittent training on parathyroid hormone concentration in overweight/obese females
JA  -  Science & sports
PY  -  2023
VL  -  38
IS  -  4
SP  -  355‐361
C3  -  EMBASE 2022988868
M3  -  Journal article
KW  -  *high intensity interval training
KW  -  *moderate intensity exercise
KW  -  *obese patient
KW  -  *obesity /therapy
KW  -  Adolescent
KW  -  Article
KW  -  Body fat percentage
KW  -  Body mass
KW  -  Clinical article
KW  -  Controlled study
KW  -  Female
KW  -  Hormone determination
KW  -  Human
KW  -  Parathyroid function
KW  -  Treatment duration
KW  -  Waist circumference
DO  -  10.1016/j.scispo.2022.09.007
AB  -  Aims: To investigate the effects of 12‐weeks moderate‐intensity intermittent training (MIIT) vs. high‐intensity‐intermittent training (HIIT) on parathyroid‐hormone (PTH), growth hormone (GH), adrenocorticotrophic hormone (ACTH) and total‐calcium (CT). Methods: Twenty‐one overweight/obese adolescents were randomly assigned to control‐group (n = 7), moderate‐intensity‐intermittent‐group (MIIG; n = 7) and high‐intensity‐ intermittent‐group (HIIG; n = 7). Results: HIIG and MIIG demonstrated reduced percent body fat, body mass index and waist circumference (P < 0.01). PTH decreased in the MIIG (–9.3%; P < 0.01), but GH increased in MIIG and HIIG (80.2% and 82.8%; both P < 0.01, respectively). No changes were recorded in ACTH and CT levels (P > 0.05). Conclusion: The stimulation of parathyroid function is more sensitive to training intensity than duration.
UR  -  https://www.cochranelibrary.com/central/doi/10.1002/central/CN-02528157/full
ER  -  


Record #45 of 1479
Provider: John Wiley & Sons, Ltd.
Content: text/plain; charset="UTF-8"

TY  -  JOUR
AN  -  CN-01774954
AU  -  Camacho-Cardenosa, A
AU  -  Camacho-Cardenosa, M
AU  -  Brazo-Sayavera, J
AU  -  Burtscher, M
AU  -  Timón, R
AU  -  Olcina, G
TI  -  Effects of High-Intensity Interval Training Under Normobaric Hypoxia on Cardiometabolic Risk Markers in Overweight/Obese Women
JA  -  High altitude medicine & biology
PY  -  2018
VL  -  19
IS  -  4
SP  -  356‐366
C3  -  PUBMED 30204493,EMBASE 625627970
M3  -  Journal article
KW  -  *body fat
KW  -  *cardiometabolic risk
KW  -  *cholesterol blood level
KW  -  *high intensity interval training
KW  -  *hypoxia
KW  -  *obesity
KW  -  Abdominal fat
KW  -  Adult
KW  -  Article
KW  -  Biomarkers [analysis]
KW  -  Body Composition
KW  -  Clinical assessment
KW  -  Controlled study
KW  -  Double‐Blind Method
KW  -  Effect size
KW  -  Fat mass
KW  -  Female
KW  -  High‐Intensity Interval Training [*methods]
KW  -  Human
KW  -  Humans
KW  -  Hypoxia
KW  -  Major clinical study
KW  -  Middle Aged
KW  -  Obesity [blood, physiopathology, *therapy]
KW  -  Overweight [blood, physiopathology, *therapy]
KW  -  Oxygen Consumption
KW  -  Randomized controlled trial
KW  -  Remission
KW  -  Risk Factors
KW  -  Treatment Outcome
KW  -  Trunk
KW  -  Waist circumference
DO  -  10.1089/ham.2018.0059
AB  -  Promising benefits on cardiometabolic risk factors have been reported with prolonged programs of cyclic hypoxia. The aim of this study was to examine whether cyclic hypoxia exposure while exercising through two protocols of high‐intensity interval training in overweight/obese women is more effective to improve cardiometabolic risk markers than exercising in normoxia. Participants included 86 overweight/obese women, who started a 12‐week program of 36 sessions, and were randomly divided into four groups: (1) interval training in hypoxia (IHT; FIO2 = 17.2%; n = 13), (2) interval training in normoxia (INT; n = 15), which included 3‐minute high‐intensity exercise (90% Wmax) followed by 3 minutes of active recovery (55%‐65% Wmax), (3) repeated‐sprint training in hypoxia (RSH; FIO2 = 17.2%; n = 15), and (4) repeated‐sprint training in normoxia (RSN; n = 18), which included 30 seconds of all‐out effort (130% Wmax) followed by 3 minutes of active recovery (55%‐65% Wmax). Body composition, anthropometric, biochemical, and clinical parameters were assessed at baseline (A), after 18 training sessions (B), and during the 7 days after the last session (C). IHT and RSH showed a significant (p < 0.001 and p = 0.016, respectively) decrease in the waist circumference at both B and C assessments compared with A. Hypoxia groups presented a significant reduction in the percentage of trunk fat with a moderate effect size (IHT: d = 0.56; RSH: d = 0.93). In the normoxia groups, total cholesterol (CHOL) tended to decrease (INT: ‐4.21% and RSN: ‐5.18%), whereas it tended to increase in the hypoxia groups (IHT: +2.91% and RSH +4.07%). An interaction effect between conditions (through pooled data) on waist circumference (p = 0.01), percentage of trunk fat mass (p < 0.001), and CHOL (p = 0.019) was observed. Both training regimens under normobaric cyclic hypoxia were more effective at causing decreased abdominal fat in overweight/obese women than the same protocols in normoxia.
UR  -  https://www.cochranelibrary.com/central/doi/10.1002/central/CN-01774954/full
ER  -  


Record #46 of 1479
Provider: John Wiley & Sons, Ltd.
Content: text/plain; charset="UTF-8"

TY  -  JOUR
AN  -  CN-01194218
AU  -  Gahreman, D
AU  -  Heydari, M
AU  -  Boutcher, Y
AU  -  Freund, J
AU  -  Boutcher, S
TI  -  The effect of green tea ingestion and interval sprinting exercise on the body composition of overweight males: a randomized trial
JA  -  Nutrients
PY  -  2016
VL  -  8
IS  -  8
CC  -  Complementary Medicine
C3  -  PUBMED 27548216,EMBASE 611742442
M3  -  Journal article
KW  -  *Body Composition
KW  -  *High‐Intensity Interval Training
KW  -  *Overweight [therapy]
KW  -  *Tea
KW  -  *abdominal fat
KW  -  *aerobic exercise
KW  -  *body fat
KW  -  *fat mass
KW  -  *green tea extract/cm [Drug Comparison]
KW  -  *ingestion
KW  -  *obesity
KW  -  *tea
KW  -  Abdominal fat
KW  -  Adult
KW  -  Article
KW  -  Blood sampling
KW  -  Body fat
KW  -  Body mass
KW  -  Body weight
KW  -  Carbohydrate intake
KW  -  Clinical article
KW  -  Controlled clinical trial
KW  -  Controlled study
KW  -  Diet
KW  -  Dual energy X ray absorptiometry
KW  -  Fat intake
KW  -  Fat mass
KW  -  Food intake
KW  -  Glucose/ec [Endogenous Compound]
KW  -  Heart Rate
KW  -  Heart rate
KW  -  High density lipoprotein cholesterol/ec [Endogenous Compound]
KW  -  Human
KW  -  Humans
KW  -  Lean body weight
KW  -  Lipid oxidation
KW  -  Low density lipoprotein cholesterol/ec [Endogenous Compound]
KW  -  Lung gas exchange
KW  -  Male
KW  -  Microcapsule
KW  -  Monounsaturated fatty acid
KW  -  Oxidation
KW  -  Oxygen Consumption
KW  -  Oxygen consumption
KW  -  Placebo
KW  -  Polyunsaturated fatty acid
KW  -  Protein intake
KW  -  Randomized controlled trial
KW  -  Respiration
KW  -  Saturated fatty acid
KW  -  Sodium
KW  -  Triacylglycerol/ec [Endogenous Compound]
KW  -  Waist circumference
DO  -  10.3390/nu8080510
AB  -  The combined effect of green tea ingestion and interval sprinting exercise on body and abdominal fat of overweight males was investigated. Participants were randomly assigned into control (C), green tea (GT), interval sprinting exercise (ISE), and green tea and ISE (GT + ISE) groups. The GT, GT + ISE, and C groups consumed three GT capsules daily. The ISE and GT + ISE groups completed 36 ISE sessions over 12 weeks. Forty eight overweight males with a mean BMI of 28.5 ± 0.92 kg/m2 and age of 26 ± 0.7 years acted as participants. There was a significant reduction in total and abdominal fat mass for the ISE and GT + ISE groups, p < 0.05, however, total and abdominal fat mass did not significantly change in the GT and C groups. There was a significant increase in total lean mass, p < 0.05, after the intervention for the ISE and GT + ISE groups only. There was a significant increase in fat oxidation during submaximal aerobic exercise, p < 0.05, after the intervention for the ISE, GT + ISE, and GT groups with no change for the C group. Following the 12‐week intervention the ISE and GT + ISE groups, compared to C, recorded a significantly greater decrease in body and abdominal fat, and a significant increase in total lean mass. Ingestion of green tea by itself, however, did not result in a significant decrease in body or abdominal fat, but increased fat utilization during submaximal exercise. The combination of 12 weeks of GT ingestion and ISE did not result in greater total and abdominal fat reduction compared to 12 weeks of ISE alone.
UR  -  https://www.cochranelibrary.com/central/doi/10.1002/central/CN-01194218/full
ER  -  


Record #47 of 1479
Provider: John Wiley & Sons, Ltd.
Content: text/plain; charset="UTF-8"

TY  -  JOUR
AN  -  CN-02497669
AU  -  Salus, M
AU  -  Tillmann, V
AU  -  Remmel, L
AU  -  Unt, E
AU  -  Maestu, E
AU  -  Parm, U
AU  -  Magi, A
AU  -  Tali, M
AU  -  Jurimae, J
TI  -  Effect of supervised sprint interval training on cardiorespiratory fitness and body composition in adolescent boys with obesity
JA  -  Journal of sports sciences
PY  -  2022
VL  -  40
IS  -  18
SP  -  2010‐2017
C3  -  PUBMED 36126151,EMBASE 639062517
M3  -  Journal article
KW  -  *body composition
KW  -  *body fat percentage
KW  -  *cardiorespiratory fitness
KW  -  *childhood obesity
KW  -  *obesity
KW  -  *peak oxygen uptake
KW  -  *sprint interval training
KW  -  Adolescent
KW  -  Adolescent obesity
KW  -  Article
KW  -  Body Composition
KW  -  Cardiorespiratory Fitness
KW  -  Child
KW  -  Clinical article
KW  -  Controlled study
KW  -  Dual energy X ray absorptiometry
KW  -  High‐Intensity Interval Training
KW  -  Human
KW  -  Humans
KW  -  Lean body weight
KW  -  Male
KW  -  Obesity
KW  -  Oxygen Consumption
DO  -  10.1080/02640414.2022.2125199
AB  -  This study examined the effect of a supervised 12‐week sprint interval training (SIT) on cardiorespiratory fitness (CRF) and body composition in adolescent boys with obesity. Twenty‐eight adolescents with obesity were allocated to either an intervention group (SIT) (13.1 ± 0.3 yrs; body mass index [BMI]: 30.3 ± 0.9 kg.m‐2) or a control group (CONT) (13.7 ± 0.4 yrs; BMI: 32.6 ± 1.6 kg.m‐2). The SIT group performed 4‐6 × 30s "all‐out" cycling bouts, interspersed with 4 min of recovery 3 days a week for 12 weeks. CRF was measured by direct peak oxygen consumption (VO2peak) defined as VO2peak per kg of body mass (mL.min‐1kg‐1) or by VO2peak per kg of lean body mass (mL.min‐1LBM‐1) and body composition was assessed by dual‐energy X‐ray absorptiometry. SIT intervention led to a significant and large between‐group difference in VO2peak (p = 0.004; η2 = 0.29). Although SIT group had a significant reduction in body fat percentage (BF%) (from 41.1 ± 1.3% to 39.2 ± 1.5%; p = 0.006), there were no between‐group differences in the change of the pre‐ and post‐measures in BF% (p = 0.067). In conclusion, 12‐week SIT is effective in increasing CRF and decreasing BF% in adolescent boys with obesity.
UR  -  https://www.cochranelibrary.com/central/doi/10.1002/central/CN-02497669/full
ER  -  


Record #48 of 1479
Provider: John Wiley & Sons, Ltd.
Content: text/plain; charset="UTF-8"

TY  -  JOUR
AN  -  CN-02603753
AU  -  Montealegre Suárez, DP
AU  -  Ramos González, EP
AU  -  Romaña Cabrera, LF
TI  -  Effects of high intensity intermittent training on lipid profile and blood glucose overweight/obese university students
JA  -  Revista cuidarte
PY  -  2022
VL  -  13
IS  -  3
SP  -  1‐10
C3  -  CINAHL 162641877
M3  -  Journal article
KW  -  Adverse Effects
KW  -  Blood Glucose
KW  -  Comparative Studies
KW  -  Control Group
KW  -  Data Analysis, Statistical
KW  -  Descriptive Statistics
KW  -  Exercise Intensity
KW  -  Funding Source
KW  -  High‐Intensity Interval Training
KW  -  Human
KW  -  Lipids
KW  -  Lipoproteins, HDL
KW  -  Lipoproteins, LDL
KW  -  Metabolism
KW  -  Obesity
KW  -  Quasi‐Experimental Studies
KW  -  Random Assignment
KW  -  Risk Factors
KW  -  Students, College
KW  -  Time Factors
KW  -  Training Effect (Physiology)
KW  -  Triglycerides
DO  -  10.15649/cuidarte.2624
UR  -  https://www.cochranelibrary.com/central/doi/10.1002/central/CN-02603753/full
ER  -  


Record #49 of 1479
Provider: John Wiley & Sons, Ltd.
Content: text/plain; charset="UTF-8"

TY  -  JOUR
AN  -  CN-01342581
AU  -  Gahreman, D
AU  -  Heydari, M
AU  -  Boutcher, Y
AU  -  Freund, J
AU  -  Boutcher, S
TI  -  The Effect of Green Tea Ingestion and Interval Sprinting Exercise on the Body Composition of Overweight Males: a Randomized Trial
JA  -  Nutrients
PY  -  2016
VL  -  8
IS  -  8
CC  -  Complementary Medicine
C3  -  PUBMED 27548216
M3  -  Journal article
KW  -  Adult
KW  -  Body Composition
KW  -  Heart Rate
KW  -  High‐Intensity Interval Training
KW  -  Humans
KW  -  Male
KW  -  Overweight [therapy]
KW  -  Oxygen Consumption
KW  -  Respiration
KW  -  Tea
DO  -  10.3390/nu8080510
AB  -  The combined effect of green tea ingestion and interval sprinting exercise on body and abdominal fat of overweight males was investigated. Participants were randomly assigned into control (C), green tea (GT), interval sprinting exercise (ISE), and green tea and ISE (GT + ISE) groups. The GT, GT + ISE, and C groups consumed three GT capsules daily. The ISE and GT + ISE groups completed 36 ISE sessions over 12 weeks. Forty eight overweight males with a mean BMI of 28.5 ± 0.92 kg/m² and age of 26 ± 0.7 years acted as participants. There was a significant reduction in total and abdominal fat mass for the ISE and GT + ISE groups, p < 0.05, however, total and abdominal fat mass did not significantly change in the GT and C groups. There was a significant increase in total lean mass, p < 0.05, after the intervention for the ISE and GT + ISE groups only. There was a significant increase in fat oxidation during submaximal aerobic exercise, p < 0.05, after the intervention for the ISE, GT + ISE, and GT groups with no change for the C group. Following the 12‐week intervention the ISE and GT + ISE groups, compared to C, recorded a significantly greater decrease in body and abdominal fat, and a significant increase in total lean mass. Ingestion of green tea by itself, however, did not result in a significant decrease in body or abdominal fat, but increased fat utilization during submaximal exercise. The combination of 12 weeks of GT ingestion and ISE did not result in greater total and abdominal fat reduction compared to 12 weeks of ISE alone.
UR  -  https://www.cochranelibrary.com/central/doi/10.1002/central/CN-01342581/full
ER  -  


Record #50 of 1479
Provider: John Wiley & Sons, Ltd.
Content: text/plain; charset="UTF-8"

TY  -  JOUR
AN  -  CN-01997043
AU  -  Ho, TY
AU  -  Redmayne, GP
AU  -  Tran, A
AU  -  Liu, D
AU  -  Butlin, M
AU  -  Avolio, A
AU  -  Boutcher, SH
AU  -  Boutcher, YN
TI  -  The effect of interval sprinting exercise on vascular function and aerobic fitness of post-menopausal women
JA  -  Scandinavian journal of medicine & science in sports
PY  -  2020
VL  -  30
IS  -  2
SP  -  312‐321
C3  -  PUBMED 31603262,EMBASE 629567277
M3  -  Journal article
KW  -  *arterial stiffness
KW  -  *exercise
KW  -  *limb blood flow
KW  -  *obesity
KW  -  *postmenopause
KW  -  Adult
KW  -  Article
KW  -  Augmentation index
KW  -  Bicycle ergometer
KW  -  Cardiorespiratory Fitness
KW  -  Clinical article
KW  -  Controlled study
KW  -  Female
KW  -  Forearm [blood supply]
KW  -  Forearm blood flow
KW  -  Hemodynamics
KW  -  High‐Intensity Interval Training
KW  -  Human
KW  -  Humans
KW  -  Male
KW  -  Middle Aged
KW  -  Overweight
KW  -  Postmenopause
KW  -  Pulse Wave Analysis
KW  -  Pulse wave
KW  -  Randomized controlled trial
KW  -  Vascular Stiffness
KW  -  Vein occlusion
DO  -  10.1111/sms.13574
AB  -  Menopausal transition accelerates an age‐associated decrease in vascular function and a decline in aerobic fitness. The purpose of this study was to examine the effect of 8 weeks of interval sprinting cycle ergometer exercise on arterial stiffness, basal forearm blood flow, and aerobic fitness of post‐menopausal women. Sixty overweight post‐menopausal women were randomized into either exercise (Ex, n = 30) or control (C, n = 30) groups. Ex participants completed 24 interval sprinting exercise (ISE) sessions over 8 weeks. Each 20‐minute ISE session comprised of alternating 8 seconds sprints and 12 seconds of light pedaling. Arterial stiffness assessed through ankle‐brachial pulse wave velocity (baPWV) and augmentation index (AIx), basal forearm blood flow (FBF) assessed using venous occlusion, and aerobic fitness were assessed before and after the intervention. baPWV was significantly decreased in the Ex group by 7.2%, P = .03, whereas AIx demonstrated a 10% decrease, P = .002. No changes were found in basal FBF. Aerobic fitness was significantly increased, P = .002, in the Ex group (14%) with no change occurring in the control group.ISE training, despite minimal exercise commitment time (8 hours over 8 weeks), significantly lowered the arterial stiffness and increased the aerobic fitness of post‐menopausal women. These results suggest that ISE positively influences the negative change in arterial stiffness and aerobic fitness that typically accompanies menopause.
UR  -  https://www.cochranelibrary.com/central/doi/10.1002/central/CN-01997043/full
ER  -  


Record #51 of 1479
Provider: John Wiley & Sons, Ltd.
Content: text/plain; charset="UTF-8"

TY  -  JOUR
AN  -  CN-01794326
AU  -  Nie, J
AU  -  Zhang, H
AU  -  He, Y
AU  -  Cao, W
AU  -  Liu, Y
AU  -  Kong, Z
AU  -  George, K
TI  -  The impact of high-intensity interval training on the cTnT response to acute exercise in sedentary obese young women
JA  -  Scandinavian journal of medicine & science in sports
PY  -  2019
VL  -  29
IS  -  2
SP  -  160‐170
C3  -  PUBMED 30474147,EMBASE 625962087
M3  -  Journal article
KW  -  *heart
KW  -  *high intensity interval training
KW  -  *obesity
KW  -  Adult
KW  -  Article
KW  -  Clinical article
KW  -  Clinician
KW  -  Controlled study
KW  -  Exercise [*physiology]
KW  -  Female
KW  -  High‐Intensity Interval Training [*methods]
KW  -  Human
KW  -  Humans
KW  -  Obesity [*blood]
KW  -  Oxygen Consumption
KW  -  Protein function
KW  -  Randomized controlled trial
KW  -  Rest
KW  -  Sedentary Behavior
KW  -  Troponin T [*blood]
KW  -  Young Adult
DO  -  10.1111/sms.13344
AB  -  AIMS: This study characterized (a) the cardiac troponin T (cTnT) response to three forms of acute high‐intensity interval exercise (HIE), and (b) the impact of 12 weeks of HIE training on the cTnT response to acute exercise in sedentary obese young women. METHODS: Thirty‐six sedentary women were randomized to traditional HIE training (repeated 4‐minute cycling at 90% V˙ O2max interspersed with 3‐minute rest, 200 kJ/session), work‐equivalent sprint interval exercise (SIE) training (repeated 1‐minute cycling at 120% V˙ O2max interspersed with 1.5‐minute rest) or repeated‐sprint exercise (RSE) training (40 × 6‐second all‐out sprints interspersed with 9‐second rest) group. cTnT was assessed using a high‐sensitivity assay before and immediately, 3 and 4 hours after the 1st (PRE), 6th (EARLY), 20th (MID), and 44th (END) training session, respectively. RESULTS: cTnT was elevated (P < 0.05) after all forms of acute interval exercise at the PRE and EARLY assessment with cTnT response higher (P < 0.05) after HIE (307%) and SIE (318%) than RSE (142%) at the PRE assessment. All forms of acute interval exercise at MID and END had no effect on the cohort cTnT concentration post‐exercise (all P > 0.05). CONCLUSION: For sedentary obese young women, both HIE and SIE, matched for total work, induced a similar elevation in cTnT after acute exercise with a smaller rise observed after RSE. By the 44th training session, almost no post‐exercise cTnT elevation was observed in all three groups. Such information is relevant for clinicians as it could improve medical decisionmaking.
UR  -  https://www.cochranelibrary.com/central/doi/10.1002/central/CN-01794326/full
ER  -  


Record #52 of 1479
Provider: John Wiley & Sons, Ltd.
Content: text/plain; charset="UTF-8"

TY  -  JOUR
AN  -  CN-01918193
AU  -  Zhang, D
AU  -  Janjgava, T
AU  -  Boutcher, SH
AU  -  Boutcher, YN
TI  -  Cardiovascular response of postmenopausal women to 8 weeks of sprint interval training
JA  -  European journal of applied physiology
PY  -  2019
VL  -  119
IS  -  4
CC  -  Gynaecology and Fertility
SP  -  981‐989
C3  -  PUBMED 30739167,EMBASE 626897156
M3  -  Journal article
KW  -  *High‐Intensity Interval Training
KW  -  *high intensity interval training
KW  -  *pathophysiology
KW  -  *physiology
KW  -  Cardiovascular System [*physiopathology]
KW  -  Cardiovascular system
KW  -  Exercise
KW  -  Exercise [*physiology]
KW  -  Female
KW  -  Fitness
KW  -  Human
KW  -  Humans
KW  -  Middle Aged
KW  -  Middle aged
KW  -  Obesity
KW  -  Overweight [physiopathology]
KW  -  Oxygen Consumption [physiology]
KW  -  Oxygen consumption
KW  -  Physical Conditioning, Human [*physiology]
KW  -  Physical Exertion [physiology]
KW  -  Physical Fitness [physiology]
KW  -  Postmenopause
KW  -  Postmenopause [physiology]
KW  -  Running
KW  -  Running [physiology]
DO  -  10.1007/s00421-019-04087-9
AB  -  INTRODUCTION: Menopause is accompanied by decreased aerobic fitness and increased risk of cardiovascular disease. Sprint interval training (SIT) is a time‐efficient intervention for improving cardiovascular function and aerobic fitness of young adults. AIM: To determine the effect of an 8‐week SIT program on the cardiovascular function and aerobic fitness of overweight postmenopausal women. METHOD: Thirty overweight postmenopausal women were randomized into exercise (n = 15) or control (n = 15) groups. The intervention group completed three SIT sessions a week for 8 weeks. Each session consisted of 20 min of 8‐s sprints and 12 s of light pedalling. Participants also completed 8 min of light aerobic cycle exercise, before and after the SIT intervention. Cardiovascular function including heart rate, stroke volume (SV), and diastolic filling time (DFT) was assessed before and after the intervention and during 8 min of light aerobic exercise. Estimated maximal oxygen uptake ([Formula: see text]) was also assessed. RESULTS: Resting SV was increased (p = 0.001) from pre‐ (77.5 ± 17.0 mL) to post‐SIT (81.3 ± 17.0 mL), whereas SV during 8 min of light aerobic exercise was increased (p = 0.000), from pre‐ (97.8 ± 1.6 mL) to post‐test (103.5 ± 17.8 mL). Resting DFT was increased, (p = 0.010), at pre‐ (333.4 ± 94.4 mL) to post‐SIT (357.4 ± 88.2 mL), whereas DFT during 8 min of aerobic exercise was increased, (p = 0.000), from pre‐ (480.1 ± 99.5 mL) to posttest (527.2 ± 123.0 mL). Predicted [Formula: see text] was increased, (p = 0.016), from pre‐ (19.5 ± 5.87 mL kg‐1 min‐1) to post‐SIT (21.4 ± 7.02 mL kg‐1 min‐1). CONCLUSION: SIT improved cardiovascular function and aerobic fitness of overweight postmenopausal women after 8 weeks of exercise.
UR  -  https://www.cochranelibrary.com/central/doi/10.1002/central/CN-01918193/full
ER  -  


Record #53 of 1479
Provider: John Wiley & Sons, Ltd.
Content: text/plain; charset="UTF-8"

TY  -  JOUR
AN  -  CN-02468536
AU  -  Wadsworth, DD
AU  -  Rodriguez-Hernandez, M
AU  -  Huffman, LS
AU  -  McDonald, JR
AU  -  Spring, KE
AU  -  Pascoe, DD
TI  -  Adaptations to a Concurrent Exercise Training Program in Inactive Aging Women
JA  -  Journal of strength and conditioning research
PY  -  2022
VL  -  36
IS  -  11
SP  -  3217‐3223
C3  -  PUBMED 36165989,EMBASE 639115985
M3  -  Journal article
KW  -  *aging
KW  -  *exercise
KW  -  Adult
KW  -  Aging
KW  -  Article
KW  -  Body Composition [physiology]
KW  -  Body composition
KW  -  Controlled study
KW  -  Exercise [physiology]
KW  -  Fat mass
KW  -  Female
KW  -  Group dynamics
KW  -  Heart rate
KW  -  High‐Intensity Interval Training
KW  -  Human
KW  -  Human experiment
KW  -  Humans
KW  -  Intra‐abdominal fat
KW  -  Lean body weight
KW  -  Major clinical study
KW  -  Middle Aged
KW  -  Morbidity
KW  -  Mortality
KW  -  Muscle Strength [physiology]
KW  -  Muscle strength
KW  -  Randomized controlled trial
KW  -  Resistance Training [methods]
KW  -  Resistance training
KW  -  Sprint interval training
KW  -  X ray
DO  -  10.1519/JSC.0000000000004200
AB  -  Wadsworth, DD, Rodriguez‐Hernandez, M, Huffman, LS, McDonald, JR, Spring, KE, and Pascoe, DD. Adaptations to a concurrent exercise training program in inactive aging women. J Strength Cond Res 36(11): 3217‐3223, 2022‐This study assessed the effect of a 10‐week, sprint interval concurrent exercise training program on body composition and muscular strength in aging women. Sixty‐five inactive women (age, 40‐64 years) were randomized into 2 sprint interval exercise programs, 0% incline and 6% incline. Sprint interval training was performed to achieve 95% of each subject's age‐predicted maximal heart rate for a series of 40 seconds of work followed by 20 seconds of passive recovery. An undulating resistance training protocol, composed of 30 sessions, was performed by each group throughout the study. Dual‐energy X‐ray absorption scans were assessed body composition, and 1 repetition maximum was performed to assess muscular strength. Subjects in both groups significantly reduced fat mass by approximately 0.35 kg ( p = 0.002), and visceral adipose tissue by 0.05 kg ( p = 0.032). There were significant increases in lean body mass by approximately 0.50 kg ( p = 0.005), lower‐body muscular strength by approximately 46.83 kg ( p < 0.001), and upper‐body muscular strength by approximately 11.68 kg ( p < 0.001). No significant between‐groups interactions were observed. A sprint interval training concurrent exercise training program is an effective strategy to improve body composition and muscular strength in inactive, aging women. Muscular strength improvements resulting from this intervention are particularly important because muscular strength losses are strong predictors of morbidity and mortality.
UR  -  https://www.cochranelibrary.com/central/doi/10.1002/central/CN-02468536/full
ER  -  


Record #54 of 1479
Provider: John Wiley & Sons, Ltd.
Content: text/plain; charset="UTF-8"

TY  -  JOUR
AN  -  CN-02504397
AU  -  Salus, M
AU  -  Tillmann, V
AU  -  Remmel, L
AU  -  Unt, E
AU  -  Maestu, E
AU  -  Parm, U
AU  -  Magi, A
AU  -  Tali, M
AU  -  Jurimae, J
TI  -  Effect of Sprint Interval Training on Cardiometabolic Biomarkers and Adipokine Levels in Adolescent Boys with Obesity
JA  -  International journal of environmental research and public health
PY  -  2022
VL  -  19
IS  -  19
C3  -  PUBMED 36231972,EMBASE 2019558685
M3  -  Journal article
KW  -  *Cardiovascular Diseases
KW  -  *High‐Intensity Interval Training
KW  -  *Metabolic Syndrome
KW  -  *adolescent health
KW  -  *childhood obesity
KW  -  *gene expression
KW  -  *metabolic syndrome X
KW  -  *obesity
KW  -  *sprint interval training
KW  -  Adipokines
KW  -  Adiponectin
KW  -  Adolescent
KW  -  Anthropometry
KW  -  Article
KW  -  Biomarkers
KW  -  Body mass
KW  -  Cardiometabolic risk factor
KW  -  Cardiorespiratory fitness
KW  -  Child
KW  -  Cholesterol blood level
KW  -  Clinical article
KW  -  Controlled study
KW  -  Fasting
KW  -  Glucose
KW  -  Human
KW  -  Humans
KW  -  Insulin
KW  -  Leptin
KW  -  Lifestyle
KW  -  Male
KW  -  Obesity
KW  -  Triglycerides
DO  -  10.3390/ijerph191912672
AB  -  This study investigated the effect of supervised sprint interval training (SIT) on different cardiometabolic risk factors and adipokines in adolescent boys with obesity. Thirty‐seven boys were allocated to either a SIT group (13.1 ± 0.3 years; body mass index [BMI]: 30.3 ± 0.9 kg·m‐2) or a control group (CONT) (13.7 ± 0.4 years; BMI: 32.6 ± 1.6 kg·m‐2). The SIT group performed 4‐6 × 30 s all‐out cycling sprints, interspersed with 4 min rest, for 3 sessions/week, during a 12‐week period, while the non‐exercising CONT group maintained a habitual lifestyle. Anthropometric measurements, triglycerides, fasting insulin and glucose, total cholesterol (TC), high‐ (HDLc) and low‐density (LDLc) cholesterol, leptin and adiponectin in blood, cardiorespiratory fitness (CRF), and a metabolic syndrome severity risk score (MSSS) were calculated before and after the 12‐week period. Compared to baseline values, a significant reduction in MSSS was seen in the SIT group after intervention. LDLc showed favorable changes in SIT compared to CONT (‐0.06 ± 0.1 vs. 0.19 ± 0.01 mmol·L‐1; p = 0.025). Additionally, CRF increased in the SIT group compared to the CONT group (5.2 ± 1.1 vs. ‐2.1 ± 1.1 mL·min‐1·kg‐1, p < 0.001). Moreover, a 12‐week all‐out SIT training effectively improves cardiometabolic health in adolescent boys with obesity.
UR  -  https://www.cochranelibrary.com/central/doi/10.1002/central/CN-02504397/full
ER  -  


Record #55 of 1479
Provider: John Wiley & Sons, Ltd.
Content: text/plain; charset="UTF-8"

TY  -  JOUR
AN  -  CN-02490059
AU  -  Salus, M
AU  -  Tillmann, V
AU  -  Remmel, L
AU  -  Unt, E
AU  -  Maestu, E
AU  -  Parm, U
AU  -  Magi, A
AU  -  Tali, M
AU  -  Jurimae, J
TI  -  Effect of Sprint Interval Training on Cardiometabolic Biomarkers and Adipokine Levels in Adolescent Boys with Obesity
JA  -  International journal of environmental research and public health
PY  -  2022
VL  -  19
IS  -  19
C3  -  PUBMED 36231972,EMBASE 639266459
M3  -  Journal article
KW  -  *Cardiovascular Diseases
KW  -  *High‐Intensity Interval Training
KW  -  *Metabolic Syndrome
KW  -  *adolescent health
KW  -  *childhood obesity
KW  -  *gene expression
KW  -  *metabolic syndrome X
KW  -  *obesity
KW  -  *sprint interval training
KW  -  Adipokines
KW  -  Adiponectin
KW  -  Adolescent
KW  -  Anthropometry
KW  -  Article
KW  -  Biomarkers
KW  -  Body mass
KW  -  Cardiometabolic risk factor
KW  -  Cardiorespiratory fitness
KW  -  Child
KW  -  Cholesterol blood level
KW  -  Clinical article
KW  -  Controlled study
KW  -  Fasting
KW  -  Glucose
KW  -  Human
KW  -  Humans
KW  -  Insulin
KW  -  Leptin
KW  -  Lifestyle
KW  -  Male
KW  -  Obesity
KW  -  Triglycerides
DO  -  10.3390/ijerph191912672
AB  -  This study investigated the effect of supervised sprint interval training (SIT) on different cardiometabolic risk factors and adipokines in adolescent boys with obesity. Thirty‐seven boys were allocated to either a SIT group (13.1 ± 0.3 years; body mass index [BMI]: 30.3 ± 0.9 kg·m‐2) or a control group (CONT) (13.7 ± 0.4 years; BMI: 32.6 ± 1.6 kg·m‐2). The SIT group performed 4‐6 × 30 s all‐out cycling sprints, interspersed with 4 min rest, for 3 sessions/week, during a 12‐week period, while the non‐exercising CONT group maintained a habitual lifestyle. Anthropometric measurements, triglycerides, fasting insulin and glucose, total cholesterol (TC), high‐ (HDLc) and low‐density (LDLc) cholesterol, leptin and adiponectin in blood, cardiorespiratory fitness (CRF), and a metabolic syndrome severity risk score (MSSS) were calculated before and after the 12‐week period. Compared to baseline values, a significant reduction in MSSS was seen in the SIT group after intervention. LDLc showed favorable changes in SIT compared to CONT (‐0.06 ± 0.1 vs. 0.19 ± 0.01 mmol·L‐1; p = 0.025). Additionally, CRF increased in the SIT group compared to the CONT group (5.2 ± 1.1 vs. ‐2.1 ± 1.1 mL·min‐1·kg‐1, p < 0.001). Moreover, a 12‐week all‐out SIT training effectively improves cardiometabolic health in adolescent boys with obesity.
UR  -  https://www.cochranelibrary.com/central/doi/10.1002/central/CN-02490059/full
ER  -  


Record #56 of 1479
Provider: John Wiley & Sons, Ltd.
Content: text/plain; charset="UTF-8"

TY  -  JOUR
AN  -  CN-02290120
AU  -  NCT04950062,
TI  -  High Intensity Interval Training Versus Intermittent Fasting on Functional Capacity Among Overweight Subjects
JA  -  https://clinicaltrials.gov/show/NCT04950062
PY  -  2021
CC  -  Complementary Medicine
C3  -  CTgov NCT04950062
M3  -  Trial registry record
KW  -  Overweight
AB  -  Exercise improves cardiorespiratory fitness, muscle strength, endurance, body composition, and decreases visceral fat. The, increase in physical activity and modification of eating behaviors are the first line of interventions given because of their low costs and low risks of complications. Most commonly, the continuous exercise of moderate intensity, that has to be performed several days of the week to get target benefits have been used, on the other hand, different forms of training which aim to reduce time spent exercising by increasing exercise intensity have been considered as an alternative to increasing adherence to the training program which is supported by some researches that may have greater benefits as high intensity interval training improves the vascular function of the muscle capillary density and endothelial nitric oxide synthase(eNOS) levels. But there are some overweight people even some of the young people have restriction to perform exercise programs due to any medical problem that could interfere with exercise. So, searching for optimal dietary interventions for obesity is still ongoing, but the modification in eating behaviors are hampered by difficulties in coping with a different diet. So, the diet with a fasting component that will be used in this study may be more effective than other complex and restrictive diets as it essentially limits the caloric intake to a specified period without major diet composition changes. So, the aim of this study is to compare the effect of high‐intensity interval training and intermittent fasting on improving body weight and functional capacity among overweight subjects.
UR  -  https://www.cochranelibrary.com/central/doi/10.1002/central/CN-02290120/full
ER  -  


Record #57 of 1479
Provider: John Wiley & Sons, Ltd.
Content: text/plain; charset="UTF-8"

TY  -  JOUR
AN  -  CN-02550713
AU  -  Xu, R
AU  -  Cao, YX
AU  -  Chen, YT
AU  -  Jia, YQ
TI  -  Differential effects of intermittent energy restriction vs. continuous energy restriction combined high-intensity interval training on overweight/obese adults: A randomized controlled trial
JA  -  Frontiers in nutrition
PY  -  2022
VL  -  9
SP  -  979618
C3  -  PUBMED 36424927
M3  -  Journal article
DO  -  10.3389/fnut.2022.979618
AB  -  BACKGROUND: Intermittent energy restriction (IER) and continuous energy restriction (CER) are increasingly popular dietary approaches used for weight loss and overall health. These energy restriction protocols combined with exercise on weight loss and other health outcomes could achieve additional effects in a short‐term intervention. OBJECTIVES: To evaluate the effects of a 4‐week IER or CER program on weight, blood lipids, and CRF in overweight/obese adults when combined with high‐intensity interval training (HIIT). METHODS: Forty‐eight overweight/obese adults [age: 21.3 ± 2.24 years, body mass index (BMI): 25.86 ± 2.64 kg·m‐2] were randomly assigned to iER, cER, and normal diet (ND) groups (n = 16 per group), each consisting of a 4‐week intervention. All of the groups completed HIIT intervention (3 min at 80% of V?O2max followed by 3 min at 50% of V?O2max ), 30 min/training sessions, five sessions per week. iER subjects consumed 30% of energy needs on 2 non‐consecutive days/week, and 100% of energy needs on another 5 days; cER subjects consumed 70% of energy needs; and ND subjects consumed 100% of energy needs. Body composition, waist circumference (WC) and hip circumference (HC), triglyceride (TG), total cholesterol (TC), low‐density lipoprotein‐cholesterol (LDL‐c), high‐density lipoprotein‐cholesterol (HDL‐c), and cardiorespiratory fitness (CRF) were measured before and after the intervention. RESULTS: Of the total 57 participants who underwent randomization, 48 (84.2%) completed the 4‐week intervention. After intervention body composition and body circumference decreased in three groups, but no significant differences between groups. The iER tends to be superior to cER in the reduction of body composition and body circumference. The mean body weight loss was 4.57 kg (95% confidence interval [CI], 4.1‐5.0, p < 0.001) in iER and 2.46 kg (95% CI, 4.1‐5.0, p < 0.001) in iER. The analyses of BMI, BF%, WC, and HC were consistent with the primary outcome results. In addition, TG, TC, HDL‐c, and CRF improved after intervention but without significant changes (p > 0.05). CONCLUSION: Both IER and CER could be effective in weight loss and increased CRF when combined with HIIT. However, iER showed greater benefits for body weight, BF%, WC, and HC compared with cER.
UR  -  https://www.cochranelibrary.com/central/doi/10.1002/central/CN-02550713/full
ER  -  


Record #58 of 1479
Provider: John Wiley & Sons, Ltd.
Content: text/plain; charset="UTF-8"

TY  -  JOUR
AN  -  CN-01367926
AU  -  Hazell, TJ
AU  -  Townsend, LK
AU  -  Hallworth, JR
AU  -  Doan, J
AU  -  Copeland, JL
TI  -  Sex differences in the response of total PYY and GLP-1 to moderate-intensity continuous and sprint interval cycling exercise
JA  -  European journal of applied physiology
PY  -  2017
VL  -  117
IS  -  3
SP  -  431‐440
C3  -  PUBMED 28154977,EMBASE 615018571
M3  -  Journal article
KW  -  *High‐Intensity Interval Training
KW  -  *blood
KW  -  *high intensity interval training
KW  -  Adult
KW  -  Appetite
KW  -  Female
KW  -  Glucagon like peptide 1
KW  -  Glucagon‐Like Peptide 1 [*blood]
KW  -  Human
KW  -  Humans
KW  -  Male
KW  -  Peptide YY
KW  -  Peptide YY [*blood]
KW  -  Random Allocation
KW  -  Randomization
KW  -  Sex Factors
KW  -  Sex difference
DO  -  10.1007/s00421-017-3547-7
AB  -  BACKGROUND: Exercise interventions are often less effective at improving body composition for females than males, potentially due to post‐exercise hormonal responses that increase energy intake in females. Recently, sprint interval training was shown to effectively reduce body fat in females despite being relatively low during exercise energy expenditure.PURPOSE: To determine whether any sex difference in total PYY, GLP‐1 or perceived hunger exists following moderate‐intensity continuous exercise (MICT) and sprint interval exercise (SIT) METHODS: Twenty‐one active participants (11 females) participated in three sessions in a randomized crossover design: (1) MICT, 30‐min cycling at 65% VO2max; (2) SIT, 6 × 30 s "all‐out" sprints with 4‐min recovery periods; (3) control (CTRL; no exercise). Blood samples were collected pre‐exercise, immediately and 90 min post‐exercise for the measurement of total PYY and GLP‐1. Subjective perceptions of hunger were assessed using a visual analogue scale pre‐breakfast and before all blood samples.RESULTS: Concentrations of total PYY and GLP‐1 were greater during MICT (P = 0.05) and SIT (P = 0.005) compared to CTRL. Total PYY increased more immediately post‐exercise in males than females (P = 0.030). GLP‐1 only increased in females following MICT (P = 0.034) and SIT (P = 0.024) compared to CTRL. Perceived hunger was lower immediately post‐MICT (P = 0.016) and SIT (P = 0.006) compared to CTRL.CONCLUSIONS: These results suggest that total PYY and GLP‐1 respond differently to exercise in males and females over 90 min following various exercise intensities. The observed post‐exercise hormonal response would not be expected to create a compensatory increase in energy intake in females.
UR  -  https://www.cochranelibrary.com/central/doi/10.1002/central/CN-01367926/full
ER  -  


Record #59 of 1479
Provider: John Wiley & Sons, Ltd.
Content: text/plain; charset="UTF-8"

TY  -  JOUR
AN  -  CN-01410806
AU  -  Islam, H
AU  -  Townsend, LK
AU  -  Hazell, TJ
TI  -  Modified sprint interval training protocols. Part I. Physiological responses
JA  -  Physiologie appliquee, nutrition et metabolisme [Applied physiology, nutrition, and metabolism]
PY  -  2017
VL  -  42
IS  -  4
SP  -  339‐346
C3  -  PUBMED 28177740
M3  -  Journal article
KW  -  Adult
KW  -  Athletic Performance
KW  -  Breath Tests
KW  -  Carbon Dioxide [metabolism]
KW  -  Cross‐Over Studies
KW  -  Energy Metabolism
KW  -  Heart Rate
KW  -  High‐Intensity Interval Training [adverse effects]
KW  -  Humans
KW  -  Lipid Metabolism
KW  -  Lipolysis
KW  -  Male
KW  -  Oxidation‐Reduction
KW  -  Oxygen Consumption
KW  -  Rest [*physiology]
KW  -  Running
KW  -  Time Factors
KW  -  Up‐Regulation
KW  -  Young Adult
DO  -  10.1139/apnm-2016-0478
AB  -  Adaptations to sprint interval training (SIT) are observed with brief (≤15‐s) work bouts highlighting peak power generation as an important metabolic stimulus. This study examined the effects of manipulating SIT work bout and recovery period duration on energy expenditure (EE) during and postexercise, as well as postexercise fat oxidation rates. Nine active males completed a resting control session (CTRL) and 3 SIT sessions in randomized order: (i) 30:240 (4 × 30‐s bouts, 240‐s recovery); (ii) 15:120 (8 × 15‐s bouts, 120‐s recovery); (3) 5:40 (24 × 5‐s bouts, 40‐s recovery). Protocols were matched for the total duration of work (2 min) and recovery (16 min), as well as the work‐to‐recovery ratio (1:8 s). EE and fat oxidation rates were derived from gas exchange measured before, during, and for 3 h postexercise. All protocols increased EE versus CTRL (P < 0.001). Exercise EE was greater (P < 0.001) with 5:40 (209 kcal) versus both 15:120 (163 kcal) and 30:240 (138 kcal), while 15:120 was also greater (P < 0.001) than 30:240. Postexercise EE was greater (P = 0.014) with 15:120 (313 kcal) versus 5:40 (294 kcal), though both were similar (P > 0.077) to 30:240 (309 kcal). Postexercise fat oxidation was similar (P = 0.650) after 15:120 (0.104 g·min‐1) and 30:240 (0.116 g·min‐1) and both were greater (P < 0.030) than 5:40 (0.072 g·min‐1) and CTRL (0.049 g·min‐1). In conclusion, shorter SIT work bouts that target peak power generation increase exercise EE without compromising postexercise EE, though longer bouts promote greater postexercise fat utilization.
UR  -  https://www.cochranelibrary.com/central/doi/10.1002/central/CN-01410806/full
ER  -  


Record #60 of 1479
Provider: John Wiley & Sons, Ltd.
Content: text/plain; charset="UTF-8"

TY  -  JOUR
AN  -  CN-01558974
AU  -  NCT02798666,
TI  -  Effect of High-intensity Interval Training on Metabolic Fitness in Overweight Males
JA  -  https://clinicaltrials.gov/ct2/show/NCT02798666
PY  -  2016
CC  -  Hypertension
C3  -  CTgov NCT02798666
M3  -  Trial registry record
KW  -  Overweight
AB  -  Participants: For this study, 16 adult males with overweight or obesity (BMI‐range 28 ‐ 36 kg/m2) were recruited and randomized in two experimental groups (high intensity training (n=8) and continuous moderate‐intense aerobic training (n=8)). Randomization was done with the envelope method. Participants were excluded if they had diabetes (HbA1c>6,5%), severe musculoskeletal (eg osteoarthritis), cardiovascular (eg chronic heart failure) or respiratory (eg chronic obstructive pulmonary disease (COPD)) problems, based on medical files A signed informed consent was provided by all participants before study admission. The study was approved by the ethics committee of the Ghent University Hospital (B670201318620). Intervention: The intervention group performed a high intensity interval training [HIIT]. The HIIT group followed a 10‐week training program. The participants exercised for 40 minutes, twice a week, under supervision of two physiotherapists. Each training session included a warming up [stretching of the large muscle groups and cardiovascular exercises at 30% of peak cycling power output for five minutes], a sprint interval block [10 minutes], continuous aerobic exercise [10 minutes], another sprint interval block [10 minutes] and cooling down [stretching of the large muscle groups and cardiovascular exercises at 30% of peak Watt for 5 minutes]. For the first 5 weeks, each sprint interval block consisted of 10 sprint bouts [>100 r/min] of 15 seconds at a cycling resistance matching with the ventilatory threshold [VTR], alternated with 45 seconds relative rest [50 r/min at VTR]. Starting from week 6 until week 10, the intensity of sprinting and relative rest was increased up to 110% of VTR. Comparative group: The comparative group performed a continuous aerobic training [CAT] for 10 weeks, twice a week and 40 minutes per session [volume and frequency is equal to HIIT]. The protocol of the CAT group consisted of warming up [stretching of the large muscle groups and cardiovascular exercises at 30% of peak cycling power output for five minutes], continuous aerobic exercise training [3 times 10 minutes] and cooling down [stretching of the large muscle groups and cardiovascular exercises at 30% of peak cycling power output for five minutes]. During the continuous aerobic protocol [cycling or stepping] participants exercised for 10 minutes at a HR similar to the HR at VT [60 r/min], which was increased to 110% of VT from week 6 onwards. The training was supervised by two physiotherapists. In both exercise modes the participants cycled in the first and third block and cycled or stepped in the second block. The training programs were conducted in the Physiotherapy Department of the University Hospital of Ghent. Outcome variables: The quantification of all examined variables was performed by blinded assessors. All tests and measurements were conducted at the exercise laboratory of the Physiotherapy Department, Ghent University (maximal exercise test, metabolic flexibility) or at the Department of Endocrinology University Hospital Ghent (OGTT and muscle biopsy) or Department of Pathological Anatomy (muscle histology). Prior to all tests and measurements, participants were well informed and familiarized with the equipment and testing protocols. All participants from each group were tested on the same moment of day pre‐ and post‐intervention. All participants maintained normal physical activity and dietary patterns, and refrained from exhaustive physical exercise three days prior to each experimental day Anthropometry Height was measured to the nearest 0.1 cm using a stadiometer (Holtain Ltd, Pembrokeshire, UK). Weight was measured to the nearest 0.1 kg on a digital balance scale (Seca, Germany) with the subject wearing lightweight clothing and no shoes. The body mass index (BMI) was calculated from weight and height. Physical fitness Maximal cardiopulmonary exercise test. Participants were tested on a computer‐driven cyclo‐ergometer (Marquette Case, Marquette Electronics, Milwaukee, WI, USA) using a ramped protocol (20 W/ min) starting at 40 W. Twelve‐lead electrocardiogram and heart rate (HR ) were recorded continuously during the test, whereas blood pressure was measured with a manual sphygmomanometer every two minutes. Subjects were familiarized with the test procedure before baseline testing. Subjects were asked and encouraged to perform exercise testing until physical exhaustion or until the physician stopped the test because of severe adverse events, such as increasing chest pain, dizziness, potentially life threatening arrhythmias, clinically important ST‐segment deviations, marked systolic hypotension or hypertension. Tests were classified as maximal when respiratory exchange ratio (RER) increased above1.1. Respiratory gas measurements were obtained by using a Metalyzer 3B (Cortex, Leipzig, Germany). Oxygen consumption (VO2), carbon dioxide production (VCO2), minute ventilation (VE), tidal volume, respiratory rate and mixed expiratory carbon dioxide concentration were measured continuously with mixed chamber analysis. Peak VO2 was expressed as the highest attained VO2 during the final 30 seconds of exercise according to the American Thoracic Society guidelines. The ventilator threshold (VT) was determined based on the metabolic equivalents of O2 and CO2 (VE/VO2 and VE/VCO2). The point at which the VE/VO2 increased without an increase in VE/VCO2 was identified as the VT. Basal respiratory exchange ratio Participants had to lie supine for 30 minutes after an overnight fast in a quiet and thermo‐neutral environment. Basal oxygen consumption and carbon dioxide production was measured with an automated respiratory gas analyzer using a mask (Metalyzer 3B; Cortex, Leipzig, Germany). The gas analyzer system was calibrated before every experiment. RER was calculated as VCO2/VO2. This ratio lies in an interval between 0,7 en 1,0 indicating dominant fat oxidation to dominant carbohydrate oxidation. Oral glucose tolerance test (OGTT) At 8:00 A.M. , after a 10‐ to 12‐h overnight fast, subjects received a 75‐g OGTT. Blood samples were taken at ‐30, ‐15, 0, 30, 60, 90, and 120 min for the measurement of plasma glucose and insulin concentrations. Insulin levels were determined using the immunoanalyzer COBAS e411 (Roche). Glucose was analysed by the hexokinase method (COBAS, Roche). To evaluate insulin sensitivity an OGTT‐composite score was calculation based on the reference of Matsudoa et al.. This score is composed as 10,000/square root of (fasting glucose x fasting insulin) x (mean glucose x mean insulin during OGTT). The higher the score, the better the insulin sensitivity. Muscle biopsy After a 1‐h rest period, a percutaneous needle biopsy sample was taken from the right vastus lateralis muscle with a biopsy gun (needle 14G) under local anesthetic through a 2‐mm incision in the skin (2‐3 ml lidocaine) under the guidance of echography. Two muscle samples of 15 mg were taken and incubated in PG (Paraformaldehyde and Glutaaraldehyde) for transmission electron microscopy (TEM). Transmission Electron Microscopy TEM was used to determine IMCL and mitochondrial characteristics. Samples were viewed at 6,500× using a JEOL 1200EX TEM. Sixteen micrographs were acquired from 8 randomly sampled longitudinal sections of muscle fibers (2 micrographs/fiber) from each individual muscle ‐ one micrograph acquired near the cell surface representing the subsarcolemmal (SS) region and the other acquired of parallel bundles of myofibrils representing the intramyofibrillar (IMF) region. Lipid droplets and mitochondrial fragments were circled and converted to actual size using a calibration grid. For each set of 16 images, mean IMCL or mitochondrial size (µm2), total number of IMCL droplets or mitochondria per square micrometer of tissue (#/µm2) were calculated in the IMF and SS compartments by digital imaging software (Image Pro Plus, ver. 4.0; Media Cybernetics, Silver Springs, MD). The reference for SS space quantification was the cytoplasmic space between the sarcolemma and the first layer of myofibrils. Statistical analyses All data were analysed with a commercially available statistical software program (Statistical Package for the Social Sciences, SPSS 20.0, SPSS Chicago, IL, USA). Data are expressed as mean and standard deviation (SD). Due to the small sample size a non‐parametric statistical evaluation was preferred. To evaluate pre‐post differences within groups, a Wilcoxon test was performed. To evaluate pre‐post differences between groups, differences between pre‐ and post‐evaluation were calculated (pre minus post) and compared with a Mann Withney U test. Significance levels were set at P<0,05 for both tests. For the between group differences effect sizes were calculated based on Cohen's d values.
UR  -  https://www.cochranelibrary.com/central/doi/10.1002/central/CN-01558974/full
ER  -  


Record #61 of 1479
Provider: John Wiley & Sons, Ltd.
Content: text/plain; charset="UTF-8"

TY  -  JOUR
AN  -  CN-02210604
AU  -  Banitalebi, E
AU  -  Mardaniyan Ghahfarrokhi, M
AU  -  Faramarzi, M
AU  -  Earnest, CP
TI  -  Sprint interval training vs. combined aerobic + resistance training in overweight women with type 2 diabetes
JA  -  Journal of sports medicine and physical fitness
PY  -  2021
VL  -  61
IS  -  5
SP  -  712‐724
C3  -  PUBMED 33269876,EMBASE 633592537
M3  -  Journal article
KW  -  *non insulin dependent diabetes mellitus
KW  -  *obesity
KW  -  *resistance training
KW  -  Adult
KW  -  Analysis of variance
KW  -  Article
KW  -  Body Mass Index
KW  -  Body mass
KW  -  Cardiovascular disease
KW  -  Clinical chemistry
KW  -  Controlled study
KW  -  Diabetes Mellitus, Type 2 [blood, *complications]
KW  -  Effect size
KW  -  Exercise Therapy [*methods]
KW  -  Female
KW  -  Glycated Hemoglobin
KW  -  HOMA index
KW  -  Heart Disease Risk Factors
KW  -  High‐Intensity Interval Training
KW  -  Human
KW  -  Humans
KW  -  Major clinical study
KW  -  Middle Aged
KW  -  Muscle training
KW  -  Outcome assessment
KW  -  Overweight [blood, complications, *therapy]
KW  -  Randomized controlled trial
KW  -  Resistance Training
KW  -  Single‐Blind Method
DO  -  10.23736/S0022-4707.20.11105-8
AB  -  BACKGROUND: Aerobic and resistance training have known efficacy for treating type2 diabetes (T2D). Less is known about interval training in this population. We examined the effects of sprint interval (SIT) and combined aerobic + resistance (COMB) training on HbA1C and (Primary Outcome) in participants with T2D. Secondary outcomes included HOMA‐IR and standard clinical chemistries. Exploratory/Tertiary included immerging cardiovascular disease risk indices. METHODS: Participants (N.=52; 45‐60y, BMI>30kg/m2, HbA1c, ≥6.5%) were randomly assigned to either SIT (N.=17), COMB (N.=17) or usual care control (Control, N.=18) for 10‐weeks. Data were analyzed by ANOVA and effect sizes estimated using Cohen's D (CD). RESULTS: We observed significant reductions in HbA1c for SIT (‐1.82%, 95% CI, ‐2.50, ‐1.14) and COMB (‐1.24%, 95% CI, ‐2.19, ‐0.29), but not Control (0.02%, 95% CI, ‐0.67, 0.71). Secondary outcome analysis demonstrated significant reductions in HOMA‐IR for SIT (‐4.89, 95% CI, ‐6.94, ‐2.83) and COMB training (‐2.90, 95% CI, ‐5.00, ‐0.79), but not Control (‐0.44, 95% CI, ‐3.44, 2.46). Effect size estimates and accompanying confidence interval bound were deemed "large" for HBA1c and moderate‐to‐large for HOMA‐IR. Non‐significant changes for the Control group were deemed "trivial." Both analyses were significant vs. Control. Similar patterns were observed for most standard laboratory measures and tertiary outcomes. CONCLUSIONS: Our results demonstrated that SIT and COMBO training are effective exercise training regimens in overweight women with T2D independently of changes in body mass.
UR  -  https://www.cochranelibrary.com/central/doi/10.1002/central/CN-02210604/full
ER  -  


Record #62 of 1479
Provider: John Wiley & Sons, Ltd.
Content: text/plain; charset="UTF-8"

TY  -  JOUR
AN  -  CN-02588994
AU  -  ChiCTR2300072936,
TI  -  Study on the mechanism of high-intensity intermittent training to improve cardiopulmonary function in patients with pre-diabetes based on intestinal microecology
JA  -  https://trialsearch.who.int/Trial2.aspx?TrialID=ChiCTR2300072936
PY  -  2023
C3  -  ICTRP ChiCTR2300072936
M3  -  Trial registry record
AB  -  INTERVENTION: HIIT group:High intensity interval exercise;MICT group:Moderate intensity continuous exercise; CONDITION: Pre‐diabetes PRIMARY OUTCOME: intestinal microbiota and its metabolites;maximum oxygen uptake;maximum voluntary ventilation;forced vital capacity;FEV1/FVC;forced expiratory volume in the first second; SECONDARY OUTCOME: fasting blood glucose;2 hours' postprandial blood glucose;glycosylated hemoglobin;total cholesterol;triglyceride;high density lipoprotein cholesterol;low density lipoprotein cholesterol;ApoA1;ApoB;lipoprotein (a);Lipoprotein‐associated phospholipaseA2 (Lp‐PLA2);body fat percentage; INCLUSION CRITERIA: 1 40‐59 years old ; 2 Conforming to the diagnostic criteria of prediabetes ; 3 No contraindications to plate test ; 4 Non‐vegetarians ; 5 Agree to join this study and sign the informed consent.
UR  -  https://www.cochranelibrary.com/central/doi/10.1002/central/CN-02588994/full
ER  -  


Record #63 of 1479
Provider: John Wiley & Sons, Ltd.
Content: text/plain; charset="UTF-8"

TY  -  JOUR
AN  -  CN-02233275
AU  -  Camacho-Cardenosa, A
AU  -  Camacho-Cardenosa, M
AU  -  Brazo-Sayavera, J
AU  -  Timón, R
AU  -  González-Custodio, A
AU  -  Olcina, G
TI  -  Repeated sprint in hypoxia as a time-metabolic efficient strategy to improve physical fitness of obese women
JA  -  European journal of applied physiology
PY  -  2020
VL  -  120
IS  -  5
SP  -  1051‐1061
C3  -  PUBMED 32185477
M3  -  Journal article
KW  -  Adult
KW  -  Athletic Performance [*physiology]
KW  -  Double‐Blind Method
KW  -  Exercise
KW  -  Female
KW  -  High‐Intensity Interval Training
KW  -  Humans
KW  -  Hypoxia [*physiopathology]
KW  -  Obesity [metabolism, pathology, *therapy]
KW  -  Oxygen Consumption
DO  -  10.1007/s00421-020-04344-2
AB  -  PURPOSE: To investigate the training and detraining effects of two different hypoxic high‐intensity protocols on cardiorespiratory fitness, maximal fat oxidation and energy contribution in obese women. METHODS: 82 obese women completed a 12‐week training of: (1) interval training in hypoxia (IHT; n = 19; 3 min at 90%Wmax: 3 min at 55‐65%Wmax; FiO2 = 17.2%), (2) interval training in normoxia (INT; n = 20; 3 min at 90%Wmax: 3 min at 55‐65%Wmax), (3) repeated sprint training in hypoxia (RSH; n = 22; 30 s at 130%Wmax: 3 min at 55‐65%Wmax; FiO2 = 17.2%), and (4) repeated sprint training in normoxia (RSN; n = 21; 30 s at 130%Wmax: 3 min at 55‐65%Wmax). VO2max, workload, time to exhaustion and heart rate were assessed at baseline, after completion of 36 training sessions over 12 weeks and after 4 weeks of detraining. RESULTS: Hypoxic training (IHT and RSH) showed a significant positive effect on absolute (p < 0.001) and relative maximal oxygen uptake (p < 0.001) as well as VT2 (%VO2max; p < 0.001). Both IHT and RSH showed significantly higher values of absolute VO2max (IHT: + 26.63%; RSH: + 19.79%) and relative VO2max (IHT: + 27.95%; RSH: + 19.94%) between baseline and post‐exercise (p < 0.001). VO2max (IHT: + 21.74%; RSH: + 17.65%) and relative VO2max (IHT: + 23.53%; RSH: + 17.15%) remained significantly higher after detraining in IHT and RSH (p < 0.001). CONCLUSION: A larger improvement in cardiorespiratory fitness has been observed after high‐intensity interval training under normobaric hypoxia. As interval training or repeated sprint training did not show a significant effect, RSH might provide a time‐metabolic effective strategy in this population.
UR  -  https://www.cochranelibrary.com/central/doi/10.1002/central/CN-02233275/full
ER  -  


Record #64 of 1479
Provider: John Wiley & Sons, Ltd.
Content: text/plain; charset="UTF-8"

TY  -  JOUR
AN  -  CN-02076635
AU  -  Zeng, J
AU  -  Peng, L
AU  -  Zhao, Q
AU  -  Chen, QG
TI  -  Effects over 12 weeks of different types and durations of exercise intervention on body composition of young women with obesity
JA  -  Science & sports
PY  -  2021
VL  -  36
IS  -  1
SP  -  45‐52
C3  -  EMBASE 2004476309
M3  -  Journal article
KW  -  *body composition
KW  -  *kinesiotherapy
KW  -  *obesity /therapy
KW  -  *treatment duration
KW  -  Adult
KW  -  Article
KW  -  Body fat
KW  -  Energy expenditure
KW  -  Fat free mass
KW  -  Female
KW  -  High intensity interval training
KW  -  Human
KW  -  Major clinical study
KW  -  Muscle mass
KW  -  Priority journal
KW  -  Resistance training
KW  -  Time factor
KW  -  Young adult
DO  -  10.1016/j.scispo.2019.10.011
AB  -  Objective: To provide basis for effective exercise intervention for young obese women through comparative study of three types of exercise intervention effects, namely, maximum fat oxidation intensity continuous aerobic training (FATmax AT), high intensity intermittent training (HIIT) and resistance training (RT), on body composition in different intervention durations. Methods: Fifty‐four eligible young obese women (BF% > 30%) aged 22.14 ± 1.32 years old were randomized to FATmax AT, HIIT or RT group. They respectively completed continuous aerobic, high intensity intermittent or anti‐resistance exercise 3 sessions per week (45 min per session) for 12 weeks. Body fat rate (BF%), body fat mass (FM), fat‐free mass (FFM) and muscle mass (MM) were measured at pre‐mid‐ and post‐intervention. Results: (1) Significant interactions of group × time on BF% (F = 18.35, P = 0.00), FM (F = 13.96, P = 0.00), FFM (F = 21.55, P = 0.00) and MM (F = 8.17, P = 0.00) were found, but there is no main effect in either group or time factors. (2) BF% and FM of the participants in FATmax AT, HIIT and RT group decreased significantly when compared to pre‐exercise session (P < 0.05), with a greater decrease in HIIT group than those in FATmax AT group and RT group (HIIT: − 40.18% and − 44.97% vs. FATmax: − 24.59% and − 28.09% vs. RT: − 22.84% and − 29.32%, all P < 0.05). (3) FFM and MM of participants in FATmax AT group and HIIT group and MM of RT group increased continuously and significantly after 12‐week exercise. FFM with a greater increase in HIIT group and FATmax AT group than that in RT group (HIIT: 8.49% and FATmax AT: 5.67% vs. RT: − 0.04 both P < 0.05), and MM with a greater increase in RT group than those in HIIT group and FATmax AT group (RT: 27.14% vs. HIIT:23.15% and FATmax AT: 24.26%, both P < 0.05). At the end of the 6th weeks, FFM of HIIT group increased significantly more than that of RT group (4.97% vs. 3.37%, P < 0.05), and MM of FATmax group and RT group increased significantly more than that of HIIT group (FATmax AT: 19.93% and RT: 19.57% vs. HIIT: 12.95%, both P < 0.05). Generally speaking, the change rate in duration of 7–12 week was less than that in 0‐6 week. Conclusions: This study shows that 12 weeks of exercise training (3 × 45 min/wk) are an efficient weight‐reducing procedure, either with FATmax AT, HIIT or RT. Not surprisingly, the heavier protocol (45 min HIIT) induces a slightly greater reduction in BF% and increases FFM, while RT is most helpful in the increase of MM. Therefore, HIIT can be selected for people who can endure high‐intensity exercise and are in urgent need of fat loss. However, since the three protocols are not matched for energy expenditure, no general conclusion about the superiority of one protocol over another can be given. A further study investigating this comparison with matched levels of energy expenditure will help to elucidate this question.
UR  -  https://www.cochranelibrary.com/central/doi/10.1002/central/CN-02076635/full
ER  -  


Record #65 of 1479
Provider: John Wiley & Sons, Ltd.
Content: text/plain; charset="UTF-8"

TY  -  JOUR
AN  -  CN-02748429
AU  -  ChiCTR2400087703,
TI  -  Evaluation of the efficacy of high-intensity interval training (HIIT) and moderate-intensity continuous training (MICT) based on cardiopulmonary endurance testing (CPET) in patients with metabolically associated fatty liver disease (MAFLD)
JA  -  https://trialsearch.who.int/Trial2.aspx?TrialID=ChiCTR2400087703
PY  -  2024
C3  -  ICTRP ChiCTR2400087703
M3  -  Trial registry record
AB  -  INTERVENTION: HIIT group:High‐intensity intermittent exercise 3 times a week for 12 weeks;MICT group:Participate in moderate‐intensity exercise three times a week for a period of 12 weeks. ; CONDITION: non‐alcoholic fatty liver disease PRIMARY OUTCOME: intrahepatocellular lipid (IHCL); SECONDARY OUTCOME: Body fat percentage;Muscle content;LDL‐c;HDL‐c;TG;FBG;HbA1c;ALT;AST; INCLUSION CRITERIA: 1. Moderate MAFLD with IHCL=10% was measured by MRS At age 18‐55. 2. Meet the 2006 IDF diagnostic criteria for metabolic syndrome; 3. Cardiorespiratory endurance test: VO2max=20ml/min/kg and PHR/HRmax=80%.
UR  -  https://www.cochranelibrary.com/central/doi/10.1002/central/CN-02748429/full
ER  -  


Record #66 of 1479
Provider: John Wiley & Sons, Ltd.
Content: text/plain; charset="UTF-8"

TY  -  JOUR
AN  -  CN-01494381
AU  -  NCT03162978,
TI  -  Sprint to Fitness: effect of Outcome Expectations on Responses to Interval Exercise Training
JA  -  https://clinicaltrials.gov/show/NCT03162978
PY  -  2017
C3  -  CTgov NCT03162978
M3  -  Trial registry record
KW  -  Overweight
AB  -  The proposed research will investigate whether adding a treatment component that focuses on positive outcome expectations of a high‐intensity interval training (HIIT) intervention produces greater improvements in psychological and physiological study outcomes. This project will yield empirical evidence that will inform how to help Americans meet physical activity guidelines; how to develop exercise programs that are more likely to promote exercise as a habit; and maintenance of health and a healthy body weight.
UR  -  https://www.cochranelibrary.com/central/doi/10.1002/central/CN-01494381/full
ER  -  


Record #67 of 1479
Provider: John Wiley & Sons, Ltd.
Content: text/plain; charset="UTF-8"

TY  -  JOUR
AN  -  CN-01650277
AU  -  McKie, GL
AU  -  Islam, H
AU  -  Townsend, LK
AU  -  Robertson-Wilson, J
AU  -  Eys, M
AU  -  Hazell, TJ
TI  -  Modified sprint interval training protocols: physiological and psychological responses to 4 weeks of training
JA  -  Physiologie appliquee, nutrition et metabolisme [Applied physiology, nutrition, and metabolism]
PY  -  2018
VL  -  43
IS  -  6
SP  -  595‐601
C3  -  PUBMED 29268031,EMBASE 624599389
M3  -  Journal article
KW  -  *endurance
KW  -  *procedures
KW  -  *running
KW  -  Adaptation
KW  -  Adaptation, Physiological
KW  -  Adolescent
KW  -  Adult
KW  -  Controlled study
KW  -  Exercise
KW  -  Exercise Test
KW  -  Exercise test
KW  -  Female
KW  -  High intensity interval training
KW  -  High‐Intensity Interval Training [*methods, psychology]
KW  -  Human
KW  -  Humans
KW  -  Male
KW  -  Motivation
KW  -  Oxygen Consumption
KW  -  Oxygen consumption
KW  -  Physical Conditioning, Human [*methods, psychology]
KW  -  Physical Endurance
KW  -  Pleasure
KW  -  Psychology
KW  -  Randomized controlled trial
KW  -  Running
KW  -  Self Efficacy
KW  -  Self concept
KW  -  Task Performance and Analysis
KW  -  Task performance
KW  -  Time Factors
KW  -  Time factor
KW  -  Young Adult
KW  -  Young adult
DO  -  10.1139/apnm-2017-0595
AB  -  Sprint interval training (SIT) protocols involving brief (≤15 s) work bouts improve aerobic and anaerobic performance, highlighting peak speed generation as a potentially important adaptive stimulus. To determine the physiological and psychological effects of reducing the SIT work bout duration, while maintaining total exercise and recovery time, 43 healthy males (n = 27) and females (n = 16) trained for 4 weeks (3 times/week) using one of the following running SIT protocols: (i) 30:240 (n = 11; 4‐6 × 30‐s bouts, 4 min rest); (ii) 15:120 (n = 11; 8‐12 × 15‐s bouts, 2 min rest); (iii) 5:40 (n = 12; 24‐36 × 5‐s bouts, 40 s rest); or (iv) served as a nonexercising control (n = 9). Protocols were matched for total work (2‐3 min) and rest (16‐24 min) durations, as well as the work‐to‐rest ratio (1:8 s). Pre‐ and post‐training measures included a graded maximal oxygen consumption test, a 5‐km time trial, and a 30‐s maximal sprint test. Self‐efficacy, enjoyment, and intentions were assessed following the last training session. Training improved maximal oxygen consumption (5.5%; P = 0.006) and time‐trial performance (5.2%; P = 0.039), with a main effect of time for peak speed (1.7%; P = 0.042), time to peak speed (25%; P < 0.001), and body fat percentage (1.4%; P < 0.001) that appeared to be driven by the training. There were no group effects for self‐efficacy (P = 0.926), enjoyment (P = 0.249), or intentions to perform SIT 3 (P = 0.533) or 5 (P = 0.951) times/week. This study effectively demonstrated that the repeated generation of peak speed during brief SIT work bouts sufficiently stimulates adaptive mechanisms promoting increases in aerobic and anaerobic capacity.
UR  -  https://www.cochranelibrary.com/central/doi/10.1002/central/CN-01650277/full
ER  -  


Record #68 of 1479
Provider: John Wiley & Sons, Ltd.
Content: text/plain; charset="UTF-8"

TY  -  JOUR
AN  -  CN-02230674
AU  -  Petrick, HL
AU  -  King, TJ
AU  -  Pignanelli, C
AU  -  Vanderlinde, TE
AU  -  Cohen, JN
AU  -  Holloway, GP
AU  -  Burr, JF
TI  -  Endurance and Sprint Training Improve Glycemia and V˙O2peak but only Frequent Endurance Benefits Blood Pressure and Lipidemia
JA  -  Medicine and science in sports and exercise
PY  -  2021
VL  -  53
IS  -  6
CC  -  Hypertension
SP  -  1194‐1205
C3  -  PUBMED 33315809,EMBASE 633806363
M3  -  Journal article
KW  -  *diastolic blood pressure
KW  -  *endurance training
KW  -  *glucose blood level
KW  -  *hyperlipidemia
KW  -  *peak oxygen uptake
KW  -  Abdominal fat
KW  -  Adult
KW  -  Aerobic capacity
KW  -  Arterial stiffness
KW  -  Article
KW  -  Bicycle ergometer
KW  -  Blood Glucose [*metabolism]
KW  -  Blood Pressure
KW  -  Body fat
KW  -  Cardiovascular risk
KW  -  Clinical article
KW  -  Controlled study
KW  -  Endothelium
KW  -  Exercise Therapy [*methods]
KW  -  Glucose tolerance
KW  -  Glycemic control
KW  -  Heart Disease Risk Factors
KW  -  High‐Intensity Interval Training
KW  -  Human
KW  -  Humans
KW  -  Lipids [*blood]
KW  -  Male
KW  -  Obesity
KW  -  Obesity [physiopathology, *therapy]
KW  -  Oxygen Consumption
KW  -  Physical Endurance [*physiology]
KW  -  Randomized controlled trial
KW  -  Remission
KW  -  Vascular Stiffness
KW  -  Workload
DO  -  10.1249/MSS.0000000000002582
AB  -  PURPOSE: Sprint interval training (SIT) has gained popularity as a time‐effective alternative to moderate‐intensity endurance training (END). However, whether SIT is equally effective for decreasing cardiometabolic risk factors remains debatable, as many beneficial effects of exercise are thought to be transient, and unlike END, SIT is not recommended daily. Therefore, in line with current exercise recommendations, we examined the ability of SIT and END to improve cardiometabolic health in overweight/obese males. METHODS: Twenty‐three participants were randomized to perform 6 wk of constant workload SIT (3 d·wk‐1, 4‐6 × 30 s 170% Wpeak, 2 min recovery, n = 12) or END (5 d·wk‐1, 30‐40 min, 60% Wpeak, n = 11) on cycle ergometers. Aerobic capacity (V˙O2peak), body composition, blood pressure (BP), arterial stiffness, endothelial function, glucose and lipid tolerance, and free‐living glycemic regulation were assessed pre‐ and posttraining. RESULTS: Both END and SIT increased V˙O2peak (END 15%, SIT 5%) and glucose tolerance ( 20%). However, only END decreased diastolic BP, abdominal fat, and improved postprandial lipid tolerance, representing improvements in cardiovascular risk factors that did not occur after SIT. Although SIT, but not END, increased endothelial function, arterial stiffness was not altered in either group. Indices of free‐living glycemic regulation were improved after END and trended toward an improvement after SIT (P = 0.06‐0.09). However, glycemic control was better on exercise compared with rest days, highlighting the importance of exercise frequency. Furthermore, in an exploratory nature, favorable individual responses (V˙O2peak, BP, glucose tolerance, lipidemia, and body fat) were more prevalent after END than low‐frequency SIT. CONCLUSION: As only high‐frequency END improved BP and lipid tolerance, free‐living glycemic regulation was better on days that participants exercised, and favorable individual responses were consistent after END, high‐frequency END may favorably improve cardiometabolic health.
UR  -  https://www.cochranelibrary.com/central/doi/10.1002/central/CN-02230674/full
ER  -  


Record #69 of 1479
Provider: John Wiley & Sons, Ltd.
Content: text/plain; charset="UTF-8"

TY  -  JOUR
AN  -  CN-02519392
AU  -  Maaloul, R
AU  -  Marzougui, H
AU  -  Ben Dhia, I
AU  -  Ghroubi, S
AU  -  Tagougui, S
AU  -  Kallel, C
AU  -  Driss, T
AU  -  Elleuch, MH
AU  -  Ayadi, F
AU  -  Turki, M
AU  -  et al.
TI  -  Effectiveness of Ramadan diurnal intermittent fasting and concurrent training in the management of obesity: is the combination worth the weight?
JA  -  Nutrition, metabolism, and cardiovascular diseases : NMCD
PY  -  2023
VL  -  33
IS  -  3
CC  -  Complementary Medicine
SP  -  659‐666
C3  -  PUBMED 36710112,EMBASE 640175110
M3  -  Journal article
KW  -  *body weight
KW  -  *eating
KW  -  *exercise
KW  -  *high intensity interval training
KW  -  *intermittent fasting
KW  -  *obesity
KW  -  *obesity management
KW  -  Adult
KW  -  Article
KW  -  Biomarkers [metabolism]
KW  -  Blood Glucose [metabolism]
KW  -  Body Composition
KW  -  Body composition
KW  -  Body mass
KW  -  Body weight loss
KW  -  Clinical article
KW  -  Controlled study
KW  -  Fat free mass
KW  -  Fat mass
KW  -  Glucose blood level
KW  -  Hepatitis
KW  -  Human
KW  -  Humans
KW  -  Inflammation
KW  -  Inflammation [diagnosis]
KW  -  Intermittent Fasting
KW  -  Lipid fingerprinting
KW  -  Lipids
KW  -  Liver injury
KW  -  Male
KW  -  Obesity [diagnosis, therapy]
KW  -  Randomized controlled trial
KW  -  Resistance training
KW  -  Training
KW  -  Waist circumference
KW  -  Young Adult
DO  -  10.1016/j.numecd.2022.12.004
AB  -  BACKGROUND AND AIMS: We investigated, in men with obesity, the efficacy of the combination of two strategies (Ramadan diurnal intermittent fasting 'RDIF' strategy vs RDIF plus concurrent training program 'RDIF‐CT' strategy) known for their positive impact on body composition and then we explored the possible impact on metabolic and inflammatory biomarkers. METHODS AND RESULTS: Twenty obese men, age: 31.8 ± 7.05 years, BMI: 33.1 ± 4.2 kg m‐2, performing regularly RDIF, were randomized into two groups: RDIF‐CT (n = 10) and RDIF without training (RDIF‐NCT) (n = 10). The RDIF‐CT group participated in High intensity interval training (HIIT) program combined with resistance exercises for 4 weeks. Body composition, blood glucose, lipid profile, liver biomarkers and inflammation were assessed before and after 4‐week RDIF. Both groups showed a significant decrease in weight, fat mass (FM), fat percentage (Fat%) and waist circumference (WC) and an improvement in blood glucose, lipid profile and inflammation. Fat free mass decreased significantly in RDIF‐NCT (p < 0.05) while remaining unchanged in RDIF‐CT. However, RDIF‐CT induced greater improvements in body composition (i.e., weight, FM, Fat% and WC (p < 0.05, p < 0.01, p < 0.01 and p < 0.05; respectively)) as well as greater decrease in lipid biomarkers (i.e., TC, TG and LDL (p < 0.01 for all)), inflammation (i.e., CRP (p < 0.05)), and liver damage (i.e., ASAT, ALAT and Gamma‐GT (p < 0.01, p < 0.05 and p < 0.001; respectively)) compared to RDIF‐NCT group pre‐post intervention. CONCLUSIONS: Our results suggest that a combination of RDIF and CT induces greater changes in body composition, lipid profile, inflammation and liver biomarkers compared to RDIF strategy alone. CLINICAL TRIAL REGISTER: PACTR202203475387226.
UR  -  https://www.cochranelibrary.com/central/doi/10.1002/central/CN-02519392/full
ER  -  


Record #70 of 1479
Provider: John Wiley & Sons, Ltd.
Content: text/plain; charset="UTF-8"

TY  -  JOUR
AN  -  CN-02732963
AU  -  Dong, G
AU  -  Liu, H
AU  -  Chen, Y
AU  -  Bao, D
AU  -  Xu, W
AU  -  Zhou, J
TI  -  Hydrogen-Rich Gas Enhanced Sprint-Interval Performance: metabolomic Insights into Underlying Mechanisms
JA  -  Nutrients
PY  -  2024
VL  -  16
IS  -  14
C3  -  PUBMED 39064785
M3  -  Journal article
KW  -  *Hydrogen [metabolism]
KW  -  *Metabolomics
KW  -  Acetylcarnitine [blood]
KW  -  Administration, Inhalation
KW  -  Adult
KW  -  Athletic Performance [physiology]
KW  -  Biomarkers [blood]
KW  -  Fatigue
KW  -  High‐Intensity Interval Training
KW  -  Humans
KW  -  Hypoxanthine [blood]
KW  -  Male
KW  -  Xanthine
KW  -  Young Adult
DO  -  10.3390/nu16142341
AB  -  (1) Background: The diversity of blood biomarkers used to assess the metabolic mechanisms of hydrogen limits a comprehensive understanding of its effects on improving exercise performance. This study evaluated the impact of hydrogen‐rich gas (HRG) on metabolites following sprint‐interval exercise using metabolomics approaches, aiming to elucidate its underlying mechanisms of action. (2) Methods: Ten healthy adult males participated in the Wingate Sprint‐interval test (SIT) following 60 min of HRG or placebo (air) inhalation. Venous blood samples were collected for metabolomic analysis both before and after gas inhalation and subsequent to completing the SIT. (3) Results: Compared with the placebo, HRG inhalation significantly improved mean power, fatigue index, and time to peak for the fourth sprint and significantly reduced the attenuation values of peak power, mean power, and time to peak between the first and fourth. Metabolomic analysis highlighted the significant upregulation of acetylcarnitine, propionyl‐L‐carnitine, hypoxanthine, and xanthine upon HRG inhalation, with enrichment pathway analysis suggesting that HRG may foster fat mobilization by enhancing coenzyme A synthesis, promoting glycerophospholipid metabolism, and suppressing insulin levels. (4) Conclusions: Inhaling HRG before an SIT enhances end‐stage anaerobic sprint capabilities and mitigates fatigue. Metabolomic analysis suggests that HRG may enhance ATP recovery during interval stages by accelerating fat oxidation, providing increased energy replenishment for late‐stage sprints.
UR  -  https://www.cochranelibrary.com/central/doi/10.1002/central/CN-02732963/full
ER  -  


Record #71 of 1479
Provider: John Wiley & Sons, Ltd.
Content: text/plain; charset="UTF-8"

TY  -  JOUR
AN  -  CN-02392117
AU  -  NCT05311800,
TI  -  High-Intensity Interval Training and Fat Mass Losses
JA  -  https://clinicaltrials.gov/show/NCT05311800
PY  -  2022
C3  -  CTgov NCT05311800
M3  -  Trial registry record
KW  -  Obesity
KW  -  Overweight
AB  -  The first aim of this study was to compare two isoenergetic HIIT programs (cycling vs. running) on body composition in men with overweight or obesity. 20 men with overweight or obesity should completed HIIT program three times a week during twelve weeks. i) High intensity interval training ‐ BIKE (HIIE BIKE) 10 cycles of speeding up for 45 s at 80‐thPHR followed by pedaling slowly (40% thPHR) for 1m30s (37min30s) ii) High intensity interval training ‐ RUN (HIIE RUN) 9 cycles of speeding up for 45 s at 80‐thPHR followed by pedaling slowly (40% thPHR) for 1m30s (35min15s) Body composition will be measured before and after HIIT program by Dual‐energy X‐ray absorptiometry (DXA).
UR  -  https://www.cochranelibrary.com/central/doi/10.1002/central/CN-02392117/full
ER  -  


Record #72 of 1479
Provider: John Wiley & Sons, Ltd.
Content: text/plain; charset="UTF-8"

TY  -  JOUR
AN  -  CN-02078053
AU  -  Boutcher, YN
AU  -  Boutcher, SH
AU  -  Yoo, HY
AU  -  Meerkin, JD
TI  -  The Effect of Sprint Interval Training on Body Composition of Postmenopausal Women
JA  -  Medicine and science in sports and exercise
PY  -  2019
VL  -  51
IS  -  7
CC  -  Gynaecology and Fertility
SP  -  1413‐1419
C3  -  PUBMED 31210647
M3  -  Journal article
KW  -  Absorptiometry, Photon
KW  -  Blood Pressure [physiology]
KW  -  Body Composition [*physiology]
KW  -  Body Fat Distribution
KW  -  Cardiorespiratory Fitness [physiology]
KW  -  Female
KW  -  Heart Rate [physiology]
KW  -  High‐Intensity Interval Training [*methods]
KW  -  Humans
KW  -  Middle Aged
KW  -  Overweight [*physiopathology, *therapy]
KW  -  Oxygen Consumption
KW  -  Postmenopause [*physiology]
DO  -  10.1249/MSS.0000000000001919
AB  -  INTRODUCTION: Menopause is accompanied by body composition changes that include a decrease in lean mass and aerobic fitness and an increase in fat mass. Sprint interval training (SIT) may be able to reverse these changes. PURPOSE: To examine the effect of an 8‐wk SIT program on body composition and aerobic fitness of overweight postmenopausal women. METHODS: Forty postmenopausal women were randomized into SIT (n = 20) or control (n = 20) groups. The SIT group completed three SIT sessions a week for 8 wk with each session consisting of 20 min of alternating 8‐s sprints and 12‐s of light pedaling. Total mass, regional lean mass, and fat mass were assessed using dual‐energy x‐ray absorptiometry. Maximal oxygen uptake (V˙O2max) was predicted using a submaximal test. RESULTS: Total lean mass was significantly increased from pretest (48.1 ± 5.81 kg) to posttest (48.8 ± 5.96 kg) and fat mass was significantly reduced (pre, 29.5 ± 7.29 kg; post, 29.1 ± 7.61 kg) for the SIT group. Lean mass was mostly increased in the trunk (pre, 24.4 ± 2.79 kg; post, 24.8 ± 2.93 kg) and legs (pre, 15.6 ± 2.31 kg; post, 15.9 ± 2.34 kg). V˙O2max was significantly increased from pretest (21.7 ± 4.89 mL⋅kg⋅min) to posttest (24.4 ± 5.96 mL⋅kg⋅min) for the SIT group only. CONCLUSIONS: The SIT intervention increased total lean mass, decreased fat mass, and increased aerobic fitness of postmenopausal women after only 8 h of actual exercise over 8 wk.
UR  -  https://www.cochranelibrary.com/central/doi/10.1002/central/CN-02078053/full
ER  -  


Record #73 of 1479
Provider: John Wiley & Sons, Ltd.
Content: text/plain; charset="UTF-8"

TY  -  JOUR
AN  -  CN-02048475
AU  -  Ferreira, GA
AU  -  Felippe, LC
AU  -  Bertuzzi, R
AU  -  Bishop, DJ
AU  -  Ramos, IS
AU  -  De-Oliveira, FR
AU  -  Lima-Silva, AE
TI  -  Does caffeine ingestion before a short-term sprint interval training promote body fat loss?
JA  -  Brazilian journal of medical and biological research = revista brasileira de pesquisas medicas e biologicas
PY  -  2019
VL  -  52
IS  -  12
SP  -  e9169
C3  -  PUBMED 31826183,EMBASE 2003270068
M3  -  Journal article
KW  -  *body fat
KW  -  *body weight loss
KW  -  *dietary intake
KW  -  *exercise
KW  -  Adipose Tissue [*drug effects]
KW  -  Adult
KW  -  Article
KW  -  Body composition
KW  -  Body fat distribution
KW  -  Body mass
KW  -  Caffeine [*administration & dosage]
KW  -  Caloric intake
KW  -  Controlled study
KW  -  Double blind procedure
KW  -  Double‐Blind Method
KW  -  Energy Metabolism [*drug effects]
KW  -  Gas exchange
KW  -  High‐Intensity Interval Training
KW  -  Human
KW  -  Human experiment
KW  -  Humans
KW  -  Macronutrient
KW  -  Male
KW  -  Measurement
KW  -  Normal human
KW  -  Oxygen Consumption [*drug effects]
KW  -  Oxygen consumption
KW  -  Randomized controlled trial
KW  -  Resting energy expenditure
KW  -  Short term sprint interval training
KW  -  Skinfold thickness
KW  -  Young Adult
DO  -  10.1590/1414-431x20199169
AB  -  We investigated the effect of caffeine ingestion combined with a 2‐wk sprint interval training (SIT) on training‐induced reductions in body adiposity. Twenty physically‐active men ingested either 5 mg/kg of cellulose as a placebo (PLA, n=10) or 5 mg/kg of caffeine (CAF, n=10) 60 min before each SIT session (13×30 s sprint/15 s of rest). Body mass and skinfold thickness were measured pre‐ and post‐training. Energy expenditure was measured at rest, during exercise, and 45 min after exercise in the first SIT session. Body fat was similar between PLA and CAF groups at pre‐training (P>0.05). However, there was a significant decrease in body fat after training in the CAF group (‐5.9±4.2%, P<0.05) but not in PLA (1.5±8.0%, P>0.05). There was no difference in energy expenditure at rest and during exercise between PLA and CAF groups (P>0.05), but the post‐exercise energy expenditure was 18.3±21.4% greater in the CAF than in the PLA group (P<0.05). In conclusion, caffeine ingestion before SIT sessions induced a body fat loss that may be associated with higher post‐exercise energy expenditure.
UR  -  https://www.cochranelibrary.com/central/doi/10.1002/central/CN-02048475/full
ER  -  


Record #74 of 1479
Provider: John Wiley & Sons, Ltd.
Content: text/plain; charset="UTF-8"

TY  -  JOUR
AN  -  CN-02250791
AU  -  Zajac, A
AU  -  Golas, A
AU  -  Chycki, J
AU  -  Halz, M
AU  -  Michalczyk, MM
TI  -  The Effects of Long-Term Magnesium Creatine Chelate Supplementation on Repeated Sprint Ability (RAST) in Elite Soccer Players
JA  -  Nutrients
PY  -  2020
VL  -  12
IS  -  10
C3  -  PUBMED 32998206,EMBASE 2005146653
M3  -  Journal article
KW  -  *anaerobic exercise
KW  -  *diet supplementation
KW  -  *running anaerobic sprint test
KW  -  *soccer player
KW  -  Acid base balance
KW  -  Adult
KW  -  Article
KW  -  Athletic Performance [*physiology]
KW  -  Athletic performance
KW  -  Blood pH
KW  -  Body mass
KW  -  Chelating Agents [*administration & dosage]
KW  -  Controlled study
KW  -  Creatine [*administration & dosage, blood]
KW  -  Creatinine blood level
KW  -  Dietary Supplements
KW  -  Endurance
KW  -  Fat free mass
KW  -  Fitness
KW  -  High‐Intensity Interval Training [*methods]
KW  -  Human
KW  -  Human experiment
KW  -  Humans
KW  -  Low drug dose
KW  -  Magnesium [*administration & dosage, blood]
KW  -  Male
KW  -  Single drug dose
KW  -  Soccer
KW  -  Time Factors
KW  -  Young Adult
DO  -  10.3390/nu12102961
AB  -  Aim: The aim of the study was to evaluate the effects of 16 weeks of a low dose of magnesium creatine chelate supplementation on repeated sprint ability test (RAST) results in elite soccer players. Materials: Twenty well‐trained soccer players participated in the study. The players were divided randomly into two groups: the supplemented group (SG = 10) and placebo group (PG = 10). Out of the 20 subjects selected for the study, 16 (SG = 8, PG = 8) completed the entire experiment. The SG ingested a single dose of 5500 mg of magnesium creatine chelate (MgCr‐C), in 4 capsules per day, which was 0.07 g/kg/d. The PG received an identical 4 capsules containing corn starch. Before and after the study, the RAST was performed. In the RAST, total time (TT), first and sixth 35 m sprint length (s), average power (AP) and max power (MP) were measured. Additionally, before and after the test, lactate LA (mmol/L) and acid–base equilibrium pH (‐log(H+)), bicarbonates HCO3− (mmol/L) were evaluated. Also, in serum at rest, creatinine (mg/dL) concentration was measured. Results: After the study, significantly better results in TT, AP and MP were observed in the SG. No significant changes in the RAST results were observed in the PG. After the study, significant changes in the first 35 m sprint, as well as the sixth 35 m sprint results were registered in the SG, while insignificant changes occurred in the PG. A significantly higher creatinine concentration was observed. Also, a higher post‐RAST concentration of LA, HCO3− and lower values of pH were observed in April, May and June compared with baseline values. Conclusions: The long timeframe, i.e., 16 weeks, of the low dose of magnesium creatine chelate supplementation improved the RAST results in the SG. Despite the long period of MgCr‐C supplementation, in the end of the study, the creatinine level in the SG reached higher but still reference values.
UR  -  https://www.cochranelibrary.com/central/doi/10.1002/central/CN-02250791/full
ER  -  


Record #75 of 1479
Provider: John Wiley & Sons, Ltd.
Content: text/plain; charset="UTF-8"

TY  -  JOUR
AN  -  CN-02098764
AU  -  Jospe, MR
AU  -  Roy, M
AU  -  Brown, RC
AU  -  Haszard, JJ
AU  -  Meredith-Jones, K
AU  -  Fangupo, LJ
AU  -  Osborne, H
AU  -  Fleming, EA
AU  -  Taylor, RW
TI  -  Intermittent fasting, Paleolithic, or Mediterranean diets in the real world: exploratory secondary analyses of a weight-loss trial that included choice of diet and exercise
JA  -  American journal of clinical nutrition
PY  -  2020
VL  -  111
IS  -  3
CC  -  Complementary Medicine
SP  -  503‐514
C3  -  PUBMED 31879752,EMBASE 631270544
M3  -  Journal article
KW  -  *Mediterranean diet
KW  -  *body weight loss
KW  -  *exercise
KW  -  *food preference
KW  -  *intermittent fasting
KW  -  *paleolithic diet
KW  -  Adult
KW  -  Article
KW  -  Australia
KW  -  Blood Pressure
KW  -  Blood pressure
KW  -  Body composition
KW  -  Body weight control
KW  -  Comparative study
KW  -  Controlled study
KW  -  Diet restriction
KW  -  Diet, Mediterranean
KW  -  Diet, Paleolithic
KW  -  Dietary compliance
KW  -  Dietary intake
KW  -  Exercise
KW  -  Exercise Therapy
KW  -  Fasting [metabolism]
KW  -  Female
KW  -  High intensity interval training
KW  -  Human
KW  -  Humans
KW  -  Hunger
KW  -  Major clinical study
KW  -  Male
KW  -  Metabolism
KW  -  Middle Aged
KW  -  Obesity /therapy
KW  -  Observational study
KW  -  Overweight [*diet therapy, physiopathology, therapy]
KW  -  Patient monitoring
KW  -  Physical activity
KW  -  Randomized controlled trial
KW  -  Secondary analysis
KW  -  Self concept
KW  -  Sensitivity analysis
KW  -  Systolic blood pressure
KW  -  Weight Loss
KW  -  Young Adult
DO  -  10.1093/ajcn/nqz330
AB  -  BACKGROUND: Intermittent fasting (IF) and Paleolithic (Paleo) diets produce weight loss in controlled trials, but minimal evidence exists regarding long‐term efficacy under free‐living conditions without intense dietetic support. OBJECTIVES: This exploratory, observational analysis examined adherence, dietary intake, weight loss, and metabolic outcomes in overweight adults who could choose to follow Mediterranean, IF, or Paleo diets, and standard exercise or high‐intensity interval training (HIIT) programs, as part of a 12‐mo randomized controlled trial investigating how different monitoring strategies influenced weight loss (control, daily self‐weighing, hunger training, diet/exercise app, brief support). METHODS: A total of 250 overweight [BMI (in kg/m2) ≥27] healthy adults attended an individualized dietary education session (30 min) relevant to their self‐selected diet. Dietary intake (3‐d weighed diet records), weight, body composition, blood pressure, physical activity (0, 6, and 12 mo), and blood indexes (0 and 12 mo) were assessed. Mean (95% CI) changes from baseline were estimated using regression models. No correction was made for multiple tests. RESULTS: Although 54.4% chose IF, 27.2% Mediterranean, and 18.4% Paleo diets originally, only 54% (IF), 57% (Mediterranean), and 35% (Paleo) participants were still following their chosen diet at 12 mo (self‐reported). At 12 mo, weight loss was ‐4.0 kg (95% CI: ‐5.1, ‐2.8 kg) in IF, ‐2.8 kg (‐4.4, ‐1.2 kg) in Mediterranean, and ‐1.8 kg (‐4.0, 0.5 kg) in Paleo participants. Sensitivity analyses showed that, due to substantial dropout, these may be overestimated by ≤1.2 kg, whereas diet adherence increased mean weight loss by 1.1, 1.8, and 0.3 kg, respectively. Reduced systolic blood pressure was observed with IF (‐4.9 mm Hg;  ‐7.2, ‐2.6 mm Hg) and Mediterranean (‐5.9 mm Hg; ‐9.0, ‐2.7 mm Hg) diets, and reduced glycated hemoglobin with the Mediterranean diet (‐0.8 mmol/mol; ‐1.2, ‐0.4 mmol/mol). However, the between‐group differences in most outcomes were not significant and these comparisons may be confounded due to the nonrandomized design. CONCLUSIONS: Small differences in metabolic outcomes were apparent in participants following self‐selected diets without intensive ongoing dietary support, even though dietary adherence declined rapidly. However, results should be interpreted with caution given the exploratory nature of analyses. This trial was registered with the Australian New Zealand Clinical Trials Registry as ACTRN12615000010594 at https://www.anzctr.org.au.
UR  -  https://www.cochranelibrary.com/central/doi/10.1002/central/CN-02098764/full
ER  -  


Record #76 of 1479
Provider: John Wiley & Sons, Ltd.
Content: text/plain; charset="UTF-8"

TY  -  JOUR
AN  -  CN-01981006
AU  -  Chin, EC
AU  -  Yu, AP
AU  -  Lai, CW
AU  -  Fong, DY
AU  -  Chan, DK
AU  -  Wong, SH
AU  -  Sun, F
AU  -  Ngai, HH
AU  -  Yung, PSH
AU  -  Siu, PM
TI  -  Low-Frequency HIIT Improves Body Composition and Aerobic Capacity in Overweight Men
JA  -  Medicine and science in sports and exercise
PY  -  2020
VL  -  52
IS  -  1
SP  -  56‐66
C3  -  PUBMED 31343521,EMBASE 628900598
M3  -  Journal article
KW  -  *aerobic capacity
KW  -  *body fat
KW  -  *metabolic syndrome X
KW  -  *obesity
KW  -  Adolescent
KW  -  Adult
KW  -  Article
KW  -  Blood Pressure [physiology]
KW  -  Body Composition [*physiology]
KW  -  Body Fat Distribution
KW  -  Body Mass Index
KW  -  Body mass
KW  -  Cardiorespiratory Fitness [*physiology]
KW  -  Cardiorespiratory fitness
KW  -  Controlled study
KW  -  Exercise Therapy [methods]
KW  -  Fat free mass
KW  -  Heart Rate [physiology]
KW  -  High intensity interval training
KW  -  High‐Intensity Interval Training [adverse effects, *methods]
KW  -  Human
KW  -  Humans
KW  -  Major clinical study
KW  -  Male
KW  -  Obesity [*physiopathology, therapy]
KW  -  Overweight [*physiopathology, therapy]
KW  -  Prescription
KW  -  Randomized controlled trial
KW  -  Resting heart rate
KW  -  Risk factor
KW  -  Systolic blood pressure
KW  -  Time Factors
KW  -  Young Adult
DO  -  10.1249/MSS.0000000000002097
AB  -  BACKGROUND: The relationship between the frequency of high‐intensity interval training (HIIT) and the resultant adaptations is largely unclear. PURPOSE: This study compared the effects of different frequencies of HIIT with those of moderate‐intensity continuous training (MICT) on body composition in overweight or obese adults. METHODS: Fifty‐six overweight or obese (body mass index = 26.4 ± 2.9) men between 18 and 30 yr old (age = 22.8 ± 3.1 yr) were randomly assigned to the following groups: no‐intervention control (CON; n = 14), MICT performed thrice weekly (MICT×3/wk; n = 9), HIIT performed thrice weekly (HIIT×3/wk; n = 14), HIIT performed twice weekly (HIIT×2/wk; n = 10), and HIIT performed once weekly (HIIT×1/wk; n = 9). Each HIIT session consisted of 12 × 1‐min bouts at 90% heart rate reserve, interspersed with 11 × 1‐min bouts at 70% heart rate reserve. Aerobic capacity, body composition, resting heart rate, vascular function, insulin resistance, and biomarkers of metabolic syndrome risk factor were examined at baseline, after 4 wk, and after 8 wk of intervention. RESULTS: Aerobic capacity and percent fat‐free mass significantly increased in all exercise groups compared with those in the CON group (CON vs all exercise groups, P < 0.05), whereas body fat mass and systolic blood pressure significantly decreased after 8 wk of intervention in all exercise groups compared with those in the CON group (CON vs all exercise groups, P < 0.05). Body fat mass significantly decreased after 4 wk in all HIIT groups compared with those in the CON group (CON vs all HIIT groups, P < 0.05) but not in the MICT×3/wk group. CONCLUSION: These novel results demonstrated that performing HIIT once weekly, even with a lower weekly volume of exercise, improved cardiorespiratory fitness, body composition, and blood pressure in overweight/obese adults. Low‐frequency HIIT might be a feasible and effective strategy for the prescription of an initial exercise program for inactive, overweight, or obese young men.
UR  -  https://www.cochranelibrary.com/central/doi/10.1002/central/CN-01981006/full
ER  -  


Record #77 of 1479
Provider: John Wiley & Sons, Ltd.
Content: text/plain; charset="UTF-8"

TY  -  JOUR
AN  -  CN-02655125
AU  -  Couvert, A
AU  -  Goumy, L
AU  -  Maillard, F
AU  -  Esbrat, A
AU  -  Lanchais, K
AU  -  Saugrain, C
AU  -  Verdier, C
AU  -  Dore, E
AU  -  Chevarin, C
AU  -  Adjtoutah, D
AU  -  et al.
TI  -  Effects of a Cycling versus Running HIIT Program on Fat Mass Loss and Gut Microbiota Composition in Men with Overweight/Obesity
JA  -  Medicine and science in sports and exercise
PY  -  2024
VL  -  56
IS  -  5
SP  -  839‐850
C3  -  PUBMED 38233990,EMBASE 643280252
M3  -  Journal article
KW  -  *Gastrointestinal Microbiome
KW  -  *High‐Intensity Interval Training
KW  -  *Running
KW  -  *cycling
KW  -  *fat mass
KW  -  *high intensity interval training
KW  -  *intestine flora
KW  -  *obesity
KW  -  *running
KW  -  Adult
KW  -  Article
KW  -  Bicycling
KW  -  Body Composition [physiology]
KW  -  Body composition
KW  -  Body weight
KW  -  Controlled study
KW  -  Feces microflora
KW  -  Female
KW  -  Gene sequence
KW  -  Human
KW  -  Humans
KW  -  Male
KW  -  Middle Aged
KW  -  Obesity [therapy]
KW  -  Overweight [therapy]
KW  -  RNA, Ribosomal, 16S
KW  -  Randomized controlled trial
DO  -  10.1249/MSS.0000000000003376
AB  -  PURPOSE: High‐intensity interval training (HIIT) can efficiently decrease total and (intra‐)abdominal fat mass (FM); however, the effects of running versus cycling HIIT programs on FM reduction have not been compared yet. In addition, the link between HIIT‐induced FM reduction and gut microbiota must be better investigated. The aim of this study was to compare the effects of two 12‐wk HIIT isoenergetic programs (cycling vs running) on body composition and fecal microbiota composition in nondieting men with overweight or obesity. METHODS: Sixteen men (age, 54.2 ± 9.6 yr; body mass index, 29.9 ± 2.3 kg·m ‐2 ) were randomly assigned to the HIIT‐BIKE (10 × 45 s at 80%‐85% of maximal heart rate, 90‐s active recovery) or HIIT‐RUN (9 × 45 s at 80%‐85% of maximal heart rate, 90‐s active recovery) group (3 times per week). Dual‐energy x‐ray absorptiometry was used to determine body composition. Preintervention and postintervention fecal microbiota composition was analyzed by 16S rRNA gene sequencing, and diet was controlled. RESULTS: Overall, body weight, and abdominal and visceral FM decreased over time ( P < 0.05). No difference was observed for weight, total body FM, and visceral FM between groups (% change). Conversely, abdominal FM loss was greater in the HIIT‐RUN group (‐16.1% vs ‐8.3%; P = 0.050). The α‐diversity of gut microbiota did not vary between baseline and intervention end and between groups, but was associated with abdominal FM change ( r = ‐0.6; P = 0.02). The baseline microbiota profile and composition changes were correlated with total and abdominal/visceral FM losses. CONCLUSIONS: Both cycling and running isoenergetic HIIT programs improved body composition in men with overweight/obesity. Baseline intestinal microbiota composition and its postintervention variations were correlated with FM reduction, strengthening the possible link between these parameters. The mechanisms underlying the greater abdominal FM loss in the HIIT‐RUN group require additional investigations.
UR  -  https://www.cochranelibrary.com/central/doi/10.1002/central/CN-02655125/full
ER  -  


Record #78 of 1479
Provider: John Wiley & Sons, Ltd.
Content: text/plain; charset="UTF-8"

TY  -  JOUR
AN  -  CN-01940755
AU  -  Motiani, KK
AU  -  Savolainen, AM
AU  -  Toivanen, J
AU  -  Eskelinen, JJ
AU  -  Yli-Karjanmaa, M
AU  -  Virtanen, KA
AU  -  Saunavaara, V
AU  -  Heiskanen, MA
AU  -  Parkkola, R
AU  -  Haaparanta-Solin, M
AU  -  et al.
TI  -  Effects of short-term sprint interval and moderate-intensity continuous training on liver fat content, lipoprotein profile, and substrate uptake: a randomized trial
JA  -  Journal of applied physiology (Bethesda, Md. : 1985)
PY  -  2019
VL  -  126
IS  -  6
SP  -  1756‐1768
C3  -  PUBMED 30998125,EMBASE 627480446
M3  -  Journal article
KW  -  *exercise
KW  -  *fat content
KW  -  *fatty liver
KW  -  *glucose transport
KW  -  Adult
KW  -  Aerobic capacity
KW  -  Article
KW  -  Controlled study
KW  -  Diabetes Mellitus, Type 2 [*complications, metabolism]
KW  -  Fatty Liver [blood, *therapy]
KW  -  Fatty acid transport
KW  -  Female
KW  -  Glucose blood level
KW  -  High‐Intensity Interval Training
KW  -  Human
KW  -  Humans
KW  -  Impaired glucose tolerance
KW  -  Insulin sensitivity
KW  -  Lipid Metabolism
KW  -  Lipoproteins [*blood]
KW  -  Liver [*metabolism]
KW  -  Major clinical study
KW  -  Male
KW  -  Middle Aged
KW  -  Non insulin dependent diabetes mellitus
KW  -  Nuclear magnetic resonance
KW  -  Randomized controlled trial
DO  -  10.1152/japplphysiol.00900.2018
AB  -  Type 2 diabetes (T2D) and increased liver fat content (LFC) alter lipoprotein profile and composition and impair liver substrate uptake. Exercise training mitigates T2D and reduces LFC, but the benefits of different training intensities in terms of lipoprotein classes and liver substrate uptake are unclear. The aim of this study was to evaluate the effects of moderate‐intensity continuous training (MICT) or sprint interval training (SIT) on LFC, liver substrate uptake, and lipoprotein profile in subjects with normoglycemia or prediabetes/T2D. We randomized 54 subjects (normoglycemic group, n = 28; group with prediabetes/T2D, n = 26; age = 40‐55 yr) to perform either MICT or SIT for 2 wk and measured LFC with magnetic resonance spectroscopy, lipoprotein composition with NMR, and liver glucose uptake (GU) and fatty acid uptake (FAU) using PET. At baseline, the group with prediabetes/T2D had higher LFC, impaired lipoprotein profile, and lower whole body insulin sensitivity and aerobic capacity compared with the normoglycemic group. Both training modes improved aerobic capacity (P < 0.001) and lipoprotein profile (reduced LDL and increased large HDL subclasses; all P < 0.05) with no training regimen (SIT vs. MICT) or group effect (normoglycemia vs. prediabetes/T2D). LFC tended to be reduced in the group with prediabetes/T2D compared with the normoglycemic group posttraining (P = 0.051). When subjects were divided according to LFC (high LFC, >5.6%; low LFC, <5.6%), training reduced LFC in subjects with high LFC (P = 0.009), and only MICT increased insulin‐stimulated liver GU (P = 0.03). Short‐term SIT and MICT are effective in reducing LFC in subjects with fatty liver and in improving lipoprotein profile regardless of baseline glucose tolerance. Short‐term MICT is more efficient in improving liver insulin sensitivity compared with SIT. NEW & NOTEWORTHY In the short term, both sprint interval training and moderate‐intensity continuous training (MICT) reduce liver fat content and improve lipoprotein profile; however, MICT seems to be preferable in improving liver insulin sensitivity.
UR  -  https://www.cochranelibrary.com/central/doi/10.1002/central/CN-01940755/full
ER  -  


Record #79 of 1479
Provider: John Wiley & Sons, Ltd.
Content: text/plain; charset="UTF-8"

TY  -  JOUR
AN  -  CN-01115270
AU  -  Lau, PW
AU  -  Wong del, P
AU  -  Ngo, JK
AU  -  Liang, Y
AU  -  Kim, CG
AU  -  Kim, HS
TI  -  Effects of high-intensity intermittent running exercise in overweight children
JA  -  European journal of sport science
PY  -  2015
VL  -  15
IS  -  2
SP  -  182‐190
C3  -  PUBMED 25012183
M3  -  Journal article
KW  -  Body Composition
KW  -  Body Mass Index
KW  -  Child
KW  -  Female
KW  -  Heart Rate
KW  -  Humans
KW  -  Male
KW  -  Obesity [*prevention & control]
KW  -  Overweight
KW  -  Oxygen Consumption
KW  -  Physical Endurance
KW  -  Physical Exertion
KW  -  Physical Fitness
KW  -  Running
KW  -  Skinfold Thickness
KW  -  Walking
DO  -  10.1080/17461391.2014.933880
AB  -  This study examined the effects of a 6‐week intermittent exercise training, at different intensities, on body composition, functional walking and aerobic endurance in overweight children. Forty‐eight overweight children (age: 10.4 ± 0.9 years) were randomly assigned to either intervention or control group. Lower and higher intensity intermittent exercise groups (LIIE and HIIE) performed intermittent running three times a week. LIIE performed more intervals at a lower intensity [16 intervals at 100% of individual maximal aerobic speed (MAS), 8 minutes in total], and HIIE performed fewer intervals at a higher intensity (12 intervals at 120% of MAS, 6 minutes in total). Each interval consisted of a 15‐second run at the required speed, followed by a 15‐second passive recovery. After 6 weeks, HIIE had a significantly (p < 0.05) higher percentage reduction in sum of skinfolds (i.e. calf and triceps), and significantly (p < 0.05) fewer steps during the functional obstacle performance, as compared with LIIE and control group. Significant improvement (p < 0.05) was found in intermittent aerobic endurance for HIIE as compared to the control group. Higher intensity intermittent training is an effective and time‐efficient intervention for improving body composition, functional walking and aerobic endurance in overweight children.
UR  -  https://www.cochranelibrary.com/central/doi/10.1002/central/CN-01115270/full
ER  -  


Record #80 of 1479
Provider: John Wiley & Sons, Ltd.
Content: text/plain; charset="UTF-8"

TY  -  JOUR
AN  -  CN-02549879
AU  -  Dostal, T
AU  -  Plews, DJ
AU  -  Hofmann, P
AU  -  Laursen, PB
AU  -  Cipryan, L
TI  -  Effects of a 12-Week Very-Low Carbohydrate High-Fat Diet on Maximal Aerobic Capacity, High-Intensity Intermittent Exercise, and Cardiac Autonomic Regulation: Non-randomized Parallel-Group Study
JA  -  Frontiers in physiology
PY  -  2019
VL  -  10
SP  -  912
C3  -  PUBMED 31379612
M3  -  Journal article
DO  -  10.3389/fphys.2019.00912
AB  -  PURPOSE: The aim of this non‐randomized parallel group study was to examine the 12 week effects of a very low‐carbohydrate high‐fat diet (VLCHF) on maximal cardiorespiratory capacity, high‐intensity interval training (HIIT) performance, and cardiac autonomic regulation. METHODS: Twenty‐four recreationally trained participants allocated to either a VLCHF (N = 12) or a habitual diet (HD; N = 12) group completed 12 weeks of a diet and exercise (VLCHF) or an exercise only intervention (HD). Maximal graded exercise tests (GXT) were performed at baseline, after 4, 8, and 12 weeks. A supervised HIIT session and the 30‐15 Intermittent Fitness Test (30‐15IFT) were conducted once a week. RESULTS: Total time to exhaustion (TTE) in both GXT and 30‐15IFT largely increased in both VLCHF (p = 0.005, BF10 = 11.30 and p = 0.001, BF10 ≥ 100, respectively) and HD (p = 0.018, BF10 = 3.87 and p = 0.001, BF10 ≥ 100, respectively) groups after 12 weeks. Absolute maximal oxygen uptake ( V ˙O2max) was not changed in both groups but relative V ˙O2max increased in VLCHF in concert with reductions in body mass (66.7 ± 10.2‐63.1 ± 8.5 kg). Cardiac autonomic regulation did not reveal any between‐group differences after 12 weeks. VLCHF diet induced an increase in β‐hydroxybutyrate, which tended to normalize during the intervention period. CONCLUSION: The 12 week VLCHF diet did not impair high‐intensity continuous or intermittent exercise lasting up to 25 min, nor did it impair maximal cardiorespiratory performance or autonomic nervous system (ANS) activity.
UR  -  https://www.cochranelibrary.com/central/doi/10.1002/central/CN-02549879/full
ER  -  


Record #81 of 1479
Provider: John Wiley & Sons, Ltd.
Content: text/plain; charset="UTF-8"

TY  -  JOUR
AN  -  CN-02497884
AU  -  Bezerra, GJS
AU  -  Gomes, EDS
AU  -  Correia-Oliveira, CR
TI  -  Caffeine Ingestion Affects Performance in Different Parts of a Novel Multidirectional High-Intensity Intermittent Exercise in Futsal Athletes
JA  -  Journal of the american nutrition association
PY  -  2022
VL  -  41
IS  -  2
SP  -  149‐156
C3  -  EMBASE 2013254815
M3  -  Journal article
KW  -  *athlete
KW  -  *exercise
KW  -  Agility
KW  -  Article
KW  -  Body fat percentage
KW  -  Body mass
KW  -  Controlled study
KW  -  Double blind procedure
KW  -  Drug therapy
KW  -  Heart rate
KW  -  High intensity interval training
KW  -  Human
KW  -  Ingestion
KW  -  Team sport
DO  -  10.1080/07315724.2020.1852450
AB  -  Objective: No study has analyzed the effects of caffeine ingestion on performance during a multidirectional high‐intensity intermittent exercise. Thus, we aimed to investigate the effects of caffeine ingestion during a novel repeated agility test in futsal athletes. Methods: Using a double‐blind, counterbalanced, and repeated‐measures design, ten athletes (mass 71.2 ± 8.7 kg, height 1.77 ± 0.05 m, body mass index 22.7 ± 1.9 km/m2, body fat percentage 10.2 ± 3.7%) performed a novel repeated‐bout agility test 60 min after ingesting 6 mg · kg−1 of caffeine or cellulose (placebo). Results: Performance time decreased progressively throughout the trial in both conditions (P = 0.01; η p2 = 0.66), with a significant interaction effect (P = 0.01; η p2 = 0.35) showing a potential beneficial effect of caffeine at the beginning, followed by a decrease at the end of the test. Furthermore, magnitude of decrease in performance was more pronounced in caffeine (−9.0 ± 5.7%) compared with placebo (−4.7 ± 3.9%, P = 0.01; d = 0.88). Interestingly, magnitude‐based inferences revealed a possible benefit (70%) of caffeine at the beginning, followed by likely (93%) to very likely (96%) impairments in performance during the last third of the test. Heart rate and rating of perceived effort increased in both conditions over the time (P < 0.05), with similar values between experimental conditions (P > 0.05). Conclusion: Caffeine seems to have a potential beneficial effect at the beginning, with an impaired performance during the final third of a new multidirectional high‐intensity intermittent exercise in futsal athletes.
UR  -  https://www.cochranelibrary.com/central/doi/10.1002/central/CN-02497884/full
ER  -  


Record #82 of 1479
Provider: John Wiley & Sons, Ltd.
Content: text/plain; charset="UTF-8"

TY  -  JOUR
AN  -  CN-02463093
AU  -  Sanayei, M
AU  -  Hajizadeh-Sharafabad, F
AU  -  Amirsasan, R
AU  -  Barzegar, A
TI  -  High-intensity interval training with or without chlorella vulgaris supplementation in obese and overweight women: effects on mitochondrial biogenesis, performance and body composition
JA  -  British journal of nutrition
PY  -  2022
VL  -  128
IS  -  2
SP  -  200‐210
C3  -  PUBMED 34433510
C3  -  CINAHL 158140291
M3  -  Journal article
KW  -  Adipose Tissue
KW  -  Algae
KW  -  Biological Phenomena
KW  -  Body Composition
KW  -  Body Mass Index
KW  -  Body Water
KW  -  Chlorella vulgaris
KW  -  Classification
KW  -  Dietary Supplementation
KW  -  Dietary Supplements
KW  -  Epidemiology
KW  -  Evaluation
KW  -  Fat Free Mass
KW  -  Female
KW  -  Fibroblast Growth Factors
KW  -  High‐Intensity Interval Training
KW  -  Human
KW  -  Humans
KW  -  Mitochondria
KW  -  Obesity
KW  -  Organelle Biogenesis
KW  -  Overweight
KW  -  Peroxisome Proliferator‐Activated Receptors
KW  -  Physical Performance
KW  -  Physiology
KW  -  Proteins
KW  -  Random Assignment
KW  -  Randomized Controlled Trials
KW  -  Utilization
DO  -  10.1017/S0007114521003287
AB  -  The beneficial effects of high‐intensity interval training (HIIT) and chlorella vulgaris (CV) on body composition and mitochondrial biogenesis have been shown in some mechanistic studies. This study aimed to determine the effects of CV and/or HIIT on mitochondrial biogenesis, performance and body composition among overweight/obese women. There was a significant reduction in the fat mass (FM) of the CV + HIIT group, as compared with the placebo group (P = 0·005). A marginal significant increase in body water (P = 0·050) and PPAR‐γ coactivator‐1α (P = 0·050) was also found only in the CV + HIIT group, as compared with the placebo. Relative (P < 0·001) and absolute (P < 0·001) VO2max, as well as Bruce MET (P < 0·001), were significantly increased in the HIIT and HIIT + CV groups. Besides, the synergistic effect of CV and HIIT on the Bruce MET increment was found (interaction P‐value = 0·029). No significant changes were observed in BMI, fat‐free mass, visceral fat, silent information regulator 1 and fibroblast growth factor‐21. In this randomised clinical trial, forty‐six overweight/obese women were assigned to four groups including CV + HIIT and HIIT + placebo groups that received three capsules of CV (300 mg capsules, three times a day) or corn starch, in combination with three sessions/week of HIIT. CV and placebo groups only received 900 mg of CV or corn starch, daily, for 8 weeks. Biochemical assessments, performance assessment and body composition were obtained at the beginning and end of the intervention. HIIT may be, therefore, effective in improving mitochondrial biogenesis, performance and body composition in overweight/obese women.
UR  -  https://www.cochranelibrary.com/central/doi/10.1002/central/CN-02463093/full
ER  -  


Record #83 of 1479
Provider: John Wiley & Sons, Ltd.
Content: text/plain; charset="UTF-8"

TY  -  JOUR
AN  -  CN-01923089
AU  -  Sheykhlouvand, M
AU  -  Khalili, E
AU  -  Gharaat, M
AU  -  Arazi, H
AU  -  Khalafi, M
AU  -  Tarverdizadeh, B
TI  -  Practical Model of Low-Volume Paddling-Based Sprint Interval Training Improves Aerobic and Anaerobic Performances in Professional Female Canoe Polo Athletes
JA  -  Journal of strength and conditioning research
PY  -  2018
VL  -  32
IS  -  8
SP  -  2375‐2382
C3  -  PUBMED 29239986,EMBASE 624679745
M3  -  Journal article
KW  -  *Anaerobic Threshold
KW  -  *Cardiorespiratory Fitness
KW  -  Adaptation, Physiological
KW  -  Adult
KW  -  Athletic Performance [physiology]
KW  -  Exercise Test
KW  -  Female
KW  -  Heart Rate
KW  -  High‐Intensity Interval Training [*methods]
KW  -  Humans
KW  -  Random Allocation
KW  -  Water Sports [*physiology]
DO  -  10.1519/JSC.0000000000002152
AB  -  Sheykhlouvand, M, Khalili, E, Gharaat, M, Arazi, H, Khalafi, M, and Tarverdizadeh, B. Practical model of low‐volume paddling‐based sprint interval training improves aerobic and anaerobic performances in professional female canoe polo athletes. J Strength Cond Res 32(8): 2375‐2382, 2018‐Brief, intense exercise training using running and cycling as exercise interventions may induce aerobic and anaerobic adaptations in athletes from a wide range of sports. However, this has not been studied extensively for those sports in which the upper body is predominantly involved. Our purpose was to examine the effects of kayak paddling‐based sprint interval training (SIT) on cardiorespiratory fitness and anaerobic performance. Sixteen professional female canoe polo athletes (age = 27.6 ± 1.9 years; height = 165.7 ± 5.2 cm; body mass = 62.6 ± 8.5 kg; body mass index = 22.8 kg·m; body fat = 23.8 ± 4.9%) were randomized to either an intense exercise training consisting of sets of 5 × 5‐second maximum sprint efforts interspersed by a 10‐second recovery between each sprint (3, 4, 5, and 6 sets/session from first to fourth week, respectively, with 3 minutes of rest between each set), performed 3 times per week for 4 weeks (n = 8), or a usual training control group (n = 8). Before and after the training period, aerobic and anaerobic measurements were assessed using a kayak specific test and Wingate protocol, respectively. Training increased V[Combining Dot Above]O2peak, O2 pulse, anaerobic threshold, peak, and mean power output in the SIT group compared with the control group (p ≤ 0.05) who showed no changes in these variables when tested 4 weeks apart without SIT. Paddling‐based SIT was a potent stimulus and time‐efficient strategy to induce rapid adaptations in aerobic and anaerobic performances in professional female canoe polo athletes who can use this training method to achieve fitness in a short period.
UR  -  https://www.cochranelibrary.com/central/doi/10.1002/central/CN-01923089/full
ER  -  


Record #84 of 1479
Provider: John Wiley & Sons, Ltd.
Content: text/plain; charset="UTF-8"

TY  -  JOUR
AN  -  CN-02739529
AU  -  Loren, Y
AU  -  Norman, G
AU  -  Veronica, J
TI  -  The acute effect of time-restricted feeding (12 & 16 h) and varying exercise intensities on fat-oxidation rate in inactive young adults – a randomized control trial
JA  -  BMC sports science, medicine and rehabilitation
PY  -  2024
VL  -  16
IS  -  1
C3  -  EMBASE 2030958137
M3  -  Journal article
KW  -  *exercise intensity
KW  -  *high intensity interval training
KW  -  *intermittent fasting
KW  -  *obesity
KW  -  *oxidation
KW  -  *physical activity
KW  -  *time restricted feeding
KW  -  Adult
KW  -  Article
KW  -  Attention
KW  -  Body mass
KW  -  Continuous training
KW  -  Controlled study
KW  -  Dietary pattern
KW  -  Duration
KW  -  Fasting
KW  -  Female
KW  -  Human
KW  -  Male
KW  -  Normal human
KW  -  Oxygen consumption
KW  -  Pharmacology
KW  -  Randomized controlled trial
KW  -  Spirometry
KW  -  Steady state
KW  -  Therapy
KW  -  Young adult
DO  -  10.1186/s13102-024-00959-6
AB  -  Background and purpose: Time‐restricted feeding (TRF) is a dietary pattern that alternates between periods of fasting and feeding, which has gained significant attention in recent years. The 16/8 approach consists of fasting for 16 h and feeding for an 8‐h window, while the 12/12 method consists of fasting for 12 h and a 12‐h feeding window. Limited research exists comparing the effects of these methods coupled with physical activity (PA). The aim of this investigation was to examine the acute effects between conditions of varying TRF durations (12 and 16 h) and PA intensities on the fat oxidation rate (FOR). It was hypothesized that i) the TRF16 conditions would exhibit higher FORmax and that PA would enhance these effects, and ii) High Intensity Interval Training (HIIT) would result in greater effects on FORmax compared to Low‐Moderate Intensity Steady State Continuous Training (MICT) PA. Methods and results: Eighteen young adults (age: 23 ± 2.0 yrs., body mass index: 23.5 ± 2.8 kg·m−2) were recruited and participated in the supervised intervention. The discrete component open circuit spirometry system was used to measure oxygen consumption (VO2), and Frayne’s equation was used to determine the FOR plus FORmax. ANOVA was used to determine pre/post‐intervention differences in FORmax. The FORmax for the TRF16 + HIIT intervention was significantly higher than the TRF12 (mean difference = 0.099 g·min‐1, p = 0.011, 95% CI 0.017 to 0.180) and TRF16 fast alone (mean difference = 0.093 g·min‐1, p = 0.002, 95% CI 0.027 to 0.159). The FORmax for TRF12 + HIIT intervention was significantly higher than the TRF12 fast alone (mean difference = 0.070 g·min−1, p = 0.023, 95% CI 0.007 to 0.134). The TRF16 + HIIT intervention was also significantly higher than the TRF12 fast alone (mean difference = 0.099 g·min−1, p = 0.011, 95% CI 0.017 to 0.180). Conclusion: This study contributes to the ever‐growing body of literature on the acute effects of TRF and PA on young adult males and females. The findings suggest that the TRF16 + HIIT PA intervention results in the highest FORmax. Trial registration: Retrospective Registration ISRCTN # 10076373 (October 6, 2023).
UR  -  https://www.cochranelibrary.com/central/doi/10.1002/central/CN-02739529/full
ER  -  


Record #85 of 1479
Provider: John Wiley & Sons, Ltd.
Content: text/plain; charset="UTF-8"

TY  -  JOUR
AN  -  CN-01342659
AU  -  Camacho-Cardenosa, M
AU  -  Camacho-Cardenosa, A
AU  -  Martínez Guardado, I
AU  -  Marcos-Serrano, M
AU  -  Timon, R
AU  -  Olcina, G
TI  -  A new dose of maximal-intensity interval training in hypoxia to improve body composition and hemoglobin and hematocrit levels: a pilot study
JA  -  Journal of sports medicine and physical fitness
PY  -  2017
VL  -  57
IS  -  1‐2
SP  -  60‐69
C3  -  PUBMED 27441916
M3  -  Journal article
KW  -  Adult
KW  -  Body Composition [*physiology]
KW  -  Hematocrit
KW  -  Hemoglobins [analysis, *physiology]
KW  -  High‐Intensity Interval Training [*methods]
KW  -  Humans
KW  -  Hypoxia [*physiopathology]
KW  -  Male
KW  -  Pilot Projects
KW  -  Young Adult
DO  -  10.23736/S0022-4707.16.06549-X
AB  -  BACKGROUND: This pilot study had the aim to determine the effects of a new dose of maximal‐intensity interval training in hypoxia in active adults. METHODS: Twenty‐four university student volunteers were randomly assigned to three groups: hypoxia group, normoxia group or control group. The eight training sessions consisted of 2 sets of 5 repeated sprints of 10 seconds with a recovery of 20 seconds between sprints and a recovery period of 10 minutes between sets. Body composition was measured following standard procedures. A blood sample was taken for an immediate hematocrit (HCT) and hemoglobin (Hb) concentration assessment. An all‐out 3‐ute test was performed to evaluate ventilation parameters and power. RESULTS: HCT and Hb were significantly higher for the hypoxia group in Post‐ and Det‐ (P=0.01; P=0.03). Fat mass percentage was significantly lower for the hypoxia group in both assessments (P=0.05; P=0.05). The hypoxia group underwent a significant increase in mean power after the recovery period. CONCLUSIONS: A new dose of 8 sessions of maximal‐intensity interval training in hypoxia is enough to decrease the percentage of fat mass and to improve HCT and Hb parameters and mean muscle power in healthy and active adults.
UR  -  https://www.cochranelibrary.com/central/doi/10.1002/central/CN-01342659/full
ER  -  


Record #86 of 1479
Provider: John Wiley & Sons, Ltd.
Content: text/plain; charset="UTF-8"

TY  -  JOUR
AN  -  CN-02603616
AU  -  NCT06082310,
TI  -  Biking vs. Running: comparison of EPOC, Substrate Oxidation, Appetite and Energy Intakes in Men With Overweight/Obesity
JA  -  https://clinicaltrials.gov/ct2/show/NCT06082310
PY  -  2023
C3  -  CTgov NCT06082310
M3  -  Trial registry record
KW  -  Obesity
KW  -  Overweight
AB  -  Overweight/obesity, and more specifically intra‐abdominal fat mass (FM), are strongly correlated with the development of cardiovascular diseases. High‐Intensity Interval Training (HIIT) has emerged as an effective strategy for reducing this detrimental FM. In 2016, AME2P laboratory was the first to demonstrate that HIIT training is more effective than continuous moderate‐intensity training (MICT) in promoting the loss of intra‐abdominal fat in postmenopausal women. A meta‐analysis conducted by AME2P laboratory in 2018, including 39 scientific articles with 617 subjects, confirms the significant effects of HIIT on total and intra‐abdominal fat loss in overweight or obese individuals . In addition to the tested modality (HIIT vs. MICT), it seems that the mode of locomotion (HIIT running vs. cycling) may impact body composition differently, with running being more effective for intra‐abdominal fat loss and cycling for total FM loss. Cycling primarily involves concentric effort of the lower limbs, while running engages the lower limbs, trunk, and to a lesser extent, the upper limbs, involving both concentric and eccentric muscle contractions. These physiological/biomechanical differences have an impact on metabolic adaptations to exercise and recovery. Thus, at the same relative intensity during continuous exercise, oxygen consumption and energy expenditure are higher in running compared to cycling. Following exercises of intensity greater than 50% of VO2max, excess post‐exercise oxygen consumption (EPOC) and lipid oxidation are higher in running compared to cycling. The greater muscle involvement (engaged muscle mass) and the eccentric nature of running (causing muscle damage) are likely responsible for these adaptations. To better understand changes in body composition following HIIT training in running versus cycling among overweight or obese patients, the investigators propose to compare two isoenergetic HIIT sessions. The objective is to compare post‐exercise (+2h) oxygen consumption and substrate utilization. Considering the influence of practice modalities on dietary compensations, the investigators will simultaneously measure spontaneous dietary intakes over the following 24 hours. Objectives The main objective is to compare two isoenergetic HIIT sessions: running vs. cycling. The two tested modalities are as follows: 1. HIIT RUN: 9‐12 x [45 seconds at 80% of HRmax followed by 1 minute 30 seconds of active recovery at a treadmill speed equivalent to 40% of HRmax]. 2. HIIT BIKE: 9‐12 x [45 seconds at 80% of HRmax followed by 1 minute 30 seconds of active recovery at a power equivalent to 40% of HRmax]. The theoretical maximum heart rate (HRmax) is calculated according to the formula of Gellish et al. (2007): HRmax = 207 ‐ 0.7 x age. The sessions are conducted in a random order. The second session is adapted (9‐12 repetitions) to obtain isoenergetic exercises. Through these modalities, the investigators will compare post‐exercise oxygen consumption (during 2 hours) and carbohydrate and lipid oxidation during the exercise, the recovery period (during 2 hours) (MetaMax 3B Cortex, France), and the appetite 24hours post‐exercise (from questionaniers and interview). *Note that medical supervision of all participants is provided by the Health Department of the CREPS Auvergne‐Rhône‐Alpes in Vichy, which is authorized for such care. Physicians and physical activity professors are present on site. General Hypotheses The investigators propose the following hypotheses: ‐ Post‐exercise oxygen consumption (2 hours) will be higher in HIIT running compared to cycling ‐ Higher post‐exercise oxygen consumption following HIIT running could lead to an increase of lipid utilization during the recovery period. ‐ Energy intake over 24 hours will not differ due to the isoenergetic nature of the sessions.
UR  -  https://www.cochranelibrary.com/central/doi/10.1002/central/CN-02603616/full
ER  -  


Record #87 of 1479
Provider: John Wiley & Sons, Ltd.
Content: text/plain; charset="UTF-8"

TY  -  JOUR
AN  -  CN-02695930
AU  -  Ribeiro, JA
AU  -  Schuch, FB
AU  -  Tonello, L
AU  -  Meneghel Vargas, KF
AU  -  Oliveira-Junior, SA
AU  -  Muller, PT
AU  -  Boullosa, D
TI  -  Effectiveness of short sprint interval training in women with major depressive disorder: a proof-of-concept study
JA  -  Frontiers in psychiatry
PY  -  2024
VL  -  15
C3  -  EMBASE 2029652092
M3  -  Journal article
KW  -  *fitness
KW  -  *high intensity interval training
KW  -  *major depression
KW  -  *physical activity
KW  -  *proof of concept
KW  -  *sprint interval training
KW  -  Adult
KW  -  Article
KW  -  Body composition
KW  -  Body fat
KW  -  Controlled study
KW  -  Depression
KW  -  Female
KW  -  Hamilton Depression Rating Scale
KW  -  Human
KW  -  Maximal oxygen uptake
KW  -  Muscle fatigue
KW  -  Therapy
DO  -  10.3389/fpsyt.2024.1356559
AB  -  Background: High‐intensity intermittent training has emerged as an option for treating major depressive disorder (MDD). However, short sprint training (sSIT), an efficient HIIT modality, has not been tested yet for this purpose. The sSIT has been proven to induce the same metabolic adaptations, with the advantage of promoting lower muscle fatigue than other HIIT protocols. Methods: Seventeen adult women diagnosed with moderate/severe MDD were randomly allocated into a sSIT group (n=9) or a control condition (n=8). The sSIT group completed, over two weeks, six 6‐10‐min sessions which consisted of 3‐12 “all out” sprints of 5 s interspersed with low‐intensity recovery of 30‐45 s. The week before and after the intervention, both groups were evaluated with the Hamilton Depression Rating Scale of 21‐itens (HAM‐D21), and for physical fitness and incidental physical activity. Results: The sSIT group exhibited significant improvements for HAM‐D21 scores (24.6±8.2 vs. 16.8±10.1), maximum aerobic power (140±15 vs. 155±15 W), countermovement jump (13.0±3.4 vs. 14.9±3.1 cm), % of body fatness (32.4±4.4 vs. 29.3±3.8%), and 4‐days number of steps (13,626±11,309 vs. 16,643±15,371) after the training period when compared to the control group. Conclusion: Less than 1 hour of a sSIT protocol over two weeks have demonstrated to reduce depressive symptoms, while improving aerobic fitness and body composition, and increasing incidental physical activity in a sample of women diagnosed with MDD.
UR  -  https://www.cochranelibrary.com/central/doi/10.1002/central/CN-02695930/full
ER  -  


Record #88 of 1479
Provider: John Wiley & Sons, Ltd.
Content: text/plain; charset="UTF-8"

TY  -  JOUR
AN  -  CN-02326683
AU  -  Sanayei, M
AU  -  Hajizadeh-Sharafabad, F
AU  -  Amirsasan, R
AU  -  Barzegar, A
TI  -  High-intensity interval training with or without chlorella vulgaris supplementation in obese and overweight women: effects on mitochondrial biogenesis, performance and body composition
JA  -  British journal of nutrition
PY  -  2022
VL  -  128
IS  -  2
SP  -  200‐210
C3  -  PUBMED 34433510,EMBASE 635844718
M3  -  Journal article
KW  -  *Chlorella vulgaris
KW  -  *High‐Intensity Interval Training
KW  -  *body water
KW  -  *high intensity interval training
KW  -  *mitochondrial biogenesis
KW  -  *obesity
KW  -  Adult
KW  -  Article
KW  -  Body Composition
KW  -  Body mass
KW  -  Clinical article
KW  -  Controlled study
KW  -  Dietary Supplements
KW  -  Drug therapy
KW  -  Fat free mass
KW  -  Female
KW  -  Human
KW  -  Humans
KW  -  Intra‐abdominal fat
KW  -  Microcapsule
KW  -  Nonhuman
KW  -  Obesity
KW  -  Organelle Biogenesis
KW  -  Overweight
KW  -  Randomized controlled trial
KW  -  Synergistic effect
DO  -  10.1017/S0007114521003287
AB  -  The beneficial effects of high‐intensity interval training (HIIT) and chlorella vulgaris (CV) on body composition and mitochondrial biogenesis have been shown in some mechanistic studies. This study aimed to determine the effects of CV and/or HIIT on mitochondrial biogenesis, performance and body composition among overweight/obese women. There was a significant reduction in the fat mass (FM) of the CV + HIIT group, as compared with the placebo group (P = 0·005). A marginal significant increase in body water (P = 0·050) and PPAR‐γ coactivator‐1α (P = 0·050) was also found only in the CV + HIIT group, as compared with the placebo. Relative (P < 0·001) and absolute (P < 0·001) VO2max, as well as Bruce MET (P < 0·001), were significantly increased in the HIIT and HIIT + CV groups. Besides, the synergistic effect of CV and HIIT on the Bruce MET increment was found (interaction P‐value = 0·029). No significant changes were observed in BMI, fat‐free mass, visceral fat, silent information regulator 1 and fibroblast growth factor‐21. In this randomised clinical trial, forty‐six overweight/obese women were assigned to four groups including CV + HIIT and HIIT + placebo groups that received three capsules of CV (300 mg capsules, three times a day) or corn starch, in combination with three sessions/week of HIIT. CV and placebo groups only received 900 mg of CV or corn starch, daily, for 8 weeks. Biochemical assessments, performance assessment and body composition were obtained at the beginning and end of the intervention. HIIT may be, therefore, effective in improving mitochondrial biogenesis, performance and body composition in overweight/obese women.
UR  -  https://www.cochranelibrary.com/central/doi/10.1002/central/CN-02326683/full
ER  -  


Record #89 of 1479
Provider: John Wiley & Sons, Ltd.
Content: text/plain; charset="UTF-8"

TY  -  JOUR
AN  -  CN-02691996
AU  -  NCT06383442,
TI  -  HIIT on Overweight Middle-aged Adults
JA  -  https://clinicaltrials.gov/ct2/show/NCT06383442
PY  -  2024
C3  -  CTgov NCT06383442
M3  -  Trial registry record
KW  -  Overweight
AB  -  Aging, obesity, have been shown to lead to higher oxidative stress and chronic inflammation. However, high‐intensity interval training (HIIT) has anti‐inflammatory and anti‐obesity benefits. Different training prescriptions may also affect improvements. Therefore, this study will explore the optimal HIIT prescription to improve fat, inflammation, metabolism, and exercise performance in overweight middle‐aged and older adults. Thirty‐six middle‐aged with overweight adults were divided into three groups: 1. L‐HIIT group: the long‐interval HIIT group (4 × 4 min Exercise/4 min Rest), 2. M‐HIIT group: the medium‐interval HIIT group (8 × 2 min Exercise/2 min Rest), 3. Control group: no exercise intervention. All groups carried out the training stage for 8 weeks (three sessions per week), then the detraining stage for 4 weeks in order to investigate the effects induced by different HIIT interventions on inflammation, metabolic adaptation, anti‐fatigue and exercise performance, and fat loss.
UR  -  https://www.cochranelibrary.com/central/doi/10.1002/central/CN-02691996/full
ER  -  


Record #90 of 1479
Provider: John Wiley & Sons, Ltd.
Content: text/plain; charset="UTF-8"

TY  -  JOUR
AN  -  CN-02742781
AU  -  Sun, F
AU  -  Williams, CA
AU  -  Sun, Q
AU  -  Hu, F
AU  -  Zhang, T
TI  -  Effect of eight-week high-intensity interval training versus moderate-intensity continuous training programme on body composition, cardiometabolic risk factors in sedentary adolescents
JA  -  Frontiers in physiology
PY  -  2024
VL  -  15
SP  -  1450341
C3  -  PUBMED 39183975,EMBASE 2031059703
M3  -  Journal article
KW  -  *body composition
KW  -  *cardiometabolic risk factor
KW  -  *cardiovascular disease
KW  -  *high intensity interval training
KW  -  *intra‐abdominal fat
KW  -  *moderate intensity continuous training
KW  -  *sprint interval training
KW  -  *training
KW  -  *waist circumference
KW  -  Adolescent
KW  -  Adult
KW  -  Article
KW  -  Blood pressure
KW  -  Blood sampling
KW  -  Body fat
KW  -  Body fat percentage
KW  -  Complication
KW  -  Controlled study
KW  -  Daily life activity
KW  -  Diastolic blood pressure
KW  -  Exercise intensity
KW  -  Fasting
KW  -  Fat mass
KW  -  Female
KW  -  Human
KW  -  Human experiment
KW  -  Insulin resistance
KW  -  Major clinical study
KW  -  Randomized controlled trial
KW  -  Running
KW  -  Sun
KW  -  Systolic blood pressure
KW  -  Therapy
KW  -  Waist hip ratio
DO  -  10.3389/fphys.2024.1450341
AB  -  Objectives: This study aimed to assess and compare the effect of an 8‐week high‐intensity interval training (HIIT) or moderate‐intensity continuous training (MICT) programme on body composition and cardiovascular metabolic outcomes of sedentary adolescents in China. Methods: Eighteen sedentary normal‐weight adolescents (age: 18.5 ± 0.3 years, 11 females) were randomized into three groups. HIIT group protocol consisted of three sessions/week for 8‐week of “all out” sprints to reach 85%–95% of HRmax, and MICT group protocol undertook three sessions/week for 8‐week of continuous running to reach 65%–75% of HRmax. The control group resumed normal daily activities without any intervention. Blood pressure and body composition were measured, and fasting blood samples were obtained at baseline and 48 h post‐trial. Mixed‐design ANOVA analysis was employed followed by post hoc t‐tests and Bonferroni alpha‐correction was used to evaluate interaction, between‐group, and within‐group differences, respectively. Results: Results indicated that HIIT and MICT similarly affected body fat mass (p = 0.021, ES = 0.19; p = 0.016, ES = 0.30, respectively), body fat percentage (p = 0.037, ES = 0.17; p = 0.041, ES = 0.28, respectively), visceral fat area (p = 0.001, ES = 0.35; p = 0.003, ES = 0.49, respectively) of body composition. A positive outcome was observed for waist/hip ratio (p = 0.033, ES = 0.43) in HIIT, but not MICT (p = 0.163, ES = 0.33). No significant differences were found between groups for any clinical biomarkers. However, pairwise comparison within the group showed a significant decrease in systolic blood pressure (p = 0.018, ES = 0.84), diastolic blood pressure (p = 0.008, ES = 1.76), and triglyceride (p = 0.004, ES = 1.33) in HIIT, but no significant differences were found in the MICT and Control group. Conclusion: Both 8‐week HIIT and MICT programmes have similar positive effects on reducing body fat mass, fat percentage, and visceral fat area. However, sedentary adolescents may have limited scope to decrease insulin resistance after these 8‐week interventions. Notably, the 8‐week HIIT intervention was highly effective in increasing cardiometabolic health compared to the MICT. The exercise intensity threshold value and metabolic outcomes of high‐intensity interval sprints should be explored further to extend the long‐term benefit in this cohort.
UR  -  https://www.cochranelibrary.com/central/doi/10.1002/central/CN-02742781/full
ER  -  


Record #91 of 1479
Provider: John Wiley & Sons, Ltd.
Content: text/plain; charset="UTF-8"

TY  -  JOUR
AN  -  CN-02675945
AU  -  IRCT20240126060809N1,
TI  -  Determining the effect of two protocols of high-intensity intermittent training (HIIT) and moderate-intensity continuous training (MICT) on aerobic performance, anthropometric indices and ejection fraction in patients with chronic heart failure
JA  -  https://trialsearch.who.int/Trial2.aspx?TrialID=IRCT20240126060809N1
PY  -  2024
C3  -  ICTRP IRCT20240126060809N1
M3  -  Trial registry record
AB  -  INTERVENTION: Intervention 1: Intervention group: the first group of MICT exercise rehabilitation includes 20‐60 minutes of progressive aerobic exercise including; Treadmill running, free running, manual ergometer, and stationary bike will receive VO2 reserve (HRR (Heart rate reserve)) starting at 40%–50% and progressing to 70%–80%.If HRma Xis unknown, RPE (Rate of Perceived Exertion) is used to guide exercise intensity. Light, RPE less than 12 or equivalent to 40% HRR. A little hard with RPE 12‐13 or average with 40‐59% HRR. Hard with RPE 14‐16 or equivalent to 60‐80% HRR. Intervention 2: Intervention group: The second group receives a HIIT rehabilitation session including work intervals of 30 seconds to 4 minutes with a maximum intensity of 85%‐90% HRR with rest intervals of 1‐3 minutes with an intensity of 50‐70%. If HRma Xis unknown, RPE (Rate of Perceived Exertion) is used to guide exercise intensity. Light, RPE less than 12 or equivalent to 40% HRR. A little hard with RPE 12‐13 or average with 40‐59% HRR. Hard with RPE 14‐16 or equivalent to 60‐80% HRR. CONDITION: Chronic Heart Failure. ; Heart failure PRIMARY OUTCOME: Aerobic performance. Timepoint: Before the intervention and at the end of 12 cardiac rehabilitation sessions. Method of measurement: 6‐min Walking Test. Ejection fraction. Timepoint: Before the intervention and at the end of 12 cardiac rehabilitation sessions. Method of measurement: Echocardiography device. SECONDARY OUTCOME: Body fat mass. Timepoint: Before starting cardiac rehabilitation and at the end of 12 rehabilitation sessions. Method of measurement: Body analyze device. Body mass index. Timepoint: Before starting cardiac rehabilitation and at the end of 12 rehabilitation sessions. Method of measurement: Body analyze device. Left atrium size. Timepoint: Before starting cardiac rehabilitation and at the end of 12 rehabilitation sessions. Method of measurement: Echocardiography device. Left ventricular global strain. Timepoint: Before starting cardiac rehabilitation and at the end of 12 rehabilitation sessions. Method of measurement: Echocardiography device. Left ventricular size. Timepoint: Before starting cardiac rehabilitation and at the end of 12 rehabilitation sessions. Method of measurement: Echocardiography device. Right ventricular function. Timepoint: Before starting cardiac rehabilitation and at the end of 12 rehabilitation sessions. Method of measurement: Echocardiography device. Skeletal muscle mass. Timepoint: Before starting cardiac rehabilitation and at the end of 12 rehabilitation sessions. Method of measurement: Body analyze device. INCLUSION CRITERIA: Age 30 to 70 years sinus rhythm Agreeing and complying with our study protocol The possibility of signing an informed consent form
UR  -  https://www.cochranelibrary.com/central/doi/10.1002/central/CN-02675945/full
ER  -  


Record #92 of 1479
Provider: John Wiley & Sons, Ltd.
Content: text/plain; charset="UTF-8"

TY  -  JOUR
AN  -  CN-02399647
AU  -  Domaradzki, J
AU  -  Kozlenia, D
AU  -  Popowczak, M
TI  -  Mediation effect of cardiorespiratory fitness on relationships between high-intensity interval training and body fat in overweight and obese adolescents
JA  -  Journal of sports medicine and physical fitness
PY  -  2022
VL  -  62
IS  -  12
SP  -  1735‐1741
C3  -  PUBMED 35333028,EMBASE 637612302
M3  -  Journal article
KW  -  *Cardiorespiratory Fitness
KW  -  *High‐Intensity Interval Training [methods]
KW  -  *Pediatric Obesity
KW  -  *adolescent obesity
KW  -  *body fat
KW  -  *cardiorespiratory fitness
KW  -  *high intensity interval training
KW  -  Adipose Tissue
KW  -  Adolescent
KW  -  Article
KW  -  Body Composition
KW  -  Child
KW  -  Clinical article
KW  -  Controlled study
KW  -  Female
KW  -  Human
KW  -  Humans
KW  -  Male
KW  -  Mediation analysis
KW  -  Obesity
KW  -  Overweight [therapy]
KW  -  Physical education
DO  -  10.23736/S0022-4707.22.13539-5
AB  -  BACKGROUND: High‐intensive interval training (HIIT) is an effective way to reduce body fat. Numerous studies confirmed the effectiveness of the HIIT for cardiorespiratory fitness development. Fewer studies examined the relationship between these factors in one dependencies model in overweight and obese adolescents. Therefore, the main aim of this study was to examine whether cardiorespiratory fitness mediated the relationship between HIIT and body fat% and whether sex moderated this relation. METHODS: Thirty‐six students (15 boys and 21 girls) aged 16.02±0.39 years were examined. Participants were assigned to the HIIT intervention or control group. The intervention lasted 14 minutes during one physical education lesson per week for ten weeks. Harvard step‐test results which reflected cardiorespiratory fitness and body fat% received via bioimpedance, were analyzed. RESULTS: Mediation analysis was conducted in the whole group because sex was not a moderator in any associations (P>0.05). HIIT intervention was associated with reducing body fat% (B=‐3.63, P=0.029) and improvement of cardiorespiratory fitness (B=4.487, P<0.001). Simultaneously, body fat% was significantly mediated by changes in cardiorespiratory fitness (B=‐2.21, P<0.049). Significant effect of HIIT on body fat% decreased (Bdirect<Btotal) and was no longer significant after including cardiorespiratory fitness (B=‐1.42, P=0.431). CONCLUSIONS: HIIT training is an effective method of reducing body fat% and improving cardiorespiratory fitness. A higher cardiorespiratory fitness level may be conducive to increase the effectiveness of HIIT training, which translates into a more effective reduction of body fat. Due to the lack of sex moderation in the observed relationships, this effect occurs in both sexes.
UR  -  https://www.cochranelibrary.com/central/doi/10.1002/central/CN-02399647/full
ER  -  


Record #93 of 1479
Provider: John Wiley & Sons, Ltd.
Content: text/plain; charset="UTF-8"

TY  -  JOUR
AN  -  CN-02262309
AU  -  Paahoo, A
AU  -  Tadibi, V
AU  -  Behpoor, N
TI  -  Effectiveness of Continuous Aerobic Versus High-Intensity Interval Training on Atherosclerotic and Inflammatory Markers in Boys With Overweight/Obesity
JA  -  Pediatric exercise science
PY  -  2021
VL  -  33
IS  -  3
SP  -  132‐138
C3  -  PUBMED 33761458,EMBASE 634660785
M3  -  Journal article
KW  -  *atherosclerosis
KW  -  *high intensity interval training
KW  -  Atherosclerosis
KW  -  Child
KW  -  Cholesterol, HDL
KW  -  High‐Intensity Interval Training
KW  -  Human
KW  -  Humans
KW  -  Male
KW  -  Obesity
KW  -  Overweight
DO  -  10.1123/pes.2020-0138
AB  -  PURPOSE: Atherosclerosis is a complex multifactorial disease whose first steps can be initiated from childhood. Therefore, we examined the effects of 2 training models on salusins levels, inflammatory markers, and lipid profile in boys with overweight/obesity. METHOD: Forty‐five boys with overweight/obesity with the mean age of 11.06 (1.0) years were randomly divided into three groups of 15: a high‐intensity interval training (HIIT) group (100%‐110% of maximum aerobic speed); an aerobic training group (40%‐70% of heart rate reserve); and a control group. The intervention included 3 sessions per week for 12 weeks. RESULTS: Findings showed significant improvements in serum levels of salusins, salusins ratio, interleukin‐6 (IL‐6), and total cholesterol (TC) in both training groups (P < .001). Also, the serum levels of C‐reactive protein (CRP), triglycerides (TG), low‐density lipoprotein cholesterol (LDL), high‐density lipoprotein cholesterol (HDL), atherogenic index of plasma (AIP), and cholesterol index improved significantly (P < .01). Except for the TG, HIIT caused higher improvements than aerobic training (P < .001 for salusin‐α, salusins ratio, IL‐6, CRP, TC, HDL, AIP, and cholesterol index; and P < .01 for salusin‐β and LDL). CONCLUSION: The present study shows that HIIT has more positive effects than aerobic exercise on the atherosclerotic and inflammatory factors, as well as lipid profile variables in children with overweight/obesity.
UR  -  https://www.cochranelibrary.com/central/doi/10.1002/central/CN-02262309/full
ER  -  


Record #94 of 1479
Provider: John Wiley & Sons, Ltd.
Content: text/plain; charset="UTF-8"

TY  -  JOUR
AN  -  CN-02562371
AU  -  Sarkar, S
AU  -  Dey, SK
AU  -  Datta, G
AU  -  Bandyopadhyay, A
TI  -  Vitamin C and E supplementation and high intensity interval training induced changes in lipid profile and haematological variables of young males
JA  -  Sports medicine and health science
PY  -  2023
VL  -  5
IS  -  2
SP  -  137‐145
C3  -  EMBASE 2024418556
M3  -  Journal article
KW  -  *hematology
KW  -  *high intensity interval training
KW  -  *lipid fingerprinting
KW  -  *vitamin C supplementation
KW  -  *vitamin E supplementation
KW  -  *vitamin supplementation
KW  -  Adolescent
KW  -  Anthropometry
KW  -  Article
KW  -  Athlete
KW  -  Biochemistry
KW  -  Blood cell count
KW  -  Blood sampling
KW  -  Body mass
KW  -  Body weight
KW  -  Cholesterol blood level
KW  -  Controlled study
KW  -  Correlation coefficient
KW  -  Erythrocyte count
KW  -  Exercise
KW  -  Fitness
KW  -  Heart rate
KW  -  Hematocrit
KW  -  Hematological parameters
KW  -  Hemolysis
KW  -  High density lipoprotein cholesterol level
KW  -  High performance liquid chromatography
KW  -  Human
KW  -  Leukocyte count
KW  -  Male
KW  -  Maximal oxygen uptake
KW  -  Physical activity
KW  -  Platelet count
KW  -  Platelet to leukocyte ratio
KW  -  Randomization
KW  -  Randomized controlled trial
KW  -  Sprint interval training
KW  -  Structured questionnaire
KW  -  Training
KW  -  Triacylglycerol blood level
DO  -  10.1016/j.smhs.2023.03.006
AB  -  High intensity interval training (HIIT) causes oxidative stress and haematological alteration. Present study was aimed to evaluate the effect of 8 weeks’ supplementation of vitamin C and E on HIIT induced changes in lipid profile parameters and haematological variables. Hundred six male adolescent players were randomly assigned into five age‐matched groups, i.e., Control (no exercise+placebo), HIIT (placebo), HIIT ​+ ​vitamin‐C (1 000 ​mg/day), HIIT ​+ ​vitamin‐E 400 IU/day) and combined HIIT ​+ ​vitamin C and E. Morning and evening sessions (90 ​min) of HIIT included 4 phases (15 ​min each) with 3 sets (4 ​min each). Each 4 ​min HIIT set consisted of 2 ​min intense sprint workout (90%–95% of heart rate maximum [HRmax]) followed by 1 ​min active recovery (60%–70% HRmax) followed by 1 ​min of complete rest (1:1 work‐rest ratio). Lipid profile parameters, haematological variables, endurance capacity and vertical jump were evaluated by standard protocols. Significant decrease in body weight, fat%, total cholesterol, triglyceride, Total Cholesterol/High Density Lipoprotein‐Cholesterol and significant increase in High Density Lipoprotein‐Cholesterol, maximal oxygen consumption, vertical jump were observed for all four intervention groups. White blood cell count, red blood cell count, haemoglobin percentage and haematocrit values were significantly decreased while platelet count and platelet‐to‐leukocyte ratio (PLR) ratio were increased significantly only for HIIT group. Blood level of tocopherol and ascorbic acid was significantly increased (values were within the normal range) in all the respective vitamin supplemented groups. Supplementation of vitamin C and E secures health protection with suppressed haemolysis and improved inflammatory blood variables with enhanced explosive leg strength and lipid profile parameters without any concomitant change in endurance capacity.
UR  -  https://www.cochranelibrary.com/central/doi/10.1002/central/CN-02562371/full
ER  -  


Record #95 of 1479
Provider: John Wiley & Sons, Ltd.
Content: text/plain; charset="UTF-8"

TY  -  JOUR
AN  -  CN-02562109
AU  -  Wang, X
AU  -  Zhao, L
TI  -  Adaptive responses of cardiorespiratory system and hormonal parameters to individualized high-intensity interval training using anaerobic power reserve in well-trained rowers
JA  -  Frontiers in physiology
PY  -  2023
VL  -  14
C3  -  EMBASE 2023113624
M3  -  Journal article
KW  -  *anaerobic power reserve
KW  -  *cardiopulmonary insufficiency
KW  -  *high intensity interval training
KW  -  Aerobic capacity
KW  -  Article
KW  -  Athlete
KW  -  Blood sampling
KW  -  Body composition
KW  -  Body fat
KW  -  Breathing rate
KW  -  Drug efficacy
KW  -  Exercise intensity
KW  -  Female
KW  -  Heart rate
KW  -  Human
KW  -  Lung gas exchange
KW  -  Male
KW  -  Maximal oxygen uptake
KW  -  Maximal sprinting power
KW  -  Muscle isometric contraction
KW  -  Physiological adaptation
KW  -  Prescription
KW  -  Randomized controlled trial
KW  -  Tidal volume
KW  -  Training
DO  -  10.3389/fphys.2023.1177108
AB  -  The current study investigated the efficacy of individualizing exercise intensity according to anaerobic power reserve (APR) on hormonal, physiological, and performance adaptations in athletes with different profiles. Sixteen highly‐trained male rowers (age = 22 ± 3 years, height = 183 ± 6 cm, weight = 83 ± 7 kg, body fat = 11 ± 2%, experience = 12 ± 5 years) were randomized to a high‐intensity interval training consisting of 2 × (6, 6, 8, 8, 10, 10 repetitions from 1st to 6th week, respectively) × 60 s intervals using a rowing ergometer at ∆%30 APR (APR∆%30) or the same sets and repetitions at 130% maximal aerobic power (MAP130%). In both groups, relief intervals were set at 1:1 with 3 min of rest between sets. On four occasions separated by 24 h recovery, participants attended the laboratory to assess 2000‐m rowing ergometer performance, maximal oxygen uptake (V̇O2max) and related physiological adaptations, and hormonal parameters. Significant increases were observed in 2000‐m performance, V̇O2max, ventilation at V̇O2max, first and second ventilatory threshold, MAP and maximal sprinting power (MSP), total testosterone, and testosterone to cortisol ratio in response to 6 weeks of APR∆%30 and MAP130% protocols. The coefficient of variation (inter‐subject variability) in the adaptive response of cardiorespiratory parameters to HIIT performed using the APR∆%30 protocol was lower than those of the MAP130% group. However, this is not the case for hormonal changes. Prescribing HIIT based on an athlete’s APR may help to create a more consistent level of the mechanical and physiological stimulus relative to the athlete’s capacity, potentially leading to more similar adaptations across athletes with varying profiles. Mechanisms influencing total testosterone are multifactorial and are not affected by this approach.
UR  -  https://www.cochranelibrary.com/central/doi/10.1002/central/CN-02562109/full
ER  -  


Record #96 of 1479
Provider: John Wiley & Sons, Ltd.
Content: text/plain; charset="UTF-8"

TY  -  JOUR
AN  -  CN-01647078
AU  -  Mensberg, P
AU  -  Frandsen, C
AU  -  Espersen, E
AU  -  Leineweber, T
AU  -  Storgaard, H
AU  -  Schlawitz, KS
AU  -  Petersen, THD
AU  -  Poulsen, JN
AU  -  Sorensen, F
AU  -  Forman, JL
AU  -  et al.
TI  -  High intensity interval training improves insulin sensitivity in individuals with prediabetes
JA  -  Diabetologia
PY  -  2018
VL  -  61
SP  -  S217‐S218
C3  -  EMBASE 624032967
M3  -  Journal article; Conference proceeding
KW  -  *high intensity interval training
KW  -  *impaired glucose tolerance
KW  -  *insulin sensitivity
KW  -  Adult
KW  -  Aerobic capacity
KW  -  Body mass
KW  -  Clinical article
KW  -  Conference abstract
KW  -  Controlled study
KW  -  Exercise test
KW  -  Female
KW  -  Glucose blood level
KW  -  Human
KW  -  Male
KW  -  Middle aged
KW  -  Muscle
KW  -  Obesity
KW  -  Oral glucose tolerance test
KW  -  Randomized controlled trial
KW  -  Walking
DO  -  10.1007/s00125-018-4693-0
AB  -  Background and aims: Lack of physical activity in the general population remains a major health issue. Recently, extremely low volume, high intensity interval training (HIIT), as low as 3 min per week, was demonstrated to improve insulin sensitivity and glycaemic control in young healthy individuals. We evaluated the effects of 12 weeks HIIT vs. no training on insulin sensitivity in individuals with prediabetes. Materials and methods: Seventy sedentary obese middle‐aged individuals with prediabetes (women n = 36; age: 60.8 ± 11.3 years (mean ± SD); BMI: 31.6 ± 4.4 kg/m2; fasting plasma glucose (FPG): 6.6 ± 0.8 mmol/l; HbA1c: 39.0 ± 4.3 mmol/mol) were randomised to one of four groups: 1) HIIT (3 × 20 second's cycle sprint 3 times per week, 2) HIIT+walking (HIIT plus >10,000 steps per day), 3) walking (>10,000 steps per day) or 4) no exercise (control group). At baseline and after intervention insulin sensitivity indices were assessed during an OGTT and peak oxygen uptake during an incremental exercise test. Results: Increased muscle insulin sensitivity (Cederholm index) was observed in the HIIT and HIIT+walking group vs. the control group (Table 1). Muscle insulin sensitivity remained unchanged in the walking only group. Whole body insulin sensitivity (Matsuda index) was unchanged with HIIT, but improved significantly with HIIT+walking and walking only, compared to the control group. Peak oxygen uptake increased from baseline to end of trial in the two HIIT groups and in the HIIT only group, peak oxygen at end of trial was higher compared to the control group (Table 1). Conclusion: In individuals with prediabetes twelve weeks of HIITas well as HIIT plus 10,000 daily steps significantly improved muscle insulin sensitivity and the latter also resulted in significantly greater whole body insulin sensitivity compared to no training. HIIT may constitute a timeefficient way to improve insulin sensitivity in individuals with prediabetes. (Figure Presented).
UR  -  https://www.cochranelibrary.com/central/doi/10.1002/central/CN-01647078/full
ER  -  


Record #97 of 1479
Provider: John Wiley & Sons, Ltd.
Content: text/plain; charset="UTF-8"

TY  -  JOUR
AN  -  CN-02362217
AU  -  Batrakoulis, A
AU  -  Jamurtas, AZ
AU  -  Tsimeas, P
AU  -  Poulios, A
AU  -  Perivoliotis, K
AU  -  Syrou, N
AU  -  Papanikolaou, K
AU  -  Draganidis, D
AU  -  Deli, CK
AU  -  Metsios, GS
AU  -  et al.
TI  -  Hybrid-type, multicomponent interval training upregulates musculoskeletal fitness of adults with overweight and obesity in a volume-dependent manner: a 1-year dose-response randomised controlled trial
JA  -  European journal of sport science
PY  -  2023
VL  -  23
IS  -  3
SP  -  432‐443
C3  -  PUBMED 34974824,EMBASE 636976453
M3  -  Journal article
KW  -  *dose response
KW  -  *endurance
KW  -  *high intensity interval training
KW  -  *muscle strength
KW  -  *obesity
KW  -  Adult
KW  -  Article
KW  -  Body Weight
KW  -  Clinical article
KW  -  Controlled study
KW  -  Exercise
KW  -  Female
KW  -  Human
KW  -  Humans
KW  -  Male
KW  -  Middle Aged
KW  -  Middle aged
KW  -  Movement
KW  -  Muscle training
KW  -  Obesity [therapy]
KW  -  Overweight [therapy]
KW  -  Randomized controlled trial
KW  -  Range of motion
DO  -  10.1080/17461391.2021.2025434
AB  -  This study examined the dose‐response effects of a 1‐year hybrid‐type, multicomponent interval training programme (DoIT) on various musculoskeletal fitness parameters in inactive overweight and obese adults in a gym setting. Ninety‐seven middle‐aged (44.8 ± 5.2 years) individuals with overweight/obesity (31.2 ± 5.7 kg/m2) (66% female) were randomly assigned to the following groups: (i) no‐intervention control (CON, n = 29), (ii) DoIT performed once weekly (DoIT‐1, n = 24), (iii) DoIT performed twice weekly (DoIT‐2, n = 23) and (iv) DoIT performed thrice weekly (DoIT‐3, n = 21). DoIT was a time‐efficient, intermittent‐based, multicomponent exercise protocol using progressive loaded fundamental movement patterns with prescribed work‐to‐rest intervals (1:3‐2:1) in a circuit format (2‐3 rounds). Muscular strength, muscular endurance, flexibility, passive range of motion (PRoM), static balance and functional movement screen (FMS®) were assessed at baseline, 6 and 12 months following intervention. At post‐training, all exercise groups exhibited superior changes than CON in (i) muscular strength (+13%‐38%, p < 0.001); (ii) muscular endurance (+42%‐159%, p < 0.001); (iii) flexibility (+12%‐42%, p < 0.001); (iv) PRoM (+6%‐50%, p = 0.001‐0.026); (v) static balance (+61%‐163%, p < 0.001); and (vi) FMS (+18%‐39%, p < 0.001). Although a single exercise session/week improved musculoskeletal fitness, changes demonstrated a step‐wise improvement with two and three sessions/week suggesting a dose‐dependent response. The response rate to training was 100% for all exercise groups. These findings suggest that a multicomponent exercise approach incorporating bodyweight drills and resistance‐based alternative modes performed under real‐world conditions may improve several musculoskeletal fitness indicators in a dose‐dependent manner in inactive, middle‐aged adults with overweight/obesity.Trial registration: ClinicalTrials.gov identifier: NCT03759951.
UR  -  https://www.cochranelibrary.com/central/doi/10.1002/central/CN-02362217/full
ER  -  


Record #98 of 1479
Provider: John Wiley & Sons, Ltd.
Content: text/plain; charset="UTF-8"

TY  -  JOUR
AN  -  CN-01566228
AU  -  NCT03357016,
TI  -  HIIT Versus MICT on Abdominal Fat Mass and Lipid Oxidation in Postmenopausal Women (MATISSE)
JA  -  https://clinicaltrials.gov/show/NCT03357016
PY  -  2017
C3  -  CTgov NCT03357016
M3  -  Trial registry record
KW  -  Overweight
AB  -  Overweight and obesity are dramatically spreading worldwide, and these trends are occurring in both developed and developing countries. Fat mass and more particularly abdominal fat mass is related to the development of cardio‐vascular diseases (CVD). Postmenopausal women, as men, are more prone to central or android obesity. Most exercise programs designed for weight loss have focused on about 30 min several times a week of moderate intensity continuous training (MICT). Disappointingly, such exercise programs have led to either none or low fat losses. Accumulating evidence suggests that high intensity interval training (HIIT) could be an effective exercise protocol for reducing adipose tissue of overweight individuals, especially at the abdominal level. HIIT involves brief high‐intensity, anaerobic exercise followed by brief but slightly longer bouts of very low‐intensity exercise. Resistance training (RT) program are currently proposed in order to reduce fat mass / preserve fat‐free mass. Their beneficial effects have been demonstrated, especially in the elderly. Through development (or maintenance) of muscle mass, RT increases resting metabolism rate, daily energy expenditure, and substrate (fatty acids) oxidation. The aim of the study was to compare the effects of a 12‐week moderate intensity continuous training (MICT) program with high intensity interval training (HIIT) combined or not with resistance training (RT) program on total, abdominal and visceral fat mass and substrate utilization at rest and during exercise in postmenopausal women. 36 postmenopausal women will be randomly assigned to MICT (n= 12) or HIIT (n= 12) or HIIT + RT (n= 12) group. Subjects performed three sessions per week during 12 weeks, on bicycle. MICT: For the MICT protocol, each subject performed 35 min at 50% maximal aerobic power (MAP). HIIT: For the HIIT protocol, each subject performed repeated cycles of sprinting for 8 s and pedaling slowly for 12 s (between 20 and 30 rpm) for a maximum of 60 repeats per session. HIIT+RT: For the HIIT+RT protocol, each subject performed HIIT protocol. Then they performed a single set of 8 exercises with 1 or 2min resting period between exercises. Each set consisted of 8‐12 repetitions at about 80% maximum repetition (MR). Total body and regional fat content will be measured using dual‐energy x‐ray absorptiometry (DEXA) before and after the intervention (3 months). The investigators will examine the effects of HIIT, MICT and HIIT + RT programs on: ‐ Total fat mass (and appendicular fat mass) (DEXA) ‐ Total fat free mass (and appendicular fat free mass) (DEXA) ‐ Glycemic profile (plasma HbA1c, plasma glucose) ‐ Lipid profile (TG, HDL, LDL, total cholesterol) ‐ Substrates oxidation at rest and during moderate exercise (40min, 50% of maximal oxygen consumption VO2 max) Statistical analysis Appropriate sample size has been calculated given previous results about fat mass loss during HIIT in women and considering the dropouts observed in this type of protocol. Gaussian distribution of the data will be tested by the Kolmogorov‐Smirnov test. Data will be presented as mean ± standard deviation (SD). Comparisons between groups will be made with Mann & Whitney U test or ANOVA when appropriate. Relationships between data will be assessed by Pearson correlation. Significance will be accepted at the p<0.05 level. Statistical procedures will be performed using Statistica software.
UR  -  https://www.cochranelibrary.com/central/doi/10.1002/central/CN-01566228/full
ER  -  


Record #99 of 1479
Provider: John Wiley & Sons, Ltd.
Content: text/plain; charset="UTF-8"

TY  -  JOUR
AN  -  CN-02617630
AU  -  Mensberg, P
AU  -  Frandsen, C
AU  -  Espersen, E
AU  -  Leineweber, T
AU  -  Storgaard, H
AU  -  Schlawitz, KS
AU  -  Petersen, THD
AU  -  Poulsen, JN
AU  -  Sorensen, F
AU  -  Forman, JL
AU  -  et al.
TI  -  High intensity interval training improves insulin sensitivity in individuals with prediabetes
JA  -  Diabetologia
PY  -  2018
VL  -  61
SP  -  S217‐S218
C3  -  EMBASE 642034213
M3  -  Journal article; Conference proceeding
KW  -  *high intensity interval training
KW  -  *impaired glucose tolerance
KW  -  *insulin sensitivity
KW  -  Adult
KW  -  Body mass
KW  -  Clinical article
KW  -  Conference abstract
KW  -  Controlled study
KW  -  Exercise
KW  -  Exercise test
KW  -  Female
KW  -  Glucose blood level
KW  -  Human
KW  -  Male
KW  -  Middle aged
KW  -  Muscle
KW  -  Obesity
KW  -  Oral glucose tolerance test
KW  -  Peak oxygen uptake
KW  -  Randomized controlled trial
KW  -  Walking
DO  -  10.1007/s00125-018-4693-0
AB  -  Background and aims: Lack of physical activity in the general population remains a major health issue. Recently, extremely low volume, high intensity interval training (HIIT), as low as 3 min per week, was demonstrated to improve insulin sensitivity and glycaemic control in young healthy individuals. We evaluated the effects of 12 weeks HIIT vs. no training on insulin sensitivity in individuals with prediabetes. Materials and methods: Seventy sedentary obese middle‐aged individuals with prediabetes (women n = 36; age: 60.8 ± 11.3 years (mean ± SD); BMI: 31.6 ± 4.4 kg/m2; fasting plasma glucose (FPG): 6.6 ± 0.8 mmol/l; HbA1c: 39.0 ± 4.3 mmol/mol) were randomised to one of four groups: 1) HIIT (3 × 20 second's cycle sprint 3 times per week, 2) HIIT+walking (HIIT plus >10,000 steps per day), 3) walking (>10,000 steps per day) or 4) no exercise (control group). At baseline and after intervention insulin sensitivity indices were assessed during an OGTT and peak oxygen uptake during an incremental exercise test. Results: Increased muscle insulin sensitivity (Cederholm index) was observed in the HIIT and HIIT+walking group vs. the control group (Table 1). Muscle insulin sensitivity remained unchanged in the walking only group. Whole body insulin sensitivity (Matsuda index) was unchanged with HIIT, but improved significantly with HIIT+walking and walking only, compared to the control group. Peak oxygen uptake increased from baseline to end of trial in the two HIIT groups and in the HIIT only group, peak oxygen at end of trial was higher compared to the control group (Table 1). Conclusion: In individuals with prediabetes twelve weeks of HIITas well as HIIT plus 10,000 daily steps significantly improved muscle insulin sensitivity and the latter also resulted in significantly greater whole body insulin sensitivity compared to no training. HIIT may constitute a timeefficient way to improve insulin sensitivity in individuals with prediabetes. (Figure Presented).
UR  -  https://www.cochranelibrary.com/central/doi/10.1002/central/CN-02617630/full
ER  -  


Record #100 of 1479
Provider: John Wiley & Sons, Ltd.
Content: text/plain; charset="UTF-8"

TY  -  JOUR
AN  -  CN-02394525
AU  -  Penailillo, L
AU  -  Diaz-Reiher, M
AU  -  Gurovich, A
AU  -  Flores-Opazo, M
TI  -  A Short-Term Eccentric HIIT Induced Greater Reduction in Cardio-Metabolic Risk Markers in Comparison With Concentric HIIT in Sedentary Overweight Men
JA  -  Research quarterly for exercise and sport
PY  -  2023
VL  -  94
IS  -  2
SP  -  547‐559
C3  -  PUBMED 35439422,EMBASE 637824648
M3  -  Journal article
KW  -  *High‐Intensity Interval Training
KW  -  *Overweight [therapy]
KW  -  *blood pressure
KW  -  *cardiometabolic risk
KW  -  *high intensity interval training
KW  -  *lipid fingerprinting
KW  -  *metabolic syndrome X
KW  -  *obesity
KW  -  *risk reduction
KW  -  Adult
KW  -  Article
KW  -  Body composition
KW  -  Cholesterol blood level
KW  -  Clinical article
KW  -  Controlled study
KW  -  Delayed onset muscle soreness
KW  -  Diastolic blood pressure
KW  -  Effect size
KW  -  Exercise
KW  -  Exercise [physiology]
KW  -  HOMA index
KW  -  Heart rate
KW  -  Human
KW  -  Humans
KW  -  Insulin sensitivity
KW  -  Knee
KW  -  Lipoproteins, LDL
KW  -  Male
KW  -  Myalgia
KW  -  Randomized controlled trial
KW  -  Systolic blood pressure
KW  -  Thigh circumference
KW  -  Y chromatin
KW  -  Young Adult
DO  -  10.1080/02701367.2021.2022087
AB  -  Background: Steady‐state eccentric exercise training improves cardiometabolic risk (CMR) despite lesser cardiovascular demands compared with load‐matched concentric training. Whether a high‐intensity interval eccentric training is also effective reducing CMR is unknown. Aim: To compare the effects of a short‐term high‐intensity interval eccentric training (ECC‐HIIT) with high‐intensity interval concentric training (CONC‐HIIT) on CMR in sedentary overweight men. Methods: Twenty men (age: 27.9 ± 5.3y, body massindex: 29.1 ± 3.1 kg·m‐2) were randomly assigned to ECC‐HIIT (n = 10) or CONC‐HIIT (n = 10) delivered as six sessions, including 4 x 5:2 min work‐to‐rest ratio, at 80% peak concentric power output. Heart rate (HR), rate of perceived exertion (RPE) and muscle soreness weremonitored during training sessions. Training effects on lipid profile, insulin sensitivity (HOMA‐IR), body composition, thigh circumference, isometric knee extensors maximal strength, resting systolic and diastolic blood pressure (SBP and DBP) were determined. Results: Average training HR and RPE were ‐29%and ‐50%lower in ECC‐HIIT in comparison with CONC‐HIIT. Muscle soreness was initially greater after ECC‐HIIT compared with CONC‐HIIT. Significant changes in total and low‐density lipoprotein cholesterol (‐7.0 ± 8.7%; p = .02 and ‐6.3 ± 14.4%; p = .03), SBP (‐9.8 ± 7.8%; p = .002), and maximal thigh circumference (+2.5 ± 3.1%; p = .02) were observed following ECC‐HIIT. No changes in any CMR marker were observed after CONC‐HIIT. Moderate‐to‐large training effect sizes were obtained in thigh circumference, SBP, total cholesterol and low‐density lipoprotein cholesterol in response to ECC‐HIIT. Conclusion: A two‐week ECC‐HIIT was well‐tolerated and induced rapid onset improvements in cholesterol and blood pressure compared to conventional CONC‐HIIT in sedentary overweight men.
UR  -  https://www.cochranelibrary.com/central/doi/10.1002/central/CN-02394525/full
ER  -  


Record #101 of 1479
Provider: John Wiley & Sons, Ltd.
Content: text/plain; charset="UTF-8"

TY  -  JOUR
AN  -  CN-01702848
AU  -  Banitalebi, E
AU  -  Kazemi, A
AU  -  Faramarzi, M
AU  -  Nasiri, S
AU  -  Haghighi, MM
TI  -  Effects of sprint interval or combined aerobic and resistance training on myokines in overweight women with type 2 diabetes: a randomized controlled trial
JA  -  Life sciences
PY  -  2019
VL  -  217
SP  -  101‐109
C3  -  PUBMED 30508516
M3  -  Journal article
KW  -  Angiopoietin‐Like Protein 4 [blood]
KW  -  Body Composition
KW  -  Diabetes Mellitus, Type 2 [*blood, complications, metabolism, *therapy]
KW  -  Exercise
KW  -  Exercise Therapy [*methods]
KW  -  Exercise Tolerance
KW  -  Female
KW  -  Fibroblast Growth Factors [blood]
KW  -  Fibronectins [blood]
KW  -  High‐Intensity Interval Training [*methods]
KW  -  Humans
KW  -  Interleukin‐15 [blood]
KW  -  Interleukin‐6 [blood]
KW  -  Metabolome
KW  -  Middle Aged
KW  -  Osteonectin [blood]
KW  -  Overweight [*blood, complications, metabolism, *therapy]
KW  -  Resistance Training [*methods]
DO  -  10.1016/j.lfs.2018.11.062
AB  -  Our primary aim was to assess the effects of two different training modalities: sprint interval training (SIT) or combined aerobic and resistance training (A + R) on circulating myokines related to metabolic profile and adiposity in type 2 diabetes (T2D). Fifty‐two overweight women with T2D [55 ± 6 yrs., BMI 28.9 ± 4.1 kg/m2, HbA1c 9.4 ± 0.82% (79 mmol/mol)] were randomized to SIT (n = 17), A + R training (n = 17) or control (n = 18) for 10 weeks. Myokines, metabolic outcomes, body composition and cardiorespiratory fitness were assessed at baseline and 48 hours after the last training session/control period. Relationships between myokines and other variables were investigated via linear regression models. Completion rate was 81%. There was no effect of either exercise modality on any myokine. Interlukin‐15 decreased over time irrespective of group assignment (p = 0.02). Aerobic capacity (p = 0.01), fasting glucose (p = 0.03) and HbA1c (p = 0.006) improved significantly and similarly in both exercise groups compared to controls. Insulin (p = 0.02), weight (p = 0.020, body max index (BMI) (p = 0.01) decreased significantly over time irrespective of group. Changes in myokines were unrelated to changes in body composition or metabolic profile. Neither SIT or A + R training altered myokines measured 48 h after exercise in T2D, despite improving aerobic capacity and glucose homeostasis relative to controls. Future studies are needed to elucidate the time course and clinical relevance of putative myokine responses to exercise in this and other cohorts.
UR  -  https://www.cochranelibrary.com/central/doi/10.1002/central/CN-01702848/full
ER  -  


Record #102 of 1479
Provider: John Wiley & Sons, Ltd.
Content: text/plain; charset="UTF-8"

TY  -  JOUR
AN  -  CN-01550701
AU  -  NCT02309034,
TI  -  Aquatic and Land Physical Training Effects on Cardiometabolic Risk Factors in Adolescents With Overweight and Obesity
JA  -  https://clinicaltrials.gov/show/NCT02309034
PY  -  2014
CC  -  Hypertension
C3  -  CTgov NCT02309034
M3  -  Trial registry record
KW  -  Obesity
KW  -  Overweight
AB  -  Methods: The sample will be selected intentionally with 75 subjects. Those who agree to participate in the study will be randomly allocated into three groups by a blinded evaluator for the study, which will use online www.randomizer.org the software as follows: aqua + nutritional counseling, jump + nutritional counseling, group control (nutritional counseling only), all with 12‐week duration. The study examine the effects obtained by the three groups on outcomes of cardiometabolic risk factors (waist circumference, blood pressure, HDL‐cholesterol, triglycerides, fasting glucose), outcomes of amount and distribution of body fat (sum of skinfolds ‐ triceps subscapular, suprailiac, abdominal and mid thigh ‐ by bioelectrical impedance body fat percentage and waist / height), and psychological variables (quality of life, body image and mental health). In addition, nutritional counseling at weekly sessions will be used as a control variable. Characterization data of the sample (age, sex, weight, height, and waist / height) and other biochemical endpoints also comprise the study (total cholesterol, LDL‐cholesterol, fasting insulin, HOMA‐IR, QUICK, and high‐sensitivity C‐ reactive protein will be collected). All measurements follow standard and validated procedures for the population object of study. To the chronic effect analysis, blood samples will be collected two times, before and after training period, with 12 hours fasting. To avoid the acute effect of the exercises, the measurements will done 72 hours after the 12th week. A sample of 5 ml of blood per antecubital vein will collected. The sample will be collected at the school for experienced gatherer, and will be taken immediately to the laboratory in order to ensure that analyzes are performed on the same day. The health‐related quality of life will assessed using the questionnaire on pediatric quality of life PedsQL 4.0, adolescents and their parents. For analysis of body satisfaction instrument Body Shape Questionnaire BSQ will used. To ascertain the perception of body image will applied to Scale Silhouettes of Stunkard. Mental health will assessed using the Strengths and Difficulties Questionnaires SDQ. For classification of maturational stage, will held assessment of sexual maturation stages proposed by Tanner, determined by self‐assessment of the stage of development of pubic hair, avoiding major constraint adolescents. Intervention with exercise: The groups will perform physical training activities three times a week after school for 12 weeks, with interval training sessions varying intensities according to the scale of perceived exertion Borg, with duration ranging between 24 and 32 minute main part. Classes will taught by a physical education teacher with the aid of monitors, area students. Nutrition education classes will held at the school, by nutritionist, with a weekly, totaling 12 meetings. Training Protocol Both trainings will be conducted simultaneously with each group in their midst, in order to avoid possible interference on the voice command, ambient temperature, relative humidity and time of accomplishment from training.
UR  -  https://www.cochranelibrary.com/central/doi/10.1002/central/CN-01550701/full
ER  -  


Record #103 of 1479
Provider: John Wiley & Sons, Ltd.
Content: text/plain; charset="UTF-8"

TY  -  JOUR
AN  -  CN-02355941
AU  -  Abassi, W
AU  -  Ouerghi, N
AU  -  Nikolaidis, PT
AU  -  Hill, L
AU  -  Racil, G
AU  -  Knechtle, B
AU  -  Feki, M
AU  -  Bouassida, A
TI  -  Interval Training with Different Intensities in Overweight/Obese Adolescent Females
JA  -  International journal of sports medicine
PY  -  2022
VL  -  43
IS  -  5
CC  -  Hypertension
SP  -  434‐443
C3  -  PUBMED 34749418,EMBASE 636714145
M3  -  Journal article
KW  -  *high intensity interval training
KW  -  *obesity
KW  -  Adolescent
KW  -  Article
KW  -  Biomarkers
KW  -  Body Composition [physiology]
KW  -  Body fat
KW  -  Body mass
KW  -  Clinical article
KW  -  Controlled study
KW  -  Erythrocyte sedimentation rate
KW  -  Female
KW  -  Heart rate
KW  -  High‐Intensity Interval Training [methods]
KW  -  Human
KW  -  Human tissue
KW  -  Humans
KW  -  Juvenile
KW  -  Overweight [therapy]
KW  -  Pediatric Obesity [therapy]
KW  -  Randomized controlled trial
KW  -  Remission
KW  -  Systolic blood pressure
KW  -  Velocity
KW  -  Waist Circumference
KW  -  Waist circumference
DO  -  10.1055/a-1648-4653
AB  -  To compare the effects of 12 weeks of high‐intensity interval training (HIIT) versus moderate‐intensity interval training (MIIT) on hematological and inflammatory markers in youth females, 38 overweight/obese females (16.4±1.0 yrs.) were randomly assigned to HIIT (2×6‐8 repetitions of 30 s at 100‐110% maximal aerobic speed (MAS), with 30 s active recovery between repetitions at 50% MAS; n=13), MIIT (2×6‐8 repetitions of 30 s at 70‐80% MAS, with 30 s active recovery between repetitions at 50% MAS; n=13), and a control group (CG, no intervention; n=12). Body composition, blood pressure, maximal heart rate, hematological and inflammatory markers (C‐reactive protein [CRP], and erythrocyte sedimentation rate [ESR]) markers were assessed in all groups before and following the training program. Results revealed a significant (P<0.05) interaction effect for body composition, systolic blood pressure (SBP), MAS, maximal heart rate, and CRP. Within‐group analyses for the HIIT and MIIT groups showed significant improvements in body mass (P=0.009 and P=0.025, respectively), BMI Z‐score (P=0.011 and P=0.028, respectively), and MAS (P<0.001 and P=0.011, respectively). The HIIT program showed a significant decrease in body fat (P=0.002), waist circumference (P=0.002), maximal heart rate (P=0.003), SBP (P=0.001), and plasma CRP (P=0.004). In both groups, no signiﬁcant changes were observed in ESR and hematological markers after intervention. No variable changed in CG. HIIT was the effective method to manage cardiometabolic health and inflammatory disorders in obese youth.
UR  -  https://www.cochranelibrary.com/central/doi/10.1002/central/CN-02355941/full
ER  -  


Record #104 of 1479
Provider: John Wiley & Sons, Ltd.
Content: text/plain; charset="UTF-8"

TY  -  JOUR
AN  -  CN-02375286
AU  -  Colpitts, BH
AU  -  Rioux, BV
AU  -  Eadie, AL
AU  -  Brunt, KR
AU  -  Sénéchal, M
TI  -  Irisin response to acute moderate intensity exercise and high intensity interval training in youth of different obesity statuses: a randomized crossover trial
JA  -  Physiological reports
PY  -  2022
VL  -  10
IS  -  4
SP  -  e15198
C3  -  PUBMED 35224871,EMBASE 2015146230
M3  -  Journal article
KW  -  *high intensity interval training
KW  -  *moderate intensity exercise
KW  -  *obesity
KW  -  Adolescent
KW  -  Article
KW  -  Blood pressure
KW  -  Blood sampling
KW  -  Body composition
KW  -  Body mass
KW  -  Cardiorespiratory fitness
KW  -  Child
KW  -  Clinical article
KW  -  Controlled study
KW  -  Crossover procedure
KW  -  Cross‐Over Studies
KW  -  Enzyme linked immunosorbent assay
KW  -  Exercise [physiology]
KW  -  Exercise intensity
KW  -  Exposure variable
KW  -  Fat free mass
KW  -  Female
KW  -  High‐Intensity Interval Training
KW  -  Human
KW  -  Humans
KW  -  Male
KW  -  Obesity
KW  -  Overweight [therapy]
KW  -  Plasma
KW  -  Randomized controlled trial
KW  -  Screening
KW  -  Waist circumference
DO  -  10.14814/phy2.15198
AB  -  Limited data exist regarding the impact of an acute bout of exercise with varying intensities on irisin levels in the youth of different obesity statuses. The objectives were to (1) compare an acute bout of moderate continuous intensity (MCI) exercise and an acute bout of high‐intensity interval training (HIIT) on irisin response in youth with different obesity statuses and, (2) investigate whether changes in irisin levels are correlated with exploratory outcomes. A randomized crossover design study was conducted on 25 youth aged 12–18 years old. Participants were classified as either healthy weight (BMI percentile <85; n = 14) or overweight/obese (BMI percentile ≥85; n = 11). Participants performed an MCI exercise session at 50% of heart rate reserve for 35 min and a HIIT exercise session for 35 min, with intervals every 5 min increasing from 50% heart rate reserve to 85–90% for 2 min. Irisin was measured using an enzyme‐linked immunoabsorbent assay from plasma sampling obtained throughout the exercise (at times 0, 7, 14, 21, 28, and 35 min). A time effect was observed throughout the HIIT session [F(1,5) = 6.478, p < 0.001]. Bonferonni post‐hoc analysis revealed significant differences in irisin levels post‐exercise (35 min) compared to times 7, 14, 21, and 28 min. Irisin increased during HIIT (81.0% ± 71.3; p = 0.012) in youth with a healthy weight. No differences were observed for youth living as overweight or with obesity. Overall, HIIT elicits a higher peak irisin response compared to MCI exercise training in youth.
UR  -  https://www.cochranelibrary.com/central/doi/10.1002/central/CN-02375286/full
ER  -  


Record #105 of 1479
Provider: John Wiley & Sons, Ltd.
Content: text/plain; charset="UTF-8"

TY  -  JOUR
AN  -  CN-01262933
AU  -  Ruffino, JS
AU  -  Songsorn, P
AU  -  Haggett, M
AU  -  Edmonds, D
AU  -  Robinson, AM
AU  -  Thompson, D
AU  -  Vollaard, NB
TI  -  A comparison of the health benefits of reduced-exertion high-intensity interval training (REHIT) and moderate-intensity walking in type 2 diabetes patients
JA  -  Physiologie appliquee, nutrition et metabolisme [Applied physiology, nutrition, and metabolism]
PY  -  2017
VL  -  42
IS  -  2
SP  -  202‐208
C3  -  PUBMED 28121184
M3  -  Journal article
KW  -  Adult
KW  -  Biomarkers [blood]
KW  -  Body Mass Index
KW  -  Cross‐Over Studies
KW  -  Diabetes Mellitus, Type 2 [blood, complications, metabolism, *therapy]
KW  -  England
KW  -  Exercise
KW  -  Fructosamine [blood]
KW  -  Heart Rate
KW  -  High‐Intensity Interval Training
KW  -  Humans
KW  -  Hyperglycemia [prevention & control]
KW  -  Insulin Resistance
KW  -  Male
KW  -  Middle Aged
KW  -  Obesity [blood, complications, metabolism, *therapy]
KW  -  Overweight [blood, complications, metabolism, *therapy]
KW  -  Patient Dropouts
KW  -  Physical Exertion
KW  -  Walking
DO  -  10.1139/apnm-2016-0497
AB  -  Reduced‐exertion high‐intensity interval training (REHIT) is a genuinely time‐efficient intervention that can improve aerobic capacity and insulin sensitivity in sedentary individuals. The present study compared the effects of REHIT and moderate‐intensity walking on health markers in patients with type 2 diabetes (T2D) in a counter‐balanced crossover study. Sixteen men with T2D (mean ± SD age: 55 ± 5 years, body mass index: 30.6 ± 2.8 kg·m‐2, maximal aerobic capacity: 27 ± 4 mL·kg‐1·min‐1) completed 8 weeks of REHIT (three 10‐min low‐intensity cycling sessions/week with two "all‐out" 10‐20‐s sprints) and 8 weeks of moderate‐intensity walking (five 30‐min sessions/week at an intensity corresponding to 40%‐55% of heart‐rate reserve), with a 2‐month wash‐out period between interventions. Before and after each intervention, participants underwent an incremental fitness test, an oral glucose tolerance test (OGTT), a whole‐body dual‐energy X‐ray absorptiometry scan, and continuous glucose monitoring. REHIT was associated with a significantly larger increase in maximal aerobic capacity compared with walking (7% vs. 1%; time × intervention interaction effect: p < 0.05). Both REHIT and walking decreased resting mean arterial pressure (‐4%; main effect of time: p < 0.05) and plasma fructosamine (‐5%; main effect of time: p < 0.05). Neither intervention significantly improved OGTT‐derived measures of insulin sensitivity, glycaemic control measured using continuous glucose monitors, blood lipid profile, or body composition. We conclude that REHIT is superior to a 5‐fold larger volume of moderate‐intensity walking in improving aerobic fitness, but similar to walking REHIT is not an effective intervention for improving insulin sensitivity or glycaemic control in T2D patients in the short term.
UR  -  https://www.cochranelibrary.com/central/doi/10.1002/central/CN-01262933/full
ER  -  


Record #106 of 1479
Provider: John Wiley & Sons, Ltd.
Content: text/plain; charset="UTF-8"

TY  -  JOUR
AN  -  CN-01412946
AU  -  Vella, CA
AU  -  Taylor, K
AU  -  Drummer, D
TI  -  High-intensity interval and moderate-intensity continuous training elicit similar enjoyment and adherence levels in overweight and obese adults
JA  -  European journal of sport science
PY  -  2017
VL  -  17
IS  -  9
SP  -  1203‐1211
C3  -  PUBMED 28792851,EMBASE 618649126
M3  -  Journal article
KW  -  *high intensity interval training
KW  -  *patient compliance
KW  -  *procedures
KW  -  Adolescent
KW  -  Adult
KW  -  Blood
KW  -  C reactive protein
KW  -  Cardiorespiratory Fitness
KW  -  Cardiorespiratory fitness
KW  -  Cholesterol, LDL [blood]
KW  -  Controlled study
KW  -  C‐Reactive Protein [metabolism]
KW  -  Exercise
KW  -  Exercise Therapy [*methods]
KW  -  Female
KW  -  High‐Intensity Interval Training
KW  -  Human
KW  -  Humans
KW  -  IL6 protein, human
KW  -  Interleukin 6
KW  -  Interleukin‐6 [blood]
KW  -  Kinesiotherapy
KW  -  Low density lipoprotein cholesterol
KW  -  Male
KW  -  Metabolism
KW  -  Obesity [*therapy]
KW  -  Obesity/th [Therapy]
KW  -  Overweight [*therapy]
KW  -  Overweight/th [Therapy]
KW  -  Oxygen Consumption
KW  -  Oxygen consumption
KW  -  Patient Compliance
KW  -  Pleasure
KW  -  Randomized controlled trial
KW  -  Young Adult
KW  -  Young adult
DO  -  10.1080/17461391.2017.1359679
AB  -  BACKGROUND: High‐intensity interval training (HIIT) has been shown to improve cardiometabolic health during supervised lab‐based studies but adherence, enjoyment, and health benefits of HIIT performed independently are yet to be understood. We compared adherence, enjoyment, and cardiometabolic outcomes after 8 weeks of HIIT or moderate‐intensity continuous training (MICT), matched for energy expenditure, in overweight and obese young adults. METHODS: 17 adults were randomized to HIIT or MICT. After completing 12 sessions of supervised training over 3 weeks, participants were asked to independently perform HIIT or MICT for 30 min, 4 times/week for 5 weeks. Cardiometabolic outcomes included cardiorespiratory fitness (VO2 peak), lipids, and inflammatory markers. Exercise enjoyment was measured by the validated Physical Activity Enjoyment Scale. RESULTS: Exercise adherence (93.4 ± 3.1% vs. 93.1 ± 3.7%, respectively) and mean enjoyment across the intervention (100.1 ± 4.3 vs. 100.3 ± 4.4, respectively) were high, with no differences between HIIT and MICT (p > .05). Similarly, enjoyment levels did not change over time in either group (p > .05). After training, HIIT exhibited a greater decrease in low‐density lipoprotein cholesterol than MICT (‐0.66 mmol L‐1 vs. ‐0.03 mmol L‐1, respectively) and a greater increase in VO2 peak than MICT (p < .05, +2.6 mL kg min‐1 vs. +0.4 mL kg min‐1, respectively). Interleukin‐6 and C‐reactive protein increased in HIIT (+0.5 pg mL‐1 and + 31.4 nmol L‐1, respectively) and decreased in MICT (‐0.6 pg mL‐1 and ‐6.7 nmol L‐1, respectively, p < .05). CONCLUSIONS: Our novel findings suggest that HIIT is enjoyable and has high unsupervised adherence rates in overweight and obese adults. However, HIIT may be associated with an increase in inflammation with short‐term exercise in this population.
UR  -  https://www.cochranelibrary.com/central/doi/10.1002/central/CN-01412946/full
ER  -  


Record #107 of 1479
Provider: John Wiley & Sons, Ltd.
Content: text/plain; charset="UTF-8"

TY  -  JOUR
AN  -  CN-01451617
AU  -  Blue, MNM
AU  -  Smith-Ryan, AE
AU  -  Trexler, ET
AU  -  Hirsch, KR
TI  -  The effects of high intensity interval training on muscle size and quality in overweight and obese adults
JA  -  Journal of science and medicine in sport
PY  -  2018
VL  -  21
IS  -  2
SP  -  207‐212
C3  -  PUBMED 28647284,EMBASE 616896563
M3  -  Journal article
KW  -  *high intensity interval training
KW  -  *muscle size
KW  -  *musculoskeletal system parameters
KW  -  *obesity/th [Therapy]
KW  -  Adult
KW  -  Analysis of Variance
KW  -  Article
KW  -  B scan
KW  -  Bicycling [physiology]
KW  -  Body Composition
KW  -  Body composition
KW  -  Clinical article
KW  -  Controlled study
KW  -  Dual energy X ray absorptiometry
KW  -  Echo intensity
KW  -  Exploratory research
KW  -  Fat mass
KW  -  Female
KW  -  High‐Intensity Interval Training
KW  -  Human
KW  -  Humans
KW  -  Lean body weight
KW  -  Male
KW  -  Middle Aged
KW  -  Muscle
KW  -  Muscle cross sectional area
KW  -  Muscle, Skeletal [diagnostic imaging, *physiology]
KW  -  Obesity [*therapy]
KW  -  Randomized controlled trial
KW  -  Total body water
KW  -  Ultrasonography [methods]
KW  -  Young Adult
DO  -  10.1016/j.jsams.2017.06.001
AB  -  OBJECTIVES: Despite growing popularity of high intensity interval training (HIIT) for improving health and fitness, limited data exist identifying the effects of HIIT on muscle characteristics. The purpose of the current study was to investigate the effects of a 3‐week HIIT intervention on muscle size and quality in overweight and obese men and women. DESIGN: Randomized controlled trial. METHODS: Forty‐four overweight and obese men and women (mean±SD; age: 35.4±12.3years; height: 174.9±9.7cm; weight: 94.6±17.0kg; %fat: 32.7±6.5%) completed the current study. During baseline and post testing, muscle cross sectional area (mCSA) and echo intensity (EI) were determined from a panoramic scan of the vastus lateralis obtained by B‐mode ultrasonography. Body composition variables were measured using dual energy X‐ray absorptiometry. Participants were randomized into either a 1:1 work‐to‐rest ratio HIIT group (SIT; n=16), a 2:1 work‐to‐rest ratio HIIT group (LIT; n=19), or control (CON; n=9). HIIT participants performed five, 2‐min bouts (LIT) or 10, 1‐min bouts (SIT) at 85‐100% VO2peak for 9 sessions over three weeks. RESULTS: Analysis of covariance demonstrated a significant increase in mCSA for SIT (p=0.038; change (Δ)=3.17±3.36cm2) compared to CON (Δ=‐0.34±2.36cm2). There was no significant difference in EI across groups (p=0.672). CONCLUSIONS: HIIT may be an effective exercise modality to influence muscle size in overweight and obese individuals. Future studies should investigate muscle characteristics and remodeling in an overweight population following interventions of longer duration and varying work‐to‐rest protocols.
UR  -  https://www.cochranelibrary.com/central/doi/10.1002/central/CN-01451617/full
ER  -  


Record #108 of 1479
Provider: John Wiley & Sons, Ltd.
Content: text/plain; charset="UTF-8"

TY  -  JOUR
AN  -  CN-01930445
AU  -  Roy, M
AU  -  Williams, SM
AU  -  Brown, RC
AU  -  Meredith-Jones, KA
AU  -  Osborne, H
AU  -  Jospe, M
AU  -  Taylor, RW
TI  -  High-Intensity Interval Training in the Real World: outcomes from a 12-Month Intervention in Overweight Adults
JA  -  Medicine and science in sports and exercise
PY  -  2018
VL  -  50
IS  -  9
SP  -  1818‐1826
C3  -  PUBMED 29683919
M3  -  Journal article
KW  -  Adult
KW  -  Blood Pressure
KW  -  Body Composition
KW  -  Body Weight
KW  -  Exercise
KW  -  Female
KW  -  High‐Intensity Interval Training
KW  -  Humans
KW  -  Intra‐Abdominal Fat
KW  -  Male
KW  -  Middle Aged
KW  -  Obesity [*therapy]
KW  -  Overweight [*therapy]
KW  -  Patient Compliance
KW  -  Weight Loss
DO  -  10.1249/MSS.0000000000001642
AB  -  PURPOSE: Although high‐intensity interval training (HIIT) and moderate‐intensity continuous exercise have comparable health outcomes in the laboratory setting, effectiveness studies in real‐world environments are lacking. The aim of this study was to determine the effectiveness of an unsupervised HIIT program in overweight/obese adults over 12 months. METHODS: Two hundred and fifty overweight/obese adults could choose HIIT or current exercise guidelines of 30 min·d moderate‐intensity exercise. HIIT participants received a single training session and were advised to independently perform HIIT three times per week using a variety of protocols. Mixed models, with a random effect for participant, compared differences in weight, body composition, blood pressure, aerobic fitness, physical activity, and blood indices at 12 months, adjusting for relevant baseline variables. RESULTS: Forty‐two percent (n = 104) of eligible participants chose HIIT in preference to current guidelines. At 12 months, there were no differences between exercise groups in weight (adjusted difference HIIT vs conventional = ‐0.44 kg; 95% confidence interval [CI] = ‐2.5 to 1.6) or visceral fat (‐103 cm; ‐256 to 49), although HIIT participants reported greater enjoyment of physical activity (P = 0.01). Evidence of adherence to ≥2 sessions per week of unsupervised HIIT (from HR monitoring) declined from 60.8% at baseline to 19.6% by 12 months. Participants remaining adherent to HIIT over 12 months (23%) were more likely to be male (67% vs 36%, P = 0.03), with greater reductions in weight (‐2.7 kg; ‐5.2 to 0.2) and visceral fat (‐292 cm; ‐483 to ‐101) than nonadherent participants. CONCLUSIONS: HIIT was well accepted by overweight adults, and opting for HIIT as an alternative to standard exercise recommendations led to no difference in health outcomes after 12 months. Although regular participation in unsupervised HIIT declined rapidly, those apparently adherent to regular HIIT demonstrated beneficial weight loss and visceral fat reduction. TRIAL REGISTRATION: Australian New Zealand Clinical Trials Registry (ACTRN12615000010594), retrospectively registered.
UR  -  https://www.cochranelibrary.com/central/doi/10.1002/central/CN-01930445/full
ER  -  


Record #109 of 1479
Provider: John Wiley & Sons, Ltd.
Content: text/plain; charset="UTF-8"

TY  -  JOUR
AN  -  CN-02554143
AU  -  NCT05838950,
TI  -  HIIT Effects on Cardiometabolic Health
JA  -  https://clinicaltrials.gov/show/NCT05838950
PY  -  2023
C3  -  CTgov NCT05838950
M3  -  Trial registry record
KW  -  Cardiovascular Diseases
KW  -  Metabolic Diseases
KW  -  Obesity
AB  -  Introduction: High‐intensity interval training (HIIT) compared with other traditional exercise regimens has shown to be effective in improving cardiometabolic health (as measured by lipids, blood pressure [BP], insulin sensitivity, pulse wave velocity) in overweight and obese adults. By knowing which HIIT protocol is more efficacious in improving markers of cardiometabolic disease, exercise physiologists, researchers and clinicians can properly prescribe exercise medicine to obese young adults and possibly prevent disease progression. Therefore, the primary aim of the present research is to compare the effects of 3 different HIIT protocols compared with a control group on cardiometabolic health improvement in young adults with obesity. Participants: Participants will be randomly assigned to one of the following three groups : 1) HIIT‐A (5:25 s; 1:5 ratio), 2) HIIT‐B (10:50 s; 1:5 ratio), 3) HIIT‐C (20:100 s; 1:5 ratio), and 4) control group. HIIT‐A, HIIT‐B, and HIIT‐C groups will participate in six sessions of running‐based HIIT programs over a 2‐week training period. The variables will be measured at the following three time points: baseline, post‐intervention, and 2 weeks after the TC (i.e., measure for detraining effect). High‐Intensity Interval Training (six sessions over 2 weeks): Heart rate will be recorded ‐ while performing a sprint running based on the wood court. The HIIT intensity will be set at 90% of the fastest baseline with 40 repetitions of 5‐seconds work time, 20 repetitions of 10‐seconds work time, or 10 repetitions of 20‐seconds work time. All participants will perform one bout of sprint running for 5‐, 10‐, or 20‐ seconds followed by 25‐second, 50‐second, or 100‐seconds resting. The supervisor will verbally encourage the running to inspire the sprint at "all‐out" intensity. Note that a total of 200‐seconds workout time is required per session.
UR  -  https://www.cochranelibrary.com/central/doi/10.1002/central/CN-02554143/full
ER  -  


Record #110 of 1479
Provider: John Wiley & Sons, Ltd.
Content: text/plain; charset="UTF-8"

TY  -  JOUR
AN  -  CN-02098774
AU  -  Jung, ME
AU  -  Locke, SR
AU  -  Bourne, JE
AU  -  Beauchamp, MR
AU  -  Lee, T
AU  -  Singer, J
AU  -  MacPherson, M
AU  -  Barry, J
AU  -  Jones, C
AU  -  Little, JP
TI  -  Cardiorespiratory fitness and accelerometer-determined physical activity following one year of free-living high-intensity interval training and moderate-intensity continuous training: a randomized trial
JA  -  International journal of behavioral nutrition and physical activity
PY  -  2020
VL  -  17
IS  -  1
SP  -  25
C3  -  PUBMED 32102667,EMBASE 631083024
M3  -  Journal article
KW  -  *aerobic exercise
KW  -  *cardiorespiratory fitness
KW  -  *high intensity interval training
KW  -  *moderate intensity continuous training
KW  -  *physical activity
KW  -  Accelerometry
KW  -  Adult
KW  -  Article
KW  -  Behavior change
KW  -  Body fat
KW  -  Body mass
KW  -  Cardiorespiratory Fitness [*physiology]
KW  -  Controlled study
KW  -  Counseling
KW  -  Exercise Therapy
KW  -  Exercise [*physiology]
KW  -  Female
KW  -  High‐Intensity Interval Training
KW  -  Human
KW  -  Humans
KW  -  Major clinical study
KW  -  Male
KW  -  Mobile application
KW  -  Obesity /therapy
KW  -  Obesity [therapy]
KW  -  Overweight [therapy]
KW  -  Parallel design
KW  -  Patient compliance
KW  -  Randomized controlled trial
KW  -  Self concept
KW  -  Self monitoring
KW  -  Self report
KW  -  Waist circumference
DO  -  10.1186/s12966-020-00933-8
AB  -  Background: Free‐living adherence to high‐intensity interval training (HIIT) has not been adequately tested. This randomized trial examined changes in cardiorespiratory fitness (CRF) and accelerometer‐measured purposeful physical activity over 12 months of free‐living HIIT versus moderate‐intensity continuous training (MICT). Methods: Ninety‐nine previously low‐active participants with overweight/obesity were randomly assigned to HIIT (n = 47) or MICT (n = 52). Both interventions were combined with evidence‐based behaviour change counselling consisting of 7 sessions over 2 weeks. Individuals in HIIT were prescribed 10 X 1‐min interval‐based exercise 3 times per week (totalling 75 min) whereas individuals in MICT were prescribed 150 min of steady‐state exercise per week (50 mins 3 times per week). Using a maximal cycling test to exhaustion with expired gas analyses, CRF was assessed at baseline and after 6 and 12 months of free‐living exercise. Moderate‐to‐vigorous physical activity of 10+ minutes (MVPA10+) was assessed by 7‐day accelerometry at baseline, 3, 6, 9, and 12 months. Intention to treat analyses were conducted using linear mixed models. Results: CRF was improved over the 12 months relative to baseline in both HIIT (+ 0.15 l/min, 95% CI 0.08 to 0.23) and MICT (+ 0.11 l/min, 95% CI 0.05 to 0.18). Both groups improved 12‐month MVPA10+ above baseline (HIIT: + 36 min/week, 95% CI 17 to 54; MICT: + 69 min/week, 95% CI 49 to 89) with the increase being greater (by 33 min, 95% CI 6 to 60) in MICT (between group difference, P = 0.018). Conclusion: Despite being prescribed twice as many minutes of exercise and accumulating significantly more purposeful exercise, CRF improvements were similar across 12 months of free‐living HIIT and MICT in previously low‐active individuals with overweight/obesity.
UR  -  https://www.cochranelibrary.com/central/doi/10.1002/central/CN-02098774/full
ER  -  


Record #111 of 1479
Provider: John Wiley & Sons, Ltd.
Content: text/plain; charset="UTF-8"

TY  -  JOUR
AN  -  CN-01921296
AU  -  Tong, TK
AU  -  Zhang, H
AU  -  Shi, H
AU  -  Liu, Y
AU  -  Ai, J
AU  -  Nie, J
AU  -  Kong, Z
TI  -  Comparing time efficiency of sprint vs. High-intensity interval training in reducing abdominal visceral fat in obese young women: a randomized, controlled trial
JA  -  Frontiers in physiology
PY  -  2018
VL  -  9
IS  -  AUG
SP  -  1048
C3  -  PUBMED 30123136,EMBASE 623390081
M3  -  Journal article
DO  -  10.3389/fphys.2018.01048
AB  -  Introduction: High‐intensity interval training (HIIT) is an emerging lifestyle intervention strategy for controlling obesity. HIIT consisted of brief all‐out supramaximal sprint intervals was termed as sprint interval training (SIT). This study was designed to examine the time‐efficient characteristics of SIT in reducing abdominal visceral fat. Methods: A randomized controlled trial was conducted to compare the specific adaptations of SIT (80 × 6 s all‐out cycle sprints interspersed with 9 s passive recovery) with those resulting from a HIIT regimen with training volume relatively higher (repeated 4 min bouts of cycling at 90% V·O2max alternated with 3 min rest, until the work of 400KJ was achieved), and with those of nonexercising control counterparts (CON). Forty‐six obese young women (body fat percentage ≥30) received either SIT (n = 16), HIIT (n = 16), or no training (n = 14), 3‐4 sessions per week, for 12 weeks. The abdominal visceral fat area (AVFA) and abdominal subcutaneous fat area (ASFA) of the participants were measured through computed tomography scans pre‐intervention and post‐intervention. Total fat mass and the fat mass of the android, gynoid, and trunk regions were assessed through dual‐energy X‐ray absorptiometry. Results: Following the intervention, abdominal visceral and subcutaneous fat were reduced markedly (p < 0.05). The reduction in AVFA (‐6.31, ‐9.7 cm2) was not different between SIT and HIIT (p > 0.05), while the reduction in ASFA (‐17.4, ‐40.7 cm2) in SIT was less than that in HIIT (p < 0.05). Less reduction in the fat mass of the trunk (‐1.2, ‐2.0 kg) region was also found in SIT, while the reductions in fat percentage (‐1.9%, ‐2.0%), total fat mass (‐2.0, ‐2.8 kg), and fat mass of the android (‐0.2, ‐0.2 kg), and gynoid (‐0.4, ‐0.3 kg) regions did not differ between the two regimes (p > 0.05). In contrast, the increase in V·O2max was significant greater following the SIT than HIIT (p < 0.01). No variable changed in CON. Conclusion: Such findings suggest that the lower training load and exercise time commitments of the SIT regime could optimize the time‐efficiency advantage of the traditional HIIT, facilitating the abdominal visceral fat reduction in obese young women.
UR  -  https://www.cochranelibrary.com/central/doi/10.1002/central/CN-01921296/full
ER  -  


Record #112 of 1479
Provider: John Wiley & Sons, Ltd.
Content: text/plain; charset="UTF-8"

TY  -  JOUR
AN  -  CN-01627095
AU  -  Yang, TJ
AU  -  Wu, CL
AU  -  Chiu, CH
TI  -  High-Intensity Intermittent Exercise Increases Fat Oxidation Rate and Reduces Postprandial Triglyceride Concentrations
JA  -  Nutrients
PY  -  2018
VL  -  10
IS  -  4
C3  -  PUBMED 29659529,EMBASE 621684018
M3  -  Journal article
KW  -  *high intensity interval training
KW  -  *lipid oxidation
KW  -  *postprandial state
KW  -  *triacylglycerol blood level
KW  -  *triacylglycerol/ec [Endogenous Compound]
KW  -  Adult
KW  -  Article
KW  -  Atherosclerosis
KW  -  Biochemical analysis
KW  -  Body weight
KW  -  Carbohydrate/ec [Endogenous Compound]
KW  -  Controlled study
KW  -  Creatine Kinase [blood]
KW  -  Creatine kinase/ec [Endogenous Compound]
KW  -  Cross‐Over Studies
KW  -  Energy expenditure
KW  -  Exercise [*physiology]
KW  -  Exercise intensity
KW  -  Fat tolerance test
KW  -  Fats [*metabolism]
KW  -  Fatty Acids, Nonesterified [blood]
KW  -  Fatty acid/ec [Endogenous Compound]
KW  -  Glycerol [blood]
KW  -  Heart rate
KW  -  High density lipoprotein cholesterol/ec [Endogenous Compound]
KW  -  Human
KW  -  Human experiment
KW  -  Humans
KW  -  Insulin/ec [Endogenous Compound]
KW  -  Low density lipoprotein cholesterol/ec [Endogenous Compound]
KW  -  Male
KW  -  Moderate intensity and continuous exercise
KW  -  Normal human
KW  -  Oxidation‐Reduction
KW  -  Oxygen consumption
KW  -  Postprandial Period
KW  -  Randomized controlled trial
KW  -  Treadmill
KW  -  Treadmill exercise
KW  -  Triglycerides [*blood]
KW  -  Young Adult
KW  -  Young adult
DO  -  10.3390/nu10040492
AB  -  (1) Background: This study investigated the effect of acute barehanded whole body high‐intensity intermittent exercise (HIIE) and moderate intensity and continuous exercise (MICE) at the same quantity of energy expenditure on postprandial triglyceride (TG) concentrations. (2) Methods: Nine healthy males completed three trials (HIIE, MICE and control (CON)) in a random order separated by at least 14 days. After each intervention, the participants rested for 12 h and consumed a high‐fat test meal on the next day. The blood samples and respiratory exchange ratio were observed in the fasted state and for 4 h after consuming the test meal. (3) Results: The HIIE had a significantly higher area under the curve of postprandial fat oxidation rate than MICE (p = 0.027) and CON (p = 0.035) and exhibited significantly lower postprandial TG concentration than the MICE and CON at 2 and 4 h after the test meal. Moreover, the HIIE displayed a higher postprandial TG concentration area under the curve than MICE (p = 0.013) and CON (p = 0.048). (4) Conclusions: The present study concluded that acute barehanded whole body HIIE could significantly lower postprandial TG concentrations. It possibly can induce a rise in the postprandial fat oxidation rate.
UR  -  https://www.cochranelibrary.com/central/doi/10.1002/central/CN-01627095/full
ER  -  


Record #113 of 1479
Provider: John Wiley & Sons, Ltd.
Content: text/plain; charset="UTF-8"

TY  -  JOUR
AN  -  CN-02261822
AU  -  Ram, A
AU  -  Marcos, L
AU  -  Morey, R
AU  -  Clark, T
AU  -  Hakansson, S
AU  -  Ristov, M
AU  -  Franklin, A
AU  -  McCarthy, C
AU  -  De Carli, L
AU  -  Jones, MD
AU  -  et al.
TI  -  Exercise for affect and enjoyment in overweight or obese males: a comparison of high-intensity interval training and moderate-intensity continuous training
JA  -  Psychology, health & medicine
PY  -  2022
VL  -  27
IS  -  5
SP  -  1154‐1167
C3  -  PUBMED 33733958,EMBASE 634607892
M3  -  Journal article
KW  -  *high intensity interval training
KW  -  *mental health
KW  -  *mood
KW  -  *obesity
KW  -  *physical activity
KW  -  Adaptive behavior
KW  -  Adult
KW  -  Article
KW  -  Clinical article
KW  -  Controlled study
KW  -  Effect size
KW  -  Exercise
KW  -  Heart rate
KW  -  High‐Intensity Interval Training [psychology]
KW  -  Human
KW  -  Humans
KW  -  Male
KW  -  Obesity [therapy]
KW  -  Overweight [psychology, therapy]
KW  -  Pleasure
KW  -  Randomized controlled trial
DO  -  10.1080/13548506.2021.1903055
AB  -  High‐intensity interval training (HIIT) is effective for generating positive cardiovascular health and fitness benefits. This study compared HIIT and moderate‐intensity continuous training (MICT) for affective state and enjoyment in sedentary males with overweight or obesity.Twenty‐eight participants performed stationary cycling for 6 weeks × 3 sessions/week. Participants were randomly allocated to HIIT (N=16) (10 × 1‐minute intervals at 90% peak heart rate) or MICT (N=12) (30 minutes at 65‐75% peak heart rate). Affective state changes were assessed after 6‐weeks training. Enjoyment and acute change in affect were assessed after individual training sessions.HIIT participants reported improved positive affect following 6 weeks training (∆ 3.6 ± 4.6, p = 0.007, effect size d = 0.70), without corresponding improvement in negative affect (p = 0.48, d = ‐0.19). MICT did not induce any improvement in positive affect (p = 0.56, d = 0.16) or negative affect (p = 0.23, d = ‐0.41). Enjoyment ratings were comparable for both exercise formats (HIIT: 4.4 ± 0.4 on a 7‐point scale; MICT: 4.3 ± 0.3; p = 0.70, d = 0.15).Six weeks of HIIT induced improvement in positive affect in sedentary participants with overweight or obesity. Enjoyment of training was only slightly above neutral levels for both training formats.What's already known about this topic? Exercise training can improve general affect however the optimal exercise characteristics for improving affect are unclear.Studies assessing the relative enjoyment of HIIT in comparison to MICT have largely been equivocal to date.What does this study add? HIIT can improve affective state in males with overweight or obesity.Six weeks of stationary cycling HIIT were rated as only mildly enjoyable, comparable to ratings for MICT.
UR  -  https://www.cochranelibrary.com/central/doi/10.1002/central/CN-02261822/full
ER  -  


Record #114 of 1479
Provider: John Wiley & Sons, Ltd.
Content: text/plain; charset="UTF-8"

TY  -  JOUR
AN  -  CN-02516078
AU  -  Oliveira, GTA
AU  -  Costa, EC
AU  -  Santos, TM
AU  -  Bezerra, RA
AU  -  Lemos, TMAM
AU  -  Mortatti, AL
AU  -  Elsangedy, HM
TI  -  Effect of High-Intensity Interval, Moderate-Intensity Continuous, and Self-Selected Intensity Training on Health and Affective Responses
JA  -  Research quarterly for exercise and sport
PY  -  2024
VL  -  95
IS  -  1
SP  -  31‐46
C3  -  PUBMED 36638528,EMBASE 640028257
M3  -  Journal article
KW  -  *High‐Intensity Interval Training
KW  -  *Overweight [psychology, therapy]
KW  -  *exercise
KW  -  *fitness
KW  -  *obesity
KW  -  *pleasure
KW  -  Adult
KW  -  Article
KW  -  Body composition
KW  -  Body fat
KW  -  Body mass
KW  -  Cardiorespiratory fitness
KW  -  Controlled study
KW  -  Exercise Therapy [methods]
KW  -  Exercise [physiology]
KW  -  Female
KW  -  Human
KW  -  Humans
KW  -  Major clinical study
KW  -  Male
KW  -  Obesity [prevention & control]
KW  -  Peak oxygen uptake
KW  -  Prescription
KW  -  Randomized controlled trial
KW  -  Young Adult
DO  -  10.1080/02701367.2022.2141674
AB  -  Purpose: To compare the effects of 12‐week high‐intensity interval (HIIT), moderate‐intensity continuous (MICT), and self‐selected intensity training (SSIT) on health outcomes and affective responses. Methods: Seventy‐three overweight/obese inactive adults (62% woman; age, 31.4 ± 7.2 years; height, 1.66 ± 0.09 cm; Body mass index, 28.9 ± 2.7 kg.m‐2) who were randomized into HIIT (n = 23), MICT (n = 24) and SSIT (n = 26) groups. The training was conducted three times per week in an outdoor environment, with 4 weeks under direct supervision and 8 weeks with semi‐supervision. Cardiorespiratory fitness, body composition, and metabolic profile were evaluated at baseline and at the end of the 4th and 12th weeks. Core affect was measured during all training sessions. Results: Peak oxygen uptake improved in all groups after 4 and 12 weeks compared with baseline. Only the SSIT had reductions in body fat throughout the intervention. No improvements were observed in the metabolic profile across all groups. SSIT was perceived as more pleasurable than HIIT; however, there were no differences in affective responses between SSIT and MICT. Affective responses in‐task (e.g. negative and positive peak, rate of change and affect at the end of the exercise session) predicted the HIIT and SSIT exercises attendance rate. Conclusion: Regardless of the exercise training protocol, overweight/obese inactive adults improved health outcomes, which suggests the prescribing HIIT, MICT, and SSIT in outdoor environments. SSIT should be considered in order to optimize the pleasure during training sessions. Affective response more positive in‐task of the HIIT and SSIT is associated with greater attendance rate in these exercise protocols.
UR  -  https://www.cochranelibrary.com/central/doi/10.1002/central/CN-02516078/full
ER  -  


Record #115 of 1479
Provider: John Wiley & Sons, Ltd.
Content: text/plain; charset="UTF-8"

TY  -  JOUR
AN  -  CN-01988255
AU  -  Dupuit, M
AU  -  Rance, M
AU  -  Morel, C
AU  -  Bouillon, P
AU  -  Pereira, B
AU  -  Bonnet, A
AU  -  Maillard, F
AU  -  Duclos, M
AU  -  Boisseau, N
TI  -  Moderate-Intensity Continuous Training or High-Intensity Interval Training with or without Resistance Training for Altering Body Composition in Postmenopausal Women
JA  -  Medicine and science in sports and exercise
PY  -  2020
VL  -  52
IS  -  3
SP  -  736‐745
C3  -  PUBMED 31524825,EMBASE 629334864
M3  -  Journal article
KW  -  *Body Composition
KW  -  *High‐Intensity Interval Training
KW  -  *Resistance Training
KW  -  *body fat
KW  -  *postmenopause
KW  -  Adult
KW  -  Aged
KW  -  Article
KW  -  Body Fat Distribution
KW  -  Body weight loss
KW  -  Caloric intake
KW  -  Clinical article
KW  -  Controlled study
KW  -  Energy Intake
KW  -  Energy Metabolism
KW  -  Exercise Therapy [*methods]
KW  -  Fat free mass
KW  -  Female
KW  -  Heart rate
KW  -  High intensity interval training
KW  -  Human
KW  -  Humans
KW  -  Intraperitoneal fat
KW  -  Lipid Metabolism
KW  -  Middle Aged
KW  -  Muscle mass
KW  -  Obesity
KW  -  Obesity [physiopathology, *therapy]
KW  -  Overweight [physiopathology, *therapy]
KW  -  Oxidation
KW  -  Physical activity
KW  -  Postmenopause [*physiology]
KW  -  Randomized controlled trial
KW  -  Remission
KW  -  Resistance training
DO  -  10.1249/MSS.0000000000002162
AB  -  PURPOSE: This study aimed to compare body composition changes induced by moderate‐intensity continuous training (MICT), high‐intensity interval training (HIIT), or HIIT + resistance training (RT) programs (3 d·wk, 12 wk) in overweight/obese postmenopausal women, and to determine whether fat mass reduction is related to greater fat oxidation (FatOx). METHODS: Participants (n = 27) were randomized in three groups: MICT (40 min at 55%‐60% of peak power output), HIIT (60 × 8 s at 80%‐90% of peak HR, 12 s active recovery), and HIIT + RT (HIIT + 8 whole‐body exercises: 1 set of 8‐12 repetitions). Dual‐energy x‐ray absorptiometry was used to measure whole‐body and abdominal/visceral fat mass (FM) and fat‐free mass. FatOx was determined at rest, during a moderate‐intensity exercise (40 min at 50% of peak power output), and for 20 min postexercise, before and after training. RESULTS: Overall, energy intake and physical activity levels did not vary from the beginning to the end of the intervention. Body weight and total FM decreased in all groups over time, but significant abdominal/visceral FM losses were observed only in HIIT and HIIT + RT groups. When expressed in percentage, total FM, fat‐free mass, and muscle mass were significantly modified only by HIIT + RT training. FatOx did not change at rest but increased similarly in the three groups during and after exercise. Therefore, the HIIT‐induced greater FM loss was not related to higher FatOx during or after exercise. CONCLUSIONS: MICT or HIIT ± RT could be proposed to nondieting postmenopausal women who are overweight/obese to decrease weight and whole‐body FM. The HIIT programs were more effective than MICT in reducing abdominal/visceral FM. RT addition did not potentiate this effect but increased the percentage of muscle mass.
UR  -  https://www.cochranelibrary.com/central/doi/10.1002/central/CN-01988255/full
ER  -  


Record #116 of 1479
Provider: John Wiley & Sons, Ltd.
Content: text/plain; charset="UTF-8"

TY  -  JOUR
AN  -  CN-02323620
AU  -  Amorim Oliveira, GT
AU  -  Elsangedy, HM
AU  -  Pereira, DC
AU  -  de Melo Silva, R
AU  -  Campos Faro, HK
AU  -  Bortolotti, H
AU  -  Costa, EC
AU  -  Fontes, EB
TI  -  Effects of 12 weeks of high-intensity interval, moderate-intensity continuous and self-selected intensity exercise training protocols on cognitive inhibitory control in overweight/obese adults: a randomized trial
JA  -  European journal of sport science
PY  -  2022
VL  -  22
IS  -  11
CC  -  Dementia and Cognitive Improvement
SP  -  1724‐1733
C3  -  PUBMED 34429030,EMBASE 635982217
M3  -  Journal article
KW  -  *executive function
KW  -  *moderate intensity continuous training
KW  -  *obesity
KW  -  Adult
KW  -  Article
KW  -  Body fat
KW  -  Cardiorespiratory fitness
KW  -  Cognition
KW  -  Controlled study
KW  -  Exercise [physiology]
KW  -  Female
KW  -  High intensity interval training
KW  -  High‐Intensity Interval Training [methods]
KW  -  Human
KW  -  Humans
KW  -  Major clinical study
KW  -  Male
KW  -  Obesity [therapy]
KW  -  Overweight [therapy]
KW  -  Randomized Controlled Trials as Topic
KW  -  Randomized controlled trial
KW  -  Running
KW  -  Stroop test
KW  -  Walking
DO  -  10.1080/17461391.2021.1969433
AB  -  Growing evidence shows that aerobic exercise improves cognitive function. However, it is unclear how exercising at different exercise intensities affects cognitive inhibitory control in overweight/obese adults. Herein we compared the effects of 12 weeks of high‐intensity interval training (HIIT), moderate‐intensity continuous training (MICT), and self‐selected intensity training (SSIT) on cognitive inhibitory control in overweight/obese adults. A total of 64 adults (59.4% women, 31.3 ± 7.1 years, 29 ± 2.5 kg/m²) were randomized into three walking/running groups: HIIT, MICT and SSIT. All groups performed three exercise sessions per week on an outdoor running track for 12 weeks. Cognitive inhibitory control was assessed at baseline and after the exercising programs using a computerized version of the Stroop Color‐Words test. The HIIT and SSIT resulted in a faster Stroop effect (i.e. enhanced performance) when compared to MICT (p=.018; p= .026), however, there were no significant differences between the HIIT and SSIT groups (p> .05). The enhanced Stroop effect was correlated with increases in cardiorespiratory fitness after HIIT (r= ‐.521, p= .018) and decreases in body fat after MICT (r= .671, p= .001). These findings may suggest that overweight/obese adults performing exercise interventions at higher intensities or self‐selected intensity may enhance their cognitive ability to inhibit automated behavioral responses.Highlights HIIT and/or SSIT are more effective than MICT in improving cognitive inhibitory control after 12‐weeks in overweight/obese adults.Increases in cardiorespiratory fitness and decreases in body fat after HIIT and MICT were correlated with improvements in cognitive inhibitory control.Our study highlights the possibility of performing different exercise programs in an outdoor environment to improve cognitive function in overweight/obese adults.
UR  -  https://www.cochranelibrary.com/central/doi/10.1002/central/CN-02323620/full
ER  -  


Record #117 of 1479
Provider: John Wiley & Sons, Ltd.
Content: text/plain; charset="UTF-8"

TY  -  JOUR
AN  -  CN-02331402
AU  -  Gripp, F
AU  -  Nava, RC
AU  -  Cassilhas, RC
AU  -  Esteves, EA
AU  -  Magalhães, COD
AU  -  Dias-Peixoto, MF
AU  -  de Castro Magalhães, F
AU  -  Amorim, FT
TI  -  HIIT is superior than MICT on cardiometabolic health during training and detraining
JA  -  European journal of applied physiology
PY  -  2021
VL  -  121
IS  -  1
SP  -  159‐172
C3  -  PUBMED 33000332
M3  -  Journal article
KW  -  Adult
KW  -  Blood Glucose [metabolism]
KW  -  Blood Pressure
KW  -  Body Composition
KW  -  Cardiorespiratory Fitness
KW  -  Endurance Training [adverse effects, *methods]
KW  -  Female
KW  -  Heart Rate
KW  -  High‐Intensity Interval Training [adverse effects, *methods]
KW  -  Humans
KW  -  Lipids [blood]
KW  -  Male
KW  -  Middle Aged
KW  -  Obesity [*therapy]
KW  -  Oxygen Consumption
DO  -  10.1007/s00421-020-04502-6
AB  -  PURPOSE: This study investigated the cardiometabolic health of overweight/obese untrained individuals in response to 8 weeks of HIIT and MICT using a field approach, and to 4 weeks of training cessation (TC). METHODS: Twenty‐two subjects performed 8 weeks of moderate intensity continuous training (MICT‐n = 11) or high‐intensity interval training (HIIT‐n = 11) (outdoor running), followed by 4 weeks of TC. Cardiorespiratory fitness, body composition, arterial blood pressure, glucose metabolism and blood lipids were measured pre‐training (PRE), post‐training (POST) and TC. RESULTS: HIIT improved eight indicators of cardiometabolic health ([Formula: see text], BMI, body fat, visceral fat, systolic blood pressure, total cholesterol, fasting glucose and triglycerides‐p  < 0.05) while MICT only three ([Formula: see text], BMI, and visceral fat‐p  < 0.05). After 4 weeks of TC, four positive adaptations from HIIT were negatively affected ( [Formula: see text], visceral fat, systolic blood pressure and total cholesterol‐p  < 0.05) and three in the MICT group ([Formula: see text], BMI and visceral fat, p  < 0.05). CONCLUSION: Eight weeks of HIIT performed in a real‐world setting promoted a greater number of positive adaptations in cardiometabolic health of individuals with overweight/obese compared to MICT. Most of the positive effects of the HIIT protocol were also found to be longer lasting and maintained after the suspension of high‐intensity interval running for 4 weeks. Conversely, all positive effects of MICT protocols were reversed after TC.
UR  -  https://www.cochranelibrary.com/central/doi/10.1002/central/CN-02331402/full
ER  -  


Record #118 of 1479
Provider: John Wiley & Sons, Ltd.
Content: text/plain; charset="UTF-8"

TY  -  JOUR
AN  -  CN-02571828
AU  -  Soltani, N
AU  -  Marandi, SM
AU  -  Hovsepian, V
AU  -  Kazemi, M
AU  -  Esmaeil, N
TI  -  Resistance exercise training augments the immunomodulatory adaptations to aerobic high-intensity interval training
JA  -  European journal of sport science
PY  -  2023
VL  -  23
IS  -  11
SP  -  2264‐2273
C3  -  PUBMED 37278396,EMBASE 641494068
M3  -  Journal article
KW  -  *High‐Intensity Interval Training [methods]
KW  -  *Resistance Training [methods]
KW  -  *high intensity interval training
KW  -  *resistance training
KW  -  Adaptor Proteins, Vesicular Transport
KW  -  Adiponectin
KW  -  Adult
KW  -  Article
KW  -  Clinical article
KW  -  Controlled study
KW  -  Exercise
KW  -  Female
KW  -  Gene expression
KW  -  Human
KW  -  Human tissue
KW  -  Humans
KW  -  Inflammation
KW  -  Limb
KW  -  Obesity
KW  -  Obesity [metabolism]
KW  -  Overweight [metabolism]
KW  -  Protein blood level
KW  -  Protein expression
KW  -  Randomized controlled trial
KW  -  Toll‐Like Receptor 4
KW  -  Tumor Necrosis Factor‐alpha
DO  -  10.1080/17461391.2023.2222703
AB  -  To compare the effectiveness of different types of high‐intensity interval training (HIIT) on meta‐inflammation during obesity, TLR4 pathway activities were assessed following a 10‐week randomized trial. 30 young females with overweight and obesity were randomly allocated to aerobic HIIT (HIIT/AE) or resistance exercise in HIIT (HIIT/RE) and performed a 28‐minute (4 × 4 min) in each session. During each interval, the HIIT/AE performed four minutes of all‐extremity cycling, whereas the HIIT/RE completed four minutes of combined resistance exercises and all‐extremity cycling. The TLR4 pathway gene expression was measured for the TLR4 receptor, downstream adaptors (TIR domain‐containing adaptor‐inducing interferon‐β (TRIF) and myeloid differentiation factor (MYD) 88), transcriptional factors (nuclear factor kappa B (NF‐κB), and interferon regulatory factor (IRF) 3), and its negative regulator (tumor necrosis factor (TNF) a‐induced protein 3 (TNFAIP3)). The serum levels of TNFα, interferon (IFN) γ, interleukin (IL)‐10, and adiponectin were measured. We found that TLR4 (HIIT/RE: 0.6 ± 0.43 vs. HIIT/AE: 1.24 ± 0.82, p = 0.02), TRIF (HIIT/RE: 0.51 ± 0.4 vs. HIIT/AE: 3.56 ± 0.52, p = 0.001), and IRF3 (HIIT/RE: 0.49 ± 0.42 vs. HIIT/AE: 0.6 ± 0.89; p = 0.04) levels were significantly downregulated in HIIT/RE compared to the HIIT/AE, with a significant reduction in serum levels of TNFα (pg/ml) (HIIT/RE: 22.5 ± 11.3 to 6.3 ± 5.3 vs. HIIT/AE: 19.16 ± 20.8 to 13.48 ± 21.7, p = 0.04) and IFNγ (pg/ml) (HIIT/RE: 43.5 ± 20.6 to 37.5 ± 4.3 vs. HIIT/AE: 37.6 ± 5.6 to 68.1 ± 22.5, p = 0.03). Adiponectin and IL‐10 levels did not significantly differ between the two groups. Thus, resistance exercise training augments the immunomodulatory adaptations to HIIT and should be prescribed to people at risk of cardiometabolic disease.Highlights HIIT in combination with resistance exercise looks more effective than HIIT alone to target TLR4‐mediated inflammation in individuals with overweight and obesity.HIIT/RE induces a different effect on two downstream cascades of TLR4, leading to a greater overall reduction of TRIF‐dependent pathway activities compared to MYD88.Both HIIT protocols show comparable effects on the negative regulatory protein TNFAIP3 gene expression.
UR  -  https://www.cochranelibrary.com/central/doi/10.1002/central/CN-02571828/full
ER  -  


Record #119 of 1479
Provider: John Wiley & Sons, Ltd.
Content: text/plain; charset="UTF-8"

TY  -  JOUR
AN  -  CN-02615196
AU  -  Yang, Y
AU  -  Zhang, P
AU  -  Zhu, X
TI  -  Effects of crossover point exercise and high-intensity interval training on vascular health in young overweight females
JA  -  Physiologie appliquee, nutrition et metabolisme [Applied physiology, nutrition, and metabolism]
PY  -  2024
VL  -  49
IS  -  1
SP  -  77‐86
C3  -  PUBMED 37611320,EMBASE 642100183
M3  -  Journal article
KW  -  *Cardiorespiratory Fitness [physiology]
KW  -  *High‐Intensity Interval Training
KW  -  *exercise
KW  -  *high intensity interval training
KW  -  *obesity
KW  -  Adult
KW  -  Ankle Brachial Index
KW  -  Article
KW  -  Body mass
KW  -  Brachial‐ankle pulse wave velocity
KW  -  Cardiorespiratory fitness
KW  -  Cardiovascular risk factor
KW  -  Clinical article
KW  -  Controlled study
KW  -  Crossover procedure
KW  -  Diastolic blood pressure
KW  -  Exercise [physiology]
KW  -  Female
KW  -  Human
KW  -  Human tissue
KW  -  Humans
KW  -  Maximal oxygen uptake
KW  -  Obesity
KW  -  Overweight [therapy]
KW  -  Oxidative stress
KW  -  Protein blood level
KW  -  Pulse Wave Analysis
KW  -  Randomized controlled trial
KW  -  Systolic blood pressure
KW  -  Training
KW  -  Young Adult
DO  -  10.1139/apnm-2023-0054
AB  -  This study investigated the effects of 10 weeks of crossover point (COP) exercise training and high‐intensity interval training (HIIT) on cardiovascular risk factors and vascular health in overweight young women. Overweight young women were randomized into HIIT and COP groups. Participants in the HIIT group (n = 10; age = 22 ± 2, body mass index (BMI) = 25.72 ± 0.90) and COP group (n = 10, age = 21 ± 2, BMI = 25.90 ± 1.90) took part in 10 weeks of HIIT and COP exercise training, respectively. Cardiorespiratory fitness, cardiovascular health, and oxidative stress indicators were measured before and after the intervention period. After 10 weeks of exercise intervention, both COP exercise and HIIT led to a significant increase in maximal oxygen uptake (p < 0.001). The systolic blood pressure (p = 0.006), diastolic blood pressure (p = 0.006), and brachial‐ankle pulse wave velocity (p = 0.002) were significantly decreased in both COP group and HIIT group, while serum interleukin‐6 levels were increased in HIIT and COP groups. The present study shows that a training program at COP could be an effective strategy to protect vascular health.
UR  -  https://www.cochranelibrary.com/central/doi/10.1002/central/CN-02615196/full
ER  -  


Record #120 of 1479
Provider: John Wiley & Sons, Ltd.
Content: text/plain; charset="UTF-8"

TY  -  JOUR
AN  -  CN-02431028
AU  -  NCT05465057,
TI  -  "HIIT Med Kiloene"
JA  -  https://clinicaltrials.gov/ct2/show/NCT05465057
PY  -  2022
C3  -  CTgov NCT05465057
M3  -  Trial registry record
KW  -  Obesity
KW  -  Pediatric Obesity
AB  -  Purpose: We will conduct a two‐study project in order to investigate the effect of High‐intensity interval training (HIIT) and lifestyle intervention in obese children and adolescents on several metabolic risk factors and psychological problems. Moreover, we wish to facilitate the establishment of permanent targeted training propositions for children and adolescents with obesity with local anchoring in the municipalities. Hereby, enhance and maintain the engagement of an active lifestyle throughout adolescence. Study 1 will examine the value of a group based HIIT intervention in the children's local environment in addition to a validated lifestyle intervention protocol and investigate the association between HIIT, physical activity and quality of life. Moreover, we wish to investigate the applicability and adherence of the HIIT program in a community‐based setting. Study 2 will investigate the effect of a combined HIIT and validated lifestyle intervention on ectopic fat deposition, insulin sensitivity, inflammation, and muscle microvascular function in children with severe obesity. This study will give us a better understanding of the interplay between important components of the pathophysiology of obesity‐related complications and the possible positive effects of HIIT intervention. Background: Treatment of childhood obesity Through the past 30 years, several studies have been conducted with various types of lifestyle interventions focusing on dietary modifications, increased psychical activity and behavioral therapy. A Cochrane Review from 2019, showed a significantly better result by multidisciplinary family‐based intervention, who combined all three elements. In Denmark an approach in obesity treatment, developed at The Children's Obesity Clinic, Regional Hospital Holbæk is commonly used.This method described in The Children's Obesity Clinic´s Treatment (TCOCT) protocol has shown positive results in both obtaining and maintaining weight loss in children with obesity. The treatment comprises a lifestyle intervention targeting all aspects of everyday life, incl. guidance on diet, physical activity, sleep, screen time, and social problems. However, training intervention is currently not part of the standard obesity treatment program offered to the majority of children with obesity in Denmark. In fact, no prior Danish study has examined the effects of HIIT, in combination with lifestyle intervention, on physiological and mental health in a large cohort of children and adolescents with obesity. High‐intensity interval training. High‐intensity interval training is defined as intermittent exercise periods with intensities reaching 90‐95% of maximal heart rate. Several studies show that HIIT induces weight reduction, cardiovascular health and quality of life. Obese children and adolescents are often discouraged from participating in sports, because of previous bad experiences and defeats. Therefore, a specialized group‐based training set‐up, where the children do not feel stigmatized and are able to socialize with peers, are essential for success. Our previous study (Nordlet) examining 160 obese children with the TCOCT protocol found a significant better attention rate at the municipal clinics than at the university hospital, especially in the group of children of low social status. Hence, by placing the intervention in the local community, we work to limit the health inequality that many obese children experiences and increase the engagement and attention rate. Psychosocial consequences of obesity intervention. Childhood and adolescence play a highly important role in the development of a balanced mental health. Despite this, the psychosocial impact of obesity is often an overlooked keystone in evaluation of the effect of lifestyle intervention programs. Former research have shown that obese children and adolescents often suffers from low quality of life and depression, which emphasizes the need for intervention. In order to address psychosocial health, children suffering from obesity undergo a Beck Youth Inventory test, Pediatric Quality of life (PedsQl) and WHO‐5 index as part of their obesity treatment at our center. WHO‐5 index is a simple questionnaire with 5 subjects on well‐being. The PedsQl is a validated questionnaire that evaluates aspects of quality of life through 23 questions. The Beck Youth Inventories test is a thorough questionnaire covering psychiatric symptoms such as depression and self‐concept and enables an effect evaluation within these areas. None of the mentioned tests has, to our knowledge, been used in large‐scale follow‐up studies with HIIT and lifestyle intervention. Obesity and metabolism Juvenile obesity is known to lead to cardiovascular and metabolic diseases in adulthood, but already in childhood metabolic complications are evident. The pathological mechanisms are hypothesized to be a result of lipotoxicity ‐the "sick fat theory". The sick fat theory describes the human inherent capacity to deposit excess energy as triglycerides in the subcutaneous adipose tissue, and exceeding this capacity leads to adipocyte apoptosis and attracting pro‐inflammatory immune cells. When the subcutaneous storage capacity is exceeded, adipose tissue accumulates in organs such as liver and muscles, resulting in insulin resistance and non‐alcoholic fatty liver disease (NAFLD). Even though this theory is plausible, it has not yet been fully tested in obese children. Advances in MRI technology allows now for non‐invasive quantification of fat deposited in organs and muscles. Hereby it becomes possible to investigate the accumulation of fat and the effects of intervention in this context. Our research group has experience in a novel technique, named liquid biopsies, to measure liver and muscle cell derived circulating extracellular vesicles (EV), providing indirect measures of fat deposition in liver and muscles. Through advanced analysis of blood samples and specialized MRI modalities, we want to investigate the complex association of several physiological and metabolic parameters on obesity‐related complications, and evaluate the effect of HIIT and lifestyle intervention on these interactions. HIIT Protocol: In each municipality, we will establish 1‐3 teams covering different geographical areas. The training teams will comprise 6‐10 children and adolescents. By placing the training teams in the children's immediate environment, we hope to facilitate social networking and include children from families from all social layers. The children randomized for HIIT will perform supervised training sessions three times a week. All HIIT programs consist of activities that involve 4 x 4 min. intervals at 90‐95% of HRmax, with 3 min active recovery in between each interval. Trainers will be physiotherapy students or students from the institute of Health Science and Technology at Aalborg University. All trainers will receive instructions to tailor the training interventions to inspire to high intensity physical activities. The Danish Health Authority and TCOCT recommends 60 minutes of physical activity per day, but several studies have shown that this goal is difficult to maintain. In order to investigate sedentary behavior and level of activity outside the training facility, the children will be ask to wear an accelerometer (Axivity, AX3, Newcastle, UK) for 7 days at baseline, and after 3 and 12 month. Normal‐weight control group: A normal‐weight age matched control group will be included in study 2. However, these children will not undergo training sessions, but only MRI‐investigations and blood sampling at baseline. We have chosen this procedure, since the investigations applied in the current study is rather new. Thus, representative reference values for extracellular vesicles and the reactive hyperemia (evaluated by MR‐BOLD) is lacking. Work packages (WP): The project will be divided into six WP's. WP 1: Clinical examination, HIIT intervention. WP 1 serve as the basis for all other WPs in the project. The schedule for obtaining outcome measures is described under each WP. In addition to data recordings during all training sessions, time points of data acquisition will be at baseline, 3 months, and 12 months. All obese children enrolled in the project (both study 1 and 2) will initially undergo a treatment protocol that resembles the TCOCT protocol. At baseline, anthropometrics (height, weight, waist and hip circumference, BMI, BMI‐SDS), blood pressure, and pubertal stage data will be collected. Immediately after baseline measurements the children will be randomized to either HIIT + TCOCT or TCOCT alone by a computerized randomisation procedure. WP 2: Psychosocial effects of HIIT All the enrolled children and their primary caregiver will be ask to complete the WHO‐5 index, Pediatric Quality of life (PedsQl) and Beck Youth Inventories test. All questionnaires will be performed at baseline, and after 3 and 12 months to evaluate the short‐ and long‐term psychosocial effects of HIIT. All questionnaires will be evaluated at the end of the project after 12 months. WP 3: Inflammation, oxidative stress and insulin sensitivity. The children in study 2 will meet at the Department of Pediatrics, Aalborg University Hospital, to a one‐day admission, in order to conduct all investigations within the same day to avoid a time bias. The children will meet after an overnight fast. Trained staff will collect blood samples, in order to investigate standard‐blood sample analysis, including glucose, HbA1C, parameters for liver and thyroid function, pro‐inflammatory biomarkers, and extracellular vesicles. All measurements will be analyzed at Dept. of Biochemistry, Aalborg University Hospital. WP 4: Ectopic fat deposition. WP 4 consists of MRI scans of the abdomen and lower body to investigate the degree of fat deposited in the organs and muscles. Experienced personal at The Department of Radiology, Aalborg University Hospital, will perform all MR investigations. To investigate extracellular vesicles from liver, muscles and their expression of pathophysiological relevant membrane proteins (e.g. CD36), laboratory analysis will be performed by small‐particle flow cytometry on a high‐sensitive flow cytometer. WP 5: Muscle‐ and endothelial function. In relation to the MR‐scans in WP 4, the children will undergo an MR BOLD, where imaging methods and a blood pressure cuff on the lower leg is used to investigate the degree of reactive hyperemia in the microvasculature. WP 6: Evaluation of the anchoring process: After termination of the project we will evaluate the established HIIT programs through continous dialog and work shops with the participating municipals. Perspectives: We expect that HIIT in combination with the TCOCT protocol will have significant effect on the children's well‐being and quality of life. Moreover, we expect that the children will experience a BMI reduction and lower levels of metabolic and cardiovascular risk factors of obesity. One of our primary goals is to show the efficacy of HIIT and the applicability of HIIT in community‐based settings. Hereby, we pinpoint the importance of incorporation of physical activity in the treatment of obesity. The results from this study will provide a greater understanding for the underlying mechanisms of obesity‐related complications in children and adolescents with obesity. In addition, our findings may prove valuable in daily clinical practice in order to further individualize childhood obesity treatment and improve both preventive and treatment strategies.
UR  -  https://www.cochranelibrary.com/central/doi/10.1002/central/CN-02431028/full
ER  -  


Record #121 of 1479
Provider: John Wiley & Sons, Ltd.
Content: text/plain; charset="UTF-8"

TY  -  JOUR
AN  -  CN-02343504
AU  -  de Lima, NS
AU  -  De Sousa, RAL
AU  -  Amorim, FT
AU  -  Gripp, F
AU  -  Diniz, e Magalhaes CO
AU  -  Henrique Pinto, S
AU  -  Peixoto, MFD
AU  -  Monteiro-Junior, RS
AU  -  Bourbeau, K
AU  -  Cassilhas, RC
TI  -  Moderate-intensity continuous training and high-intensity interval training improve cognition, and BDNF levels of middle-aged overweight men
JA  -  Metabolic brain disease
PY  -  2022
VL  -  37
IS  -  2
SP  -  463‐471
C3  -  PUBMED 34762211,EMBASE 2014177550
M3  -  Journal article
KW  -  *High‐Intensity Interval Training
KW  -  *cognition
KW  -  *high intensity interval training
KW  -  *moderate intensity continuous training
KW  -  *obesity /therapy
KW  -  Adult
KW  -  Article
KW  -  Body mass
KW  -  Brain‐Derived Neurotrophic Factor
KW  -  Cardiorespiratory fitness
KW  -  Clinical article
KW  -  Cognition
KW  -  Cognition assessment
KW  -  Controlled study
KW  -  Executive function
KW  -  Human
KW  -  Humans
KW  -  Male
KW  -  Maximal oxygen uptake
KW  -  Middle Aged
KW  -  Obesity [therapy]
KW  -  Overweight [therapy]
KW  -  Protein blood level
KW  -  Randomized controlled trial
KW  -  Rey Osterrieth complex figure test
KW  -  Sedentary lifestyle
KW  -  Visual memory
KW  -  Working memory
DO  -  10.1007/s11011-021-00859-5
AB  -  The prevalence of overweight and obesity is increasing worldwide, which has been associated with poor cognitive outcomes. Participating in regular physical exercise may also improve cognition, and levels of brain‐derived neurotrophic factor (BDNF), but the optimal exercise prescription remains to be elucidated. The purpose of the present study is to compare the effects of moderate intensity continuous training (MICT) and high intensity interval training (HIIT) on cognition, and serum BDNF levels in middle‐aged and overweight men. Twenty‐five sedentary, overweight men participated in the 8‐week training intervention. Subjects were randomized into MICT (n = 12) or HIIT (n = 13) and performed exercise sessions 3x/week for 8‐weeks. Cognitive function, and serum BDNF levels were assessed pre‐ and post‐intervention. Statistical analysis was carried out using the Graph Pad Prism 7.0, and the level of significance was set at 5%. Significant improvements were observed in cognitive test scores, and BDNF levels in MICT and HIIT groups (p < 0.05). There were no significant differences in cognitive function between MICT and HIIT. The present study implicates that 8 weeks of MICT or HIIT may be a very useful non‐pharmacological treatment option to improve cognitive function, and BDNF levels in middle‐aged overweight men.
UR  -  https://www.cochranelibrary.com/central/doi/10.1002/central/CN-02343504/full
ER  -  


Record #122 of 1479
Provider: John Wiley & Sons, Ltd.
Content: text/plain; charset="UTF-8"

TY  -  JOUR
AN  -  CN-01955607
AU  -  Honkala, SM
AU  -  Johansson, J
AU  -  Motiani, KK
AU  -  Eskelinen, JJ
AU  -  Virtanen, KA
AU  -  Löyttyniemi, E
AU  -  Knuuti, J
AU  -  Nuutila, P
AU  -  Kalliokoski, KK
AU  -  Hannukainen, JC
TI  -  Short-term interval training alters brain glucose metabolism in subjects with insulin resistance
JA  -  Journal of cerebral blood flow and metabolism
PY  -  2018
VL  -  38
IS  -  10
SP  -  1828‐1838
C3  -  PUBMED 28959911
M3  -  Journal article
KW  -  Adult
KW  -  Brain [*metabolism]
KW  -  Energy Metabolism
KW  -  Female
KW  -  Glucose [*metabolism]
KW  -  High‐Intensity Interval Training
KW  -  Humans
KW  -  Insulin Resistance [*physiology]
KW  -  Lipid Metabolism [physiology]
KW  -  Male
KW  -  Middle Aged
KW  -  Physical Conditioning, Human [methods, *physiology]
DO  -  10.1177/0271678X17734998
AB  -  Brain insulin‐stimulated glucose uptake (GU) is increased in obese and insulin resistant subjects but normalizes after weight loss along with improved whole‐body insulin sensitivity. Our aim was to study whether short‐term exercise training (moderate intensity continuous training (MICT) or sprint interval training (SIT)) alters substrates for brain energy metabolism in insulin resistance. Sedentary subjects ( n = 21, BMI 23.7‐34.3 kg/m2, age 43‐55 y) with insulin resistance were randomized into MICT ( n = 11, intensity≥60% of VO2peak) or SIT ( n = 10, all‐out) groups for a two‐week training intervention. Brain GU during insulin stimulation and fasting brain free fatty acid uptake (FAU) was measured using PET. At baseline, brain GU was positively associated with the fasting insulin level and negatively with the whole‐body insulin sensitivity. The whole‐body insulin sensitivity improved with both training modes (20%, p = 0.007), while only SIT led to an increase in aerobic capacity (5%, p = 0.03). SIT also reduced insulin‐stimulated brain GU both in global cortical grey matter uptake (12%, p = 0.03) and in specific regions ( p < 0.05, all areas except the occipital cortex), whereas no changes were observed after MICT. Brain FAU remained unchanged after the training in both groups. These findings show that short‐term SIT effectively decreases insulin‐stimulated brain GU in sedentary subjects with insulin resistance.
UR  -  https://www.cochranelibrary.com/central/doi/10.1002/central/CN-01955607/full
ER  -  


Record #123 of 1479
Provider: John Wiley & Sons, Ltd.
Content: text/plain; charset="UTF-8"

TY  -  JOUR
AN  -  CN-01665379
AU  -  Nugent, SF
AU  -  Jung, ME
AU  -  Bourne, JE
AU  -  Loeppky, J
AU  -  Arnold, A
AU  -  Little, JP
TI  -  The influence of high-intensity interval training and moderate-intensity continuous training on sedentary time in overweight and obese adults
JA  -  Physiologie appliquee, nutrition et metabolisme [Applied physiology, nutrition, and metabolism]
PY  -  2018
VL  -  43
IS  -  7
SP  -  747‐750
C3  -  PUBMED 29414244
M3  -  Journal article
KW  -  Adult
KW  -  Blood Glucose
KW  -  Exercise
KW  -  Female
KW  -  Glycated Hemoglobin [metabolism]
KW  -  High‐Intensity Interval Training
KW  -  Humans
KW  -  Male
KW  -  Middle Aged
KW  -  Obesity [*therapy]
KW  -  Overweight [*therapy]
KW  -  Oxygen Consumption
KW  -  Prediabetic State [blood, therapy]
KW  -  Sedentary Behavior
DO  -  10.1139/apnm-2017-0453
AB  -  High‐intensity interval training (HIIT) elicits health benefits but it is unclear how HIIT impacts sedentary behaviour. In this preliminary study, we compared the effects of supervised HIIT or moderate‐intensity continuous training (MICT) on sedentary time in overweight/obese adults. In both groups, percentage of time spent in sedentary activities was significantly reduced during the supervised exercise intervention (time main effect, P = 0.03), suggesting that both HIIT and MICT replaced time spent previously being sedentary.
UR  -  https://www.cochranelibrary.com/central/doi/10.1002/central/CN-01665379/full
ER  -  


Record #124 of 1479
Provider: John Wiley & Sons, Ltd.
Content: text/plain; charset="UTF-8"

TY  -  JOUR
AN  -  CN-02757423
AU  -  Shenoy Basti, AR
AU  -  Anand, P
AU  -  Chandralekha, N
AU  -  Pinto, J
AU  -  Prabhu, SM
TI  -  Effect of high-intensity interval training vs. moderate-intensity continuous training on cardiometabolic risk factors in overweight and obese individuals
JA  -  Journal of basic and clinical physiology and pharmacology
PY  -  2024
VL  -  35
IS  -  4‐5
SP  -  265‐271
C3  -  PUBMED 39311083,EMBASE 645343804
M3  -  Journal article
KW  -  *Body Mass Index
KW  -  *Cardiometabolic Risk Factors
KW  -  *High‐Intensity Interval Training [methods]
KW  -  *Leptin [blood]
KW  -  *Obesity [physiopathology, therapy]
KW  -  *Overweight [physiopathology, therapy]
KW  -  *bicycle ergometry
KW  -  *cardiometabolic risk factor
KW  -  *high intensity interval training
KW  -  *interval training
KW  -  *moderate intensity continuous training
KW  -  *obese patient
KW  -  *obesity
KW  -  Adult
KW  -  Article
KW  -  Bicycle ergometer
KW  -  Bioelectrical impedance analysis
KW  -  Body Composition [physiology]
KW  -  Body composition
KW  -  Body fat
KW  -  Body mass
KW  -  Body weight change
KW  -  Body weight loss
KW  -  Controlled study
KW  -  Exercise
KW  -  Exercise [physiology]
KW  -  Female
KW  -  Glucose blood level
KW  -  Human
KW  -  Humans
KW  -  Lipid blood level
KW  -  Lipids [blood]
KW  -  Major clinical study
KW  -  Male
KW  -  Middle aged
KW  -  Quasi experimental study
KW  -  Randomized controlled trial
KW  -  Therapy
KW  -  Weight Loss [physiology]
KW  -  Young Adult
KW  -  Young adult
DO  -  10.1515/jbcpp-2024-0112
AB  -  OBJECTIVES: Our study aims to compare the effects of an 8‐week high‐intensity interval training (HIIT) vs. moderate‐intensity continuous training (MICT) on cardiometabolic risk factors and on serum leptin levels in overweight and obese individuals. METHODS: Our quasi‐experimental study involved 36 students who were assigned to HIIT, MICT or the control group. Using a bicycle ergometer, participants in the HIIT group performed 25 min of HIIT and those in the MICT group performed 35 min of moderate‐intensity continuous exercise for three days a week for 8 weeks. Body composition estimated by bioimpedance analysis, blood lipids and serum leptin were measured pre‐exercise and 8 weeks post‐exercise. RESULTS: After 8 weeks of exercise, the participants in the MICT group showed a significant reduction in weight (p<0.01) and body mass index (BMI) (p<0.05). In the HIIT group, although weight reduction was noticed, the difference was not statistically significant compared to the pre‐exercise values. In the control group, participants had a significant increase in their weight, BMI, and total body fat (p<0.05). On performing an inter‐group comparison of the magnitude of change in body weight and BMI over 8 weeks of exercise, no difference was seen between the HIIT and MICT groups. No difference was observed in body fat indices and levels of random blood glucose, blood lipids and serum leptin pre and 8 weeks post‐exercise. CONCLUSIONS: On comparing the change in body weight and BMI over 8 weeks, no significant difference was found between the HIIT and MICT groups. However, HIIT was notably more time efficient.
UR  -  https://www.cochranelibrary.com/central/doi/10.1002/central/CN-02757423/full
ER  -  


Record #125 of 1479
Provider: John Wiley & Sons, Ltd.
Content: text/plain; charset="UTF-8"

TY  -  JOUR
AN  -  CN-02259839
AU  -  Hu, M
AU  -  Kong, Z
AU  -  Sun, S
AU  -  Zou, L
AU  -  Shi, Q
AU  -  Chow, BC
AU  -  Nie, J
TI  -  Interval training causes the same exercise enjoyment as moderate-intensity training to improve cardiorespiratory fitness and body composition in young Chinese women with elevated BMI
JA  -  Journal of sports sciences
PY  -  2021
VL  -  39
IS  -  15
SP  -  1677‐1686
C3  -  PUBMED 33634738,EMBASE 634416646
M3  -  Journal article
KW  -  *Chinese
KW  -  *body fat percentage
KW  -  *body mass
KW  -  *cardiorespiratory fitness
KW  -  *high intensity interval training
KW  -  *obesity
KW  -  Adolescent
KW  -  Adult
KW  -  Article
KW  -  Asian People
KW  -  Body Composition
KW  -  Body Mass Index
KW  -  Cardiorespiratory Fitness
KW  -  Controlled study
KW  -  Exercise Therapy [methods, *psychology]
KW  -  Fat mass
KW  -  Female
KW  -  Human
KW  -  Humans
KW  -  Major clinical study
KW  -  Overweight [psychology, *therapy]
KW  -  Oxygen Consumption
KW  -  Peak oxygen uptake
KW  -  Physical Conditioning, Human [methods, *psychology]
KW  -  Physical activity
KW  -  Pleasure
KW  -  Randomized controlled trial
KW  -  Remission
KW  -  Young Adult
KW  -  Young adult
DO  -  10.1080/02640414.2021.1892946
AB  -  60 min) or MICT ( +20%, d = 2.5‐3.4), fat mass ( ‐10%, d = 1.3‐2.1) and body fat percentage ( This study examined the effects of 12 weeks of sprint interval training (SIT), high‐intensity interval training (HIIT) and moderate‐intensity continuous training (MICT) on cardiorespiratory fitness (peak oxygen uptake, VO2peak), body composition and physical activity enjoyment in overweight young women. Sixty‐six participants (age 21.2 ± 1.4 years, body mass index (BMI) 26.0 ± 3.0 kg·m‐2, body fat percentage 39.0 ± 2.8%) were randomly assigned to non‐exercise control (CON), thrice‐weekly SIT (80 × 6 s "all‐out" cycling interspersed with 9 s rest), and HIIT (4 min cycling at 90% VO2peak followed with 3 min recovery for 65 min continuous cycling at 60% VO2peak) with equivalent mechanical work (200/300 KJ). Compared to the CON group, all three training groups had significant and similar improvements in VO2peak ( ‐5%, d = 1.0‐1.1) after a 12‐week intervention. Similar high levels of enjoyment were observed among groups for most ( 70%) of the training sessions. The findings suggest that the three training regimes are equally enjoyable and could result in similar improvements in cardiorespiratory fitness and body composition in overweight/obese young women, but SIT is a more time‐efficient strategy.
UR  -  https://www.cochranelibrary.com/central/doi/10.1002/central/CN-02259839/full
ER  -  


Record #126 of 1479
Provider: John Wiley & Sons, Ltd.
Content: text/plain; charset="UTF-8"

TY  -  JOUR
AN  -  CN-00759355
AU  -  Whyte, LJ
AU  -  Gill, JM
AU  -  Cathcart, AJ
TI  -  Effect of 2 weeks of sprint interval training on health-related outcomes in sedentary overweight/obese men
JA  -  Metabolism: clinical and experimental
PY  -  2010
VL  -  59
IS  -  10
CC  -  Metabolic and Endocrine Disorders
SP  -  1421‐1428
C3  -  PUBMED 20153487
M3  -  Journal article
KW  -  Adolescent
KW  -  Adult
KW  -  Athletic Performance [physiology]
KW  -  Blood Glucose [metabolism]
KW  -  Blood Pressure [physiology]
KW  -  Energy Metabolism [physiology]
KW  -  Exercise Therapy [*methods]
KW  -  Health Status
KW  -  Humans
KW  -  Insulin [blood, metabolism]
KW  -  Male
KW  -  Obesity [blood, metabolism, physiopathology, *therapy]
KW  -  Overweight [blood, metabolism, physiopathology, *therapy]
KW  -  Running [*physiology]
KW  -  Sedentary Behavior
KW  -  Time Factors
KW  -  Treatment Outcome
KW  -  Young Adult
DO  -  10.1016/j.metabol.2010.01.002
AB  -  The aim of this study was to investigate the effects of very high intensity sprint interval training (SIT) on metabolic and vascular risk factors in overweight/obese sedentary men. Ten men (age, 32.1 ± 8.7 years; body mass index, 31.0 ± 3.7 kg m(‐2)) participated. After baseline metabolic, anthropometric, and fitness measurements, participants completed a 2‐week SIT intervention, comprising 6 sessions of 4 to 6 repeats of 30‐second Wingate anaerobic sprints on an electromagnetically braked cycle ergometer, with 4.5‐minute recovery between each repetition. Metabolic, anthropometric, and fitness assessments were repeated post‐intervention. Both maximal oxygen uptake (2.98 ± 0.15 vs 3.23 ± 0.14 L min(‐1), P = .013) and mean Wingate power (579 ± 24 vs 600 ± 19 W, P = .040) significantly increased after 2 weeks of SIT. Insulin sensitivity index (5.35 ± 0.72 vs 4.34 ± 0.72, P = .027) and resting fat oxidation rate in the fasted state (0.13 ± 0.01 vs 0.11 ± 0.01 g min(‐1), P = .019) were significantly higher and systolic blood pressure (121 ± 3 vs 127 ± 3 mm Hg, P = .020) and resting carbohydrate oxidation in the fasted state (0.03 ± 0.01 vs 0.08 ± 0.02 g min(‐1), P = .037) were significantly lower 24 hours post‐intervention compared with baseline, but these changes were no longer significant 72 hours post‐intervention. Significant decreases in waist (98.9 ± 3.1 vs 101.3 ± 2.7 cm, P = .004) and hip (109.8 ± 2.2 vs 110.9 ± 2.2 cm, P = .017) circumferences compared with baseline were also observed after the intervention. Thus, 2 weeks of SIT substantially improved a number of metabolic and vascular risk factors in overweight/obese sedentary men, highlighting the potential for this to provide an alternative exercise model for the improvement of vascular and metabolic health in this population.
UR  -  https://www.cochranelibrary.com/central/doi/10.1002/central/CN-00759355/full
ER  -  


Record #127 of 1479
Provider: John Wiley & Sons, Ltd.
Content: text/plain; charset="UTF-8"

TY  -  JOUR
AN  -  CN-02122442
AU  -  Moris, R
AU  -  Delgado Floody, PA
AU  -  Martínez Salazar, C
TI  -  High intensity interval training increases the utilization of fatty acids in subjects with overweight or obesity. A randomized study
JA  -  Nutricion hospitalaria
PY  -  2020
VL  -  34
IS  -  3
SP  -  483‐489
C3  -  PUBMED 32406746,EMBASE 631763409
M3  -  Journal article
KW  -  *high intensity interval training
KW  -  *obesity
KW  -  Adult
KW  -  Aerobic capacity
KW  -  Anaerobic Threshold
KW  -  Arterial Pressure
KW  -  Article
KW  -  Body Composition
KW  -  Body Mass Index
KW  -  Body fat
KW  -  Clinical article
KW  -  Controlled study
KW  -  Fatty Acids [*metabolism]
KW  -  Female
KW  -  High‐Intensity Interval Training
KW  -  Human
KW  -  Humans
KW  -  Male
KW  -  Middle Aged
KW  -  Obesity [*metabolism, *therapy]
KW  -  Overweight [*metabolism, *therapy]
KW  -  Randomized controlled trial
KW  -  Systolic blood pressure
KW  -  Treatment Outcome
DO  -  10.20960/nh.02940
AB  -  Introduction: the effect of high intensity interval training (HIIT) on fat utilization during exercise needs to be studied in depth. Objective: to determine the effect of HIIT training program in subjects with overweight or obesity on the use of fat during exercise, body composition and cardiovascular variables. The second objective was to compare the variables according to the duration of the program (i.e., 12, 16 and 20 weeks). Material and methods: 30 subjects were studied (age 44.8 ± 11.6 years). Three groups were formed at random, the G1 (12 weeks, n = 12, 48.08 ± 8.20 years), G2 (16 weeks, n = 10, 42.10 ± 11.60 years) and G3 (20 weeks, n = 8, 43.38 ± 15.76 years). All groups performed HIIT 3 times per week. Results: the three groups showed a significant decrease in body fat percentage (p < 0.05), without differences between groups. Similarly, cardiovascular variables did not report differences between groups (p‐interaction > 0.05) after the intervention; however, the groups reported a significant decrease systolic blood pressure (p < 0, 05). In the pre vs. post analysis by groups, the three groups showed improvements in VO2max without differences between groups (p‐interaction > 0.05). Finally, the three groups increased the fats utilization during exercise (p < 0.05). Conclusion: the program increased fat utilization during exercise, decreased body fat % and improved cardiovascular parameters, however after 12 training weeks it is advisable to apply variations to training to maximize results.
UR  -  https://www.cochranelibrary.com/central/doi/10.1002/central/CN-02122442/full
ER  -  


Record #128 of 1479
Provider: John Wiley & Sons, Ltd.
Content: text/plain; charset="UTF-8"

TY  -  JOUR
AN  -  CN-02117798
AU  -  TUCKER, WESLEYJ
AU  -  ANGADI, SIDDHARTHAS
AU  -  GAESSER, GLENNA
TI  -  EXCESS POSTEXERCISE OXYGEN CONSUMPTION AFTER HIGH-INTENSITY AND SPRINT INTERVAL EXERCISE, AND CONTINUOUS STEADY-STATE EXERCISE
JA  -  Journal of strength & conditioning research (lippincott williams & wilkins)
PY  -  2016
VL  -  30
IS  -  11
SP  -  3090‐3097
C3  -  CINAHL 139124108
M3  -  Journal article
KW  -  Adult
KW  -  Crossover Design
KW  -  Descriptive Statistics
KW  -  Endurance Training
KW  -  Energy Metabolism
KW  -  Ergometry
KW  -  Exercise Physiology
KW  -  Fats
KW  -  High‐Intensity Interval Training
KW  -  Human
KW  -  Male
KW  -  Metabolism
KW  -  Methods
KW  -  Oxygen Consumption
KW  -  Random Assignment
DO  -  10.1519/jsc.0000000000001399
UR  -  https://www.cochranelibrary.com/central/doi/10.1002/central/CN-02117798/full
ER  -  


Record #129 of 1479
Provider: John Wiley & Sons, Ltd.
Content: text/plain; charset="UTF-8"

TY  -  JOUR
AN  -  CN-02575005
AU  -  Peñailillo, L
AU  -  Diaz-Reiher, M
AU  -  Gurovich, A
AU  -  Flores-Opazo, M
TI  -  A Short-Term Eccentric HIIT Induced Greater Reduction in Cardio-Metabolic Risk Markers in Comparison With Concentric HIIT in Sedentary Overweight Men
JA  -  Research quarterly for exercise and sport
PY  -  2023
VL  -  94
IS  -  2
SP  -  547‐559
C3  -  PUBMED 35439422
M3  -  Journal article
KW  -  Adult
KW  -  Exercise [physiology]
KW  -  High‐Intensity Interval Training
KW  -  Humans
KW  -  Lipoproteins, LDL
KW  -  Male
KW  -  Myalgia
KW  -  Overweight [therapy]
KW  -  Young Adult
DO  -  10.1080/02701367.2021.2022087
AB  -  Background: Steady‐state eccentric exercise training improves cardiometabolic risk (CMR) despite lesser cardiovascular demands compared with load‐matched concentric training. Whether a high‐intensity interval eccentric training is also effective reducing CMR is unknown. Aim: To compare the effects of a short‐term high‐intensity interval eccentric training (ECC‐HIIT) with high‐intensity interval concentric training (CONC‐HIIT) on CMR in sedentary overweight men. Methods: Twenty men (age: 27.9 ± 5.3y, body massindex: 29.1 ± 3.1 kg·m‐2) were randomly assigned to ECC‐HIIT (n = 10) or CONC‐HIIT (n = 10) delivered as six sessions, including 4 x 5:2 min work‐to‐rest ratio, at 80% peak concentric power output. Heart rate (HR), rate of perceived exertion (RPE) and muscle soreness weremonitored during training sessions. Training effects on lipid profile, insulin sensitivity (HOMA‐IR), body composition, thigh circumference, isometric knee extensors maximal strength, resting systolic and diastolic blood pressure (SBP and DBP) were determined. Results: Average training HR and RPE were ‐29%and ‐50%lower in ECC‐HIIT in comparison with CONC‐HIIT. Muscle soreness was initially greater after ECC‐HIIT compared with CONC‐HIIT. Significant changes in total and low‐density lipoprotein cholesterol (‐7.0 ± 8.7%; p = .02 and ‐6.3 ± 14.4%; p = .03), SBP (‐9.8 ± 7.8%; p = .002), and maximal thigh circumference (+2.5 ± 3.1%; p = .02) were observed following ECC‐HIIT. No changes in any CMR marker were observed after CONC‐HIIT. Moderate‐to‐large training effect sizes were obtained in thigh circumference, SBP, total cholesterol and low‐density lipoprotein cholesterol in response to ECC‐HIIT. Conclusion: A two‐week ECC‐HIIT was well‐tolerated and induced rapid onset improvements in cholesterol and blood pressure compared to conventional CONC‐HIIT in sedentary overweight men.
UR  -  https://www.cochranelibrary.com/central/doi/10.1002/central/CN-02575005/full
ER  -  


Record #130 of 1479
Provider: John Wiley & Sons, Ltd.
Content: text/plain; charset="UTF-8"

TY  -  JOUR
AN  -  CN-02469232
AU  -  Marillier, M
AU  -  Borowik, A
AU  -  Chacaroun, S
AU  -  Baillieul, S
AU  -  Doutreleau, S
AU  -  Guinot, M
AU  -  Wuyam, B
AU  -  Tamisier, R
AU  -  Pépin, JL
AU  -  Estève, F
AU  -  et al.
TI  -  High-intensity interval training to promote cerebral oxygenation and affective valence during exercise in individuals with obesity
JA  -  Journal of sports sciences
PY  -  2022
VL  -  40
IS  -  13
SP  -  1500‐1511
C3  -  PUBMED 35942923,EMBASE 638690431
M3  -  Journal article
KW  -  *Cardiorespiratory Fitness [physiology]
KW  -  *High‐Intensity Interval Training [methods]
KW  -  *cardiorespiratory fitness
KW  -  *high intensity interval training
KW  -  Adult
KW  -  Complication
KW  -  Exercise
KW  -  Exercise [physiology]
KW  -  Human
KW  -  Humans
KW  -  Male
KW  -  Middle Aged
KW  -  Obesity /therapy
KW  -  Obesity [complications, therapy]
KW  -  Overweight
KW  -  Oxygen Consumption [physiology]
KW  -  Oxygen consumption
KW  -  Physiology
KW  -  Procedures
DO  -  10.1080/02640414.2022.2086658
AB  -  Left/right prefrontal cortex (PFC) activation is linked to positive/negative affects, respectively. Besides, larger left PFC oxygenation during exercise relates to higher cardiorespiratory fitness (CRF). High‐intensity interval training (HIIT) is superior to moderate‐intensity continuous training (MICT) in improving CRF. The influence of training on PFC oxygenation and affects during exercise in individuals with obesity is, however, currently unknown. Twenty participants with obesity (14 males, 48 ± 8 years, body‐mass index = 35 ± 6 kg·m‐2) were randomised to MICT [50% peak work rate (WRpeak)] or HIIT (1‐min bouts 100% WRpeak; 3 sessions/week, 8 weeks). Before/after training, participants completed an incremental ergocycle test. Near‐infrared spectroscopy and the Feeling Scale assessed PFC oxygenation and affects during exercise, respectively. Improvements in CRF (e.g., WRpeak: 32 ± 14 vs 20 ± 13 W) were greater after HIIT vs MICT (p < 0.05). Only HIIT induced larger left PFC oxygenation (haemoglobin difference from 7 ± 6 to 10 ± 7 μmol) and enhanced affective valence (from 0.7 ± 2.9 to 2.2 ± 2.0; p < 0.05) at intensities ≥ second ventilatory threshold. Exercise‐training induced changes in left PFC oxygenation correlated with changes in CRF [e.g., WRpeak (% predicted), r = 0.46] and post‐training affective valence (r = 0.45; p < 0.05). HIIT specifically improved left PFC oxygenation and affects during exercise in individuals with obesity. Implementing HIIT in exercise programmes may therefore have relevant implications for the management of obesity, since greater affective response to exercise is thought to be associated with future commitment to physical activity.
UR  -  https://www.cochranelibrary.com/central/doi/10.1002/central/CN-02469232/full
ER  -  


Record #131 of 1479
Provider: John Wiley & Sons, Ltd.
Content: text/plain; charset="UTF-8"

TY  -  JOUR
AN  -  CN-01904952
AU  -  PACTR201806003434299,
TI  -  The effect of high intensity intermittent exercise on body composition in South African women
JA  -  https://trialsearch.who.int/Trial2.aspx?TrialID=PACTR201806003434299
PY  -  2018
C3  -  ICTRP PACTR201806003434299
M3  -  Trial registry record
AB  -  INTERVENTION: Healthy HIIT Healthy weight non‐HIIT Overweight/obese HIIT Overweight/obese non‐HIIT CONDITION: ; Nutritional, Metabolic, Endocrine ; Overweight, obesity Nutritional, Metabolic, Endocrine Overweight, obesity PRIMARY OUTCOME: Change in body composition SECONDARY OUTCOME: Changes in cardiometabolic health INCLUSION CRITERIA: Age: 18‐40 years BMI: 20 ‐ 35kg/m2 Women only
UR  -  https://www.cochranelibrary.com/central/doi/10.1002/central/CN-01904952/full
ER  -  


Record #132 of 1479
Provider: John Wiley & Sons, Ltd.
Content: text/plain; charset="UTF-8"

TY  -  JOUR
AN  -  CN-01708429
AU  -  Mijwel, S
AU  -  Backman, M
[truncated: 5,092,472 more chars]
