# Supplementary material for: The effect of high-intensity interval training on health-related outcomes in obese adolescents: a systematic review and meta-analysis
Source: Front Physiol. 2025 Aug 20;16:1609818. doi: 10.3389/fphys.2025.1609818 (PMC12403219; doi:10.3389/fphys.2025.1609818)
Supplement: Supplementary file 7 [file Table3.xlsx]

TY  - JOUR
M3  - Article
Y1  - 2025
VL  - 199
SN  - 1873-6815
SN  - 0531-5565
JF  - Experimental Gerontology
JO  - Exp. Gerontol.
UR  - http://www.embase.j.sjuku.top/search/results?subaction=viewrecord&id=L2036456367&from=export
U2  - L2036456367
DB  - Embase
U3  - 2024-12-20
L2  - http://dx.doi.org/10.1016/j.exger.2024.112664
DO  - 10.1016/j.exger.2024.112664
A1  - Jabbour, G.
A1  - Sellami, M.
A1  - Iancu, H.-D.
M1  - (Jabbour G., gjabbour@qu.edu.qa; Sellami M.) Sport Coaching Department, College of Sport Sciences, Qatar University, Doha, Qatar
M1  - (Iancu H.-D.) School of Kinesiology and Leisure, University of Moncton, Moncton, Canada
AD  - G. Jabbour, Sport Coaching Department, College of Sport Sciences, Qatar University, P.O. Box 2713, Doha, Qatar
T1  - Plasma volume variations in response to high intensity interval training in obese women: The influential role of menopausal status and age
LA  - English
KW  - adult
KW  - age
KW  - aged
KW  - aging
KW  - anthropometry
KW  - article
KW  - blood pressure
KW  - blood viscosity
KW  - blood volume
KW  - controlled study
KW  - cycling
KW  - exercise
KW  - female
KW  - fitness
KW  - hematocrit
KW  - high intensity interval training
KW  - human
KW  - major clinical study
KW  - menopause
KW  - obesity
KW  - plasma volume
KW  - poliomyelitis
KW  - postmenopause
KW  - therapy
KW  - warm up
KW  - hemoglobin
N2  - Objective: This study aims to explore the effects of high-intensity interval training (HIIT) on plasma volume (PV) variations in obese women, with a focus on understanding how menopausal status and age influence these changes. Methods: We enrolled fifty-nine obese women (perimenopausal and postmenopausal), aged approximately 56.6 years in a six-week HIIT program. Measurements of fitness, health, and PV were taken before and after the intervention. PV was assessed at two points during each session: at post-warm-up (PV1), and immediately post-training (PV2). These measurements were derived using hematocrit (Ht) and hemoglobin (Hb) values. Results: The intervention led to notable reductions in anthropometric measures and blood pressure (P < 0.01). For all women pre- and post-HIIT comparisons revealed significant differences in the extent of PV reduction at all two points (P < 0.01). Multiple linear regression analysis revealed that age was a significant contributor to the decreases in plasma volume (PV) observed both after warm-up and following the supramaximal cycling test - SCT (r = 0.44 and r = 0.57). On the other hand, menopause status was an independent predictor for PV decreases after warm-up (r = 0.33) as well after SCT (r = 0.38). Following HIIT, only menopause status accounted for 19 % of the variation in PV decreases after warm-up and 21 % of the variation in PV decreases after SCT. Conclusions: The findings suggest that HIIT is effective in enhancing plasma volume among obese menopausal women, attenuating the age-related decline in PV.
ER  - 

TY  - JOUR
M3  - Article
Y1  - 2024
VL  - 21
IS  - 1
SN  - 1743-7075
JF  - Nutrition and Metabolism
JO  - Nutr. Metab.
UR  - http://www.embase.j.sjuku.top/search/results?subaction=viewrecord&id=L2028914482&from=export
U2  - L2028914482
DB  - Embase
U3  - 2024-03-13
U4  - 2024-03-15
L2  - http://dx.doi.org/10.1186/s12986-024-00785-0
DO  - 10.1186/s12986-024-00785-0
A1  - Delfan, M.
A1  - Saeidi, A.
A1  - Supriya, R.
A1  - Escobar, K.A.
A1  - Laher, I.
A1  - Heinrich, K.M.
A1  - Weiss, K.
A1  - Knechtle, B.
A1  - Zouhal, H.
M1  - (Delfan M., m.delfan@alzahra.ac.ir) Department of Exercise Physiology, Faculty of Sport Sciences, Alzahra University, Tehran, Iran
M1  - (Saeidi A.) Department of Physical Education and Sport Sciences, Faculty of Humanities and Social Sciences, University of Kurdistan, Kurdistan, Sanandaj, Iran
M1  - (Supriya R.) Centre for Health and Exercise Science Research, SPEH, Hong Kong Baptist University, Kowloon Tong, Hong Kong
M1  - (Escobar K.A.) Department of Kinesiology, California State University, Long Beach, CA, United States
M1  - (Laher I.) Department of Anesthesiology, Pharmacology, and Therapeutics, Faculty of Medicine, University of British Columbia, Vancouver, Canada
M1  - (Heinrich K.M.) Department of Kinesiology, Kansas State University, Manhattan, KS, United States
M1  - (Weiss K.; Knechtle B., beat.knechtle@hispeed.ch) Institute of Primary Care, University of Zurich, Zurich, Switzerland
M1  - (Knechtle B., beat.knechtle@hispeed.ch) Medbase St. Gallen Am Vadianplatz, Vadianstrasse 26, St. Gallen, Switzerland
M1  - (Zouhal H., hassane.zouhal@univ-rennes2.fr) Univ Rennes, M2S (Laboratoire Mouvement, Santé, Sport, Rennes, France
M1  - (Zouhal H., hassane.zouhal@univ-rennes2.fr) Institut International des Sciences du Sport (2I2S), Irodouer, France
AD  - M. Delfan, Department of Exercise Physiology, Faculty of Sport Sciences, Alzahra University, Tehran, Iran
AD  - B. Knechtle, Institute of Primary Care, University of Zurich, Zurich, Switzerland
AD  - H. Zouhal, Univ Rennes, M2S (Laboratoire Mouvement, Santé, Sport, Rennes, France
T1  - Enhancing cardiometabolic health: unveiling the synergistic effects of high-intensity interval training with spirulina supplementation on selected adipokines, insulin resistance, and anthropometric indices in obese males
LA  - English
KW  - adipocytokine
KW  - asprosin
KW  - glucose
KW  - insulin
KW  - irisin
KW  - neutrophil gelatinase associated lipocalin
KW  - omentin 1
KW  - spexin
KW  - unclassified drug
KW  - adult
KW  - anthropometry
KW  - article
KW  - body fat percentage
KW  - body mass
KW  - body weight
KW  - cardiorespiratory fitness
KW  - controlled study
KW  - fat free mass
KW  - glucose blood level
KW  - high intensity interval training
KW  - homeostasis model assessment
KW  - human
KW  - insulin blood level
KW  - insulin resistance
KW  - male
KW  - obesity
KW  - peak oxygen uptake
KW  - protein blood level
KW  - Spirulina
KW  - supplementation
KW  - synergistic effect
N2  - This study investigated the combined effects of 12 weeks of high-intensity interval training (HIIT) and spirulina supplementation on adipokine levels, insulin resistance, anthropometric indices, and cardiorespiratory fitness in 44 obese males (aged 25–40 years). The participants were randomly assigned to one of four groups: control (CG), supplement (SG), training (TG), or training plus supplement (TSG). The intervention involved daily administration of either spirulina or a placebo and HIIT three times a week for the training groups. Anthropometric indices, HOMA-IR, VO2peak, and circulating adipokines (asprosin and lipocalin2, omentin-1, irisin, and spexin) were measured before and after the 12-week intervention. Post-intervention analysis indicated differences between the CG and the three interventional groups for body weight, fat-free mass (FFM), percent body fat (%BF), HOMA-IR, and adipokine levels (p < 0.05). TG and SG participants had increased VO2peak (p < 0.05). Spirulina supplementation with HIIT increased VO2peak, omentin-1, irisin, and spexin, while causing decreases in lipocalin-2 and asprosin levels and improvements in body composition (weight, %fat), BMI, and HOMA-IR. Notably, the combination of spirulina and HIIT produced more significant changes in circulating adipokines and cardiometabolic health in obese males compared to either supplementation or HIIT alone (p < 0.05). These findings highlight the synergistic benefits of combining spirulina supplementation with HIIT, showcasing their potential in improving various health parameters and addressing obesity-related concerns in a comprehensive manner.
ER  - 

TY  - JOUR
M3  - Article
Y1  - 2024
VL  - 602
IS  - 23
SP  - 6445
EP  - 6446
SN  - 1469-7793
SN  - 0022-3751
JF  - Journal of Physiology
JO  - J. Physiol.
UR  - http://www.embase.j.sjuku.top/search/results?subaction=viewrecord&id=L2029784614&from=export
U2  - L2029784614
C5  - 38723236
DB  - Embase
DB  - Medline
U3  - 2024-05-14
U4  - 2024-12-11
L2  - http://dx.doi.org/10.1113/JP286165
DO  - 10.1113/JP286165
A1  - Dias, L.M.
A1  - Antonio, G.C.F.
M1  - (Dias L.M., laridiassf@gmail.com; Antonio G.C.F.) Laboratory of Molecular Biology of Exercise (LaBMEx), University of Campinas (UNICAMP), São Paulo, Limeira, Brazil
AD  - L.M. Dias, Laboratory of Molecular Biology of Exercise (LaBMEx), University of Campinas (UNICAMP), São Paulo, Limeira, Brazil
T1  - High-intensity interval training impacts skeletal muscle core clock in overweight and obese men with insulin resistance
LA  - English
KW  - article
KW  - body composition
KW  - body mass
KW  - body weight
KW  - circadian rhythm
KW  - eating disorder
KW  - electroencephalography phase synchronization
KW  - grip strength
KW  - high intensity interval training
KW  - human
KW  - insulin resistance
KW  - insulin sensitivity
KW  - muscle mass
KW  - non insulin dependent diabetes mellitus
KW  - obesity
KW  - physical performance
KW  - quadriceps femoris muscle
KW  - resistance training
KW  - skeletal muscle
KW  - training
ER  - 

TY  - JOUR
M3  - Article
Y1  - 2024
VL  - 16
IS  - 1
SN  - 2052-1847
JF  - BMC Sports Science, Medicine and Rehabilitation
JO  - BMC Sports Sci. Med. Rehabil.
UR  - http://www.embase.j.sjuku.top/search/results?subaction=viewrecord&id=L2030035532&from=export
U2  - L2030035532
DB  - Embase
U3  - 2024-06-10
U4  - 2024-06-12
L2  - http://dx.doi.org/10.1186/s13102-024-00904-7
DO  - 10.1186/s13102-024-00904-7
A1  - Pashaei, Z.
A1  - Malandish, A.
A1  - Alipour, S.
A1  - Jafari, A.
A1  - Laher, I.
A1  - Hackney, A.C.
A1  - Suzuki, K.
A1  - Granacher, U.
A1  - Saeidi, A.
A1  - Zouhal, H.
M1  - (Pashaei Z., pashaei.zh@gmail.com) Department of Exercise Physiology, Faculty of Sport Sciences, University of Tabriz, Tabriz, Iran
M1  - (Malandish A.) Department of Exercise Physiology, Faculty of Sport Sciences, Urmia University, Urmia, Iran
M1  - (Alipour S.) Department of Biochemistry, Faculty of Medicine, Urmia University of Medical Sciences, Urmia, Iran
M1  - (Jafari A.) Department of Biological Sciences in sports, Faculty of Sport Sciences and Health, Shahid Beheshti University, Tehran, Iran
M1  - (Laher I.) Department of Anesthesiology, Pharmacology, and Therapeutics, Faculty of Medicine, University of British Columbia, Vancouver, Canada
M1  - (Hackney A.C.) Department of Exercise & amp; Sport Science, Department of Nutrition, University of North Carolina, Chapel Hill, NC, United States
M1  - (Suzuki K.) Faculty of Sport Sciences, Waseda University, Tokorozawa, Japan
M1  - (Granacher U., urs.granacher@sport.uni-freiburg.de) Department of Sport and Sport Science, Exercise and Human Movement Science, University of Freiburg, Freiburg, Germany
M1  - (Saeidi A.) Department of Physical Education and Sport Sciences, Faculty of Humanities and Social Sciences, University of Kurdistan, Kurdistan, Sanandaj, Iran
M1  - (Zouhal H., hassane.zouhal@univ-rennes2.fr) Movement, Sport, Health and Sciences laboratory (M2S). UFR-STAPS, University of Rennes 2-ENS Cachan, Av. Charles Tillon, Rennes Cedex, France
M1  - (Zouhal H., hassane.zouhal@univ-rennes2.fr) Institut International des Sciences du Sport (2IS), Irodouer, France
AD  - Z. Pashaei, Department of Exercise Physiology, Faculty of Sport Sciences, University of Tabriz, Tabriz, Iran
AD  - U. Granacher, Department of Sport and Sport Science, Exercise and Human Movement Science, University of Freiburg, Freiburg, Germany
AD  - H. Zouhal, Movement, Sport, Health and Sciences laboratory (M2S). UFR-STAPS, University of Rennes 2-ENS Cachan, Av. Charles Tillon, Rennes Cedex, France
T1  - Effects of HIIT training and HIIT combined with circuit resistance training on measures of physical fitness, miRNA expression, and metabolic risk factors in overweight/obese middle-aged women
LA  - English
KW  - treadmill
KW  - biological marker
KW  - cholesterol
KW  - complementary DNA
KW  - estrogen
KW  - high density lipoprotein cholesterol
KW  - lipid
KW  - low density lipoprotein cholesterol
KW  - microRNA
KW  - microRNA 145
KW  - microRNA 155
KW  - microRNA 15a
KW  - microRNA 34a
KW  - microRNA 9
KW  - progesterone
KW  - triacylglycerol
KW  - adult
KW  - anthropometric parameters
KW  - article
KW  - blood sampling
KW  - body mass
KW  - cholesterol blood level
KW  - circuit training
KW  - clinical article
KW  - controlled study
KW  - cool down
KW  - dietary intake
KW  - estrogen blood level
KW  - exercise
KW  - exercise recovery
KW  - female
KW  - fitness
KW  - heart rate
KW  - high intensity interval training
KW  - HOMA index
KW  - human
KW  - insulin metabolism
KW  - insulin resistance
KW  - laboratory
KW  - lipid fingerprinting
KW  - maximal oxygen uptake
KW  - metabolism
KW  - middle aged
KW  - muscle strength
KW  - obesity
KW  - peripheral blood mononuclear cell
KW  - post hoc analysis
KW  - progesterone blood level
KW  - real time reverse transcription polymerase chain reaction
KW  - resistance training
KW  - risk factor
KW  - RNA blood level
KW  - running
KW  - sedentary lifestyle
KW  - stretching exercise
KW  - treadmill test
KW  - treatment duration
KW  - triacylglycerol blood level
KW  - venous oxygen tension
N2  - Objective: The purpose of this study was to examine the effects of 10 weeks of high-intensity interval training (HIIT) and HIIT combined with circuit resistance training (HCRT) on selected measures of physical fitness, the expression of miR-9, -15a, -34a, -145, and − 155 as well as metabolic risk factors including lipid profiles and insulin resistance in middle-aged overweight/obese women. Methods: Twenty-seven overweight/obese women aged 35–50 yrs. were randomized to HIIT (n = 14) or HCRT (n = 13) groups. The HIIT group performed running exercises (5 reps x 4 min per session) with active recovery between repetitions for 10 weeks with 5 weekly sessions. The HCRT group performed 10 weeks of HIIT and resistance training with 3 weekly HIIT sessions and 2 weekly HCRT sessions. Anthropometric measures (e.g., body mass), selected components of physical fitness (cardiovascular fitness, muscle strength), levels of miRNAs (miR-9, -15a, -34a, -145, and − 155), lipid profiles (total cholesterol; TC, Triglycerides; TG, low-density lipoprotein cholesterol; LDL-C and high-density lipoprotein cholesterol; HDL-C), and insulin resistance; HOMA-IR index, were measured at baseline and week 10. Results: An ANOVA analysis indicated no significant group by time interactions (p > 0.05) for all anthropometric measures, and maximum oxygen consumption (VO2max). A significant group by time interaction, however, was found for the one-repetition maximum (IRM; p < 0.001, ES= 0.751, moderate). A post-hoc test indicated an increase in the pre-to-post mean 1RM for HCRT (p = 0.001, ES = 1.83, large). There was a significant group by time interaction for miR-155 (p = 0.05, ES = 0.014, trivial). Levels for miR-155 underwent pre-to-post HIIT increases (p = 0.045, ES = 1.232, large). Moreover, there were also significant group by time interactions for TC (p = 0.035, ES = 0.187, trivial), TG (p < 0.001, ES = 0.586, small), LDL-C (p = 0.029, ES = 0.200, small) and HDL-C (p = 0.009, ES = 0.273, small). Post-hoc tests indicated pre-post HCRT decreases for TC (p = 0.001, ES = 1.44, large) and HDL-C (p = 0.001, ES = 1.407, large). HIIT caused pre-to-post decreases in TG (p = 0.001, ES = 0.599, small), and LDL-C (p = 0.001, ES = 0.926, moderate). Conclusions: Both training regimes did not improve cardiovascular fitness. But, HCRT improved lower/upper limb muscle strength, and HIIT resulted in an increase in miR-155 expression in peripheral blood mononuclear cells. Furthermore, HIIT and HCRT each improved selected metabolic risk factors including lipid profiles and glucose and insulin metabolism in overweight/obese middle-aged women. Trial registration: OSF, October, 4th 2023. Registration DOI: https://doi.org/10.17605/OSF.IO/UZ92E. osf.io/tc5ky. “Retrospectively registered”.
ER  - 

TY  - JOUR
M3  - Article
Y1  - 2024
VL  - 23
IS  - 1
SN  - 1476-511X
JF  - Lipids in Health and Disease
JO  - Lipids Health Dis.
UR  - http://www.embase.j.sjuku.top/search/results?subaction=viewrecord&id=L2030653429&from=export
U2  - L2030653429
C5  - 39039573
DB  - Embase
DB  - Medline
U3  - 2024-07-25
U4  - 2024-07-29
L2  - http://dx.doi.org/10.1186/s12944-024-02209-7
DO  - 10.1186/s12944-024-02209-7
A1  - Liu, Y.
A1  - Zhang, L.
A1  - Wang, Q.
A1  - Liu, H.
A1  - Zhu, X.
A1  - Li, H.
A1  - Zhang, H.
M1  - (Liu Y.; Zhang L.; Wang Q.; Liu H.; Zhu X.; Li H.; Zhang H., zhanghaifeng@hebtu.edu.cn) Physical Education College, Hebei Normal University, Shijiazhuang, China
M1  - (Zhang H., zhanghaifeng@hebtu.edu.cn) Hebei Provincial Key Lab of Measurement and Evaluation in Human Movement and Bio- Information, Hebei Normal University, Shijiazhuang, China
AD  - H. Zhang, Physical Education College, Hebei Normal University, Shijiazhuang, China
T1  - The effects of high-intensity interval training/moderate-intensity continuous training on the inhibition of fat accumulation in rats fed a high-fat diet during training and detraining
LA  - English
KW  - triacylglycerol lipase
KW  - adipocyte
KW  - animal experiment
KW  - animal model
KW  - animal tissue
KW  - article
KW  - body fat
KW  - body weight
KW  - controlled study
KW  - fat mass
KW  - female
KW  - food intake
KW  - high intensity interval training
KW  - inguinal fat
KW  - intra-abdominal fat
KW  - lipid blood level
KW  - lipid diet
KW  - lipid fingerprinting
KW  - lipid storage
KW  - moderate intensity continuous training
KW  - nonhuman
KW  - protein expression
KW  - rat
KW  - sedentary lifestyle
KW  - subcutaneous fat
KW  - Western blotting
N2  - Background: Compared with moderate-intensity continuous training (MICT), high-intensity interval training (HIIT) has at least a comparable effect on inhibiting an increase in fat. However, few studies have been conducted to examine the effects of detraining on body fat in rats fed a high-fat diet. The present study aimed to compare the effects of 10 weeks of HIIT or MICT as well as 6 weeks of detraining on body fat in rats fed a high-fat diet. Methods: After being fed a high-fat diet for 8 weeks, 54 female rats were randomly assigned to six groups: (1) CON-10, sedentary control for 10 weeks; (2) MICT-10, 10 weeks of MICT; (3) HIIT-10, 10 weeks of HIIT; (4) CON-16, sedentary control for 16 weeks; (5) MICT-16, 10 weeks of MICT followed by 6 weeks of training cessation; and (6) HIIT-16, 10 weeks of HIIT followed by 6 weeks of training cessation. The training was performed 5 days/week. The subcutaneous adipose tissue (inguinal; SCAT), visceral adipose tissue (periuterine; VAT) and serum lipid profile were analysed after 10 or 16 weeks. Adipose tissue triglyceride lipase (ATGL) protein expression in VAT was assessed by western blotting. Results: HIIT-10 and MICT-10 prevented the increase in SCAT, VAT and serum lipid levels seen in the CON group. During the 6-week detraining period, HIIT continued to prevent the increase in adipose tissue mass observed in the CON group, whereas MICT at least maintained this inhibition. The inhibition of fat mass increase was mainly the result of preventing adipocyte hypertrophy. The HIIT-10 and HIIT-16 groups showed the highest ATGL protein expression. Conclusions: HIIT has a comparable effect to MICT on inhibiting fat accumulation in female rats; however, the inhibition of SCAT and VAT increase by HIIT is superior to MICT after short-term training cessation. Graphical Abstract: (Figure presented.)
ER  - 

TY  - JOUR
M3  - Article
Y1  - 2024
VL  - 16
IS  - 1
SN  - 2052-1847
JF  - BMC Sports Science, Medicine and Rehabilitation
JO  - BMC Sports Sci. Med. Rehabil.
UR  - http://www.embase.j.sjuku.top/search/results?subaction=viewrecord&id=L2032516800&from=export
U2  - L2032516800
DB  - Embase
U3  - 2024-12-11
U4  - 2024-12-17
L2  - http://dx.doi.org/10.1186/s13102-024-01029-7
DO  - 10.1186/s13102-024-01029-7
A1  - Nechalová, L.
A1  - Bielik, V.
A1  - Hric, I.
A1  - Babicová, M.
A1  - Baranovičová, E.
A1  - Grendár, M.
A1  - Koška, J.
A1  - Penesová, A.
M1  - (Nechalová L.; Bielik V., viktor.bielik@uniba.sk; Hric I.; Babicová M.; Penesová A.) Department of Biological and Medical Science, Faculty of Physical Education and Sport, Comenius University in Bratislava, Bratislava, Slovakia
M1  - (Nechalová L.; Hric I.; Penesová A.) Biomedical Center, Institute of Clinical and Translational Research, Slovak Academy of Sciences, Bratislava, Slovakia
M1  - (Baranovičová E.; Grendár M.) Biomedical Center Martin, Jessenius Faculty of Medicine in Martin, Comenius University in Bratislava, Martin, Slovakia
M1  - (Koška J.) Phoenix VA Health Care System, Phoenix, AZ, United States
AD  - V. Bielik, Department of Biological and Medical Science, Faculty of Physical Education and Sport, Comenius University in Bratislava, Bratislava, Slovakia
T1  - Gut microbiota and metabolic responses to a 12-week caloric restriction combined with strength and HIIT training in patients with obesity: a randomized trial
LA  - English
KW  - 2 oxoisocaproic acid
KW  - 2 oxoisovaleric acid
KW  - acetic acid
KW  - alanine
KW  - alanine aminotransferase
KW  - aspartate aminotransferase
KW  - aspartic acid
KW  - biological marker
KW  - butyric acid
KW  - citric acid
KW  - creatine
KW  - creatinine
KW  - DNA 16S
KW  - formic acid
KW  - glucose
KW  - glutamic acid
KW  - glutamine
KW  - glycerol
KW  - glycine
KW  - high density lipoprotein
KW  - histidine
KW  - intermediate density lipoprotein
KW  - isoleucine
KW  - lactic acid
KW  - leucine
KW  - lipoprotein
KW  - liver enzyme
KW  - low density lipoprotein
KW  - lysine
KW  - methanol
KW  - methionine
KW  - nicotine
KW  - phenylalanine
KW  - proline
KW  - propionic acid
KW  - pyruvic acid
KW  - RNA 16S
KW  - succinic acid
KW  - threonine
KW  - tryptophan
KW  - tyrosine
KW  - uracil
KW  - uric acid
KW  - valine
KW  - very low density lipoprotein
KW  - adult
KW  - Akkermansia muciniphila
KW  - alanine aminotransferase blood level
KW  - amino acid blood level
KW  - amino acid metabolism
KW  - article
KW  - aspartate aminotransferase blood level
KW  - biochemical analysis
KW  - Blautia
KW  - Blautia caecimuris
KW  - body composition
KW  - body fat percentage
KW  - body mass
KW  - Butyrivibrio
KW  - Butyrivibrio fibrisolvens
KW  - caloric restriction
KW  - clinical article
KW  - controlled study
KW  - Coprococcus
KW  - Erysipelatoclostridium ramosum
KW  - exercise
KW  - fasting blood glucose level
KW  - female
KW  - heart rate
KW  - high intensity interval training
KW  - hip circumference
KW  - human
KW  - intestine flora
KW  - machine learning
KW  - male
KW  - metabolism
KW  - metagenomics
KW  - nuclear magnetic resonance spectroscopy
KW  - nutrition
KW  - obesity
KW  - Parabacteroides
KW  - Parabacteroides merdae
KW  - Phocaeicola vulgatus
KW  - physical activity
KW  - random forest
KW  - randomized controlled trial
KW  - resistance training
KW  - resting energy expenditure
KW  - treatment duration
KW  - waist circumference
N2  - Background: Nowadays, obesity has become a major health issue. In addition to negatively affecting body composition and metabolic health, recent evidence shows unfavorable shifts in gut microbiota in individuals with obesity. However, the effects of weight loss on gut microbes and metabolites remain controversial. Therefore, the purpose of this study was to investigate the effects of a 12-week program on gut microbiota and metabolic health in patients with obesity. Methods: We conducted a controlled trial in 23 male and female patients with obesity. Twelve participants completed a 12-week program of caloric restriction combined with strength and HIIT training (INT, pre-BMI 37.33 ± 6.57 kg/m2), and eleven participants were designated as non-intervention controls (pre-BMI 38.65 ± 8.07 kg/m2). Metagenomic sequencing of the V3-V4 region of the 16S rDNA gene from fecal samples allowed for gut microbiota classification. Nuclear magnetic resonance spectroscopy characterized selected serum and fecal metabolite concentrations. Results: Within INT, we observed a significant improvement in body composition; a significant decrease in liver enzymes (AST, ALT, and GMT); a significant increase in the relative abundance of the commensal bacteria (e.g., Akkermansia muciniphila, Parabacteroides merdae, and Phocaeicola vulgatus); and a significant decrease in the relative abundance of SCFA-producing bacteria (e.g., the genera Butyrivibrio, Coprococcus, and Blautia). In addition, significant correlations were found between gut microbes, body composition, metabolic health biomarkers, and SCFAs. Notably, the Random Forest Machine Learning analysis identified predictors (Butyrivibrio fibrisolvens, Blautia caecimuris, Coprococcus comes, and waist circumference) with a moderate ability to discriminate between INT subjects pre- and post-intervention. Conclusions: Our results indicate that a 12-week caloric restriction combined with strength and HIIT training positively influences body composition, metabolic health biomarkers, gut microbiota, and microbial metabolites, demonstrating significant correlations among these variables. We observed a significant increase in the relative abundance of bacteria linked to obesity, e.g., Akkermansia muciniphila. Additionally, our study contributes to the ongoing debate about the role of SCFAs in obesity, as we observed a significant decrease in SCFA producers after a 12-week program. Trial registration: The trial was registered on [05/12/2014] with ClinicalTrials.gov (No: NCT02325804).
ER  - 

TY  - JOUR
M3  - Article
Y1  - 2024
VL  - 24
IS  - 12
SP  - 1871
EP  - 1882
SN  - 1536-7290
JF  - European journal of sport science
JO  - Eur J Sport Sci
UR  - http://www.embase.j.sjuku.top/search/results?subaction=viewrecord&id=L645720861&from=export
U2  - L645720861
C5  - 39500636
DB  - Medline
U3  - 2024-11-15
U4  - 2024-12-18
L2  - http://dx.doi.org/10.1002/ejsc.12207
DO  - 10.1002/ejsc.12207
A1  - Su, Z.-Y.
A1  - Yu, W.-L.
A1  - Yan, Z.-W.
A1  - Ding, D.-D.
A1  - Fang, C.-C.
A1  - Luo, Q.-L.
A1  - Liu, X.
A1  - Cao, L.-Z.
M1  - (Su Z.-Y.) College of Physical Education, Liaoning Normal University, Dalian, Liaoning, China
M1  - (Yu W.-L.; Ding D.-D.) School of Clinical Medicine, Fujian Medical University, Fuzhou, Fujian, China
M1  - (Yan Z.-W.) Provincial University Key Laboratory of Sport and Health Science, School of Physical Education and Sport Sciences, Fujian Normal University, Fuzhou, Fujian, China
M1  - (Yan Z.-W.) College of Kinesiology, Shenyang Sport University, Shenyang, Liaoning, China
M1  - (Fang C.-C.) Queen Mary College, Nanchang University, Nanchang, Jiangxi, China
M1  - (Luo Q.-L.) Department of Rehabilitation, Tenth Affiliated Hospital of Southern Medical University, Dongguan People's Hospital, Dongguan, China
M1  - (Luo Q.-L.) Dongguan Experimental Centre for Sports Rehabilitation Research, Dongguan, China
M1  - (Luo Q.-L.) Dongguan Key Specialty of Traditional Chinese Medicine (Rehabilitation Department), Dongguan, China
M1  - (Liu X.) Department of Cardiology, Sun Yat-sen Memorial Hospital of Sun Yat-sen University, Guangzhou, Guangdong, China
M1  - (Liu X.) Guangdong Province Key Laboratory of Arrhythmia and Electrophysiology, Guangzhou, Guangdong, China
M1  - (Cao L.-Z.) College of Physical Education, Harbin Sport University, Harbin, Heilongjiang, China
T1  - Comparison of high-intensity interval training and moderate-intensity continuous training on cardiopulmonary function, cardiac autonomic function and vascular function in adolescent boys with obesity: A randomized controlled trial
LA  - English
KW  - adolescent
KW  - ankle brachial index
KW  - arterial stiffness
KW  - autonomic nervous system
KW  - cardiorespiratory fitness
KW  - childhood obesity
KW  - comparative study
KW  - controlled study
KW  - heart rate
KW  - high intensity interval training
KW  - human
KW  - male
KW  - oxygen consumption
KW  - pathophysiology
KW  - physiology
KW  - pulse wave
KW  - randomized controlled trial
KW  - therapy
KW  - vascular endothelium
N2  - Adolescent obesity can impair cardiopulmonary function, vascular elasticity, endothelial function, and vago-sympathetic balance. While moderate-intensity continuous training (MICT) benefits cardiovascular health in obese adolescents, the effects of high-intensity interval training (HIIT) are less understood. We hypothesize that HIIT may be more effective than MICT in improving VO2peak, vascular elasticity, endothelial function, and vago-sympathetic balance in obese adolescent boys. Forty four participants were randomly assigned to the HIIT (10 × 1-min at 85%-95% peak HR, intersperse with 2-min active recovery at 60%-70% peak HR) or MICT (35 min at 65%-75% peak HR) for an 8-week program. The primary outcome measured was the change in VO2peak with secondary outcomes including brachial-ankle pulse wave velocity (baPWV), flow-mediated dilation (FMD), and heart rate variability (HRV). Forty four adolescent boys with obesity (age, 14 ± 1 years old, body mass index, 31.6 ± 1.3 kg/m2) were enrolled and 43 (97.73%) completed the 8-week exercise. No significant difference of VO2peak was found between the HIIT and MICT group (p = 0.243). There was no significant difference of baPWV between the groups (p = 0.789). Change in FMD% was significantly higher in the HIIT group compared to the MICT group (p < 0.001). The Change in HRV-high frequency (HRV-HF; p = 0.009) and HRV-low frequency/high frequency (HRV-LF/HF; p = 0.035) was significantly higher in the HIIT group compared to the MICT group. Among adolescent boys with obesity, 8-week HIIT and MICT had similar effects on improving VO2peak. HIIT may be superior to MICT to improve endothelial function and vago-sympathetic balance.
ER  - 

TY  - JOUR
M3  - Article
Y1  - 2024
VL  - 21
IS  - 1
SP  - 2425609
SN  - 1550-2783
JF  - Journal of the International Society of Sports Nutrition
JO  - J Int Soc Sports Nutr
UR  - http://www.embase.j.sjuku.top/search/results?subaction=viewrecord&id=L645960608&from=export
U2  - L645960608
C5  - 39618097
DB  - Medline
U4  - 2024-12-16
L2  - http://dx.doi.org/10.1080/15502783.2024.2425609
DO  - 10.1080/15502783.2024.2425609
A1  - Chen, Y.-C.
A1  - Wang, H.-Y.
A1  - Ogita, F.
A1  - Hung, C.-H.
A1  - Kuo, C.-H.
A1  - Wang, J.-P.
A1  - Wang, C.-M.
A1  - Hou, C.-W.
A1  - Wang, T.-Y.
M1  - (Chen Y.-C.; Kuo C.-H.; Hou C.-W.) University of Taipei, Laboratory of Exercise Biochemistry, Institute of Sports Sciences, Taipei, Taiwan
M1  - (Chen Y.-C.; Ogita F.) National Institute of Fitness and Sports in Kanoya, Department of Sports and Life Sciences, Kanoya, Japan
M1  - (Wang H.-Y.) Shih Hsin University, Office of Physical Education, Taipei, Taiwan
M1  - (Hung C.-H.) University of Taipei, Department of Ball Sports, Taipei, Taiwan
M1  - (Wang J.-P.) Hubei University, School of Physical Education, Wuhan, China
M1  - (Wang C.-M.) Soochow University, Office of Physical Education, Taipei, Taiwan
M1  - (Wang T.-Y.) Center of Physical Education, Tzu Chi University, Hualien, Taiwan
T1  - Effects of probiotic supplementation with high-intensity interval training on cardiorespiratory endurance and metabolism in Middle-Aged Obese Women
LA  - English
KW  - NCT06285578
KW  - probiotic agent
KW  - adult
KW  - cardiorespiratory fitness
KW  - controlled study
KW  - dietary supplement
KW  - endurance
KW  - female
KW  - glucose blood level
KW  - high intensity interval training
KW  - human
KW  - middle aged
KW  - obesity
KW  - physiology
KW  - procedures
KW  - randomized controlled trial
KW  - therapy
KW  - waist circumference
N2  - INTRODUCTION: High-intensity interval training (HIIT) has been shown to improve chronic diseases. Probiotics have been found to have similar effects. However, the additive effects of HIIT in combination with probiotics supplementation are unclear. The aim of current study was to investigate whether there were additive effects when implementing both HIIT and probiotics simultaneously. METHODS: Forty-seven obese middle-aged women (Age: 44.5 ± 5.94 years, body fat percentage: 40.0 ± 4.1%) were recruited and assigned into four groups: control group (C, n = 12), probiotics group (P, n = 12), HIIT group (H, n = 11), and HIIT with probiotics group (HP, n = 12). All the participants consumed probiotics (Lactiplantibacillus plantarum TWK10, 6 × 1010 CFU/day) or placebo supplements daily. Exercise intervention groups conducted HIIT training (85-90% vVO2max for 2 min, followed by a 1-min inactive rest interval, repeated for 7 cycles) 3 sessions per week for 8 weeks. Anthropometry, cardiorespiratory endurance, blood glucose, and lipid profile were measured at baseline and after the 8-week intervention. RESULTS: After the intervention, there were significant changes between groups in the variations and rates of change in waist circumference, hip circumference, and TTE. The waist circumference in group H significantly increased compared to groups C and P, while group HP did not show significant difference compared to group C. On the other hand, the hip circumference decreased significantly in group HP compared to group C, and the decreased rate in group HP was significantly greater than in groups C and P. Furthermore, the increase rates in TTE were higher in group H and HP compared to group C. CONCLUSION: HIIT improves TTE but negatively affects waist circumference compared to the control group. However, when combined with probiotics, the probiotics not only help enhance TTE but also counteract the negative impact on waist circumference and further reduce hip circumference, resulting in a synergistic effect. CLINICAL TRIAL REGISTRATION: ClinicalTrials.gov, identifier NCT06285578.
ER  - 

TY  - JOUR
M3  - Article
Y1  - 2024
VL  - 14
IS  - 1
SP  - 28023
SN  - 2045-2322
JF  - Scientific reports
JO  - Sci Rep
UR  - http://www.embase.j.sjuku.top/search/results?subaction=viewrecord&id=L645779798&from=export
U2  - L645779798
C5  - 39543330
DB  - Medline
U3  - 2024-11-25
U4  - 2024-11-26
L2  - http://dx.doi.org/10.1038/s41598-024-79378-z
DO  - 10.1038/s41598-024-79378-z
A1  - Sindler, D.
A1  - Dostal, T.
A1  - Litschmannova, M.
A1  - Hofmann, P.
A1  - Knapova, L.
A1  - König, L.M.
A1  - Elavsky, S.
A1  - Cipryan, L.
M1  - (Sindler D., dominik.sindler@osu.cz; Dostal T.; Knapova L.; Elavsky S.; Cipryan L.) Department of Human Movement Studies and Human Motion Diagnostic Centre, University of Ostrava, Ostrava, Czech Republic
M1  - (Litschmannova M.) Department of Applied Mathematics, Faculty of Electrical Engineering and Computer Science, VSB - Technical University of Ostrava, Ostrava, Czech Republic
M1  - (Hofmann P.) Institute of Human Movement Science, Sport and Health, University of Graz, Graz, Austria
M1  - (König L.M.) Department of Clinical and Health Psychology, Faculty of Psychology, University of Vienna, Vienna, Austria
T1  - Effect of very low-carbohydrate high-fat diet and high-intensity interval training on mental health-related indicators in individuals with excessive weight or obesity
LA  - English
KW  - adult
KW  - adverse event
KW  - body weight loss
KW  - controlled study
KW  - female
KW  - high intensity interval training
KW  - human
KW  - lipid diet
KW  - low carbohydrate diet
KW  - male
KW  - mental health
KW  - middle aged
KW  - obesity
KW  - procedures
KW  - randomized controlled trial
KW  - young adult
N2  - Very low carbohydrate high fat (VLCHF) diet and high-intensity interval training (HIIT) are widely utilized for weight reduction and cardiorespiratory fitness improvement, respectively. To assess the acceptability of these approaches, it is essential to examine mental health-related indicators. This secondary analysis of a randomized controlled trial investigated the isolated and synergistic effects of VLCHF and HIIT on mental health-related indicators in individuals with excessive weight or obesity. Sixty-eight participants (age = 42 ± 10.2; 20-60 years; BMI = 29.8 ± 3.7) were analysed across four groups: HIIT (n = 15, 4 males, 11 females), VLCHF (n = 19, 4 males, 15 females), VLCHF + HIIT (n = 19, 4 males, 15 females), and control (n = 15, 4 males, 11 females). The 12-week intervention, involved VLCHF diet or HIIT sessions, depending on group affiliation and completing online questionnaires via Qualtrics software before and after the intervention. The questionnaires included the 12-item Short Form Survey (SF-12) for mental (MHS) and physical health scores (PHS), the Satisfaction with Life Scale (SWLS), and the Perceived Stress Scale (PSS). Using the Kruskal-Wallis test, we found no significant differences in mental health-related indicators between groups after 12 weeks, except for SWLS (p = 0.031; ES = 0.133; medium), which improved significantly in the VLCHF + HIIT group compared to the HIIT group. Our findings indicate that HIIT and VLCHF, alone or combined, do not significantly affect mental health-related indicators.
ER  - 

TY  - JOUR
M3  - Review
Y1  - 2024
VL  - 48
IS  - 11
SP  - 1517
EP  - 1533
SN  - 1476-5497
SN  - 0307-0565
JF  - International Journal of Obesity
JO  - Int. J. Obes.
UR  - http://www.embase.j.sjuku.top/search/results?subaction=viewrecord&id=L2030784939&from=export
U2  - L2030784939
C5  - 39080414
DB  - Embase
DB  - Medline
U3  - 2024-08-06
U4  - 2024-11-08
L2  - http://dx.doi.org/10.1038/s41366-024-01586-4
DO  - 10.1038/s41366-024-01586-4
A1  - Shishira, K.B.
A1  - Vaishali, K.
A1  - Kadavigere, R.
A1  - Sukumar, S.
A1  - Shivashankara, K.N.
A1  - Pullinger, S.A.
A1  - Bommasamudram, T.
M1  - (Shishira K.B.; Vaishali K., vaishali.kh@manipal.edu) Department of Physiotherapy, Manipal College of Health Professions (MCHP), Manipal Academy of Higher Education (MAHE), Manipal, India
M1  - (Kadavigere R.) Department of Radiodiagnosis and Imaging, Kasturba Medical College (KMC), Manipal Academy of Higher Education (MAHE), Manipal, India
M1  - (Sukumar S.) Department of Medical Imaging Technology, Manipal College of Health Professions (MCHP), Manipal Academy of Higher Education (MAHE), Manipal, India
M1  - (Shivashankara K.N.) Department of Medicine, Kasturba Medical College (KMC), Manipal Academy of Higher Education (MAHE), Karnataka, Manipal, India
M1  - (Pullinger S.A.) Sport Science Department, Inspire Institute of Sport, Vidyanagar, District Bellary, India
M1  - (Bommasamudram T.) Department of Exercise and Sports Sciences, Manipal College of Health Professions (MCHP), Manipal Academy of Higher Education (MAHE), Karnataka, Manipal, India
AD  - K. Vaishali, Department of Physiotherapy, Manipal College of Health Professions (MCHP), Manipal Academy of Higher Education (MAHE), Manipal, India
T1  - Effects of high-intensity interval training versus moderate-intensity continuous training on vascular function among individuals with overweight and obesity—a systematic review
LA  - English
KW  - applanation tonometer
KW  - Doppler flowmeter
KW  - doppler probe
KW  - EndoPAT 2000
KW  - Fidelity tonometer
KW  - real time ultrasound scanner
KW  - Mikro-Tip Catheter Transducers
KW  - Prosound Alpha 7
KW  - real time ultrasound scanner
KW  - sphygmomanometer
KW  - Terason t3000CV
KW  - tonometer
KW  - treadmill
KW  - Vivid Q
KW  - adult
KW  - arterial stiffness
KW  - artery compliance
KW  - artery diameter
KW  - blood flow
KW  - brachial artery
KW  - brisk walking
KW  - cardiovascular function
KW  - carotid artery
KW  - Cinahl
KW  - cycling
KW  - data extraction
KW  - Doppler flowmetry
KW  - endothelial dysfunction
KW  - female
KW  - flow-mediated dilation test
KW  - high intensity interval training
KW  - human
KW  - information retrieval
KW  - male
KW  - measurement
KW  - Medline
KW  - moderate intensity continuous training
KW  - obesity
KW  - outcome variable
KW  - peak oxygen uptake
KW  - popliteal artery
KW  - pulse pressure
KW  - pulse wave velocity
KW  - quality control
KW  - quasi experimental study
KW  - randomized controlled trial (topic)
KW  - reactive hyperemia
KW  - review
KW  - running
KW  - Scopus
KW  - shear rate
KW  - sprint interval training
KW  - systematic review
KW  - therapy effect
KW  - walking
KW  - Web of Science
KW  - EndoPAT 2000
KW  - Fidelity tonometer
KW  - M Turbo
KW  - Mikro-Tip Catheter Transducers
KW  - Prosound Alpha 7
KW  - SphygmoCor
KW  - Terason t3000CV
KW  - Vivid 7
KW  - Vivid Q
C3  - EndoPAT 2000(Itamar Medical)
C3  - Fidelity tonometer(Millar,United States)
C3  - M Turbo(Sonosite,United States)
C3  - Mikro-Tip Catheter Transducers(Millar)
C3  - Prosound Alpha 7(Aloka,Japan)
C3  - SphygmoCor(AtCor Medical,Australia)
C3  - Terason t3000CV(Terason,United States)
C3  - Vivid 7(General Electric,Norway)
C3  - Vivid Q(General Electric,Norway)
C4  - Aloka
C4  - AtCor Medical
C4  - AtCor Medical(Australia)
C4  - General Electric
C4  - Itamar Medical(Israel)
C4  - Aloka(Japan)
C4  - General Electric(Norway)
C4  - Itamar Medical
C4  - Millar
C4  - Millar(United States)
C4  - Sonosite
C4  - Sonosite(United States)
C4  - Terason
C4  - Terason(United States)
N2  - Background: The study aimed to investigate and systematically review the evidence relating to the effects of high-intensity interval training (HIIT) versus moderate-intensity continuous training (MICT) on vascular function such as arterial diameter, arterial stiffness, pulse wave velocity, blood flow, etc. in individuals with overweight and obesity. Methods: The entire content of PubMed (MEDLINE), Scopus, SPORT Discus® (via EBSCO host), CINAHL, and Web of Science were searched. Only experimental research studies conducted in adult participants aged ≥18 years, published in English before January 2023 were included. Results: A total of 5397 studies were reviewed for the title and abstract with 11 studies being included for data extraction. The review resulted in a total of 346 individuals with overweight and obesity with body mass index (BMI) ranging between 25–36 kg/m2. HIIT and MICT intensities resulted in 85%–95% and 60%–70% maximal heart rate (MHR) respectively. Seven out of 11 studies showed some concerns about the overall risk of bias. Six of 11 studies reported improving vascular function following HIIT than MICT. Conclusion: HIIT is a more effective and time-efficient exercise for enhancing vascular functions in individuals with overweight and obesity, leading to improvements in flow-mediated dilation by 3.9% and arterial diameter by 4.8%, compared to MICT.
ER  - 

TY  - JOUR
M3  - Article in Press
Y1  - 2024
SN  - 1439-3964
JF  - International journal of sports medicine
JO  - Int J Sports Med
UR  - http://www.embase.j.sjuku.top/search/results?subaction=viewrecord&id=L645666774&from=export
U2  - L645666774
C5  - 39472023
DB  - Medline
U3  - 2024-11-11
L2  - http://dx.doi.org/10.1055/a-2456-4054
DO  - 10.1055/a-2456-4054
A1  - Simonsen, M.B.
A1  - Eggertsen, C.N.
A1  - Pedersen, J.B.
A1  - Christiansen, S.
A1  - Vestergaard, E.T.
A1  - Hagstrøm, S.
A1  - Larsen, R.G.
M1  - (Simonsen M.B.) Department of Materials and Production, Aalborg University, Aalborg, Denmark
M1  - (Simonsen M.B.) Center for Mathematical Modeling of Knee Osteoarthritis, Aalborg University, Aalborg, Denmark
M1  - (Eggertsen C.N.; Christiansen S.; Hagstrøm S.) Department of Pediatrics and Adolescent Medicine, Aalborg University Hospital, Aalborg, Denmark
M1  - (Eggertsen C.N.) Aalborg University Hospital, Steno Diabetes Center North Denmark, Aalborg, Denmark
M1  - (Eggertsen C.N.; Hagstrøm S.) Department of Clinical Medicine, Aalborg University Hospital, Aalborg, Denmark
M1  - (Pedersen J.B.) Department of Health Science and Technology, Aalborg University, Aalborg, Denmark
M1  - (Vestergaard E.T.) Department of Pediatrics, Aarhus University Hospital, Aarhus, Denmark
M1  - (Vestergaard E.T.) Steno Diabetes Center Aarhus, Aarhus University Hospital, Aarhus, Denmark
M1  - (Larsen R.G.) Health Science and Technology, Aalborg University, Aalborg, Denmark
T1  - Intensity and enjoyment of play-based HIIT in children and adolescents with obesity
LA  - English
KW  - adolescent
KW  - article
KW  - ball sport
KW  - Borg dyspnea scale
KW  - child
KW  - childhood obesity
KW  - clinical article
KW  - exercise
KW  - exercise intensity
KW  - female
KW  - heart rate
KW  - high intensity interval training
KW  - human
KW  - male
KW  - obesity
KW  - physical activity
KW  - running
KW  - therapy
N2  - High-intensity interval training (HIIT) has been suggested as an effective treatment approach of childhood obesity. The objective of the present study was to examine intensity, enjoyment, and perceived exertion of a 4x4-minute play-based HIIT program for children and adolescents with obesity. 83 participants (42.2% girls, 12.3±1.5 years, 57.8% boys, 12.0±1.6 years) completed a 12-week intervention comprising three weekly sessions. After nine sessions (weeks 2, 6, and 11), participants rated perceived exertion (RPE) with a Borg scale and enjoyment of activities using the Physical Activity Enjoyment Scale (PACES). Heart rate (HR) was recorded to assess time spent in high- and moderate-intensity. Participants spent more time in high-intensity during strength-based(P=0.004) and running-based(P=0.007) activities compared to ball games, and more time was spent in moderate-intensity during ball games compared to strength-based(P=0.033) and running-based(P=0.028) activities. Overall, boys spent more time in moderate-intensity than girls(P=0.007). Participants rated RPE lower for ball games than for strength-based(P<0.001) and running-based(P<0.001) activities. Boys rated running-based activities more enjoyable than girls(P=0.021). Exercise intensity and RPE vary by activity in HIIT for children and adolescents with obesity. Ball games led to less high-intensity time and were seen as less exhausting. No differences in RPE or enjoyment were found over time.
ER  - 

TY  - JOUR
M3  - Article
Y1  - 2024
VL  - 109
IS  - 10
SP  - 1710
EP  - 1727
SN  - 1469-445X
SN  - 0958-0670
JF  - Experimental Physiology
JO  - Exp. Physiol.
UR  - http://www.embase.j.sjuku.top/search/results?subaction=viewrecord&id=L2031146750&from=export
U2  - L2031146750
C5  - 39207362
DB  - Embase
DB  - Medline
U3  - 2024-09-04
U4  - 2024-10-14
L2  - http://dx.doi.org/10.1113/EP092015
DO  - 10.1113/EP092015
A1  - dos Santos, M.C.
A1  - da Silva, D.S.
A1  - Cordeiro, J.P.
A1  - Domingos, L.F.
A1  - da Silva Gomes, E.H.
A1  - Nogueira, B.V.
A1  - Bocalini, D.S.
A1  - Lima Leopoldo, A.P.
A1  - Leopoldo, A.S.
M1  - (dos Santos M.C.; Bocalini D.S.; Leopoldo A.S., andre.leopoldo@ufes.br) Postgraduate Program in Physiological Sciences, Health Sciences Center, Federal University of Espírito Santo, Vitória, Espírito Santo, Brazil
M1  - (da Silva D.S.; Cordeiro J.P.; Leopoldo A.S., andre.leopoldo@ufes.br) Postgraduate Program in Physical Education, Center of Physical Education and Sports, Federal University of Espírito Santo, Vitória, Espírito Santo, Brazil
M1  - (Domingos L.F.; Lima Leopoldo A.P.; Leopoldo A.S., andre.leopoldo@ufes.br) Postgraduate Program in Nutrition and Health, Health Sciences Center, Federal University of Espírito Santo, Vitória, Espírito Santo, Brazil
M1  - (da Silva Gomes E.H.; Nogueira B.V.) Postgraduate Program in Biotechnology, Health Sciences Center, Federal University of Espírito Santo, Vitória, Espírito Santo, Brazil
M1  - (Nogueira B.V.) Department of Morphology, Health Sciences Center, Federal University of Espírito Santo, Vitória, Espírito Santo, Brazil
M1  - (Lima Leopoldo A.P.; Leopoldo A.S., andre.leopoldo@ufes.br) Department of Sports, Center of Physical Education and Sports, Federal University of Espírito Santo, Vitória, Espírito Santo, Brazil
AD  - A.S. Leopoldo, Department of Sports, Center of Physical Education and Sports, Federal University of Espírito Santo, Espírito Santo, Vitória, Brazil
T1  - High-intensity interval training improves cardiomyocyte contractile function and myofilament sensitivity to intracellular Ca2+ in obese rats
LA  - English
KW  - Accu Chek Go Kit
KW  - AX70
KW  - biochemical analyzer
KW  - blood centrifuge
KW  - blood glucose meter
KW  - clinical chemistry analyzer
KW  - camera
KW  - centrifuge 5804 R
KW  - data analysis software
KW  - ELISA kit
KW  - field stimulator
KW  - GraphPadPrism 9.0
KW  - imaging software
KW  - inverted microscope
KW  - microplate reader
KW  - microscope
KW  - myopacer 100
KW  - Spectra MAX 190
KW  - treadmill
KW  - TS100
KW  - calcium ion
KW  - collagen
KW  - creatine kinase MB
KW  - glucagon
KW  - glucose
KW  - heparin
KW  - high density lipoprotein cholesterol
KW  - insulin
KW  - interstitial collagen
KW  - ketamine
KW  - unclassified drug
KW  - xylazine
KW  - adaptation period
KW  - adipose tissue
KW  - adiposity index
KW  - adult
KW  - animal cell
KW  - animal experiment
KW  - animal model
KW  - animal tissue
KW  - area under the curve
KW  - article
KW  - blood analysis
KW  - body composition
KW  - body mass
KW  - body weight
KW  - caloric intake
KW  - carbohydrate diet
KW  - cardiomyocyte length
KW  - cardiopulmonary insufficiency
KW  - continuous biphasic pulse stimulation
KW  - controlled study
KW  - enzyme linked immunosorbent assay
KW  - fluorescence analysis
KW  - gastrocnemius fibre diameter
KW  - glucose blood level
KW  - glucose tolerance
KW  - glucose tolerance test
KW  - health care planning
KW  - heart hypertrophy
KW  - high intensity interval training
KW  - HOMA index
KW  - insulin concentration
KW  - insulin sensitivity
KW  - insulin tolerance test
KW  - intracellular dynamics
KW  - lipid diet
KW  - male
KW  - maximum oxygen consumption test
KW  - muscle fibre diameter
KW  - myofilament
KW  - nonhuman
KW  - nutritional behavior
KW  - nutritional parameters
KW  - obesity
KW  - performance
KW  - physical performance test
KW  - protein diet
KW  - rat
KW  - respiratory exchange ratio
KW  - risk factor
KW  - sensitivity analysis
KW  - skeletal muscle
KW  - thoracotomy
KW  - transcutaneous oxygen monitoring
KW  - treadmill running velocity
KW  - novolin
KW  - Accu Chek Go Kit
KW  - AX70
KW  - BS 200
KW  - centrifuge 5804 R
KW  - GraphPadPrism 9.0
KW  - Image Pro plus
KW  - myopacer 100
KW  - Spectra MAX 190
KW  - TS100
C1  - novolin(Novo Nordisk)
C3  - Accu Chek Go Kit(Hoffmann La Roche,Brazil)
C3  - AX70(Olympus Optical Co,Germany)
C3  - BS 200(Mindray)
C3  - centrifuge 5804 R(Eppendorf,Germany)
C3  - GraphPadPrism 9.0(Graphpad,United States)
C3  - Image Pro plus(Media Cybernetics,United States)
C3  - myopacer 100(IonOptix)
C3  - Spectra MAX 190(Molecular Devices,United States)
C3  - TS100(Nikon Eclipse,United States)
C2  - Novo Nordisk
C2  - Sigma Aldrich(United States)
C4  - Bioclin(Brazil)
C4  - Hoffmann La Roche(Brazil)
C4  - Eppendorf(Germany)
C4  - IonOptix
C4  - Olympus Optical Co(Germany)
C4  - Graphpad(United States)
C4  - Linco(United States)
C4  - Media Cybernetics(United States)
C4  - Mindray
C4  - Molecular Devices(United States)
C4  - Nikon Eclipse(United States)
C4  - Panlab Harvard Apparatus(United States)
N2  - High-intensity interval training (HIIT) has shown significant results in addressing adiposity and risk factors associated with obesity. However, there are no studies that investigate the effects of HIIT on contractility and intracellular Ca2+ handling. The purpose of this study was to explore the impact of HIIT on cardiomyocyte contractile function and intracellular Ca2+ handling in rats in which obesity was induced by a saturated high-fat diet (HFD). Male Wistar rats were initially randomized into a standard diet and a HFD group. The experimental protocol spanned 23 weeks, comprising the induction and maintenance of obesity (15 weeks) followed by HIIT treatment (8 weeks). Performance was assessed using the maximum oxygen consumption test ((Formula presented.)). Evaluation encompassed cardiac, adipose and skeletal muscle histology, as well as contractility and intracellular Ca2+ handling. HIIT resulted in a reduction in visceral area, an increase in (Formula presented.), and an augmentation of gastrocnemius fibre diameter in obese subjects. Additionally, HIIT led to a decrease in collagen fraction, an increase in percentage shortening, and a reduction in systolic Ca2+/percentage shortening and systolic Ca2+/maximum shortening rates. HIIT induces physiological cardiac remodelling, enhancing the contractile function of cardiomyocytes and improving myofilament sensitivity to Ca2+ in the context of obesity. This approach not only enhances cardiorespiratory and physical performance but also reduces visceral area and prevents interstitial fibrosis.
ER  - 

TY  - JOUR
M3  - Article
Y1  - 2024
VL  - 14
IS  - 10
SN  - 2075-4426
JF  - Journal of Personalized Medicine
JO  - J. Pers. Med.
UR  - http://www.embase.j.sjuku.top/search/results?subaction=viewrecord&id=L2031998866&from=export
U2  - L2031998866
DB  - Embase
U3  - 2024-10-30
U4  - 2024-11-11
L2  - http://dx.doi.org/10.3390/jpm14101015
DO  - 10.3390/jpm14101015
A1  - Gomarasca, M.
A1  - Ziemann, E.
A1  - Sansoni, V.
A1  - Flis, M.
A1  - Perego, S.
A1  - Jaworska, J.
A1  - Gerosa, L.
A1  - Faraldi, M.
A1  - Lombardi, G.
M1  - (Gomarasca M., marta.gomarasca@grupposandonato.it; Sansoni V., veronica.sansoni@grupposandonato.it; Perego S., silvia.perego@hotmail.it; Gerosa L., laura.gerosa@grupposandonato.it; Faraldi M., martina.faraldi@grupposandonato.it; Lombardi G., giovanni.lombardi@grupposandonato.it) Laboratory of Experimental Biochemistry and Molecular Biology, IRCCS Ospedale Galeazzi-Sant’Ambrogio, Milano, Italy
M1  - (Ziemann E., ziemann@awf.poznan.pl; Lombardi G., giovanni.lombardi@grupposandonato.it) Department of Athletics, Strength and Conditioning, Poznan University of Physical Education, Poznan, Poland
M1  - (Flis M., marta.kozlowska@awf.gda.pl) Department of Physiology, Gdansk University of Physical Education and Sport, Gdansk, Poland
M1  - (Jaworska J., joanna.jaworska@gumed.edu.pl) Department of Physiology, Medical University of Gdansk, Gdansk, Poland
AD  - V. Sansoni, Laboratory of Experimental Biochemistry and Molecular Biology, IRCCS Ospedale Galeazzi-Sant’Ambrogio, Milano, Italy
T1  - High-Intensity Interval Training, but Not Whole-Body Cryostimulation, Affects Bone-Mechanosensing Markers and Induces the Expression of Differentiation Markers in Osteoblasts Cultured with Sera from Overweight-to-Obese Subjects
LA  - English
KW  - BrdU colorimetric kit
KW  - culture medium
KW  - differentiation marker test kit
KW  - ELECPOL electric cryochamber
KW  - ER 900 Jaeger recumbent cycle ergometer
KW  - lg3 camera on a CKX41
KW  - Luminex Human Discovery Assay
KW  - pre-attached holder
KW  - Prism v6.01
KW  - SSTII-Advance tube
KW  - surgical marking pen
KW  - surgical mask
KW  - Vacutainer Safety-Lok Blood Collection Set
KW  - VICTOR X3 Multilabel Counter
KW  - alizarin red s
KW  - alkaline phosphatase
KW  - amphotericin B
KW  - ascorbic acid 2 phosphate
KW  - calcium
KW  - cetylpyridinium salt
KW  - colecalciferol
KW  - dexamethasone
KW  - glycerophosphate
KW  - osteocalcin
KW  - osteoclast differentiation factor
KW  - osteopontin
KW  - sclerostin
KW  - transcription factor RUNX2
KW  - adult
KW  - article
KW  - body composition
KW  - body mass
KW  - bone metabolism
KW  - bone mineralization
KW  - bone turnover
KW  - cell differentiation
KW  - cell proliferation
KW  - cell viability
KW  - clinical article
KW  - controlled study
KW  - cryotherapy
KW  - enzyme linked immunosorbent assay
KW  - exercise
KW  - fibroblast
KW  - gene expression
KW  - heart rate
KW  - high intensity interval training
KW  - homeostasis
KW  - human
KW  - human cell
KW  - immunoassay
KW  - mechanosensing
KW  - non insulin dependent diabetes mellitus
KW  - obese patient
KW  - obesity
KW  - osteoblast
KW  - physical activity
KW  - real time polymerase chain reaction
KW  - resistance training
KW  - RNA extraction
KW  - SaOS-2 cell line
KW  - training
KW  - BrdU colorimetric kit
KW  - ELECPOL electric cryochamber
KW  - ER 900 Jaeger recumbent cycle ergometer
KW  - lg3 camera on a CKX41
KW  - Luminex Human Discovery Assay
KW  - pre-attached holder
KW  - Prism v6.01
KW  - SSTII-Advance tube
KW  - Vacutainer Safety-Lok Blood Collection Set
KW  - VICTOR X3 Multilabel Counter
C3  - BrdU colorimetric kit(Hoffmann La Roche,United States)
C3  - ELECPOL electric cryochamber(Zimmer Medicine,Poland)
C3  - ER 900 Jaeger recumbent cycle ergometer(Viasys Helth Care,Germany)
C3  - lg3 camera on a CKX41(Olympus,Japan)
C3  - Luminex Human Discovery Assay(Bio-Techne,United States)
C3  - pre-attached holder(Becton Dickinson)
C3  - Prism v6.01(Graphpad,United States)
C3  - SSTII-Advance tube(Becton Dickinson)
C3  - Vacutainer Safety-Lok Blood Collection Set(Becton Dickinson)
C3  - VICTOR X3 Multilabel Counter(Perkin Elmer,United States)
C2  - Merck(United States)
C4  - Becton Dickinson
C4  - Viasys Helth Care(Germany)
C4  - Olympus(Japan)
C4  - Zimmer Medicine(Poland)
C4  - Bio-Techne(United States)
C4  - Graphpad(United States)
C4  - Hoffmann La Roche(United States)
C4  - Perkin Elmer(United States)
N2  - Background/Objectives: Although there have been some clinical observations made, the mechanistic effects on bone metabolism of whole-body cryostimulation and high-intensity interval training (HIIT), either alone or in combination, are still debated. Here, we have investigated their effects on circulating osteo-immune and bone metabolic markers (osteopontin, osteocalcin, sclerostin, dikkopf-related protein 1, and fibroblast-growth factor 23) and their potential effects on osteoblast differentiation and function, in vitro, by treating SaOS-2 osteoblast-like cells with the sera obtained from the subjects who had undergone the different interventions or untreated control subjects. Methods: Sixty-seven inactive, overweight-to-obese participants (body mass index = 31.9 ± 5.0 kg·m−2, 42 ± 13 years old) were recruited and randomly assigned to one group: control (CTRL, n = 14), training (HIIT, 6 sessions, n = 13), WBC (CRYO, 10 sessions, n = 17) or training combined with WBC (CRYO-HIIT, n = 23). The interventions lasted 14 days. Results: While circulating markers analysis revealed more protective potential against resorption in HIIT than in WBC alone or combined, gene expression from in vitro analysis showed an induction of late bone metabolic markers in the HIIT group. Conclusions: These data suggest a potentially protective effect of HIIT in bone against resorption, while WBC maintains homeostasis by preventing any resorptive phenomena and limiting any anabolic activity even when stimulated by intensive exercise.
ER  - 

TY  - GEN
M3  - Conference Abstract
Y1  - 2024
VL  - 63
SP  - 991
SN  - 2405-4577
JF  - Clinical Nutrition ESPEN
JO  - Clin. Nutr. ESPEN
UR  - http://www.embase.j.sjuku.top/search/results?subaction=viewrecord&id=L2034635000&from=export
U2  - L2034635000
DB  - Embase
U4  - 2024-09-24
L2  - http://dx.doi.org/10.1016/j.clnesp.2024.07.056
DO  - 10.1016/j.clnesp.2024.07.056
A1  - Noirez, P.
A1  - Youssef, L.
A1  - Marcangeli, V.
A1  - Durand, S.
A1  - Maiuri, M.C.
A1  - Morais, J.A.
A1  - Gaudreau, P.
A1  - Gouspillou, G.
A1  - Kroemer, G.
A1  - Aubertin-Leheudre, M.
M1  - (Noirez P.) PSMS, Université de Reims Champagne-Ardenne, Reims, France
M1  - (Youssef L.; Gaudreau P.) Université de Montréal, Canada
M1  - (Marcangeli V.; Gouspillou G.; Aubertin-Leheudre M.) Université du Québec A Montréal, Montreal, Canada
M1  - (Durand S.; Maiuri M.C.; Kroemer G.) INSERM U1138, Université Paris Cité, Paris, France
M1  - (Morais J.A.) McGill University, Montreal, Canada
T1  - Sex differences in clinical and biological muscle adaptations following a 12-week citrulline supplementation combined with HIIT in obese older adults
LA  - English
KW  - citrulline
KW  - placebo
KW  - voltage dependent anion channel
KW  - adaptation
KW  - adult
KW  - aging
KW  - body composition
KW  - clinical article
KW  - conference abstract
KW  - controlled study
KW  - female
KW  - high intensity interval training
KW  - human
KW  - male
KW  - muscle biopsy
KW  - muscle mass
KW  - obesity
KW  - oxidative phosphorylation
KW  - physical performance
KW  - sex difference
KW  - surgery
KW  - therapy
KW  - Western blotting
N2  - Rationale: A decline in muscle mass (MM) and strength (MS) occur during the normal aging process which impacts the health. We previously showed that a 12-week High-Intensity Interval Training (HIIT) combined with citrulline (CIT) supplementation enhance the physical performance in obese older adults (OOA; PMID:35257499). We aim to assess sex differences in clinical and biological muscle adaptations following this combined intervention in OOA. Methods: Eighty-one OOA completed a 12-week HIIT intervention (3 times/week) combined with either a citrulline [HIIT-CIT: n=45 (Men=20, Women=25)] or a placebo [HIIT-PLA: n=36 (M=18, W=18)] supplementation. Body composition (DXA/QPCT), muscle biopsies (western-blot), blood parameters and serum metabolites were compared pre (T0) and post (T12) intervention (3-way-anova with repeated measures; p<0.05: significant; NS: non significant). Results: We observed sex-divergent muscle adaptations following the intervention. Specifically, HIIT-CIT women exhibited a higher increase in absolute (N; HIIT-CIT(W): T0=277±64 - T12=320±70 (+15%, p<0.001) vs. HIIT-PLA(W): T0=272±62 - T12=270±55 (p=NS)) and relative (N.kg-1; HIIT-CIT(W): T0=9.4±2.2 – T12=10.6±1.9 (+13%, p=0.001) vs. HIIT-PLA(W): T0=9.6±2.0 – T12=9.6±1.7 (p=NS)) lower limb MS, and in muscle VDAC (voltage-dependent anion channel; a.u.; HIIT-CIT(W): T0= 4.2±3.3 – T12=10.2±3.3 (+150%, p=0.006) vs HIIT-PLA(W): T0=8.4±4.2 – T12=9.4±2.9 (p=NS)). Only HIIT-CIT men exhibited an improvement in muscle oxidative phosphorylation (a.u.; HIIT-CIT(M): T0= 15.6±13.1 – T12=21.3±18.3 (+31%, p=0.049) vs HIIT-PLA(M): T0=14.2±11.2 – T12=15.6±11.0 (p=NS)). Conclusion: Although previous research has concluded that HIIT-CIT is beneficial for OOA, it appears that clinical and biological muscle adaptations are different for W and M. Disclosure of Interest: None declared
ER  - 

TY  - GEN
M3  - Conference Abstract
Y1  - 2024
VL  - 63
SP  - 1153
SN  - 2405-4577
JF  - Clinical Nutrition ESPEN
JO  - Clin. Nutr. ESPEN
UR  - http://www.embase.j.sjuku.top/search/results?subaction=viewrecord&id=L2034635337&from=export
U2  - L2034635337
DB  - Embase
U4  - 2024-09-24
L2  - http://dx.doi.org/10.1016/j.clnesp.2024.07.558
DO  - 10.1016/j.clnesp.2024.07.558
A1  - Aubertin, M.
A1  - L. youssef,
A1  - Marcangeli, V.
A1  - Morais, J.A.
A1  - Gaudreau, P.
A1  - Gouspillou, G.
A1  - P. mauriège,
A1  - G. kromer,
A1  - Mauriège, P.
M1  - (Aubertin M.; L. youssef; Gaudreau P.) université de montreal, Canada
M1  - (Aubertin M.; Marcangeli V.; Gouspillou G.) UQAM, Canada
M1  - (Aubertin M.; Morais J.A.) mcgill university, montreal, Canada
M1  - (Aubertin M.; P. mauriège) U Laval, QC, Canada
M1  - (Aubertin M.; G. kromer) université Paris cité, Paris, Canada
M1  - (Aubertin M.; Mauriège P.) Université de Reims, Reims, France
T1  - Sex differences in clinical and biological cardiometabolic adaptations following a 12-week citrulline supplementation combined with HIIT in obese older adults
LA  - English
KW  - citrulline
KW  - placebo
KW  - triacylglycerol
KW  - abdominal subcutaneous fat
KW  - adaptation
KW  - adult
KW  - aged
KW  - aging
KW  - body composition
KW  - conference abstract
KW  - fat mass
KW  - female
KW  - group sex
KW  - high intensity interval training
KW  - human
KW  - male
KW  - obesity
KW  - sex difference
KW  - triacylglycerol blood level
KW  - trunk
N2  - Rationale: An increase in fat mass (FM) occurs during the aging process which impacts the health. Fortunetely, non-pharmacological interventions, such as a 12-week High-Intensity Interval Training (HIIT) combined with citrulline (CIT) supplementation (PMID:35257499), seems efficient to prevent this phenomenon, especially among obese older adults (OOA). However, it is unclear if these benefits are sex-dependent. We aim to assess sex differences in clinical and biological cardiometabolic adaptations following this combined intervention in OOA. Methods: 45 OOA completed a 12-week HIIT intervention combined with either a citrulline [HIIT-CIT:n=21 (men=11, women=10)] or a placebo [HIIT-PLA:n=24 (men=11, women=13)] supplementation. Body composition (DXA/QPCT), abdominal subcutaneous adipose tissue biopsies, blood parameters and serum metabolites were assessed pre (T0) and post(T12) intervention and compared (time*group*sex effect). Results: Sex-divergent cardiometabolic adaptations following the intervention were noted. HIIT-CIT men exhibited a higher significant decrease in total (HIIT-CIT:T0=30.8±7.2-T12=29.1±6.9 vs. HIIT-PLA:T0=27.7±6.3-T12=30.8±7.2; p=0.03) and trunk (HIIT-CIT:T0=18.6±4.6-T12=17.7±4.4 vs. HIIT-PLA:T0=16.4±3.9-T12=17.0±3.7; p=0.049) FM (kg) and in triglyceride metabolites [TG(18:3/18:3/18:3), TG(12:0/18:2/18:2), TG(18:2/18:0/22:0); p<0.05] than HIIT-PLA men. Conclusion: Although previous research has concluded that HIIT or/and CIT are beneficial for cardiometabolic health, following this combined intervention, FM and serum triglyceride metabolite adaptations are only true for older men. These findings underscore the importance of assessing sex differences to address specific recommendations. Disclosure of Interest: None declared
ER  - 

TY  - GEN
M3  - Conference Abstract
Y1  - 2024
VL  - 18
IS  - 5
SP  - S2
SN  - 1878-0318
SN  - 1871-403X
JF  - Obesity Research and Clinical Practice
JO  - Obes. Res. Clin. Pract.
UR  - http://www.embase.j.sjuku.top/search/results?subaction=viewrecord&id=L2034761766&from=export
U2  - L2034761766
DB  - Embase
U4  - 2024-10-01
L2  - http://dx.doi.org/10.1016/j.orcp.2024.09.005
DO  - 10.1016/j.orcp.2024.09.005
A1  - Huang, J.
M1  - (Huang J.) Guangzhou Sport University, Guangzhou, China
T1  - Effects of aquatic high-intensity interval training and moderate-intensity continuous training on body composition, aerobic fitness and vascular function in overweight/obese adults
LA  - English
KW  - adult
KW  - ankle
KW  - arterial stiffness
KW  - arteriosclerosis
KW  - artery blood flow
KW  - bicycle
KW  - body composition
KW  - body weight
KW  - brachial artery
KW  - brachial-ankle pulse wave velocity
KW  - chest circumference
KW  - conference abstract
KW  - controlled study
KW  - exercise
KW  - female
KW  - femur
KW  - fitness
KW  - high intensity interval training
KW  - human
KW  - major clinical study
KW  - male
KW  - maximal oxygen uptake
KW  - moderate intensity continuous training
KW  - obesity
KW  - pneumotachograph
KW  - pulse wave
KW  - randomized controlled trial
KW  - skeletal muscle
KW  - swimming
KW  - therapy
KW  - vascularization
KW  - vasodilatation
KW  - waist circumference
N2  - Objective: The study aimed to investigate the effects of 8-week aquatic high-intensity interval training (HIIT) and moderate-intensity continuous training (MICT) on body composition, aerobic fitness and vascular function in overweight/obese adults. Methods: Forty-one overweight/obese adults were randomly assigned to HIIT or MICT group. HIIT group performed twelve 30-s swimming exercise bouts with the intensity of 90%-95% HRmax with a 60-s rest period between each bout. MICT group performed a 30-min uninterrupted swimming exercise with the intensity of 70%-75% HRmax. Training frequency for both groups was three times a week for 8 weeks. Before and after exercise intervention, Inbody 370 was used to test the body composition of the subjects. Carotid femoral pulse wave conduction velocity (cfPWV) and brachial-ankle pulse wave conduction velocity (baPWV) were used as indicators to evaluate the the central and peripheral artery stiffness, respectively. Brachial artery flow-mediated vasodilation response (FMD) was measured using the non-invasive ultrasound UNEXEF38G system. Maximal oxygen uptake was measured using the power bicycle experiment MasterScreen CPX. Results: Both HIIT and MICT could effectively reduce body weight and BMI. However, HIIT group rather than MICT group showed a significant increase in skeletal muscle and significant decrease in chest circumference and waist circumference after 8 weeks of intervention. Moreover, both HIIT and MICT could effectively increase aerobic fitness and endothelial function. Whereas, no changes in the central and peripheral artery stiffness were seen in neither HIIT group nor MICT group. Conclusion: Both HIIT and MICT swimming interventions at 8 weeks significantly improved body composition and vascular endothelial function in overweight/obese adults, but had no significant effect on central and peripheral arterial stiffness.
ER  - 

TY  - JOUR
M3  - Article
Y1  - 2024
VL  - 327
IS  - 3
SP  - E241
EP  - E257
SN  - 1522-1555
SN  - 0193-1849
JF  - American Journal of Physiology - Endocrinology and Metabolism
JO  - Am. J. Physiol. Endocrinol. Metab.
UR  - http://www.embase.j.sjuku.top/search/results?subaction=viewrecord&id=L2035020277&from=export
U2  - L2035020277
C5  - 38922577
DB  - Embase
DB  - Medline
U3  - 2024-10-24
U4  - 2024-10-28
L2  - http://dx.doi.org/10.1152/ajpendo.00310.2023
DO  - 10.1152/ajpendo.00310.2023
A1  - Batitucci, G.
A1  - Almeida, O.G.
A1  - De Martinis, E.C.P.
A1  - Solar, I.
A1  - Cintra, D.E.
A1  - Freitas, E.C.D.
M1  - (Batitucci G.; Freitas E.C.D.) Department of Food and Nutrition, School of Pharmaceutical Sciences of Araraquara, State University of Sao Paulo, Araraquara, Brazil
M1  - (Almeida O.G.; De Martinis E.C.P., ellenfreitas@usp.br) Ribeirão Preto School of Pharmaceutical Sciences, University of Sao Paulo, Ribeirao Preto, Brazil
M1  - (Solar I.; Freitas E.C.D.) Faculty of Applied Sciences, University of Campinas, Limeira, Brazil
M1  - (Cintra D.E.) Nutritional Genomics Laboratory and Nutrigenomics and Lipids Center, Faculty of Applied Sciences, University of Campinas, Limeira, Brazil
M1  - (Freitas E.C.D.) Laboratory of Exercise Physiology and Metabolism, School of Physical Education, Sports of Ribeirao Preto, University of Sao Paulo, Ribeirao Preto, Brazil
AD  - E.C.P. De Martinis, Ribeirão Preto School of Pharmaceutical Sciences, University of Sao Paulo, Ribeirao Preto, Brazil
T1  - Intermittent fasting and high-intensity interval training do not alter gut microbiota composition in adult women with obesity
LA  - English
KW  - NCT05237154
KW  - acetic acid
KW  - cytokine
KW  - RNA 16S
KW  - short chain fatty acid
KW  - adult
KW  - article
KW  - clinical feature
KW  - controlled study
KW  - feces analysis
KW  - female
KW  - gas chromatography
KW  - high intensity interval training
KW  - human
KW  - intermittent fasting
KW  - intestine flora
KW  - major clinical study
KW  - obesity
KW  - randomized controlled trial
KW  - risk factor
KW  - RNA sequencing
KW  - species composition
KW  - species diversity
N2  - Obesity is advancing at an accelerated pace, and yet its treatment is still an emerging field. Although studies have demonstrated the role of the microbiota in the pathogenesis of obesity, this is the first study to show the effects of intermittent fasting (IF), combined or not with exercise, and high-intensity interval training (HIIT) on the gut microbiota composition in women with obesity. Our hypothesis is that IF combined with HIIT can promote the remodeling of the composition and function of the gut microbiota. Thirty-six women with obesity, aged between 18 and 40 yr, participated in the study. They were randomly divided into three groups: 1) IF associated with HIIT group [IF þ exercise group (EX), n ¼ 15]; 2) HIIT group (EX, n ¼ 11); and 3) IF group (IF, n ¼ 10). Interventions took place over 8 wk, and all assessments were performed preintervention and postintervention. The HIIT circuit was performed 3 times/wk, for 25 min/session. The IF protocol was a 5:2 (2 times/wk). Multiplex analysis of inflammatory cytokines, sequencing of the 16S rRNA gene, and gas chromatography to measure fecal concentrations of short-chain fatty acids (SCFAs) were performed. This study was registered on ClinicalTrials.gov (NCT05237154). Exercise increased fecal acetate concentrations (P ¼ 0.04), but no changes were observed in the composition and functional profile of the microbiota. The interventions did not change the composition of the microbiota, but exercise may play a modulatory role in the production of acetate. This investigation provides clinical insights into the use of IF and HIIT for women with obesity.
ER  - 

TY  - JOUR
M3  - Article
Y1  - 2024
VL  - 14
IS  - 1
SP  - 16558
SN  - 2045-2322
JF  - Scientific reports
JO  - Sci Rep
UR  - http://www.embase.j.sjuku.top/search/results?subaction=viewrecord&id=L644798535&from=export
U2  - L644798535
C5  - 39019997
DB  - Medline
U4  - 2024-07-25
L2  - http://dx.doi.org/10.1038/s41598-024-67331-z
DO  - 10.1038/s41598-024-67331-z
A1  - Song, X.
A1  - Cui, X.
A1  - Su, W.
A1  - Shang, X.
A1  - Tao, M.
A1  - Wang, J.
A1  - Liu, C.
A1  - Sun, Y.
A1  - Yun, H.
M1  - (Song X.; Cui X.; Shang X.; Wang J.) School of Physical Education, Zhejiang Guangsha Vocational and Technical University of Construction, China
M1  - (Song X.) College of Sports Science, Qufu Normal University, Qufu, China
M1  - (Cui X.) Moscow State Academy of Physical Education, Moscow, Russian Federation
M1  - (Su W.) Department of Sports Teaching and Research, Lanzhou University, Lanzhou, China
M1  - (Tao M.) School of Exercise and Health, Shanghai University of Sport, Shanghai, China
M1  - (Liu C., c.liu@bsu.edu.cn; Sun Y., sunyaow123@outlook.com) School of Sport Science, Beijing Sport University, Beijing, China
M1  - (Sun Y., sunyaow123@outlook.com) Yufeng Experimental School, China
M1  - (Yun H.) School of Physical Education, Zhejiang Guangsha Vocational and Technical University of Construction, China
M1  - (Yun H.) School of Sport Science, Beijing Sport University, Beijing, China
T1  - Comparative effects of high-intensity interval training and moderate-intensity continuous training on weight and metabolic health in college students with obesity
LA  - English
KW  - adolescent
KW  - adult
KW  - body composition
KW  - body weight
KW  - comparative study
KW  - controlled study
KW  - exercise
KW  - female
KW  - heart rate
KW  - high intensity interval training
KW  - human
KW  - male
KW  - metabolism
KW  - obesity
KW  - physiology
KW  - procedures
KW  - randomized controlled trial
KW  - student
KW  - therapy
KW  - university
KW  - young adult
N2  - The purpose of this study was to compare the effects of High-Intensity Interval Training (HIIT) and Moderate-Intensity Continuous Training (MICT) on weight, body composition, blood lipid indicators, and metabolic status in college students living with obesity. The study focused on a sample of 40 college students living with obesity, including 20 males and 20 females, aged between 18 and 25. Participants were randomly assigned to either the HIIT group or the MICT group. Both groups underwent an 8-week intervention, consisting of three sessions per week with alternate-day training. The MICT group's training consisted of continuous aerobic exercise for 35 min at 60-70% of maximum heart rate. The HIIT group engaged in 28 min of alternating high-intensity and low-intensity exercise, where the high-intensity phase was at 85-90% of maximum heart rate for 4 min, followed by a 3-min recovery period at 50-60% of maximum heart rate, repeated four times. Both groups underwent heart rate monitoring before and after the training sessions to ensure the accuracy of the training intensity. Within each group, further distinctions were made based on gender, resulting in the following subgroups: Male HIIT group (n = 10), Female HIIT group (n = 10), Male MICT group (n = 10), and Female MICT group (n = 10). Differences in anthropometric and biochemical indicators among the groups were analyzed, and the different effects of the two intervention strategies on the obese college student population were comprehensively evaluated. Compared to the baseline assessment, the HIIT group showed a more favorable declining trend than the MICT group in terms of body morphology and body composition, particularly in the aspect of body fat percentage (BF%). The male HIIT group, female HIIT group, male MICT group, and female MICT group respectively reduced by - 23.71%, - 26.76%, - 9.81%, - 7.16%. Male and female HIIT group experienced a more pronounced decrease compared to the MICT group, with the female HIIT group reducing an additional 3.75% more than the male HIIT group. Regarding intergroup differences, BF% significant differences were shown between male MICT group and the HIIT group (P < 0.05), and female MICT group and the HIIT group (P < 0.01). In terms of biochemical indicators, the HIIT group also presented a more favorable declining trend compared to the MICT group, with male HIIT participants showing more reduction than female HIIT participants, especially in total cholesterol (TC) (10.64%), low-density lipoprotein cholesterol (LDL-C) (11.73%), alanine aminotransferase (ALT) (11.99%), and uric acid (UA) (11.76%). Regarding triglycerides (TG), significant intergroup differences were observed between male MICT and HIIT groups (P < 0.01) and female MICT and HIIT groups (P < 0.01). Concerning ALT, a significant difference was shown between female MICT and HIIT groups (P < 0.01), while no significant difference was observed among male participants. Overall, for college students living with obesity, both HIIT and MICT have shown positive effects. Among these, HIIT demonstrates greater effectiveness compared to MICT in BF% and biochemical markers.
ER  - 

TY  - JOUR
M3  - Article
Y1  - 2024
VL  - 35
IS  - 4-5
SP  - 265
EP  - 271
SN  - 2191-0286
SN  - 0792-6855
JF  - Journal of Basic and Clinical Physiology and Pharmacology
JO  - J. Basic Clin. Physiol. Pharmacol.
UR  - http://www.embase.j.sjuku.top/search/results?subaction=viewrecord&id=L2034728412&from=export
U2  - L2034728412
C5  - 39311083
DB  - Embase
DB  - Medline
U3  - 2024-10-03
U4  - 2024-11-27
L2  - http://dx.doi.org/10.1515/jbcpp-2024-0112
DO  - 10.1515/jbcpp-2024-0112
A1  - Shenoy Basti, A.R.
A1  - Anand, P.
A1  - Chandralekha, N.
A1  - Pinto, J.
A1  - Prabhu, S.M.
M1  - (Shenoy Basti A.R., anahitakini@fathermuller.in; Anand P.) Department of Physiology, 29216 Father Muller Medical College, Mangalore, India
M1  - (Chandralekha N.) Department of Pharmacology, Father Muller Medical College, Mangalore, India
M1  - (Pinto J.) Department of Cardiology, Father Muller Medical College, Mangalore, India
M1  - (Prabhu S.M.) Department of General Medicine, Father Muller Medical College, Mangalore, India
AD  - A.R. Shenoy Basti, Department of Physiology, 29216 Father Muller Medical College, Mangalore, India
T1  - Effect of high-intensity interval training vs. moderate-intensity continuous training on cardiometabolic risk factors in overweight and obese individuals
LA  - English
KW  - bicycle ergometer
KW  - leptin
KW  - lipid
KW  - adult
KW  - article
KW  - bioelectrical impedance analysis
KW  - body composition
KW  - body fat
KW  - body mass
KW  - body weight loss
KW  - cardiometabolic risk factor
KW  - clinical article
KW  - clinical feature
KW  - comparative effectiveness
KW  - controlled study
KW  - female
KW  - high intensity interval training
KW  - human
KW  - lipid blood level
KW  - male
KW  - moderate intensity continuous training
KW  - obesity
KW  - quasi experimental study
KW  - risk factor
KW  - young adult
N2  - Objectives: Our study aims to compare the effects of an 8-week high-intensity interval training (HIIT) vs. moderate-intensity continuous training (MICT) on cardiometabolic risk factors and on serum leptin levels in overweight and obese individuals. Methods: Our quasi-experimental study involved 36 students who were assigned to HIIT, MICT or the control group. Using a bicycle ergometer, participants in the HIIT group performed 25 min of HIIT and those in the MICT group performed 35 min of moderate-intensity continuous exercise for three days a week for 8 weeks. Body composition estimated by bioimpedance analysis, blood lipids and serum leptin were measured pre-exercise and 8 weeks post-exercise. Results: After 8 weeks of exercise, the participants in the MICT group showed a significant reduction in weight (p<0.01) and body mass index (BMI) (p<0.05). In the HIIT group, although weight reduction was noticed, the difference was not statistically significant compared to the pre-exercise values. In the control group, participants had a significant increase in their weight, BMI, and total body fat (p<0.05). On performing an inter-group comparison of the magnitude of change in body weight and BMI over 8 weeks of exercise, no difference was seen between the HIIT and MICT groups. No difference was observed in body fat indices and levels of random blood glucose, blood lipids and serum leptin pre and 8 weeks post-exercise. Conclusions: On comparing the change in body weight and BMI over 8 weeks, no significant difference was found between the HIIT and MICT groups. However, HIIT was notably more time efficient.
ER  - 

TY  - JOUR
M3  - Article
Y1  - 2024
VL  - 14
IS  - 1
SP  - 14631
SN  - 2045-2322
JF  - Scientific reports
JO  - Sci Rep
UR  - http://www.embase.j.sjuku.top/search/results?subaction=viewrecord&id=L644626249&from=export
U2  - L644626249
C5  - 38918508
DB  - Medline
U4  - 2024-07-03
L2  - http://dx.doi.org/10.1038/s41598-024-65444-z
DO  - 10.1038/s41598-024-65444-z
A1  - Domaradzki, J.
A1  - Koźlenia, D.
M1  - (Domaradzki J.; Koźlenia D., dawid.kozlenia@awf.wroc.pl) Unit of Biostructure, Faculty of Physical Education and Sport, Wroclaw University of Health and Sport Sciences, al. I.J. Paderewskiego 35, Wroclaw, Poland
T1  - Cardiovascular and cardiorespiratory effects of high-intensity interval training in body fat responders and non-responders
LA  - English
KW  - adipose tissue
KW  - adolescent
KW  - blood pressure
KW  - body mass
KW  - cardiorespiratory fitness
KW  - female
KW  - heart rate
KW  - high intensity interval training
KW  - human
KW  - male
KW  - physiological adaptation
KW  - physiology
KW  - procedures
N2  - This study aimed to investigate cardiovascular and cardiorespiratory adaptations to exercise intervention among participants who showed higher (responders-RSBFP) and lower (non-responders-NRSBFP) levels of body fat percentage (BFP) responsiveness. Adolescents (42.5% males) participated in a ten-week school-based high-intensity interval training (HIIT), followed by a comparison of BFP, blood pressure (BP), and cardiorespiratory fitness (CRF). RSBFP age of 16.15 ± 0.36 years, body height 170.82 ± 8.16 cm, weight 61.23 ± 12.80 kg, and BMI 20.86 ± 3.29 kg/m2. Meanwhile, NRSBFP age of 16.04 ± 0.36 years, body height 168.17 ± 8.64 cm, weight 57.94 ± 8.62 kg, and BMI 20.47 ± 2.24 kg/m2. HIIT intervention impacted BFP, with a higher decrease in the RSBFP than the NRSBFP (ΔBFPRs = - 2.30 ± 3.51(10.34%) vs. ΔBFPNRs = 1.51 ± 1.54(6.96%) p < 0.001). The primary comparison showed a statistically significant interaction effect in relation to CRF (F(1,71) = 14.12; p < 0.001). Detailed comparisons showed large and significant CRF changes in RSBFP (7.52%; d = 0.86; p < 0.001) but not in NRSBFP (2.01%; d = 0.11; p = 0.576). In addition, RSBFP and NRSBFP benefited equally in SBP (5.49%, d = 0.75; p < 0.001; 4.95%, d = 0.74; p < 0.001, respectively). These findings highlight that exercise benefits on body fat may be mainly related to gains in CRF. Due to substantial intra-individual variability in adaptation, there is a need for personalized intervention tailored for those with different reaction thresholds in body mass components.
ER  - 

TY  - JOUR
M3  - Article
Y1  - 2024
VL  - 47
IS  - 6
SP  - 1074
EP  - 1083
SN  - 1935-5548
SN  - 0149-5992
JF  - Diabetes Care
JO  - Diabetes Care
UR  - http://www.embase.j.sjuku.top/search/results?subaction=viewrecord&id=L2029563669&from=export
U2  - L2029563669
C5  - 38638032
DB  - Embase
DB  - Medline
U3  - 2024-06-10
U4  - 2024-06-11
L2  - http://dx.doi.org/10.2337/dc24-0241
DO  - 10.2337/dc24-0241
A1  - Li, M.
A1  - Li, J.
A1  - Xu, Y.
A1  - Gao, J.
A1  - Cao, Q.
A1  - Ding, Y.
A1  - Xin, Z.
A1  - Lu, M.
A1  - Li, X.
A1  - Song, H.
A1  - Shen, J.
A1  - Hou, T.
A1  - He, R.
A1  - Li, L.
A1  - Zhao, Z.
A1  - Xu, M.
A1  - Lu, J.
A1  - Wang, T.
A1  - Wang, S.
A1  - Lin, H.
A1  - Zheng, R.
A1  - Zheng, J.
A1  - Baker, C.J.
A1  - Lai, S.
A1  - Johnson, N.A.
A1  - Ning, G.
A1  - Twigg, S.M.
A1  - Wang, W.
A1  - Liu, Y.
A1  - Bi, Y.
M1  - (Li M.; Xu Y.; Cao Q.; Ding Y.; Xin Z.; Hou T.; He R.; Li L.; Zhao Z.; Xu M.; Lu J.; Wang T.; Wang S.; Lin H.; Zheng R.; Zheng J.; Ning G.; Wang W., wqingw61@163.com; Bi Y., byf10784@rjh.com.j.sjuku.top) Department of Endocrine and Metabolic Diseases, Shanghai Institute of Endocrine and Metabolic Diseases, Ruijin Hospital, Shanghai Jiao Tong University School of Medicine, Shanghai, China
M1  - (Li M.; Xu Y.; Cao Q.; Ding Y.; Xin Z.; Hou T.; He R.; Li L.; Zhao Z.; Xu M.; Lu J.; Wang T.; Wang S.; Lin H.; Zheng R.; Zheng J.; Ning G.; Wang W., wqingw61@163.com; Bi Y., byf10784@rjh.com.j.sjuku.top) Shanghai National Clinical Research Center for Metabolic Diseases, Key Laboratory for Endocrine and Metabolic Diseases of the National Health Commission of the People’s Republic of China, Shanghai Key Laboratory for Endocrine Tumor, Shanghai National Center for Translational Medicine, Ruijin Hospital, Shanghai Jiao Tong University School of Medicine, Shanghai, China
M1  - (Li J.; Lu M.; Li X.; Liu Y., liuy0529@126.com) Department of Endocrinology, The Third People’s Hospital of Datong, Datong, China
M1  - (Gao J.; Song H.; Shen J.) Songnan Town Community Health Service Center, Baoshan District, Shanghai, China
M1  - (Baker C.J.; Twigg S.M.) Department of Endocrinology, Royal Prince Alfred Hospital, Sydney, NSW, Australia
M1  - (Lai S.) Johns Hopkins University School of Medicine, Baltimore, MD, United States
M1  - (Johnson N.A.) Boden Collaboration of Obesity, Nutrition, Exercise & Eating Disorders, University of Sydney, Sydney, NSW, Australia
AD  - W. Wang, Department of Endocrine and Metabolic Diseases, Shanghai Institute of Endocrine and Metabolic Diseases, Ruijin Hospital, Shanghai Jiao Tong University School of Medicine, Shanghai, China
AD  - Y. Liu, Department of Endocrinology, The Third People’s Hospital of Datong, Datong, China
AD  - Y. Bi, Department of Endocrine and Metabolic Diseases, Shanghai Institute of Endocrine and Metabolic Diseases, Ruijin Hospital, Shanghai Jiao Tong University School of Medicine, Shanghai, China
T1  - Effect of 5:2 Regimens: Energy-Restricted Diet or Low-Volume High-Intensity Interval Training Combined With Resistance Exercise on Glycemic Control and Cardiometabolic Health in Adults With Overweight/Obesity and Type 2 Diabetes: A Three-Arm Randomized Controlled Trial
LA  - English
KW  - NCT03839667
KW  - autoanalyzer
KW  - bicycle ergometer
KW  - electronic device
KW  - high performance liquid chromatograph
KW  - MRI scanner
KW  - telephone
KW  - carbohydrate
KW  - hemoglobin A1c
KW  - hexokinase
KW  - high density lipoprotein cholesterol
KW  - low density lipoprotein cholesterol
KW  - triacylglycerol
KW  - adult
KW  - aerobic exercise
KW  - alcohol consumption
KW  - article
KW  - artifact
KW  - bariatric surgery
KW  - behavior change
KW  - bioelectrical impedance analysis
KW  - blood glucose monitoring
KW  - body composition
KW  - body fat percentage
KW  - body mass
KW  - breast feeding
KW  - caloric intake
KW  - caloric restriction
KW  - cardiometabolic health
KW  - controlled study
KW  - coronavirus disease 2019
KW  - diabetes mellitus
KW  - diet
KW  - electronic medical record
KW  - exercise
KW  - fatty liver
KW  - female
KW  - follow up
KW  - foot ulcer
KW  - glucose blood level
KW  - glycemic control
KW  - health center
KW  - heart rate
KW  - high intensity interval training
KW  - high performance liquid chromatography
KW  - homeostasis model assessment
KW  - human
KW  - hypoglycemia
KW  - insulin resistance
KW  - insulin treatment
KW  - kidney function
KW  - lean body weight
KW  - major clinical study
KW  - male
KW  - non insulin dependent diabetes mellitus
KW  - nuclear magnetic resonance imaging
KW  - obesity
KW  - oral glucose tolerance test
KW  - physical activity
KW  - polypectomy
KW  - pregnancy
KW  - prevalence
KW  - proton density fat fraction
KW  - questionnaire
KW  - randomized controlled trial
KW  - remission
KW  - resistance training
KW  - sensitivity analysis
KW  - training
KW  - waist circumference
C4  - Biorad
C4  - Hoffmann La Roche(Germany)
C4  - Omron(Japan)
C4  - Philips
N2  - OBJECTIVE We aimed to examine the effects of a 5:2 diet (2 days per week of energy restriction by formula diet) or an exercise (2 days per week of high-intensity interval training and resistance training) intervention compared with routine lifestyle education (control) on glycemic control and cardiometabolic health among adults with overweight/obesity and type 2 diabetes. RESEARCH DESIGN AND METHODS This two-center, open-label, three-arm, parallel-group, randomized controlled trial recruited 326 participants with overweight/obesity and type 2 diabetes and randomized them into 12 weeks of diet intervention (n = 109), exercise intervention (n = 108), or lifestyle education (control) (n =109). The primary outcome was the change of glycemic control measured as glycated hemoglobin (HbA1c) between the diet or exercise intervention groups and the control group after the 12-week intervention. RESULTS The diet intervention significantly reduced HbA1c level (%) after the 12-week intervention (-0.72, 95% CI-0.95 to-0.48) compared with the control group (-0.37, 95% CI-0.60 to-0.15) (diet vs. control-0.34, 95% CI-0.58 to-0.11, P = 0.007). The reduction in HbA1c level in the exercise intervention group (-0.46, 95% CI-0.70 to-0.23) did not significantly differ from the control group (exercise vs. control-0.09, 95% CI-0.32 to 0.15, P = 0.47). The exercise intervention group was superior in maintaining lean body mass. Both diet and exercise interventions induced improvements in adiposity and hepatic steatosis. CONCLUSIONS These findings suggest that the medically supervised 5:2 energy-restricted diet could provide an alternative strategy for improving glycemic control and that the exercise regimen could improve body composition, although it inadequately improved glycemic control.
ER  - 

TY  - JOUR
M3  - Article
Y1  - 2024
VL  - 39
IS  - 4
SP  - 348
EP  - 357
SN  - 1778-4131
SN  - 0765-1597
JF  - Science and Sports
JO  - Sci. Sports
UR  - http://www.embase.j.sjuku.top/search/results?subaction=viewrecord&id=L2032338968&from=export
U2  - L2032338968
DB  - Embase
U3  - 2024-05-22
U4  - 2024-06-11
L2  - http://dx.doi.org/10.1016/j.scispo.2023.09.002
DO  - 10.1016/j.scispo.2023.09.002
A1  - Lin, W.W.
A1  - Su, H.
A1  - Lan, X.Y.
A1  - Ni, Q.Y.
A1  - Wang, X.Y.
A1  - Cui, K.Y.
A1  - Zhang, L.
M1  - (Lin W.W.; Ni Q.Y.; Wang X.Y.; Cui K.Y.; Zhang L., zhangli@ciss.cn) China Institute of Sport Science, Beijing, China
M1  - (Lin W.W.) Zhejiang College of Sports, Zhejiang Hangzhou, China
M1  - (Su H.) Kaifeng University, Henan Kaifeng, China
M1  - (Lan X.Y.) Beijing Institute of Sports Science, Beijing, China
AD  - L. Zhang, China Institute of Sport Science, Beijing, China
T1  - Effects of high-intensity interval training (HIIT) and maximum fat oxidation intensity training (MFOIT) on body composition, inflammation in overweight and obese adults
T2  - Effets des différents modes d'exercice sur la composition corporelle et la réponse inflammatoire chez les adultes en surpoids et obèses
LA  - English
LA  - French
KW  - interleukin 10
KW  - interleukin 1beta
KW  - interleukin 6
KW  - adult
KW  - article
KW  - body composition
KW  - body fat percentage
KW  - body weight
KW  - cardiopulmonary function
KW  - controlled study
KW  - duration
KW  - exercise
KW  - fat mass
KW  - female
KW  - high intensity interval training
KW  - human
KW  - human experiment
KW  - inflammation
KW  - male
KW  - maximal oxygen uptake
KW  - muscle mass
KW  - nonparametric test
KW  - obese patient
KW  - obesity
KW  - oxidation
KW  - questionnaire
N2  - Background: The purpose was to compare the effects of a 12-week HIIT and MFOIT on body composition and the levels of IL-1β, IL-6, and IL-10 in overweight and obese adults. Methods: Fifty-three physically inactive adults (19 males and 34 females) were randomly assigned: a control group (CON, n = 17), an HIIT group (n = 17) performing 4 × 3 minutes of exercise at 80% VO2max interspersed with 50% VO2max (weeks 1–4) and 90% VO2max interspersed with 60% VO2max (weeks 5–12), and MFOIT (n = 19) performing 40 minutes (weeks 1–4), 50 minutes (weeks 5–8), and 60 minutes (weeks 9–12) of exercise at the intensity that maximizes fat oxidation. Body fat percentage, muscle mass, fat mass, and the levels of IL-1β, IL-6, and IL-10 were assessed at baseline and after the 12-week training period. Results: (1) The indices of body composition followed a normal distribution and were analyzed using analysis of variance. Both MFOIT and HIIT showed significant time effects on body weight, body fat percentage, and fat mass. (2) The immune indices did not follow a normal distribution, therefore, non-parametric tests were used. No significant intergroup effects were found on the immune indices across all groups, although IL-6 levels were significantly increased after MFOIT. IL-1β levels were significantly higher after both MFOIT and HIIT. Conclusion: This study demonstrates that both HIIT and MFOIT are effective in reducing body fat and body fat percentage, thus improving body composition. Additionally, MFOIT significantly increased IL-6 concentration compared to HIIT, potentially due to differences in exercise duration. Chinese Clinical Trial Registry number: ChiCTR1900022315 (registration date: 4 April 2019).
ER  - 

TY  - JOUR
M3  - Article
Y1  - 2024
VL  - 23
IS  - 2
SP  - 317
EP  - 325
SN  - 1303-2968
JF  - Journal of sports science & medicine
JO  - J Sports Sci Med
UR  - http://www.embase.j.sjuku.top/search/results?subaction=viewrecord&id=L644446153&from=export
U2  - L644446153
C5  - 38841630
DB  - Medline
U4  - 2024-06-12
L2  - http://dx.doi.org/10.52082/jssm.2024.317
DO  - 10.52082/jssm.2024.317
A1  - Makaje, N.
A1  - Ruangthai, R.
A1  - Sae-Tan, S.
M1  - (Makaje N.; Ruangthai R.) Department of Sports Science and Health, Faculty of Sports Science, Kasetsart University, Bangkok, Thailand
M1  - (Sae-Tan S.) Department of Food Science and Technology, Faculty of Agro-Industry, Kasetsart University, Bangkok, Thailand
T1  - Effects of Omega-3 Supplementation on the Delayed Onset Muscle Soreness after Cycling High Intensity Interval Training in Overweight or Obese Males
LA  - English
KW  - biological marker
KW  - C reactive protein
KW  - creatine kinase
KW  - omega 3 fatty acid
KW  - adult
KW  - blood
KW  - controlled study
KW  - cycling
KW  - dietary supplement
KW  - double blind procedure
KW  - drug effect
KW  - etiology
KW  - high intensity interval training
KW  - human
KW  - leukocyte count
KW  - male
KW  - metabolism
KW  - myalgia
KW  - obesity
KW  - physiology
KW  - prevention and control
KW  - randomized controlled trial
KW  - sedentary lifestyle
KW  - skeletal muscle
KW  - therapy
KW  - young adult
N2  - People with overweight or obesity preferred high-intensity interval training (HIIT) due to the time-efficiency and pleasure. However, HIIT leads to delayed onset muscle soreness (DOMS). The present study aimed to investigate the effects of omega-3 supplementation on DOMS, muscle damage, and acute inflammatory markers induced by cycling HIIT in untrained males with overweight or obesity. A randomized, double-blinded study was used in the present study. Twenty-four males with a sedentary lifestyle were randomly assigned to either receive omega-3 (O3) (4 g fish oil) or placebo (Con). Subjects consumed the capsules for 4 weeks and performed cycling HIIT at the 4th week. After 4 weeks-intervention, the omega-3 index of O3 group increased by 52.51% compared to the baseline. All subjects performed HIIT at 4th week. The plasma creatine kinase (CK) level of Con group increased throughout 48h after HIIT. While the CK level of O3 group increased only immediately and 24h after HIIT and decreased at 48h after HIIT. The white blood cell count (WBC) of Con group increased immediately after the HIIT, while O3 group did not show such increase. There was no change of CRP in both groups. O3 group had a higher reduction of calf pain score compared to Con group. O3 group also showed a recovery of leg strength faster than Con group. Omega-3 supplementation for 4 weeks lower increased CK level, reduced calf pain score, and recovery leg strength, DOMS markers after cycling HIIT.
ER  - 

TY  - JOUR
M3  - Article
Y1  - 2024
VL  - 28
IS  - 14
SP  - 2274
EP  - 2281
SN  - 2095-4344
JF  - Chinese Journal of Tissue Engineering Research
JO  - Chin. J. Tissue Eng. Res.
UR  - http://www.embase.j.sjuku.top/search/results?subaction=viewrecord&id=L2025133005&from=export
U2  - L2025133005
DB  - Embase
U4  - 2023-09-22
L2  - http://dx.doi.org/10.12307/2024.290
DO  - 10.12307/2024.290
A1  - Renfan, L.
A1  - Liting, L.
A1  - Yi, W.
A1  - Lu, W.
M1  - (Renfan L.) The Engineering & Technical College of Chengdu University of Technology, Sichuan Province, Leshan, China
M1  - (Renfan L.; Liting L.; Yi W.; Lu W.) Teaching and Research Section of Sport Anatomy, Chengdu Sport University, Sichuan Province, Chengdu, China
AD  - W. Lu, Teaching and Research Section of Sport Anatomy, Chengdu Sport University, Sichuan Province, Chengdu, China
T1  - Effects of high-intensity interval training and moderate-intensity continuous training on body composition and glucose metabolism in overweight or obese patients with type 2 diabetes: a Meta-analysis
LA  - Chinese
KW  - glucose
KW  - glycated hemoglobin
KW  - hemoglobin A1c
KW  - article
KW  - body composition
KW  - body mass
KW  - exercise
KW  - fasting blood glucose level
KW  - glucose metabolism
KW  - glycemic control
KW  - high intensity interval training
KW  - HOMA index
KW  - human
KW  - insulin resistance
KW  - insulin sensitivity
KW  - meta analysis
KW  - moderate intensity continuous training
KW  - non insulin dependent diabetes mellitus
KW  - obesity
KW  - outcome assessment
KW  - sensitivity analysis
KW  - six minute walk test
KW  - waist circumference
N2  - OBJECTIVE: To systematically evaluate the effects of high-intensity interval training (HIIT) and moderate-intensity continuous training (MICT) on body composition and glucose metabolism-related indexes in overweight or obese patients with type 2 diabetes and to compare the improvement effect of the two exercise modalities, thereby providing a reference basis for the development of exercise prescription for overweight or obese patients with type 2 diabetes. METHODS: The Cochrane Library, PubMed, EMbase, Web of Science, CNKI, CBM, WanFang, and ClinicalTrials.gov were searched for randomized controlled trials comparing the effects of HIIT and MICT interventions on body composition and glucose metabolism-related indicators in overweight or obese patients with type 2 diabetes. The search was conducted from database inception to June 2022. Meta-analysis of outcome indicators was performed using RevMan 5.4. RESULTS: (1) A total of 13 randomized controlled trials with 371 subjects were included, and the overall quality of the included studies was relatively high. (2) There was no significant difference in the improvement of body composition between HIIT and MICT [body mass: weighted mean difference (WMD)=2.44, 95% confidence interval (CI): -3.01-7.89, P > 0.05; body mass index: WMD=0.28, 95%CI: -1.21-1.77, P > 0.05; waist circumference: WMD=2.16, 95% CI: -2.04-6.35, P > 0.05; body fat percentage: WMD=0.47, 95%CI: -2.11-3.05, P > 0.05). (3) The results of subgroup analysis showed that there was a significant difference in body mass and body mass index between the “training cycle ≥ 12 weeks” subgroup and the “training frequency ≤ 3 times/week” subgroup (training cycle ≥ 12 weeks subgroup: WMD=4.25, 95% CI: 0.90-7.59, P=0.01; WMD=2.71, 95%CI: 1.92-3.51, P < 0.000 01; training frequency ≤ 3 times/week subgroup: WMD=5.14, 95%CI: 1.7-8.57, P=0.003; WMD=1.67, 95% CI: 0.66-2.67, P=0.001). (4) The results of sensitivity analysis showed that there was a significant difference in body fat percentage between the HIIT and MICT groups (WMD=2.17, 95% CI: 1.20-3.14, P < 0.000 1), while there was no significant difference in the improvement of glucose metabolism between the HIIT and MICT groups (fasting blood glucose: WMD=0.31, 95% CI: -0.17-0.79, P > 0.05; glycosylated hemoglobin: WMD=0.01, 95% CI: -0.19-0.20, P > 0.05; insulin resistance index: WMD=-0.14, 95%CI: -0.71-0.42, P > 0.05). (5) The results of subgroup analysis showed that fasting blood glucose was significantly different in the subgroup of “training frequency ≤ 3 times/week” (WMD=0.92, 95% CI: 0.25-1.60, P=0.007) and glycosylated hemoglobin was significantly different in the “training frequency > 3 times/week” subgroup (WMD=-0.2, 95% CI: -0.3 to -0.1, P < 0.000 1). CONCLUSION: Overall, there is no significant difference between HIIT and MICT in improving body composition such as body mass, body mass index, waist circumference, body fat percentage as well as improving glucose metabolic indexes such as fasting blood glucose, glycated hemoglobin and insulin resistance index in overweight or obese patients with type 2 diabetes. When the training period is ≥ 12 weeks and the training frequency is ≤ 3 times/week, MICT has a better effect on the improvement of body mass as well as body mass index.
ER  - 

TY  - JOUR
M3  - Conference Abstract
Y1  - 2024
VL  - 42
SP  - 11
SN  - 2504-3145
JF  - Portuguese Journal of Public Health
JO  - Port J Public Health
UR  - http://www.embase.j.sjuku.top/search/results?subaction=viewrecord&id=L644617944&from=export
U2  - L644617944
DB  - Embase
U4  - 2024-12-12
L2  - http://dx.doi.org/10.1159/000539013
DO  - 10.1159/000539013
A1  - Gonçalves, C.
A1  - Bravo, J.
A1  - Pais, J.
A1  - Raimundo, A.
M1  - (Gonçalves C.; Bravo J.; Raimundo A.) Departamento de Desporto e Saúde, Escola de Saúde e Desenvolvimento Humano, Universidade de Évora, Évora, Portugal
M1  - (Gonçalves C.; Bravo J.; Raimundo A.) Comprehensive Health Research Centre, Universidade de Évora, Évora, Portugal
M1  - (Pais J.) Hospital Espírito Santo de Évora, Évora, Portugal
AD  - C. Gonçalves, Departamento de Desporto e Saúde, Escola de Saúde e Desenvolvimento Humano, Universidade de Évora, Évora, Portugal
T1  - Exercise-based Programs for cardiac patients: HIIT vs MICT - A Randomized Controlled Trial comparing Fat Loss and Blood Biomarkers
LA  - English
KW  - biological marker
KW  - hemoglobin A1c
KW  - thyrotropin
KW  - adult
KW  - body fat
KW  - cardiac patient
KW  - cardiovascular disease
KW  - cardiovascular risk factor
KW  - conference abstract
KW  - continuous training
KW  - controlled study
KW  - coronary artery disease
KW  - exercise
KW  - fat mass
KW  - female
KW  - healthy lifestyle
KW  - heart rate
KW  - high intensity interval training
KW  - human
KW  - major clinical study
KW  - male
KW  - outcome assessment
KW  - randomized controlled trial
KW  - therapy
KW  - treadmill exercise
KW  - waist circumference
N2  - Objective: The aim of this study was to investigate the effects of two exercise-based programs using two short-term (six-week) protocols: High-intensity interval training (HIIT) and moderateintensity continuous training (MICT), compared to the control group in fat loss and blood biomarkers. Methods: 72 patients with coronary artery disease (CAD) were individually randomized (1:1:1) into three groups: HIIT, MICT, and control. Both training programs consisted of 6 weeks of supervised treadmill exercise, three sessions per week. The MICT at ≈70-75% of heart rate (HR) peak and HIIT at ≈85-95% of HRpeak. The control group were given recommendations to adopt healthy lifestyles. Outcome measurements included an assessment of anthropometric variables (DXA) and blood biomarkers. Results: The HIIT group demonstrated greater improvements comparing to MICT in body fat mass (Δm2-m1% HIIT: 4.5%, p < .001 vs. Δm2-m1% MICT: 3.2%, p < .001), waist circumference (Δm2-m1% HIIT: 4.1%, p = .002 vs. Δm2-m1% MICT: 2.5%, p = .002), HbA1c (Δm2-m1% HIIT: 10.4%, p < .001 vs. Δm2- m1% MICT: 32.3%, p < .001) and TSH (Δm2-m1% HIIT: 16.5%, p = .007 vs. Δm2-m1% MICT: 3.1%, p = .201). Both HIIT and MICT exercise protocols promoted a significant improvement in anthropometric variables and blood biomarkers compared to the control group. Conclusions: This RCT showed that both training programs were equally effective in improving fat loss and blood biomarkers in CAD patients, but the HIIT group showed further improvements compared to MICT. On the contrary, not doing any type of exercise-based program after a cardiovascular problem has shown worse results.
ER  - 

TY  - JOUR
M3  - Article
Y1  - 2024
VL  - 73
IS  - 2
SP  - 273
EP  - 284
SN  - 1802-9973
JF  - Physiological research
JO  - Physiol Res
UR  - http://www.embase.j.sjuku.top/search/results?subaction=viewrecord&id=L644195258&from=export
U2  - L644195258
C5  - 38710057
DB  - Medline
U4  - 2024-05-14
A1  - Yuan, X.-M.
A1  - Xiang, M.-Q.
A1  - Ping, Y.
A1  - Zhang, P.-W.
A1  - Liu, Y.-T.
A1  - Liu, X.-W.
A1  - Wei, J.
A1  - Tang, Q.
A1  - Zhang, Y.
M1  - (Yuan X.-M.) School of Sports and Health, Nanjing Sport Institute, Nanjing, China
M1  - (Xiang M.-Q.; Ping Y.; Zhang P.-W.; Liu Y.-T.; Liu X.-W.; Wei J.; Tang Q.; Zhang Y.)
T1  - Beneficial Effects of High-Intensity Interval Training and Dietary Changes Intervention on Hepatic Fat Accumulation in HFD-Induced Obese Rats
LA  - English
KW  - animal
KW  - animal experiment
KW  - high intensity interval training
KW  - lipid diet
KW  - lipid metabolism
KW  - liver
KW  - male
KW  - metabolism
KW  - obesity
KW  - physiology
KW  - rat
KW  - Sprague Dawley rat
N2  - Lifestyle intervention encompassing nutrition and physical activity are effective strategies to prevent progressive lipid deposition in the liver. This study aimed to explore the effect of dietary change, and/or high-intensity interval training (HIIT) on hepatic lipid accumulation in high fat diet (HFD)-induced obese rats. We divided lean rats into lean control (LC) or HIIT groups (LH), and obese rats into obese normal chow diet (ND) control (ONC) or HIIT groups (ONH) and obese HFD control (OHC) or HIIT groups (OHH). We found that dietary or HIIT intervention significantly decreased body weight and the risk of dyslipidemia, prevented hepatic lipid accumulation. HIIT significantly improved mitochondrial fatty acid oxidation through upregulating mitochondrial enzyme activities, mitochondrial function and AMPK/PPARalpha/CPT1alpha pathway, as well as inhibiting hepatic de novo lipogenesis in obese HFD rats. These findings indicate that dietary alone or HIIT intervention powerfully improve intrahepatic storage of fat in diet induced obese rats. Keywords: Obesity, Exercise, Diet, Mitochondrial function, Lipid deposition.
ER  - 

TY  - JOUR
M3  - Article
Y1  - 2024
VL  - 16
IS  - 4
SN  - 1753-0407
SN  - 1753-0393
JF  - Journal of Diabetes
JO  - J. Diabetes
UR  - http://www.embase.j.sjuku.top/search/results?subaction=viewrecord&id=L2029358145&from=export
U2  - L2029358145
C5  - 38599845
DB  - Embase
DB  - Medline
U3  - 2024-04-15
U4  - 2024-04-17
L2  - http://dx.doi.org/10.1111/1753-0407.13540
DO  - 10.1111/1753-0407.13540
A1  - Li, X.
A1  - Yang, J.Y.
A1  - Hu, W.Z.
A1  - Ruan, Y.
A1  - Chen, H.Y.
A1  - Zhang, Q.
A1  - Zhang, Z.
A1  - Ding, Z.S.
M1  - (Li X.; Yang J.Y.; Hu W.Z.; Ruan Y.; Chen H.Y.; Zhang Q.; Zhang Z., zhangzhe@tyxx.ecnu.edu.cn; Ding Z.S., szding@ied.ecnu.edu.cn) Key Laboratory of Adolescent Health Assessment and Exercise Intervention of Ministry of Education, East China Normal University, Shanghai, China
M1  - (Li X.; Yang J.Y.; Hu W.Z.; Ruan Y.; Chen H.Y.; Zhang Q.; Zhang Z., zhangzhe@tyxx.ecnu.edu.cn; Ding Z.S., szding@ied.ecnu.edu.cn) College of Physical Education & Health, East China Normal University, Shanghai, China
AD  - Z. Zhang, College of Physical Education & Health, East China Normal University, Shanghai, China
AD  - Z.S. Ding, Key Laboratory of Adolescent Health Assessment and Exercise Intervention of Ministry of Education, East China Normal University, Shanghai, China
T1  - Mitochondria-associated membranes contribution to exercise-mediated alleviation of hepatic insulin resistance: Contrasting high-intensity interval training with moderate-intensity continuous training in a high-fat diet mouse model
LA  - English
KW  - eosin
KW  - hematoxylin
KW  - high density lipoprotein
KW  - inositol 1,4,5 trisphosphate receptor
KW  - triacylglycerol
KW  - voltage dependent anion channel 1
KW  - animal experiment
KW  - animal model
KW  - animal tissue
KW  - article
KW  - C57BL 6 mouse
KW  - controlled study
KW  - exercise
KW  - fatty liver
KW  - glucose tolerance test
KW  - high intensity interval training
KW  - insulin resistance
KW  - insulin tolerance test
KW  - lipid diet
KW  - male
KW  - metabolic inhibition
KW  - mitochondrial membrane
KW  - moderate intensity continuous training
KW  - mouse
KW  - nonhuman
KW  - Pi3K/Akt signaling
KW  - protein expression level
KW  - protein localization
KW  - protein phosphorylation
KW  - triacylglycerol blood level
KW  - triglyceride-to-high-density lipoprotein-cholesterol ratio
N2  - Objective: Mitochondria-associated membranes (MAMs) serve pivotal functions in hepatic insulin resistance (IR). Our aim was to explore the potential role of MAMs in mitigating hepatic IR through exercise and to compare the effects of different intensities of exercise on hepatic MAMs formation in high-fat diet (HFD) mice. Methods: Male C57BL/6J mice were fed an HFD and randomly assigned to undergo supervised high-intensity interval training (HIIT) or moderate-intensity continuous training (MICT). IR was evaluated using the serum triglyceride/high-density lipoprotein cholesterol ratio (TG/HDL-C), glucose tolerance test (GTT), and insulin tolerance test (ITT). Hepatic steatosis was observed using hematoxylin–eosin (H&E) and oil red O staining. The phosphatidylinositol 3-kinase/protein kinase B/glycogen synthase kinase 3 beta (PI3K-AKT-GSK3β) signaling pathway was assessed to determine hepatic IR. MAMs were evaluated through immunofluorescence (colocalization of voltage-dependent anion-selective channel 1 [VDAC1] and inositol 1,4,5-triphosphate receptor [IP3R]). Results: After 8 weeks on an HFD, there was notable inhibition of the hepatic PI3K/Akt/GSK3β signaling pathway, accompanied by a marked reduction in hepatic IP3R-VDAC1 colocalization levels. Both 8-week HIIT and MICT significantly enhanced the hepatic PI3K/Akt/GSK3β signaling and colocalization levels of IP3R-VDAC1 in HFD mice, with MICT exhibiting a stronger effect on hepatic MAMs formation. Furthermore, the colocalization of hepatic IP3R-VDAC1 positively correlated with the expression levels of phosphorylation of protein kinase B (p-AKT) and phosphorylation of glycogen synthase kinase 3 beta (p-GSK3β), while displaying a negative correlation with serum triglyceride/high-density lipoprotein cholesterol levels. Conclusion: The reduction in hepatic MAMs formation induced by HFD correlates with the development of hepatic IR. Both HIIT and MICT effectively bolster hepatic MAMs formation in HFD mice, with MICT demonstrating superior efficacy. Thus, MAMs might wield a pivotal role in exercise-induced alleviation of hepatic IR. (Figure presented.).
ER  - 

TY  - JOUR
M3  - Article
Y1  - 2024
VL  - 20
IS  - 1
SN  - 1573-3890
SN  - 1573-3882
JF  - Metabolomics
JO  - Metabolomics
UR  - http://www.embase.j.sjuku.top/search/results?subaction=viewrecord&id=L2027542483&from=export
U2  - L2027542483
C5  - 38141101
DB  - Embase
DB  - Medline
U3  - 2023-12-28
U4  - 2024-01-04
L2  - http://dx.doi.org/10.1007/s11306-023-02071-1
DO  - 10.1007/s11306-023-02071-1
A1  - Cipryan, L.
A1  - Kosek, V.
A1  - García, C.J.
A1  - Dostal, T.
A1  - Bechynska, K.
A1  - Hajslova, J.
A1  - Hofmann, P.
M1  - (Cipryan L.; Dostal T.) Department of Human Movement Studies and Human Motion Diagnostic Centre, The University of Ostrava, Ostrava, Czech Republic
M1  - (Kosek V., Vit.Kosek@vscht.cz; García C.J.; Bechynska K.; Hajslova J.) Department of Food Analysis and Nutrition, Faculty of Food and Biochemical Technology, University of Chemistry and Technology, Prague, Czech Republic
M1  - (Hofmann P.) Institute of Human Movement Science, Sport and Health, Exercise Physiology, Training and Training Therapy Research Group, University of Graz, Graz, Austria
AD  - V. Kosek, Department of Food Analysis and Nutrition, Faculty of Food and Biochemical Technology, University of Chemistry and Technology, Prague, Czech Republic
T1  - A lipidomic and metabolomic signature of a very low-carbohydrate high-fat diet and high-intensity interval training: an additional analysis of a randomized controlled clinical trial
LA  - English
KW  - NCT03934476
KW  - data analysis software
KW  - high performance liquid chromatograph
KW  - Polar M430
KW  - smart watch
KW  - 2 propanol
KW  - 4 hydroxybutyric acid
KW  - acyl carnitine
KW  - ammonium acetate
KW  - ammonium formate
KW  - antihypertensive agent
KW  - antilipemic agent
KW  - carbohydrate
KW  - ceramide
KW  - cholesterol ester
KW  - dimethylphosphatidylethanolamine
KW  - fatty acyl ester
KW  - glycerophospholipid
KW  - hydroxy fatty acid
KW  - lysophosphatidyletanolamine
KW  - lysophsphatidylcholine
KW  - methanol
KW  - phosphatidylcholine
KW  - phosphatidylethanolamine
KW  - phosphatidylinositol
KW  - plasmalogen
KW  - plasmenyl
KW  - saturated fatty acid
KW  - sphingomyelin
KW  - theobromine
KW  - triacylglycerol
KW  - unclassified drug
KW  - adult
KW  - alcohol consumption
KW  - alcoholic beverage
KW  - article
KW  - biochemical analysis
KW  - body composition
KW  - body mass
KW  - body weight
KW  - breast feeding
KW  - cardiopulmonary function
KW  - cardiorespiratory fitness
KW  - controlled study
KW  - cumulative scale
KW  - diet therapy
KW  - female
KW  - high intensity interval training
KW  - human
KW  - kinetics
KW  - lipid analysis
KW  - lipid diet
KW  - lipidomics
KW  - low carbohydrate diet
KW  - major clinical study
KW  - male
KW  - mass spectrometry
KW  - metabolomics
KW  - multivariate analysis
KW  - obesity
KW  - outcomes research
KW  - personalized medicine
KW  - physical activity
KW  - pregnancy
KW  - randomized controlled trial
KW  - sample size
KW  - sport facility
KW  - ultra performance liquid chromatography
KW  - X ray absorptiometry
KW  - Agilent 1290
KW  - Polar M430
C3  - Agilent 1290(Agilent,United States)
C3  - Polar M430(Polar Electro,Finland)
C2  - Sigma Aldrich(Czech Republic)
C2  - Merck(Germany)
C4  - Polar Electro(Finland)
C4  - Agilent(United States)
N2  - Introduction: Regular physical activity and dietary variety are modifiable and influential factors of health outcomes. However, the cumulative effects of these behaviors are not well understood. Metabolomics may have a promising research potential to extend our knowledge and use it in the attempts to find a long-term and sustainable personalized approach in exercise and diet recommendations. Objective: The main aim was to investigate the effect of the 12 week very low carbohydrate high fat (VLCHF) diet and high-intensity interval training (HIIT) on lipidomic and metabolomic profiles in individuals with overweight and obesity. Methods: The participants (N = 91) were randomly allocated to HIIT (N = 22), VLCHF (N = 25), VLCHF + HIIT (N = 25) or control (N = 19) groups for 12 weeks. Fasting plasma samples were collected before the intervention and after 4, 8 and 12 weeks. The samples were then subjected to untargeted lipidomic and metabolomic analyses using reversed phase ultra-high-performance liquid chromatography coupled to high-resolution mass spectrometry. Results: The VLCHF diet affected plasma lipids considerably while the effect of HIIT was unremarkable. Already after 4 weeks of intervention substantial changes of plasma lipids were found in both VLCHF diet groups. The changes persisted throughout the entire 12 weeks of the VLCHF diet. Specifically, acyl carnitines, plasmalogens, fatty acyl esters of hydroxy fatty acid, sphingomyelin, ceramides, cholesterol esters, fatty acids and 4-hydroxybutyric were identified as lipid families that increased in the VLCHF diet groups whereas lipid families of triglycerides and glycerophospholipids decreased. Additionally, metabolomic analysis showed a decrease of theobromine. Conclusions: This study deciphers the specific responses to a VLCHF diet, HIIT and their combination by analysing untargeted lipidomic and metabolomic profile. VLCHF diet caused divergent changes of plasma lipids and other metabolites when compared to the exercise and control group which may contribute to a better understanding of metabolic changes and the appraisal of VLCHF diet benefits and harms. Clinical Trial Registry number: NCT03934476, registered 1st May 2019 https://clinicaltrials.gov/ct2/show/NCT03934476?term=NCT03934476&draw=2&rank=1 .
ER  - 

TY  - JOUR
M3  - Article
Y1  - 2024
VL  - 49
IS  - 2
SP  - 236
EP  - 249
SN  - 1715-5320
JF  - Applied physiology, nutrition, and metabolism = Physiologie appliquee, nutrition et metabolisme
JO  - Appl Physiol Nutr Metab
UR  - http://www.embase.j.sjuku.top/search/results?subaction=viewrecord&id=L642533088&from=export
U2  - L642533088
C5  - 37852013
DB  - Medline
U3  - 2023-10-24
U4  - 2024-02-09
L2  - http://dx.doi.org/10.1139/apnm-2023-0286
DO  - 10.1139/apnm-2023-0286
A1  - Tincknell, J.B.
A1  - Kugler, B.A.
A1  - Spicuzza, H.
A1  - Berger, N.
A1  - Yan, H.
A1  - You, T.
A1  - Zou, K.
M1  - (Tincknell J.B.; Kugler B.A.; Spicuzza H.; Berger N.; Yan H.; You T.; Zou K.) Department of Exercise and Health SciencesManning College of Nursing and Health Sciences, University of Massachusetts Boston, Boston, United States
T1  - High-intensity interval training attenuates impairment in regulatory protein machinery of mitochondrial quality control in skeletal muscle of diet-induced obese mice
LA  - English
KW  - glucose
KW  - animal
KW  - C57BL mouse
KW  - high intensity interval training
KW  - insulin resistance
KW  - lipid diet
KW  - male
KW  - metabolism
KW  - mouse
KW  - mouse mutant
KW  - physiology
KW  - skeletal muscle
N2  - Mitochondrial quality control processes are essential in governing mitochondrial integrity and function. The purpose of the study was to examine the effects of 10 weeks of high-intensity interval training (HIIT) on the regulatory protein machinery of skeletal muscle mitochondrial quality control and whole-body glucose homeostasis in diet-induced obese mice. Male C57BL/6 mice were assigned to low-fat diet (LFD) or high-fat diet (HFD) group. After 10 weeks, HFD-fed mice were divided into sedentary and HIIT (HFD + HIIT) groups for another 10 weeks (n = 9/group). Graded exercise test, glucose and insulin tolerance tests, mitochondrial respiration, and protein markers of mitochondrial quality control processes were determined. HFD-fed mice exhibited lower ADP-stimulated mitochondrial respiration (p < 0.05). However, 10 weeks of HIIT prevented this impairment (p < 0.05). Importantly, the ratio of Drp1(Ser616) over Drp1(Ser637) phosphorylation, an indicator of mitochondrial fission, was significantly higher in HFD-fed mice (p < 0.05), but such increase was attenuated in HFD-HIIT compared to HFD (-35.7%, p < 0.05). Regarding autophagy, skeletal muscle p62 content was lower in the HFD group than the LFD group (-35.1%, p < 0.05); however, such reduction was disappeared in the HFD + HIIT group. In addition, LC3B II/I ratio was higher in the HFD group than the LFD group (15.5%, p < 0.05) but was ameliorated in the HFD + HIIT group (-29.9%, p < 0.05). Overall, our study demonstrated that 10 weeks of HIIT was effective in improving skeletal muscle mitochondrial respiration and the regulatory protein machinery of mitochondrial quality control in diet-induced obese mice through the alterations of mitochondrial fission protein Drp1 phosphorylations and p62/LC3B-mediated regulatory machinery of autophagy.
ER  - 

TY  - JOUR
M3  - Article
Y1  - 2024
VL  - 34
IS  - 231
SP  - 54
EP  - 61
SN  - 1735-9260
SN  - 1735-9279
JF  - Journal of Mazandaran University of Medical Sciences
JO  - J. Mazandaran Univ. Med. Sci.
UR  - http://www.embase.j.sjuku.top/search/results?subaction=viewrecord&id=L2028436936&from=export
U2  - L2028436936
DB  - Embase
U3  - 2024-03-26
A1  - Sadeghi, N.
A1  - Rahmati, S.
M1  - (Sadeghi N.) Department of Exercise Physiology, Central Tehran Branch, Islamic Azad University, Tehran, Iran
M1  - (Rahmati S., salehrahmati@pardisiau.ac.ir) Department of Physical Education, Pardis Branch, Islamic Azad University, Pardis, Iran
AD  - S. Rahmati, Pardis Branch, Islamic Azad University, Pardis, Iran
T1  - The Effects of High-Intensity Interval Training on the Visceral Adipose Tissue Perilipin3 and Perilipin5 Genes Expression in Obese Male Rats with Non-Alcoholic Fatty Liver Disease
LA  - Persian
KW  - adipose tissue
KW  - adult
KW  - animal experiment
KW  - animal model
KW  - animal tissue
KW  - article
KW  - controlled study
KW  - exercise
KW  - exercise intensity
KW  - fasting
KW  - fatty liver
KW  - gene
KW  - gene expression
KW  - high intensity interval training
KW  - intra-abdominal fat
KW  - lipid diet
KW  - lipid metabolism
KW  - male
KW  - maximal oxygen uptake
KW  - nonalcoholic fatty liver
KW  - nonalcoholic steatohepatitis
KW  - nonhuman
KW  - obesity
KW  - physical activity
KW  - post hoc analysis
KW  - rat
KW  - treadmill
KW  - Wistar rat
KW  - fat droplet
KW  - ketamine
KW  - liquid nitrogen
KW  - mannose 6 phosphate receptor binding protein 1
KW  - perilipin
KW  - perilipin 5
KW  - xylazine
N2  - Background and purpose: High-intensity interval training (HIIT) affects the expression of genes altered by obesity and non-alcoholic fatty liver disease. Perilipins (PLINs) are a family of five proteins that are expressed on the surface of fat droplets in various tissues, including visceral adipose tissue, and regulate lipid metabolism. The purpose of the present study was to investigate the effect of an eight-week HIIT program on the expression of PLIN3 and PLIN5 genes in the visceral fat tissue of obese male rats with non-alcoholic fatty liver disease. Materials and methods: The present study involved 24 male Wistar rats. The animals were randomly and equally divided into three groups: control, fatty liver, and HIIT with fatty liver. A high-fat diet was used to induce obesity and fatty liver. The rats in the fatty liver group were placed on a high-fat diet for 10 weeks. After completing the 10-week high-fat diet to ensure intervention induction, Lee's index was used. The HIIT program lasted for eight weeks with five sessions per week using a specialized treadmill at zero inclination. Exercise intensity was determined by estimating maximum oxygen consumption. Forty-eight hours after the last exercise session and after a ten-hour fasting, rats were anesthetized with a suitable mixture of xylazine and ketamine. Adipose tissue samples were frozen in liquid nitrogen in special cryovials and sent to the laboratory for gene expression measurement. One-way analysis of variance and Tukey's post hoc test were used to examine differences between groups at a significant level of P<0.05. Results: Data analysis showed significant differences in the expression of PLIN3 (F2,21=471.30, P=0.001) and PLIN5 (F2,21=185.60, P=0.001) genes in visceral fat adipose tissue among the study groups. In addition, results indicated increased expression of PLIN3 (P=0.001) and PLIN5 (P=0.001) genes in visceral fat adipose tissue in the fatty liver group compared to the control group. A significant decrease in the expression of these genes was observed in the HIIT group with fatty liver compared to the control and fatty liver groups (P=0.001). Conclusion: The findings of the study demonstrated that the expression of PLIN3 and PLIN5 genes in visceral fat adipose tissue increased due to induced fatty liver and the HIIT program moderated this increase. The reduction in the expression of these genes compared to the healthy group indicates the beneficial effect of physical activity under healthy conditions. This study suggests that the HIIT program had more beneficial effects beyond reversing the damage from the disease. Reduction in the expression of PLIN3 and PLIN5 genes in visceral fat adipose tissue as mechanisms of HIIT efficacy suggests a way to counteract the adverse effects of obesity and fatty liver.
ER  - 

TY  - JOUR
M3  - Article
Y1  - 2024
VL  - 34
IS  - 231
SP  - 54
EP  - 61
SN  - 1735-9260
SN  - 1735-9279
JF  - Journal of Mazandaran University of Medical Sciences
JO  - J. Mazandaran Univ. Med. Sci.
UR  - http://www.embase.j.sjuku.top/search/results?subaction=viewrecord&id=L2028437286&from=export
U2  - L2028437286
DB  - Embase
U3  - 2024-03-26
A1  - Sadeghi, N.
A1  - Rahmati, S.
M1  - (Sadeghi N.) Department of Exercise Physiology, Central Tehran Branch, Islamic Azad University, Tehran, Iran
M1  - (Rahmati S., salehrahmati@pardisiau.ac.ir) Department of Physical Education, Pardis Branch, Islamic Azad University, Pardis, Iran
AD  - S. Rahmati, Pardis Branch, Islamic Azad University, Pardis, Iran
T1  - The Effects of High-Intensity Interval Training on the Visceral Adipose Tissue Perilipin3 and Perilipin5 Genes Expression in Obese Male Rats with Non-Alcoholic Fatty Liver Disease
LA  - Persian
KW  - adipose tissue
KW  - adult
KW  - animal experiment
KW  - animal model
KW  - animal tissue
KW  - article
KW  - controlled study
KW  - exercise
KW  - exercise intensity
KW  - fasting
KW  - fatty liver
KW  - gene
KW  - gene expression
KW  - high intensity interval training
KW  - intra-abdominal fat
KW  - lipid diet
KW  - lipid metabolism
KW  - male
KW  - maximal oxygen uptake
KW  - nonalcoholic fatty liver
KW  - nonalcoholic steatohepatitis
KW  - nonhuman
KW  - obesity
KW  - physical activity
KW  - post hoc analysis
KW  - rat
KW  - treadmill
KW  - Wistar rat
KW  - fat droplet
KW  - ketamine
KW  - liquid nitrogen
KW  - mannose 6 phosphate receptor binding protein 1
KW  - perilipin
KW  - perilipin 5
KW  - xylazine
N2  - Background and purpose: High-intensity interval training (HIIT) affects the expression of genes altered by obesity and non-alcoholic fatty liver disease. Perilipins (PLINs) are a family of five proteins that are expressed on the surface of fat droplets in various tissues, including visceral adipose tissue, and regulate lipid metabolism. The purpose of the present study was to investigate the effect of an eight-week HIIT program on the expression of PLIN3 and PLIN5 genes in the visceral fat tissue of obese male rats with non-alcoholic fatty liver disease. Materials and methods: The present study involved 24 male Wistar rats. The animals were randomly and equally divided into three groups: control, fatty liver, and HIIT with fatty liver. A high-fat diet was used to induce obesity and fatty liver. The rats in the fatty liver group were placed on a high-fat diet for 10 weeks. After completing the 10-week high-fat diet to ensure intervention induction, Lee's index was used. The HIIT program lasted for eight weeks with five sessions per week using a specialized treadmill at zero inclination. Exercise intensity was determined by estimating maximum oxygen consumption. Forty-eight hours after the last exercise session and after a ten-hour fasting, rats were anesthetized with a suitable mixture of xylazine and ketamine. Adipose tissue samples were frozen in liquid nitrogen in special cryovials and sent to the laboratory for gene expression measurement. One-way analysis of variance and Tukey's post hoc test were used to examine differences between groups at a significant level of P<0.05. Results: Data analysis showed significant differences in the expression of PLIN3 (F2,21=471.30, P=0.001) and PLIN5 (F2,21=185.60, P=0.001) genes in visceral fat adipose tissue among the study groups. In addition, results indicated increased expression of PLIN3 (P=0.001) and PLIN5 (P=0.001) genes in visceral fat adipose tissue in the fatty liver group compared to the control group. A significant decrease in the expression of these genes was observed in the HIIT group with fatty liver compared to the control and fatty liver groups (P=0.001). Conclusion: The findings of the study demonstrated that the expression of PLIN3 and PLIN5 genes in visceral fat adipose tissue increased due to induced fatty liver and the HIIT program moderated this increase. The reduction in the expression of these genes compared to the healthy group indicates the beneficial effect of physical activity under healthy conditions. This study suggests that the HIIT program had more beneficial effects beyond reversing the damage from the disease. Reduction in the expression of PLIN3 and PLIN5 genes in visceral fat adipose tissue as mechanisms of HIIT efficacy suggests a way to counteract the adverse effects of obesity and fatty liver.
ER  - 

TY  - JOUR
M3  - Article
Y1  - 2024
VL  - 28
IS  - 35
SP  - 5618
EP  - 5623
SN  - 2095-4344
JF  - Chinese Journal of Tissue Engineering Research
JO  - Chin. J. Tissue Eng. Res.
UR  - http://www.embase.j.sjuku.top/search/results?subaction=viewrecord&id=L2028507256&from=export
U2  - L2028507256
DB  - Embase
U3  - 2024-12-02
U4  - 2024-12-04
L2  - http://dx.doi.org/10.12307/2024.576
DO  - 10.12307/2024.576
A1  - Hong, W.H.
A1  - Tian, H.
A1  - Luan, Y.S.
A1  - Ma, Y.X.
A1  - Xiong, Y.Z.
A1  - Zhang, B.
M1  - (Hong W.H.; Tian H.; Luan Y.S.; Ma Y.X.; Zhang B.) Division of Sports Science and Physical Education, Tsinghua University, Beijing, China
M1  - (Xiong Y.Z.) School of Physical Education, Central China Normal University, Hubei Province, Wuhan, China
AD  - B. Zhang, Division of Sports Science and Physical Education, Tsinghua University, Beijing, China
T1  - Effects of moderate-intensity continuous training and high-intensity interval training on obesity-related muscle atrophy in mice
LA  - Chinese
KW  - atrogin 1
KW  - muscle RING finger 1 protein
KW  - animal experiment
KW  - animal model
KW  - article
KW  - controlled study
KW  - down regulation
KW  - exercise distance
KW  - gastrocnemius muscle index
KW  - high intensity interval training
KW  - lipid diet
KW  - lipid storage
KW  - male
KW  - moderate intensity continuous training
KW  - mouse
KW  - muscle atrophy
KW  - muscle fiber cross sectional area
KW  - muscle lipid deposition
KW  - muscle mass
KW  - musculoskeletal system parameters
KW  - nonhuman
KW  - obesity related muscle atrophy
KW  - physical parameters
KW  - treadmill exercise
N2  - BACKGROUND: Obesity has become a global health issue, often accompanied by complications including obesity-related muscle atrophy. While exercise has been reported to improve various obesity-related diseases, there is limited research focusing on exercise modes. OBJECTIVE: To compare the effects of moderate-intensity continuous training (MICT) and high-intensity interval training (HIIT) on obesity-related muscle atrophy in mice under the premise of the same exercise distance, providing a scientific basis for exercise interventions for obesity-related muscle atrophy. METHODS: Seventy-two male C57BL/6 mice were divided into six groups (n=12 per group): standard chow diet, standard chow diet+MICT, standard chow diet+HIIT, high-fat diet, high-fat diet+MICT, and high-fat diet+HIIT. The study evaluated the effects of 8-week treadmill training with different exercise modes on long-term high-fat diet-induced muscle atrophy by detecting muscle mass, muscle index, muscle fiber cross-sectional area, muscle lipid deposition, and the expression of muscle atrophy marker genes Murf-1 and Atrogin-1 in the gastrocnemius muscle of mice exposed to long-term high-fat diet. RESULTS AND CONCLUSION: Compared to the high-fat diet group, both MICT and HIIT improved the decrease in gastrocnemius muscle index (MICT+18.8% vs. HIIT+17.6%, not significant between the two modes), muscle fiber atrophy (MICT+15.5% vs. HIIT+13.7%, not significant between the two modes), and muscle lipid deposition (MICT-19.8% vs. HIIT-17.1%, not significant between the two modes). At the gene level, compared with the high-fat diet group, both MICT and HIIT could significantly down-regulate the expression of Murf-1 (MICT-62.4% vs. HIIT-52.6%, the down-regulation caused by MICT was significantly greater than that by HIIT; P<0.01) and Atrogin-1 (MICT-43.3% vs. HIIT-29.8%, the down-regulation caused by MICT was significantly greater than that by HIIT; P<0.01). Based on exercise mode comfort and genetic evidence, MICT mode might be more suitable for exercise interventions in obesity-related muscle atrophy.
ER  - 

TY  - JOUR
M3  - Article
Y1  - 2024
VL  - 15
SN  - 1664-042X
JF  - Frontiers in Physiology
JO  - Front. Physiol.
UR  - http://www.embase.j.sjuku.top/search/results?subaction=viewrecord&id=L2028554229&from=export
U2  - L2028554229
DB  - Embase
U3  - 2024-02-22
U4  - 2024-02-23
L2  - http://dx.doi.org/10.3389/fphys.2024.1325403
DO  - 10.3389/fphys.2024.1325403
A1  - Cao, M.
A1  - Yang, B.
A1  - Tang, Y.
A1  - Wang, C.
A1  - Yin, L.
M1  - (Cao M.; Yang B.; Tang Y.; Yin L., yinlijun@szu.edu.cn) Sports College, Shenzhen University, Shenzhen, China
M1  - (Wang C.) School of Humanities and Social Sciences, The Chinese University of Hong Kong, Shenzhen, China
AD  - L. Yin, Sports College, Shenzhen University, Shenzhen, China
T1  - Effects of low-volume functional and running high-intensity interval training on physical fitness in young adults with overweight/obesity
LA  - English
KW  - data analysis software
KW  - EH101
KW  - hand dynamometer
KW  - SPSS Statistical Software Package v20.0
KW  - anthropometry
KW  - article
KW  - bioelectrical impedance analysis
KW  - body composition
KW  - body mass
KW  - caloric intake
KW  - cardiorespiratory fitness
KW  - endurance
KW  - exercise
KW  - fat mass
KW  - female
KW  - fitness
KW  - functional training
KW  - grip strength
KW  - heart rate
KW  - high intensity interval training
KW  - human
KW  - hypertension
KW  - intra-abdominal fat
KW  - jumping
KW  - male
KW  - muscle strength
KW  - Muscular endurance
KW  - obesity
KW  - physical activity
KW  - post hoc analysis
KW  - running
KW  - squatting (exercise)
KW  - training
KW  - treadmill exercise
KW  - EH101
KW  - SPSS Statistical Software Package v20.0
C3  - EH101(Camry,China)
C3  - SPSS Statistical Software Package v20.0(SPSS,United States)
C4  - Camry(China)
C4  - SPSS(United States)
N2  - Objectives: This study examined and compared the effects of functional and running high-intensity interval training (HIIT) on body composition, cardiorespiratory fitness, and muscular fitness of young adults with overweight or obesity. Methods: Forty-five participants (22.1 ± 2.1 years, BMI = 25.2 ± 1.0 kg/m2) were assigned to functional HIIT (HIIT-F; n = 15), running HIIT (HIIT-R; n = 15), or non-training control group (CON; n = 15). Participants in HIIT-F and HIIT-R performed functional exercise based-HIIT (four sets of all-out whole-body exercises including jumping jacks, squats, twist jumps and mountain climbers, et al.) and running HIIT (four sets of running on a treadmill) for 12 weeks, respectively. Body composition, muscular fitness, and cardiorespiratory fitness were assessed pre and post intervention. Results: Both HIIT-F and HIIT-R significantly improved the body composition and cardiorespiratory fitness, with HIIT-F induced greater improvements in lean mass (+1.623 vs. −1.034 kg, p < 0.001), back strength (+6.007 vs. +3.333 kg, p < 0.01), and push-ups (+5.692 vs. 1.923 reps, p < 0.001) than that in HIIT-R. HIIT-R reduced more visceral fat area (VFA) (−11.416 vs. −4.338 cm2, p = 0.052) and induced similar improvement in cardiorespiratory fitness (VO2max, +2.192 vs. +2.885 mL/kg/min, p = 0.792) with HIIT-F. Conclusion: Twelve weeks of HIIT-R or HIIT-F improved physical fitness among young adults with overweight or obesity. Despite the similar impact on cardiorespiratory fitness, HIIT-F generates a better positive effect on muscular fitness relative to HIIT-R, which could be partly explained by the greater increase in lean mass after HIIT-F intervention.
ER  - 

TY  - JOUR
M3  - Article
Y1  - 2024
VL  - 15
SN  - 1664-2392
JF  - Frontiers in Endocrinology
JO  - Front. Endocrinol.
UR  - http://www.embase.j.sjuku.top/search/results?subaction=viewrecord&id=L2028937899&from=export
U2  - L2028937899
DB  - Embase
U3  - 2024-03-14
U4  - 2024-03-19
L2  - http://dx.doi.org/10.3389/fendo.2024.1323093
DO  - 10.3389/fendo.2024.1323093
A1  - Wang, Y.
A1  - Fan, C.
A1  - Cheng, L.
A1  - Wang, Y.
A1  - Peng, D.
A1  - Li, F.
A1  - Han, Y.
A1  - Wang, H.
M1  - (Wang Y.; Cheng L.; Wang Y.; Peng D.; Li F.; Han Y.; Wang H., whongli2004@gxnu.edu.cn) College of Physical Education and Health, Guangxi Normal University, Guilin, China
M1  - (Fan C.) Department of Physical Education, Hebei University of Environmental Engineering, Qinhuangdao, China
AD  - H. Wang, College of Physical Education and Health, Guangxi Normal University, Guilin, China
T1  - A comparative analysis of energy expenditure and substrate metabolism in male university students with overweight/obesity: Tabata vs HIIT and MICT
LA  - English
KW  - bicycle
KW  - data analysis software
KW  - mask
KW  - respiratory mask
KW  - SPSS 26.0 software
KW  - glucose
KW  - adult
KW  - article
KW  - body fat percentage
KW  - body mass
KW  - Borg dyspnea scale
KW  - cardiopulmonary function
KW  - cohort analysis
KW  - comparative study
KW  - cycling
KW  - diet
KW  - energy expenditure
KW  - exercise
KW  - glucose oxidation
KW  - heart rate
KW  - high intensity interval training
KW  - human
KW  - human experiment
KW  - humidity
KW  - male
KW  - maximal oxygen uptake
KW  - metabolism
KW  - moderate intensity continuous training
KW  - obesity
KW  - physical activity
KW  - physical capacity
KW  - squatting (exercise)
KW  - temperature
KW  - university student
KW  - young adult
KW  - SPSS 26.0 software
C3  - SPSS 26.0 software
N2  - Introduction: Exploring the energy expenditure and substrate metabolism data during exercise, 10-minute recovery, and 20-minute recovery phases in Tabata, HIIT(High-Intensity Interval Training), and MICT(Moderate-Intensity Continuous Training). This study explores the scientific aspects of weight reduction strategies, examining energy expenditure and substrate metabolism from various training perspectives. The aim is to establish a theoretical foundation for tailoring targeted exercise plans for individuals within the population with overweight/obesity. Methods: This study used an experimental design with fifteen male university students with overweight/obesity. Participants underwent random testing with Tabata, HIIT, and MICT. Tabata involved eight sets of 20 seconds exercise and 10 seconds rest, totaling 4 minutes. HIIT included four sets of power cycling: 3 minutes at 80% VO2max intensity followed by 2 minutes at 20% VO2max. MICT comprised 30 minutes of exercise at 50% VO2max intensity. Gas metabolism indices were continuously measured. Subsequently, fat and glucose oxidation rates, along with energy expenditure, were calculated for each exercise type. Results: During both the exercise and recovery phases, the Tabata group exhibited a significantly higher fat oxidation rate of (0.27 ± 0.03 g/min) compared to the HIIT group (0.20 ± 0.04 g/min, p<0.05) and the MICT group (0.20 ± 0.03g/min, p<0.001). No significant difference was observed between the HIIT and MICT groups (p=0.854). In terms of energy expenditure rate, the Tabata group maintained a substantially elevated level at 5.76 ± 0.74kcal/min compared to the HIIT group (4.81 ± 0.25kcal/min, p<0.01) and the MICT group (3.45 ± 0.25kcal/min, p<0.001). Additionally, the energy expenditure rate of the HIIT group surpassed that of the MICT group significantly (p<0.001). Conclusion: The study finds that male college students with overweight/obesity in both exercise and recovery, Tabata group has lower fat and glucose oxidation rates, and energy expenditure compared to HIIT and MICT groups. However, over the entire process, Tabata still exhibits significantly higher rates in these aspects than HIIT and MICT. Despite a shorter exercise duration, Tabata shows a noticeable “time-efficiency” advantage. Tabata can be used as an efficient short-term weight loss exercise program for male college students with overweight/obesity.
ER  - 

TY  - JOUR
M3  - Article
Y1  - 2024
VL  - 31
IS  - 1
SP  - 39
EP  - 45
SN  - 1530-0374
SN  - 1072-3714
JF  - Menopause
JO  - Menopause
UR  - http://www.embase.j.sjuku.top/search/results?subaction=viewrecord&id=L2029386347&from=export
U2  - L2029386347
C5  - 38086015
DB  - Embase
DB  - Medline
U3  - 2024-01-05
U4  - 2024-01-12
L2  - http://dx.doi.org/10.1097/GME.0000000000002284
DO  - 10.1097/GME.0000000000002284
A1  - Jabbour, G.
A1  - Iancu, H.D.
M1  - (Jabbour G., georgesjabbour1980@hotmail.com) Physical Education Department, College of Education, Qatar University, Doha, Qatar
M1  - (Iancu H.D., horia-daniel.iancu@umoncton.ca) School of Kinesiology and Leisure, University of Moncton, Moncton, NB, Canada
AD  - G. Jabbour, Physical Education Department, College of Education, Qatar University, PO Box 2713, Doha, Qatar
T1  - Anaerobic and aerobic contributions to repeated supramaximal cycling exercises and their adaptation to high-intensity interval training in obese perimenopausal and postmenopausal women
LA  - English
KW  - bicycle ergometer
KW  - oxygen
KW  - adaptation
KW  - adult
KW  - article
KW  - body composition
KW  - body weight
KW  - climacterium
KW  - controlled study
KW  - cycling
KW  - energy expenditure
KW  - exercise
KW  - female
KW  - high intensity interval training
KW  - human
KW  - human experiment
KW  - middle aged
KW  - muscle strength
KW  - obesity
KW  - postmenopause
KW  - practice guideline
N2  - Objective This study investigated the anaerobic and aerobic contributions to total energy release during repeated supramaximal cycling exercises (SCE) and their adaptation in response to 6 weeks of high-intensity interval training (HIIT) in obese perimenopausal and postmenopausal women. Methods Nineteen perimenopausal women and 21 postmenopausal women with an average age of 50.1 years participated in the 6-week HIIT intervention. Before and after the training, the accumulated oxygen deficits (mL·min-1) and anaerobic and aerobic contributions (%) were measured in all groups via repeated SCE. Results The results showed that, before training, the anaerobic contributions to repeated SCE did not differ between the perimenopausal and postmenopausal women for the first three repetitions. However, a higher decrease was reported for postmenopausal women at the fourth and fifth repetitions (P < 0.01, respectively). After HIIT, anaerobic contributions increased significantly in both groups (P < 0.01, respectively). Nevertheless, postmenopausal women still had significantly lower anaerobic contributions to repeated SCE compared with perimenopausal women (P < 0.01, respectively). Multiple linear regression analysis indicated that menopause status was an independent predictor of anaerobic contribution, accounting for 17%, 21%, 15%, 19%, and 22% of variations (β = 0.28, P = 0.03; β = 0.29, P = 0.04; β = 0.18, P = 0.05; β = 0.22, P = 0.05; and β = 0.33, P = 0.03 for the first to the fifth repetitions consecutively for perimenopausal vs postmenopausal groups). Conclusions A 6-week HIIT intervention increased the anaerobic contributions to energy in response to repeated SCE in obese perimenopausal and postmenopausal women. However, postmenopausal women had lower anaerobic contributions at the fourth and fifth repetitions mainly due to the effects of menopause.
ER  - 

TY  - JOUR
M3  - Article
Y1  - 2024
VL  - 18
IS  - 1
SP  - 64
EP  - 72
SN  - 1878-0318
SN  - 1871-403X
JF  - Obesity Research and Clinical Practice
JO  - Obes. Res. Clin. Pract.
UR  - http://www.embase.j.sjuku.top/search/results?subaction=viewrecord&id=L2029982826&from=export
U2  - L2029982826
C5  - 38238145
DB  - Embase
DB  - Medline
U3  - 2024-01-31
U4  - 2024-03-15
L2  - http://dx.doi.org/10.1016/j.orcp.2024.01.003
DO  - 10.1016/j.orcp.2024.01.003
A1  - Chou, T.-J.
A1  - Lin, L.-Y.
A1  - Lu, C.-W.
A1  - Hsu, Y.-J.
A1  - Huang, C.-C.
A1  - Huang, K.-C.
M1  - (Chou T.-J.; Huang K.-C., bretthuang@ntu.edu.tw) Department of Family Medicine, National Taiwan University Hospital Hsin-Chu Branch, Hsinchu, Taiwan
M1  - (Chou T.-J.; Lu C.-W.) Graduate Institute of Clinical Medicine, National Taiwan University College of Medicine, Taipei, Taiwan
M1  - (Lin L.-Y.; Hsu Y.-J.; Huang C.-C., john5523@ntsu.edu.tw) Graduate Institute of Sports Science, National Taiwan Sport University, Taoyuan, Taiwan
M1  - (Lu C.-W.; Huang K.-C., bretthuang@ntu.edu.tw) Department of Family Medicine, National Taiwan University Hospital, Taipei, Taiwan
M1  - (Lu C.-W.; Huang K.-C., bretthuang@ntu.edu.tw) Department of Family Medicine, National Taiwan University College of Medicine, Taipei, Taiwan
AD  - C.-C. Huang, Graduate Institute of Sports Science, National Taiwan Sport University, No. 250, Wenhua 1st Rd., Guishan Township, Taoyuan County, Taiwan
AD  - K.-C. Huang, Department of Family Medicine, National Taiwan University Hospital, 7 Chung-Shan South Road, Taipei, Taiwan
T1  - Effects of aerobic, resistance, and high-intensity interval training on thermogenic gene expression in white adipose tissue in high fat diet induced obese mice
LA  - English
KW  - irisin
KW  - low density lipoprotein cholesterol
KW  - peroxisome proliferator activated receptor gamma coactivator 1alpha
KW  - adipocyte
KW  - aerobic exercise
KW  - animal cell
KW  - animal experiment
KW  - animal model
KW  - animal tissue
KW  - article
KW  - body weight loss
KW  - cell size
KW  - cholesterol blood level
KW  - controlled study
KW  - energy metabolism
KW  - epididymal tissue
KW  - gene expression
KW  - glucose tolerance
KW  - high intensity interval training
KW  - histopathology
KW  - interscapular brown adipose tissue
KW  - lipid diet
KW  - male
KW  - mouse
KW  - nonhuman
KW  - obesity
KW  - plasticity
KW  - resistance training
KW  - sedentary lifestyle
KW  - thermogenesis
KW  - thermography
KW  - white adipose tissue
N2  - Objective: Global prevalence of obesity has continued to rise and poses public health concerns. Current anti-obesity medications are mainly focused on suppressing appetite. Thermogenic fat cells that increase energy expenditure may be a promising alternative target to combat obesity. Our study aims to investigate the effects of aerobic, resistance, and high-intensity interval training on thermogenic gene expression in white adipose tissue in high fat diet induced obese mice. Methods: Fifty 6-week-old male C57BL/6 mice were initially divided into control group and high fat diet group for obesity induction. After 8 weeks of obesity induction, obese mice were subdivided into sedentary, aerobic exercise, resistance exercise, and high intensity interval training groups. Trained obese mice were submitted to 8 weeks of exercise. Results: Our results showed that all three exercises significantly decreased body weight, and improved metabolic profiles including glucose tolerance, total cholesterol, and low-density lipoprotein cholesterol. Moreover, aerobic exercise training increases serum irisin levels and thermogenic gene expressions such as Prdm16, Cidea, and Pgc-1α in epididymal white adipose tissue of obese mice. Conclusion: Our findings suggest that when it comes to the adaption of thermogenic fat cells, the modality of exercise should be taken into consideration. Aerobic exercise may induce a modest increase in the expression levels of certain thermogenic genes in epididymal white adipose tissue.
ER  - 

TY  - JOUR
M3  - Article
Y1  - 2024
VL  - 21
IS  - 9
SP  - 1689
EP  - 1700
SN  - 1449-1907
JF  - International Journal of Medical Sciences
JO  - Int. J. Med. Sci.
UR  - http://www.embase.j.sjuku.top/search/results?subaction=viewrecord&id=L2030087544&from=export
U2  - L2030087544
C5  - 39006847
DB  - Embase
DB  - Medline
U3  - 2024-07-09
U4  - 2024-07-24
L2  - http://dx.doi.org/10.7150/ijms.96073
DO  - 10.7150/ijms.96073
A1  - Lee, M.-C.
A1  - Chung, Y.-C.
A1  - Thenaka, P.C.
A1  - Wang, Y.-W.
A1  - Lin, Y.-L.
A1  - Kan, N.-W.
M1  - (Lee M.-C.; Chung Y.-C.; Wang Y.-W.; Lin Y.-L.; Kan N.-W., kevinkan@tmu.edu.tw) Center for General Education, Taipei Medical University, Taipei, Taiwan
M1  - (Lee M.-C.) Graduate Institute of Sports Science, National Taiwan Sport University, Taoyuan, Taiwan
M1  - (Thenaka P.C.) School of Medical Laboratory Science and Biotechnology, College of Medical Science and Technology, Taipei Medical University, New Taipei, Taiwan
M1  - (Chung Y.-C.; Kan N.-W., kevinkan@tmu.edu.tw) School of Nutrition and Health Sciences, College of Nutrition, Taipei Medical University, Taipei, Taiwan
AD  - N.-W. Kan, Center for General Education, Taipei Medical University, Taipei, Taiwan
T1  - Effects of different HIIT protocols on exercise performance, metabolic adaptation, and fat loss in middle-aged and older adults with overweight
LA  - English
KW  - adiponectin
KW  - glucose
KW  - lipid
KW  - adult
KW  - aerobic capacity
KW  - aged
KW  - aging
KW  - anaerobic capacity
KW  - article
KW  - blood pressure regulation
KW  - body composition
KW  - clinical article
KW  - controlled study
KW  - diastolic blood pressure
KW  - exercise intensity
KW  - fat loss
KW  - fatigue
KW  - female
KW  - glucose blood level
KW  - heart rate
KW  - high intensity interval training
KW  - human
KW  - inflammation
KW  - lipid blood level
KW  - lipid storage
KW  - male
KW  - metabolic adaptation
KW  - metabolic parameters
KW  - middle aged
KW  - obesity
KW  - physical performance
KW  - prescription
KW  - protein blood level
KW  - systolic blood pressure
KW  - therapy effect
KW  - treatment duration
KW  - treatment protocol
N2  - Introduction: There is evidence that aging and obesity are associated with increased oxidative stress and chronic inflammation. High-intensity interval training (HIIT) may be superior to moderate-intensity continuous training (MICT) in anti-inflammatory and anti-obesity benefits. Therefore, the objective of this study is to determine which HIIT prescriptions will be more effective in reducing fat accumulation, inflammation, and improving metabolic adaptation and exercise performance in middle-aged and older overweight adults. Methods: Thirty-six middle-aged with overweight adults were divided into one of three groups: 1. L-HIIT group: the long-interval HIIT group (4 × 4 min Exercise/4 min Rest), 2. M-HIIT group: the medium-interval HIIT group (8 × 2 min Exercise/2 min Rest), 3. Control group: no exercise training intervention. All groups underwent the training stage for eight weeks (three sessions per week), followed by a detraining stage of four weeks in order to investigate the effects induced by different HIIT interventions on inflammation, metabolic adaptation, anti-fatigue and exercise performance, and fat loss Results: There was a significant physiological response in the change rate of heart rate (HR) after an acute L-HIIT session compared with an acute M-HIIT session (ΔHR: ↑49.66±16.09% vs ↑33.22±14.37%, p=0.02); furthermore, systolic blood pressure (SBP) and diastolic blood pressure (DBP) decreased significantly following a single L-HIIT session. After an eight-week training stage, the L-HIIT and M-HIIT groups exhibited a significant increase in aerobic capacity (ΔVO2peak), with values of +27.93±16.79% (p<0.001) and +18.39±8.12% (p<0.001), respectively, in comparison to the control group. Furthermore, in the L-HIIT group, the anaerobic power of relative mean power (RMP) exhibited a significant increase (p=0.019). However, following a four-week detraining stage, the adiponectin concentration remained 1.78 times higher in the L-HIIT group than in the control group (p=0.033). The results of blood sugar, blood lipids, body composition, and inflammatory markers did not indicate any improved it did not indicate any improvements from the two different HIIT protocols. Conclusions: The results indicate that an eight-week L-HIIT or M-HIIT intervention (three sessions per week, 32 minutes per session) may be an effective approach for improving aerobic capacity. It can be posited that L-HIIT may be a more advantageous mode than M-HIIT for enhancing anaerobic power, adipokine levels, and improving blood pressure in an aged and overweight population due to the induced physiological responses.
ER  - 

TY  - JOUR
M3  - Article
Y1  - 2024
VL  - 41
IS  - 742
SP  - 971
EP  - 979
SN  - 1735-854X
SN  - 1027-7595
JF  - Journal of Isfahan Medical School
JO  - J. Isfahan Med. Sch.
UR  - http://www.embase.j.sjuku.top/search/results?subaction=viewrecord&id=L2030663661&from=export
U2  - L2030663661
DB  - Embase
U3  - 2024-03-05
U4  - 2024-03-20
L2  - http://dx.doi.org/10.48305/jims.v41.i742.0971
DO  - 10.48305/jims.v41.i742.0971
A1  - Shojaee, M.
A1  - Rahmati, S.
M1  - (Shojaee M.) Department of Exercise Physiology, Central Tehran Branch, Islamic Azad University, Tehran, Iran
M1  - (Rahmati S., salehrahmati@pardisiau.ac.ir) Department of Physical Education, Pardis Branch, Islamic Azad University, Pardis, Iran
T1  - The Effect of High-Intensity Interval Training on the Serum Levels of Adipulin and Irisin in Obese Male Rats with Non-Alcoholic Fatty Liver Disease
LA  - Urdu
KW  - treadmill
KW  - adipulin
KW  - irisin
KW  - unclassified drug
KW  - animal experiment
KW  - animal model
KW  - article
KW  - controlled study
KW  - enzyme linked immunosorbent assay
KW  - fatty liver
KW  - high intensity interval training
KW  - male
KW  - nonalcoholic fatty liver
KW  - nonhuman
KW  - obesity
KW  - rat
N2  - Background: Many studies agree on the beneficial effects of high-intensity interval training (HIIT) on obesity and non-alcoholic fatty liver disease. The present study investigates the effect of eight weeks of high-intensity interval training on the serum levels of adipulin and irisin in obese male rats with non-alcoholic fatty liver disease. Methods: 24 male Wistar rats were randomly divided into groups including healthy control, control fatty liver, and HIIT fatty liver. To induce obesity/fatty liver, rats were treated with a high-fat diet for 10 weeks. Lee index was used to ensure disease induction. Rats in the training group performed the HIIT program on a rodent treadmill (8 weeks and 5 sessions per week). 48 hours after the last training session, blood was taken, and serum analysis was done by ELISA method. Findings: A decrease was seen in serum irisin and adipulin levels in the fatty liver control group compared to healthy control (P = 0.001). The results indicated a significant increase in irisin serum levels in the HIIT-fatty liver group compared to the fatty liver control (P = 0.001). Also, no significant difference was observed between the HIIT-fatty liver and the healthy control groups (P < 0.05). Conclusion: Irisin and adipulin increase are proposed as mechanisms of HIIT effect as a way to counter the harmful effects of obesity and fatty liver.
ER  - 

TY  - JOUR
M3  - Article
Y1  - 2024
VL  - 24
IS  - 3
SP  - 272
EP  - 279
SN  - 1672-2531
JF  - Chinese Journal of Evidence-Based Medicine
JO  - Chin. J. Evid.-Based Med.
UR  - http://www.embase.j.sjuku.top/search/results?subaction=viewrecord&id=L2031089069&from=export
U2  - L2031089069
DB  - Embase
U3  - 2024-03-25
U4  - 2024-04-10
L2  - http://dx.doi.org/10.7507/1672-2531.202307110
DO  - 10.7507/1672-2531.202307110
A1  - Li, P.
A1  - Yang, J.
A1  - Lu, Z.
A1  - Qiu, J.
M1  - (Li P.; Yang J.; Lu Z.; Qiu J., qiujunqiang@bsu.edu.cn) Exercise Science School, Beijing Sport University, Beijing, China
M1  - (Lu Z.) China Football College, Beijing Sport University, Beijing, China
M1  - (Qiu J., qiujunqiang@bsu.edu.cn) Beijing Sports Nutrition Engineering Research Center, Beijing, China
AD  - J. Qiu, Exercise Science School, Beijing Sport University, Beijing, China
T1  - Efficacy of high-intensity interval training on weight loss and blood lipid metabolism with overweight or obesity: a meta-analysis
T2  - HIIT 对超重/肥胖人群减重及血脂代谢影响的 Meta 分析
LA  - Chinese
KW  - RevMan 5.4 software
KW  - fat
KW  - high density lipoprotein
KW  - low density lipoprotein
KW  - triacylglycerol
KW  - adolescent
KW  - article
KW  - blood
KW  - body fat percentage
KW  - body mass
KW  - body weight
KW  - body weight loss
KW  - cardiovascular disease
KW  - Cochrane Library
KW  - controlled study
KW  - data extraction
KW  - Embase
KW  - high intensity interval training
KW  - human
KW  - lipid blood level
KW  - lipid fingerprinting
KW  - lipid metabolism
KW  - Medline
KW  - meta analysis
KW  - obesity
KW  - program efficacy
KW  - randomized controlled trial (topic)
KW  - risk
KW  - screening
KW  - statistical bias
KW  - systematic review
KW  - WanFang Database
KW  - Web of Science
KW  - RevMan 5.4 software
C3  - RevMan 5.4 software
N2  - Objective To systematically review the intervention effects of high-intensity interval training (HIIT) on weight loss and blood lipid metabolism in overweight/obese populations. Methods The computer conducted searches in the PubMed, Embase, Cochrane Library, Web of Science, CNKI, and WanFang Data database to collect randomized controlled trials (RCTs) related to HIIT and weight loss, fat reduction, and blood lipid metabolism in overweight/obese populations. The search was conducted from the inception of the databases to March 31, 2023. Two researchers independently conducted literature screening and data extraction. After evaluating the risk of bias of the included studies, a meta-analysis was performed using RevMan 5.4 software. Results A total of 19 RCTs, involving 595 overweight/obese participants, were included. The meta-analysis results showed that compared wtih the control group, HIIT interventions effectively reduced body weight (MD=−2.63, 95%CI −4.04 to −1.23, P<0.05), BMI (MD=−1.21, 95%CI −1.95 to −0.48, P<0.05), Fat% (MD=−1.66, 95%CI −2.28 to −1.04, P<0.05), TG (MD=−0.13, 95%CI −0.25 to −0.01, P=0.04), HDL (MD=0.14, 95%CI 0.05 to 0.23, P<0.05), and LDL (MD=−0.26, 95%CI −0.39 to −0.13, P<0.05) levels but did not improve TC (MD=−0.15, 95%CI −0.36 to 0.06, P=0.15) levels. Conclusion HIIT intervention can effectively improve body weight, BMI, Fat%, TG, HDL, and LDL levels in overweight/obese populations, particularly showing a more pronounced improvement in lipid profiles among overweight/obese adolescents, but it does not reduce TC levels. This study demonstrates that HIIT may be an effective strategy to assist in weight loss and prevent cardiovascular diseases in overweight/obese populations, with potential for broader application.
ER  - 

TY  - JOUR
M3  - Article
Y1  - 2024
VL  - 15
SN  - 1664-042X
JF  - Frontiers in Physiology
JO  - Front. Physiol.
UR  - http://www.embase.j.sjuku.top/search/results?subaction=viewrecord&id=L2031230092&from=export
U2  - L2031230092
DB  - Embase
U3  - 2024-09-10
U4  - 2024-09-16
L2  - http://dx.doi.org/10.3389/fphys.2024.1423989
DO  - 10.3389/fphys.2024.1423989
A1  - Zhu, L.
A1  - An, J.
A1  - Luu, T.
A1  - Reyna, S.M.
A1  - Tantiwong, P.
A1  - Sriwijitkamol, A.
A1  - Musi, N.
A1  - Stafford, J.M.
M1  - (Zhu L.; Stafford J.M., john.stafford@vumc.org) Tennessee Valley Health System, Veterans Affairs, Nashville, TN, United States
M1  - (Zhu L.; An J.; Luu T.; Stafford J.M., john.stafford@vumc.org) Department of Medicine, Division of Diabetes, Endocrinology and Metabolism, Vanderbilt University Medical Center, Nashville, TN, United States
M1  - (Reyna S.M.; Tantiwong P.; Sriwijitkamol A.; Musi N.) Diabetes Division, University of Texas Health Science Center at San Antonio, San Antonio, TX, United States
M1  - (Reyna S.M.) Division of Human Genetics, School of Medicine, The University of Texas at Rio Grande Valley, Edinburg, TX, United States
M1  - (Musi N.) Department of Medicine, Cedars-Sinai Medical Center, Los Angeles, CA, United States
M1  - (Stafford J.M., john.stafford@vumc.org) Department of Molecular Physiology and Biophysics, Vanderbilt University, Nashville, TN, United States
AD  - J.M. Stafford, Tennessee Valley Health System, Veterans Affairs, Nashville, TN, United States
T1  - Short-term HIIT impacts HDL function differently in lean, obese, and diabetic subjects
LA  - English
KW  - bicycle ergometer
KW  - culture medium
KW  - imaging software
KW  - apolipoprotein
KW  - aryldialkylphosphatase 1
KW  - cholesterol
KW  - high density lipoprotein
KW  - high density lipoprotein cholesterol
KW  - lipoprotein
KW  - lipoprotein lipase
KW  - pyroxylin
KW  - triacylglycerol
KW  - anthropometry
KW  - antioxidant assay
KW  - article
KW  - atherosclerosis
KW  - diabetes mellitus
KW  - exercise
KW  - high intensity interval training
KW  - human
KW  - hyperlipidemia
KW  - hypertriglyceridemia
KW  - immunoblotting
KW  - logistic regression analysis
KW  - metabolic disorder
KW  - non insulin dependent diabetes mellitus
KW  - obesity
KW  - oxidative stress
KW  - radioactivity
KW  - short course therapy
KW  - ultra performance liquid chromatography
N2  - Introduction: High density lipoproteins (HDL) exert cardiovascular protection in part through their antioxidant capacity and cholesterol efflux function. Effects of exercise training on HDL function are yet to be well established, while impact on triacylglycerol (TG)-lowering has been often reported. We previously showed that a short-term high-intensity interval training (HIIT) program improves insulin sensitivity but does not inhibit inflammatory pathways in immune cells in insulin-resistant subjects. The purpose of this study is to evaluate HDL function along with changes of lipoproteins after the short-term HIIT program in lean, obese nondiabetic, and obese type 2 diabetic (T2DM) subjects. Methods: All individuals underwent a supervised 15-day program of alternative HIIT for 40 minutes per day. VO2peak was determined before and after this training program. A pre-training fasting blood sample was collected, and the post-training fasting blood sample collection was performed 36 hours after the last exercise session. Results: Blood lipid profile and HDL function were analyzed before and after the HIIT program. Along with improved blood lipid profiles in obese and T2DM subjects, the HIIT program affected circulating apolipoprotein amounts differently. The HIIT program increased HDL-cholesterol levels and improved the cholesterol efflux capacity only in lean subjects. Furthermore, the HIIT program improved the antioxidant capacity of HDL in all subjects. Data from multiple logistic regression analysis showed that changes in HDL antioxidant capacity were inversely associated with changes in atherogenic lipids and changes in HDL-TG content. Discussion: We show that a short-term HIIT program improves aspects of HDL function depending on metabolic contexts, which correlates with improvements in blood lipid profile. Our results demonstrate that TG content in HDL particles may play a negative role in the anti-atherogenic function of HDL.
ER  - 

TY  - JOUR
M3  - Article
Y1  - 2024
VL  - 15
SN  - 1664-2392
JF  - Frontiers in Endocrinology
JO  - Front. Endocrinol.
UR  - http://www.embase.j.sjuku.top/search/results?subaction=viewrecord&id=L2031797896&from=export
U2  - L2031797896
DB  - Embase
U3  - 2024-10-21
U4  - 2024-10-22
L2  - http://dx.doi.org/10.3389/fendo.2024.1381925
DO  - 10.3389/fendo.2024.1381925
A1  - Liao, T.
A1  - Zheng, C.
A1  - Xue, J.
A1  - Wang, Y.“.
M1  - (Liao T.; Zheng C.; Xue J.; Wang Y.“., ytwchst@rit.edu) Aquatic Therapy and Fitness Research Centre, Wuhan Sports University, Wuhan, China
M1  - (Wang Y.“., ytwchst@rit.edu) College of Health Sciences and Technology, Rochester Institute of Technology, Rochester, NY, United States
AD  - Y.“. Wang, Aquatic Therapy and Fitness Research Centre, Wuhan Sports University, Wuhan, China
T1  - Effects of aquatic and land high-intensity interval trainings on selected bio- and physiological variables among obese adolescents
LA  - English
KW  - analytical balance
KW  - blood pressure meter
KW  - chemical analyzer
KW  - data analysis software
KW  - electrical impedance tomograph
KW  - heart rate monitor
KW  - height meter
KW  - InBody 520 model
KW  - monitor
KW  - Omron BP652 blood pressure meter
KW  - Sensormedia Vmax Series 22 spirometer
KW  - spirometer
KW  - SPSS Statistical Software v20.0
KW  - cholesterol
KW  - high density lipoprotein cholesterol
KW  - low density lipoprotein cholesterol
KW  - triacylglycerol
KW  - adolescent
KW  - anthropometry
KW  - aquatic environment
KW  - article
KW  - blood pressure
KW  - body composition
KW  - body fat
KW  - body mass
KW  - body weight
KW  - cardiorespiratory fitness
KW  - child
KW  - diastolic blood pressure
KW  - exercise
KW  - female
KW  - forced expiratory volume
KW  - heart rate
KW  - high intensity interval training
KW  - hip circumference
KW  - human
KW  - human experiment
KW  - lipid metabolism
KW  - male
KW  - obesity
KW  - oxygen consumption
KW  - parameters
KW  - physical activity
KW  - physiological factors
KW  - school child
KW  - spirometry
KW  - systolic blood pressure
KW  - treadmill exercise
KW  - waist circumference
KW  - waist hip ratio
KW  - water content
KW  - InBody 520 model
KW  - Omron BP652 blood pressure meter
KW  - Sensormedia Vmax Series 22 spirometer
KW  - SPSS Statistical Software v20.0
C3  - InBody 520 model(Octapolar)
C3  - Omron BP652 blood pressure meter(Omron,United States)
C3  - Sensormedia Vmax Series 22 spirometer
C3  - SPSS Statistical Software v20.0(SPSS,United States)
C4  - Octapolar
C4  - Polar Electro(Germany)
C4  - Omron(United States)
C4  - SPSS(United States)
N2  - Background: Obesity among adolescents have become a global public health problem. Exercises can effectively improve the bio-physiological factors of obese adolescents. High-intensive interval training (HIIT) has been applied to obese adolescents. Studies have reported that the Aquatic environment may bring the same or more positive exercise effects as the land environment. Therefore, the purpose of this study was to examine the effects of aquatic and land interventions on selected bio-and physiological variables among obese adolescences. Methods: Twenty-eight obese adolescents who met the requirements participated in and completed this study. The participants were randomly assigned to Aquatic HIIT group (n=17) or Land HIIT group (n=11) for a four-week exercise intervention, 3 time/week. Each Intervention program was one-hour long, including 20 minutes of warm-up, 30 minutes of HIIT and 10 minutes of stretching and relaxation. Bio- and physiological variables including Anthropometry and body composition, Physical Function and blood pressure, and Lipid metabolism indexes were collected before and after the Aquatic and Land interventions. Results: After four weeks of exercise interventions, the body mass, BMI, body fat rate, waist circumference, hip circumference and body water content were significantly reduced (p<0.05), and the lean body mass were significantly increased (p<0.05) in both groups. Both group exhibited significant effects in decreasing, systolic blood pressure (p<0.05), diastolic blood pressure (p<0.01), and increasing vital capacity and total energy consumption (p<0.05). The Aquatic HIIT group showed significant effects on reducing Rest heart rate (p<0.05), but no significant changes in Rest heart rate in Land HIIT group (p=0.364). The low-density lipoprotein cholesterol in both groups was significantly decreased (p<0.05). Moreover, the Aquatic HIIT group had significant better improvements (p<0.05) in lean body mass, waist circumference, waist-to-hip ratio, vital capacity and total energy consumption than Land HIIT group did. Conclusions: The results of the present study demonstrated that in a short-term (4 weeks) both Aquatic and Land HIIT interventions may improve the body composition, physical function, blood pressure and low-density lipoprotein cholesterol (LDL-C) of overweight and obese adolescents. Furthermore, the Aquatic HIIT may be superior than the Land HIIT in weight control among the obese adolescents.
ER  - 

TY  - JOUR
M3  - Article in Press
Y1  - 2024
SN  - 1476-5497
SN  - 0307-0565
JF  - International Journal of Obesity
JO  - Int. J. Obes.
UR  - http://www.embase.j.sjuku.top/search/results?subaction=viewrecord&id=L2031800854&from=export
U2  - L2031800854
C5  - 39390066
DB  - Embase
DB  - Medline
U3  - 2024-10-21
L2  - http://dx.doi.org/10.1038/s41366-024-01645-w
DO  - 10.1038/s41366-024-01645-w
A1  - Eggertsen, C.N.
A1  - Larsen, R.G.
A1  - Duch, K.
A1  - Simonsen, M.B.
A1  - Christensen, C.B.
A1  - Warner, T.C.
A1  - Frøkjær, J.B.
A1  - Handberg, A.
A1  - Stjernholm, T.
A1  - Vestergaard, E.T.
A1  - Hagstrøm, S.
M1  - (Eggertsen C.N., c.eggertsen@rn.dk; Christensen C.B.; Hagstrøm S.) Department of Pediatrics and Adolescent Medicine, Aalborg University Hospital, Aalborg, Denmark
M1  - (Eggertsen C.N., c.eggertsen@rn.dk; Hagstrøm S.) Steno Diabetes Center North Denmark, Aalborg University Hospital, Aalborg, Denmark
M1  - (Eggertsen C.N., c.eggertsen@rn.dk; Warner T.C.; Frøkjær J.B.; Handberg A.; Hagstrøm S.) Department of Clinical Medicine, Aalborg University Hospital, Aalborg, Denmark
M1  - (Larsen R.G.) ExerciseTech, Department of Health Science and Technology, Aalborg University, Aalborg, Denmark
M1  - (Duch K.) Research Data and Biostatistics, Aalborg University Hospital, Aalborg, Denmark
M1  - (Simonsen M.B.) Center for Mathematical Modeling of Knee Osteoarthritis, Aalborg University, Aalborg, Denmark
M1  - (Simonsen M.B.) Department of Materials and Production, Aalborg University, Aalborg, Denmark
M1  - (Warner T.C.; Stjernholm T.) Department of Pediatrics and Adolescent Medicine, North Denmark Regional Hospital, Hjørring, Denmark
M1  - (Frøkjær J.B.) Department of Radiology, Aalborg University Hospital, Aalborg, Denmark
M1  - (Handberg A.) Department of Clinical Biochemistry, Aalborg University Hospital, Aalborg, Denmark
M1  - (Vestergaard E.T.) Department of Pediatrics and Adolescent Medicine, Aarhus University Hospital, Aarhus, Denmark
M1  - (Vestergaard E.T.) Department of Clinical Medicine, Aarhus University, Aarhus, Denmark
AD  - C.N. Eggertsen, Department of Pediatrics and Adolescent Medicine, Aalborg University Hospital, Aalborg, Denmark
T1  - Feasibility and efficacy of adding high-intensity interval training to a multidisciplinary lifestyle intervention in children with obesity—a randomized controlled trial
LA  - English
KW  - adolescent
KW  - article
KW  - blood pressure
KW  - body mass
KW  - child
KW  - controlled study
KW  - Denmark
KW  - exercise
KW  - female
KW  - heart rate
KW  - high intensity interval training
KW  - human
KW  - lifestyle
KW  - major clinical study
KW  - male
KW  - obesity
KW  - Pediatric Quality of Life Inventory
KW  - physical activity
KW  - quality of life
KW  - randomized controlled trial
KW  - therapy
KW  - waist circumference
N2  - Background: Multidisciplinary lifestyle interventions for children with obesity in Denmark often include recommendations regarding physical activity, but no structured exercise program. We hypothesized that adding high-intensity interval training (HIIT) to a multidisciplinary lifestyle intervention would improve BMI z-score (primary outcome), waist circumference, blood pressure, and health-related quality of life (HRQOL). Methods: This randomized controlled trial included 173 children and adolescents with obesity. Participants were allocated to 12-months lifestyle intervention (N = 83), or 12-month lifestyle intervention accompanied by a 12-week HIIT program (N = 90). HIIT consisted of three weekly sessions and included activities eliciting intensities >85% of maximal heart rate. Results: Attendance rate for the 3-months HIIT intervention was 68.0 ± 23.2%. Dropout was lower in HIIT compared to control at three months (7.8% vs. 20.5%) and 12 months (26.5% vs 48.2%). Changes in BMI z-score did not differ between HIIT and control at 3 months (Mean Difference (MD): 0.01, 95% confidence interval (CI): −0.09; 0.12, P = 0.82) or 12 months (MD: 0.06, CI: −0.07;0.19, P = 0.34). Across randomization, BMI z-score was reduced by 0.11 (CI: 0.17; 0.06, P < 0.01) at 3 months and 0.20 (CI: 0.26;0.14, P < 0.01) at 12 months. At 3 months, HIIT experienced a greater increase in HRQOL of 2.73 (CI: 0.01;5.44, P = 0.05) in PedsQL Child total-score and 3.85 (CI: 0.96; 6.74, P < 0.01) in psychosocial health-score compared to control. At 12 months, PedsQL Child physical-score was reduced by 6.89 (CI: 10.97; 2.83, P < 0.01) in HIIT compared to control. No group differences or changes over time were found for waist circumference or blood pressure. Conclusion: Adding a 12-week HIIT program did not further augment the positive effects of a 12-month lifestyle intervention on BMI z-score. Adding HIIT improved HRQOL after 3 months, but reduced HRQOL at 12 months. Implementation of HIIT in community-based settings was feasible and showed positive effects on adherence to the lifestyle intervention.
ER  - 

TY  - JOUR
M3  - Article
Y1  - 2024
VL  - 57
SN  - 1414-431X
SN  - 0100-879X
JF  - Brazilian Journal of Medical and Biological Research
JO  - Braz. J. Med. Biol. Res.
UR  - http://www.embase.j.sjuku.top/search/results?subaction=viewrecord&id=L2031891236&from=export
U2  - L2031891236
C5  - 39504065
DB  - Embase
DB  - Medline
U4  - 2024-11-26
L2  - http://dx.doi.org/10.1590/1414-431X2024e13676
DO  - 10.1590/1414-431X2024e13676
A1  - de Oliveira, D.B.O.
A1  - Giordani, M.A.
A1  - Luvizotto, R.A.M.
A1  - Do Nascimento, A.F.
A1  - Dos Santos, M.C.
A1  - Santos, K.C.C.
A1  - Lima-Leopoldo, A.P.
A1  - Leopoldo, A.S.
A1  - Sugizaki, M.M.
M1  - (de Oliveira D.B.O.; Giordani M.A.; Sugizaki M.M.) Programa de Pós-Graduação em Educação Física, Centro de Educação Física e Esportes, Universidade Federal do Mato Grosso, MT, Cuiabá, Brazil
M1  - (Luvizotto R.A.M.; Do Nascimento A.F.) Programa de Pós-Graduação em Ciências em Saúde (PPGCS), Universidade Federal do Mato Grosso, Campus Universitário de Sinop, MT, Sinop, Brazil
M1  - (Dos Santos M.C.; Leopoldo A.S., andre.leopoldo@ufes.br) Programa de Pós-Graduação em Ciências Fisiológicas, Centro de Ciências da Saúde, Universidade Federal do Espírito Santo, ES, Vitória, Brazil
M1  - (Santos K.C.C.; Lima-Leopoldo A.P.; Leopoldo A.S., andre.leopoldo@ufes.br) Programa de Pós-Graduação em Nutrição e Saúde, Centro de Ciências da Saúde, Universidade Federal do Espírito Santo, ES, Vitória, Brazil
M1  - (Lima-Leopoldo A.P.; Leopoldo A.S., andre.leopoldo@ufes.br) Programa de Pós-Graduação em Educação Física, Centro de Educação Física e Esportes, Universidade Federal do Espírito Santo, ES, Vitória, Brazil
AD  - A.S. Leopoldo, Programa de Pós-Graduação em Ciências Fisiológicas, Centro de Ciências da Saúde, Universidade Federal do Espírito Santo, ES, Vitória, Brazil
T1  - Association of Hibiscus sabdariffa and high-intensity interval training induces reduction in adiposity and beneficial metabolic adaptations in obesity without changes in lipid metabolism
LA  - English
KW  - Accutrend Plus
KW  - biomarker detection kit
KW  - blood glucose meter
KW  - data analysis software
KW  - general device
KW  - GraphPad Prism 8
KW  - portable lactimeter
KW  - refrigerator
KW  - treadmill
KW  - alkaline phosphatase
KW  - alpha tocopherol
KW  - aspartate aminotransferase
KW  - creatinine
KW  - heparin
KW  - Hibiscus sabdariffa extract
KW  - ketamine
KW  - triacylglycerol
KW  - xylazine
KW  - adaptation
KW  - albumin blood level
KW  - alternative medicine
KW  - animal experiment
KW  - animal model
KW  - animal tissue
KW  - area under the curve
KW  - article
KW  - body fat
KW  - body mass
KW  - body weight
KW  - body weight gain
KW  - body weight loss
KW  - caloric intake
KW  - cardiorespiratory fitness
KW  - cardiovascular system
KW  - controlled study
KW  - diet composition
KW  - diet supplementation
KW  - fat free mass
KW  - fat mass
KW  - food intake
KW  - glomerulus filtration rate
KW  - glucose blood level
KW  - glucose intake
KW  - glucose tolerance
KW  - glycogen liver level
KW  - heart rate
KW  - hematocrit
KW  - Hibiscus sabdariffa
KW  - high intensity interval training
KW  - intra-abdominal fat
KW  - lactate blood level
KW  - lipid diet
KW  - lipid metabolism
KW  - male
KW  - maximum progressive effort test
KW  - metabolism
KW  - morphology
KW  - nonhuman
KW  - obesity
KW  - open field test
KW  - physical performance
KW  - rat
KW  - thoracotomy
KW  - tibia length
KW  - training
KW  - treadmill exercise
KW  - urea blood level
KW  - Accutrend Plus
KW  - GraphPad Prism 8
C3  - Accutrend Plus(Hoffmann La Roche,Germany)
C3  - GraphPad Prism 8(Graphpad,United States)
C4  - Hoffmann La Roche(Germany)
C4  - Graphpad(United States)
N2  - High-intensity interval training (HIIT) has stood out as a treatment for obesity, leading to adaptations of the cardiovascular system and reducing body adiposity. In addition, the search for alternative therapies for weight loss has intensified. The administration of Hibiscus sabdariffa (Hs) has been described as an efficient supplement in weight loss and in the treatment of metabolic changes associated with obesity. In this context, the objective was to investigate the effects of the association of Hs and HIIT on metabolic adaptations and lipid metabolism in obese rats. Wistars rats were subjected to obesity and subsequently randomized into 4 groups: obese (Ob), obese + HS (ObHs), obese + HIIT (ObHIIT), and obese + HS + HIIT (ObHsHIIT). For 8 weeks, ObHs and ObHsHIIT rats received Hs extract daily (150 mg/kg of body weight) and trained groups (ObHIIT and ObHsHIIT) were subjected to a HIIT program on a treadmill. Nutritional profile, glycemic curve, biochemical profile, and liver glycogen were determined. HIIT decreased caloric intake, feed efficiency, body adiposity, total body fat, and body weight gain, associated with improvements in physical performance parameters and a smaller glycemic curve and area. Hs had a hepatoprotective effect, reducing alkaline phosphatase values, but its effects were more pronounced when associated with HIIT. Therefore, the combination of treatments promoted a reduction in food consumption and body adiposity, as well as an improvement in physical performance and glycemic profile, but without changes in lipid metabolism.
ER  - 

TY  - JOUR
M3  - Article
Y1  - 2024
VL  - 15
SN  - 1664-2392
JF  - Frontiers in Endocrinology
JO  - Front. Endocrinol.
UR  - http://www.embase.j.sjuku.top/search/results?subaction=viewrecord&id=L2032351777&from=export
U2  - L2032351777
DB  - Embase
U3  - 2024-11-29
U4  - 2024-12-03
L2  - http://dx.doi.org/10.3389/fendo.2024.1450944
DO  - 10.3389/fendo.2024.1450944
A1  - Wang, Y.
A1  - Yang, X.
A1  - Deng, J.
A1  - Wang, Z.
A1  - Yang, D.
A1  - Han, Y.
A1  - Wang, H.
M1  - (Wang Y.; Yang X.; Deng J.; Wang Z.; Yang D.; Han Y.; Wang H., whongli2004@gxnu.edu.cn) College of Physical Education and Health, Guangxi Normal University, Guangxi, Guilin, China
AD  - H. Wang, College of Physical Education and Health, Guangxi Normal University, Guangxi, Guilin, China
T1  - Combined high-intensity interval and resistance training improves cardiorespiratory fitness more than high-intensity interval training in young women with overweight/obesity: a randomized controlled trial
LA  - English
KW  - ChiCTR2300075961
KW  - analyzer
KW  - bioelectrical impedance analyzer
KW  - blood glucose meter
KW  - blood pressure monitor
KW  - data analysis software
KW  - electronic spirometer
KW  - heart rate monitor
KW  - HEM-7136
KW  - medical device
KW  - pulse oximeter
KW  - glucose
KW  - glycolipid
KW  - high density lipoprotein cholesterol
KW  - low density lipoprotein cholesterol
KW  - triacylglycerol
KW  - adult
KW  - article
KW  - bioelectrical impedance analysis
KW  - blood pressure
KW  - blood sampling
KW  - body composition
KW  - body mass
KW  - caloric intake
KW  - cardiorespiratory fitness
KW  - controlled study
KW  - diastolic blood pressure
KW  - exercise
KW  - fasting blood glucose level
KW  - female
KW  - follow up
KW  - high intensity interval training
KW  - human
KW  - lung minute volume
KW  - major clinical study
KW  - muscle mass
KW  - obesity
KW  - oxygen saturation
KW  - peak oxygen uptake
KW  - questionnaire
KW  - randomized controlled trial
KW  - resistance training
KW  - resting heart rate
KW  - systolic blood pressure
KW  - vital capacity
KW  - waist circumference
KW  - waist hip ratio
KW  - HEM-7136
C3  - HEM-7136(Omron,Japan)
C4  - Wanqing(China)
C4  - medisana(Germany)
C4  - Omron(Japan)
C4  - GAIA KIKO(South Korea)
N2  - Objective: This study aimed to compare the effects of high-intensity interval training (HIIT) combined with resistance training (RT) versus HIIT alone on body composition, cardiorespiratory fitness and glycolipid metabolism in young women with overweight/obesity. Methods: This randomized controlled trial divided 40 subjects into an experimental group (HIIT+RT) and a control group (HIIT). Both groups underwent training three times per week for eight weeks. Body composition, cardiorespiratory fitness and glycolipid levels were assessed before and after the intervention. Results: The results revealed that compared to baseline, both the experimental and control groups showed significant improvements in body weight, body mass index (BMI), Body fat, waist circumference (WC), waist-hip ratio (WHR), peak oxygen uptake (VO2peak), vital capacity (VC), oxygen pulse (VO2/HR), minute ventilation, resting heart rate, blood oxygen saturation, blood pressure, fasting blood glucose, triglycerides and high-density lipoprotein cholesterol (p<0.05). Additionally, a significant increase in muscle mass and a significant reduction in 2-hour postprandial glucose were observed in the experimental group (p<0.05). Muscle mass (mean difference: 2.75%), VO2peak (mean difference: 1.61 mL/min/kg), VC (mean difference: 334mL), and VO2/HR (mean difference: 0.51mL/beat) showed greater improvement in the HIIT+RT group compared to the HIIT group (p<0.05). Conclusion: In conclusion, an 8-week regimen of either combined HIIT and RT or HIIT significantly improves body composition, cardiorespiratory fitness and glycolipid metabolism in women with overweight/obesity. However, the combined training appears to offer more benefits than HIIT alone. Further research is needed to evaluate the long-term effects and feasibility of combined training. Trial registration: https://www.chictr.org.cn/, identifier ChiCTR2300075961.
ER  - 

TY  - JOUR
M3  - Article
Y1  - 2024
VL  - 12
IS  - 9
SN  - 2167-8359
JF  - PeerJ
JO  - PeerJ
UR  - http://www.embase.j.sjuku.top/search/results?subaction=viewrecord&id=L2034813991&from=export
U2  - L2034813991
DB  - Embase
U3  - 2024-10-14
U4  - 2024-10-15
L2  - http://dx.doi.org/10.7717/peerj.18123
DO  - 10.7717/peerj.18123
A1  - Cicek, G.
A1  - Ozcan, O.
A1  - Akyol, P.
A1  - Isik, O.
A1  - Novak, D.
A1  - Küçük, H.
M1  - (Cicek G.) Faculty of Sports Sciences, Hitit University, Corum, Turkey
M1  - (Ozcan O.) Department of Biochemistry, Faculty of Medicine, Hatay Mustafa Kemal University, Hatay, Turkey
M1  - (Akyol P.) Faculty of Education, Department of Physical Education and Sports, Ondokuz Mayıs University, Samsun, Turkey
M1  - (Isik O.) Faculty of Sports Sciences, Balıkesir University, Balikesir, Turkey
M1  - (Novak D., dario.novak@kif.unizg.hr) Faculty of Kinesiology, University of Zagreb, Zagreb, Croatia
M1  - (Küçük H.) Yasar Doğu Faculty of Sport Sciences, Ondokuz Mayıs University, Samsun, Turkey
AD  - D. Novak, Faculty of Kinesiology, University of Zagreb, Zagreb, Croatia
T1  - The effect of aerobic and high-intensity interval training on plasma pentraxin 3 and lipid parameters in overweight and obese women
LA  - English
KW  - analyzer
KW  - bioelectrical impedance analyzer
KW  - body composition analyzer
KW  - cigarette
KW  - clinical chemistry analyzer
KW  - data analysis software
KW  - ELISA kit
KW  - immunoassay analyzer
KW  - MultiscanGo UV
KW  - nephelometer
KW  - SPSS Statistics 24 software
KW  - TANITA BC-418
KW  - ultraviolet spectrophotometer
KW  - C reactive protein
KW  - glucose
KW  - high density lipoprotein cholesterol
KW  - insulin
KW  - lipid
KW  - low density lipoprotein cholesterol
KW  - pentraxin 3
KW  - triacylglycerol
KW  - adult
KW  - aerobic capacity
KW  - aerobic exercise
KW  - anthropometry
KW  - article
KW  - bioelectrical impedance analysis
KW  - blood biochemistry
KW  - body composition
KW  - body fat
KW  - body mass
KW  - calibration
KW  - cardiovascular disease
KW  - clinical article
KW  - controlled study
KW  - diabetes mellitus
KW  - enzyme linked immunosorbent assay
KW  - exercise
KW  - exercise intensity
KW  - fat mass
KW  - female
KW  - heart failure
KW  - heart rate
KW  - high intensity interval training
KW  - hip circumference
KW  - homeostasis model assessment
KW  - human
KW  - hypertension
KW  - iliac crest
KW  - inflammation
KW  - insulin resistance
KW  - lifestyle modification
KW  - lipid fingerprinting
KW  - lipid metabolism
KW  - maximal oxygen uptake
KW  - menopause
KW  - metabolic syndrome X
KW  - obesity
KW  - optical density
KW  - oxygen consumption
KW  - physical activity
KW  - questionnaire
KW  - randomized controlled trial
KW  - smoking
KW  - social media
KW  - spectrophotometry
KW  - training
KW  - waist circumference
KW  - waist hip ratio
KW  - warming
KW  - Advia 1800
KW  - Advia Centaur XP
KW  - MultiscanGo UV
KW  - SPSS Statistics 24 software
KW  - TANITA BC-418
C3  - Advia 1800(Siemens)
C3  - Advia Centaur XP(Siemens)
C3  - MultiscanGo UV(Thermo,United States)
C3  - SPSS Statistics 24 software(IBM)
C3  - TANITA BC-418(Tanita,Japan)
C4  - IBM
C4  - Siemens
C4  - Tanita(Japan)
C4  - Thermo(United States)
C4  - Wuhan Fine Biotech
N2  - Background. It is unclear whether different exercise programs lead to an increase in the concentration of plasma Pentraxin3 (PTX3), an anti-inflammatory protein. This study aimed to investigate the effects of aerobic exercise (AE) and high-intensity interval training (HIIT) on plasma PTX3 levels in overweight and obese women. Method. A total of 45 sedentary women aged between 32.26 ± 6.30 voluntarily participated in the study. The control group (CG, n = 15) was selected among normal-weight women. Women in the group of participants who partook in exercise consisted of overweight and obese women according to a random method, including the AE group (n = 15) and the HIIT group (n = 15). The AE session conducted was 50 min in duration and consisted of warm-up exercises (5 min), and primary exercises (40 min, basic aerobic-step exercises). HIIT consists of warm-up exercises (5 min), primary exercises (work intervals: 6−10 × 1 min (80–90% HRmax), rest intervals: 1 min (walk, 50% HRmax), 21–29 min running. The exercises were applied for three sessions/week for 12 weeks. Fasting blood samples were taken from all participants before and after exercise and their body composition was measured. Results. As a result of two different 12-week exercises, serum PTX3 levels increased significantly by 47.53% in the AE group and 50.21% in the HIIT group (p < 0.01). It was determined that the mean PTX3 before and after exercise increased from 1.71 ± 0.43 to 2.47 ± 0.40 ng/dL and HIIT from 1.62 ± 0.39 to 2.31 ± 0.33 ng/dL. A significant decrease in body mass index (BMI) values were detected, approximately 5.81% in the AE group and 5.06% in the HIIT group (p < .01). A significant decrease was detected in glucose, insulin, HOMA-IR, LDL-C, and hsCRP whereas HDL-C and VO2max value increased significantly in both exercise groups (p < .05; p < .01). There were no significant differences in TG and TC levels between groups (p > .05). Also, no significant differences were found between the two types of exercises in terms of parameters. A significant negative correlation in the total sample was found between PTX3 with BMI, fat mass, LDL-C, and hsCRP. Conclusion. The percentage change in PTX3 values was not different between exercise types, whereas PTX3 was increased with exercise, regardless of the type of exercise. It can be said that both aerobic and HIIT increase PTX3, VO2max levels and improve lipid metabolism in overweight and obese women.
ER  - 

TY  - JOUR
M3  - Article
Y1  - 2024
VL  - 16
IS  - 11
SP  - 6889
EP  - 6902
SN  - 1943-8141
JF  - American Journal of Translational Research
JO  - Am. J. Transl. Res.
UR  - http://www.embase.j.sjuku.top/search/results?subaction=viewrecord&id=L2036022592&from=export
U2  - L2036022592
DB  - Embase
U3  - 2024-12-10
U4  - 2024-12-12
L2  - http://dx.doi.org/10.62347/LZIS9354
DO  - 10.62347/LZIS9354
A1  - Wang, X.
A1  - Fan, M.
A1  - Meng, Q.
A1  - Zhang, D.
A1  - Liu, T.
M1  - (Wang X.; Fan M.; Meng Q.; Zhang D.) Department of Sport, Gdansk University of Physical Education and Sport, Gdansk, Poland
M1  - (Liu T.) Physical Education Institute (Main Campus), Zhengzhou University, Henan, Zhengzhou, China
T1  - Effects of high-intensity interval training on lipid metabolism, tumor necrosis factor-α, and C-reactive proteinin overweight children
LA  - English
KW  - data analysis software
KW  - SPSS 23.0
KW  - C reactive protein
KW  - high density lipoprotein
KW  - high density lipoprotein cholesterol
KW  - lipid
KW  - low density lipoprotein
KW  - low density lipoprotein cholesterol
KW  - tumor necrosis factor
KW  - article
KW  - body mass
KW  - body weight gain
KW  - body weight loss
KW  - caloric intake
KW  - child
KW  - childhood obesity
KW  - cholesterol blood level
KW  - controlled study
KW  - diastolic blood pressure
KW  - enzyme linked immunosorbent assay
KW  - exercise
KW  - exercise intensity
KW  - female
KW  - food intake
KW  - health education
KW  - healthy lifestyle
KW  - heart rate
KW  - high intensity interval training
KW  - homeostasis model assessment
KW  - human
KW  - inflammation
KW  - leukocyte count
KW  - lipid metabolism
KW  - male
KW  - maximal oxygen uptake
KW  - metabolic syndrome X
KW  - oxygen consumption
KW  - physical activity
KW  - physical examination
KW  - questionnaire
KW  - radioimmunoassay
KW  - relaxation time
KW  - resistance training
KW  - retrospective study
KW  - school child
KW  - systolic blood pressure
KW  - training
KW  - waist circumference
KW  - weight height ratio
KW  - SPSS 23.0
C3  - SPSS 23.0(SPSS)
C4  - SPSS
N2  - Objective: To investigate the effects of high-intensity interval training on lipid metabolism and inflammatory factors in overweight children, and provide clinical guidance and recommendations for children’s weight management. Methods: A retrospective study was conducted to analyze 60 overweight children, who were randomly divided into an experimental group (high-intensity interval training) and a control group (health education as intervention). Baseline data, physical indicators, and biochemical indicators were analyzed. Results: The body mass Index (BMI) of the experimental group decreased significantly more, with BMI of male and female participants showing change rates of 0.43% and 0.85%, respectively. After intervention, there were significant differences in triglycerides, total cholesterol, and lipoprotein levels between the two groups (P<0.05). After intervention, the serum tumor necrosis factor alpha levels of the experimental group showed significant differences (P<0.01), with an average value decreasing from 83.24 ng/L to 64.37 ng/L, and their C-reactive protein values also showed good intergroup and intragroup statistical differences (P<0.05). Conclusion: High-intensity interval training can effectively improve the physical fitness of overweight children, regulate their inflammatory factors, and help with weight loss.
ER  - 

TY  - JOUR
M3  - Article
Y1  - 2024
VL  - 49
IS  - 1
SP  - 77
EP  - 86
SN  - 1715-5320
JF  - Applied physiology, nutrition, and metabolism = Physiologie appliquee, nutrition et metabolisme
JO  - Appl Physiol Nutr Metab
UR  - http://www.embase.j.sjuku.top/search/results?subaction=viewrecord&id=L642100183&from=export
U2  - L642100183
C5  - 37611320
DB  - Medline
U3  - 2023-08-29
U4  - 2024-01-11
L2  - http://dx.doi.org/10.1139/apnm-2023-0054
DO  - 10.1139/apnm-2023-0054
A1  - Yang, Y.
A1  - Zhang, P.
A1  - Zhu, X.
M1  - (Yang Y.; Zhang P.) School of Sports Medicine and Rehabilitation, Beijing Sport University, Beijing, China
M1  - (Zhu X.) Sport Science College, Beijing Sport University, Beijing, China
T1  - Effects of crossover point exercise and high-intensity interval training on vascular health in young overweight females
LA  - English
KW  - adult
KW  - ankle brachial index
KW  - cardiorespiratory fitness
KW  - controlled study
KW  - exercise
KW  - female
KW  - high intensity interval training
KW  - human
KW  - obesity
KW  - physiology
KW  - pulse wave
KW  - randomized controlled trial
KW  - young adult
N2  - This study investigated the effects of 10 weeks of crossover point (COP) exercise training and high-intensity interval training (HIIT) on cardiovascular risk factors and vascular health in overweight young women. Overweight young women were randomized into HIIT and COP groups. Participants in the HIIT group (n = 10; age = 22 ± 2, body mass index (BMI) = 25.72 ± 0.90) and COP group (n = 10, age = 21 ± 2, BMI = 25.90 ± 1.90) took part in 10 weeks of HIIT and COP exercise training, respectively. Cardiorespiratory fitness, cardiovascular health, and oxidative stress indicators were measured before and after the intervention period. After 10 weeks of exercise intervention, both COP exercise and HIIT led to a significant increase in maximal oxygen uptake (p < 0.001). The systolic blood pressure (p = 0.006), diastolic blood pressure (p = 0.006), and brachial-ankle pulse wave velocity (p = 0.002) were significantly decreased in both COP group and HIIT group, while serum interleukin-6 levels were increased in HIIT and COP groups. The present study shows that a training program at COP could be an effective strategy to protect vascular health.
ER  - 

TY  - JOUR
M3  - Article
Y1  - 2024
VL  - 12
SP  - 1269508
SN  - 2296-2565
JF  - Frontiers in public health
JO  - Front Public Health
UR  - http://www.embase.j.sjuku.top/search/results?subaction=viewrecord&id=L643501027&from=export
U2  - L643501027
C5  - 38344230
DB  - Medline
U4  - 2024-02-21
L2  - http://dx.doi.org/10.3389/fpubh.2024.1269508
DO  - 10.3389/fpubh.2024.1269508
A1  - Deng, Y.
A1  - Wang, X.
M1  - (Deng Y.; Wang X.) School of Physical Education, Shandong University, China
T1  - Effect of high-intensity interval training on cardiorespiratory in children and adolescents with overweight or obesity: a meta-analysis of randomized controlled trials
LA  - English
KW  - adolescent
KW  - child
KW  - exercise
KW  - high intensity interval training
KW  - human
KW  - meta analysis
KW  - obesity
KW  - procedures
KW  - randomized controlled trial (topic)
N2  - Objective: This meta-analysis aimed to examine the effect of high-intensity interval training on cardiorespiratory fitness in children and adolescents with overweight or obesity, and to explore the optimal dose of high-intensity interval training to improve cardiorespiratory fitness in children and adolescents with overweight or obesity. Methods: Randomized controlled trials on the effects of HIIT on cardiorespiratory fitness in children and adolescents with overweight or obesity were retrieved from six electronic databases, including PubMed, Web of Science, Cochrane Library, CNKI, Wanfang, and VIP. The quality assessment of the included studies was conducted following the revised quality evaluation method based on the PRISMA principles. Keywords for literature search mainly include high-intensity interval, cardiorespiratory fitness, overweight, obese, children, and adolescent, etc. Results: (1) A total of 18 studies, comprising 581 participants (288 in the intervention group and 293 in the control group), were included and all of them were of moderate to high quality. (2) HIIT had a positive effect on the cardiorespiratory fitness levels of in children and adolescents with overweight or obesity (SMD = 0.91; 95% CI: 0.66, 1.15; p < 0.00001). (3) The improvement in cardiorespiratory fitness was more significant when the HIIT intervention lasted for more than 10 weeks (SMD = 1.04; 95% CI: 0.74, 1.34; p < 0.00001), was conducted 3 times per week, with 2 to 8 sets per session (SMD = 1.13; 95% CI: 0.71, 1.55; p < 0.00001), and maintained a ratio of approximately 1:1 between exercise and rest intervals (SMD = 1.11; 95% CI: 0.73, 1.50; p < 0.00001). Conclusion and recommendations: (1) Long-term HIIT can improve cardiorespiratory fitness in children and adolescents with overweight or obesity. (2) To achieve significant improvements in cardiorespiratory fitness in a short period, children and adolescents with overweight or obesity can engage in HIIT programs lasting for more than 10 weeks, conducted 3 times per week, with 2 to 8 sets per session, and a ratio of approximately 1:1 between exercise and rest intervals. Systematic Review Registration: Identifier: INPLASY202350033.
ER  - 

TY  - JOUR
M3  - Article
Y1  - 2024
VL  - 12
SP  - 1394328
SN  - 2296-2565
JF  - Frontiers in public health
JO  - Front Public Health
UR  - http://www.embase.j.sjuku.top/search/results?subaction=viewrecord&id=L644268792&from=export
U2  - L644268792
C5  - 38746000
DB  - Medline
U4  - 2024-05-21
L2  - http://dx.doi.org/10.3389/fpubh.2024.1394328
DO  - 10.3389/fpubh.2024.1394328
A1  - González-Gálvez, N.
A1  - Soler-Marín, A.
A1  - Abelleira-Lamela, T.
A1  - Abenza-Cano, L.
A1  - Mateo-Orcajada, A.
A1  - Vaquero-Cristóbal, R.
M1  - (González-Gálvez N.; Abelleira-Lamela T.; Abenza-Cano L.; Mateo-Orcajada A.) Facultad del Deporte, UCAM Universidad Católica de Murcia, Murcia, Spain
M1  - (Soler-Marín A.) Facultad de Farmacia y Nutrición, UCAM Universidad Católica de Murcia, Murcia, Spain
M1  - (Vaquero-Cristóbal R.) Department of Physical Activity and Sport, Faculty of Sport Sciences, University of Murcia, San Javier, Spain
T1  - Eight weeks of high-intensity interval vs. sprint interval training effects on overweight and obese adolescents carried out during the cool-down period of physical education classes: randomized controlled trial
LA  - English
KW  - adolescent
KW  - blood pressure
KW  - body composition
KW  - cardiorespiratory fitness
KW  - controlled study
KW  - female
KW  - heart rate
KW  - high intensity interval training
KW  - human
KW  - male
KW  - obesity
KW  - physical education
KW  - physiology
KW  - randomized controlled trial
N2  - Objective: The aim of this study was to evaluate the effect of sprint interval training (SIT) and [high intensive interval training (HIIT)] carried out during the cool-down period of the physical education classes on body composition, blood pressure variables (BP) and pulse rate (PR), and cardiorespiratory fitness of adolescents who are overweight and obese, and to compare the differences in enjoyment in response to SIT vs. HIIT. Methods: For this randomized controlled trial, forty-five adolescents were recruited from a high school and were randomly placed into three groups. SIT and HIIT trained for 8 weeks, twice a week, for 12 min/session. Experimental group (EG) 3 was the control, and they maintained their regular physical education class schedule. The SIT group performed 6 sets of 60 s of work (90-95%HRmax) / 60 s of rest (50-55%HRmax), and the HIIT group performed 3 sets of 2 min of work (80-85%HRmax) / 2 min of rest (50-55%HRmax). Results: Both experimental groups showed a significant improvement in fat mass (FM) (%) and trunk FM (kg). In addition, EG2 reported a significance improvement in lean mass (kg), blood pressure BP (mmHG), systolic blood pressure (SBP) (mmHg), diastolic blood pressure (DBP) (mmHg), PR (bpm), and VO2max (ml/kg/min). Conclusion: The present study found that a HIIT protocol performed during the cool-down period of the physical education classes generated adaptations such as improvement in body composition, BP variables and PR, and cardiorespiratory fitness, in overweight and obese adolescents. In contrast, the group of overweight and obese adolescents who performed SIT showed limited benefits, with changes in fat mass only.
ER  - 

TY  - JOUR
M3  - Article
Y1  - 2023
VL  - 15
IS  - 23
SN  - 2072-6643
JF  - Nutrients
JO  - Nutrients
UR  - http://www.embase.j.sjuku.top/search/results?subaction=viewrecord&id=L2027000397&from=export
U2  - L2027000397
C5  - 38068748
DB  - Embase
DB  - Medline
U3  - 2023-12-12
U4  - 2024-02-06
L2  - http://dx.doi.org/10.3390/nu15234891
DO  - 10.3390/nu15234891
A1  - Supriya, R.
A1  - Delfan, M.
A1  - Saeidi, A.
A1  - Samaie, S.S.
A1  - Al Kiyumi, M.H.
A1  - Escobar, K.A.
A1  - Laher, I.
A1  - Heinrich, K.M.
A1  - Weiss, K.
A1  - Knechtle, B.
A1  - Zouhal, H.
M1  - (Supriya R., rashmisupriya@hkbu.edu.hk) Center For Health & Exercise Science Research, Department of Sport, Physical Education and Health, Faculty of Social Sciences, Hong Kong Baptist University, Kowloon Tong, Hong Kong
M1  - (Delfan M., m.delfan@alzahra.ac.ir) Department of Exercise Physiology, Faculty of Sport Sciences, Alzahra University, Tehran, Iran
M1  - (Saeidi A., saeidi_as68@yahoo.com) Department of Physical Education and Sport Sciences, Faculty of Humanities and Social Sciences, University of Kurdistan, Kurdistan, Sanandaj, Iran
M1  - (Samaie S.S., s.samaie@gmail.com) Department of Exercise Physiology, Faculty of Physical Education and Sport Sciences, University of Tehran, Alborz Campus, Tehran, Iran
M1  - (Al Kiyumi M.H., drmaysa@squ.edu.om) Department of Family Medicine and Public Health, Sultan Qaboos University, Muscat P.O. Box 35, Oman
M1  - (Al Kiyumi M.H., drmaysa@squ.edu.om) Department of Family Medicine and Public Health, Sultan Qaboos University Hospital, Muscat P.O. Box 35, Oman
M1  - (Escobar K.A., kurt.escobar@csulb.edu) Department of Kinesiology, California State University, Long Beach, CA, United States
M1  - (Laher I., ismail.laher@ubc.ca) Department of Anesthesiology, Pharmacology, and Therapeutics, Faculty of Medicine, University of British Columbia, Vancouver, BC, Canada
M1  - (Heinrich K.M., kmhphd@ksu.edu) Department of Kinesiology, Kansas State University, Manhattan, KS, United States
M1  - (Heinrich K.M., kmhphd@ksu.edu) Research Department, the Phoenix, Manhattan, KS, United States
M1  - (Weiss K., katja@weiss.co.com; Knechtle B., beat.knechtle@hispeed.ch) Institute of Primary Care, University of Zurich, Zurich, Switzerland
M1  - (Knechtle B., beat.knechtle@hispeed.ch) Medbase St. Gallen Am Vadianplatz, St. Gallen, Switzerland
M1  - (Zouhal H., hassane.zouhal@univ-rennes2.fr) M2S (Laboratoire Mouvement, Sport, Santé)—EA 1274, Université de Rennes, Rennes, France
M1  - (Zouhal H., hassane.zouhal@univ-rennes2.fr) Institut International des Sciences du Sport (2I2S), Irodouer, France
AD  - M. Delfan, Department of Exercise Physiology, Faculty of Sport Sciences, Alzahra University, Tehran, Iran
AD  - H. Zouhal, M2S (Laboratoire Mouvement, Sport, Santé)—EA 1274, Université de Rennes, Rennes, France
T1  - Spirulina Supplementation with High-Intensity Interval Training Decreases Adipokines Levels and Cardiovascular Risk Factors in Men with Obesity
LA  - English
KW  - adipocytokine
KW  - C reactive protein
KW  - high density lipoprotein
KW  - high density lipoprotein cholesterol
KW  - interleukin 6
KW  - interleukin 8
KW  - low density lipoprotein
KW  - triacylglycerol
KW  - tumor necrosis factor
KW  - adipose tissue
KW  - adult
KW  - alcohol consumption
KW  - anthropometry
KW  - article
KW  - body fat
KW  - body mass
KW  - body weight
KW  - cardiovascular risk factor
KW  - cholesterol blood level
KW  - controlled study
KW  - dietary intake
KW  - energy consumption
KW  - evaluation study
KW  - exercise
KW  - exercise test
KW  - female
KW  - group dynamics
KW  - high intensity exercise
KW  - high intensity interval training
KW  - human
KW  - lipid fingerprinting
KW  - major clinical study
KW  - male
KW  - metabolic parameters
KW  - mineral supplementation
KW  - nutrient intake
KW  - obesity
KW  - physical activity
KW  - randomized controlled trial
KW  - sample size
KW  - social network
KW  - Spirulina
KW  - treadmill exercise
KW  - venous blood
N2  - Adiposity, a state characterized by excessive accumulation of body fat, is closely linked to metabolic complications and the secretion of specific adipokines. This study explores the potential of exercise and Spirulina supplementation to mitigate these complications and modulate adipokine release associated with obesity. The primary objective of this investigation was to examine the impact of a 12-week regimen of high-intensity training combined with Spirulina supplementation on adipokine concentrations and lipid profiles in male individuals with obesity (N = 44). The participants were randomly distributed into four groups, each consisting of 11 participants: a control group (CG), a supplement group (SG), a training group (TG), and a training plus supplement group (TSG). The intervention comprised a 12-week treatment involving Spirulina supplementation (6 g capsule daily), a 12-week high-intensity interval training (HIIT) protocol with three sessions per week, or a combined approach. Following the interventions, metabolic parameters, anthropometric measurements, cardiorespiratory indices, and circulating adipokines [CRP, Sema3C, TNF-α, IL-6, MCP1, IL-8] were assessed within 48 h of the before and final training session. Statistical analyses revealed significant differences across all measures among the groups (p < 0.05). Notably, post hoc analyses indicated substantial disparities between the CG and the three interventional groups regarding body weight (p < 0.05). The combined training and supplementation approach led to noteworthy reductions in low-density lipoprotein (LDL), total cholesterol (TC), and triglyceride (TGL) levels (all p < 0.0001), coupled with an elevation in high-density lipoprotein–cholesterol (HDL-C) levels (p = 0.0001). Furthermore, adipokine levels significantly declined in the three intervention groups relative to the CG (p < 0.05). The findings from this 12-week study demonstrate that Spirulina supplementation in conjunction with high-intensity interval training reduced adipokine levels, improved body weight and BMI, and enhanced lipid profiles. This investigation underscores the potential of Spirulina supplementation and high-intensity interval training as a synergistic strategy to ameliorate obesity-related complications and enhance overall cardiometabolic well-being in obese males.
ER  - 

TY  - JOUR
M3  - Article
Y1  - 2023
VL  - 28
IS  - 11
SP  - 281
SN  - 2768-6698
JF  - Frontiers in bioscience (Landmark edition)
JO  - Front Biosci (Landmark Ed)
UR  - http://www.embase.j.sjuku.top/search/results?subaction=viewrecord&id=L643050509&from=export
U2  - L643050509
C5  - 38062841
DB  - Medline
U4  - 2023-12-27
L2  - http://dx.doi.org/10.31083/j.fbl2811281
DO  - 10.31083/j.fbl2811281
A1  - Hadjispyrou, S.
A1  - Dinas, P.C.
A1  - Delitheos, S.M.
A1  - Koumprentziotis, I.-A.
A1  - Chryssanthopoulos, C.
A1  - Philippou, A.
M1  - (Hadjispyrou S.; Delitheos S.M.; Koumprentziotis I.-A.; Chryssanthopoulos C.; Philippou A.) Department of Physiology, Medical School, National and Kapodistrian University of Athens, Athens, Greece
M1  - (Dinas P.C.) FAME Laboratory, Department of Physical Education and Sport Science, University of Thessaly, Trikala, Greece
T1  - The Effect of High-Intensity Interval Training on Mitochondrial-Associated Indices in Overweight and Obese Adults: A Systematic Review and Meta-Analysis
LA  - English
KW  - adult
KW  - high intensity interval training
KW  - human
KW  - meta analysis
KW  - metabolism
KW  - mitochondrion
KW  - obesity
KW  - oxygen consumption
N2  - BACKGROUND: Obesity is a significant health problem with an increasing incidence, causing a low-grade systemic inflammatory state and being implicated in various chronic diseases. Moreover, obesity has been shown to cause mitochondrial dysfunction through oxidative stress and inflammation, eventually affecting energy metabolism. However, high-intensity interval training (HIIT) can improve mitochondrial efficiency through exercise-induced mitochondrial adaptations. This systematic review and meta-analysis aims to examine the potential effects of HIIT on mitochondrial-associated indices in obese and overweight adults. METHODS: PubMed, Scopus, and Web of Science databases were searched. RESULTS: Twenty-eight eligible studies were included, involving 530 participants. HIIT was found to significantly improve the activity of citrate synthase (CS), cytochrome C (COX-IV), beta-hydroxyacyl CoA-dehydrogenase (β-HAD), Complexes I-V as well as VO2max in overweight and obese individuals, whereas no significant changes were shown in PGC-1α and SIRT1. Interestingly, subgroup analyses revealed that CS, COX-IV, β-HAD, and Complexes I-V activity exhibited a significant improvement only in the healthy subgroup. CONCLUSIONS: Overall, HIIT can be utilized to enhance mitochondrial-associated indices in overweight and obese individuals. However, this improvement may be health status dependent.
ER  - 

TY  - JOUR
M3  - Article
Y1  - 2023
VL  - 23
IS  - 11
SP  - 2157
EP  - 2169
SN  - 1536-7290
JF  - European journal of sport science
JO  - Eur J Sport Sci
UR  - http://www.embase.j.sjuku.top/search/results?subaction=viewrecord&id=L641291237&from=export
U2  - L641291237
C5  - 37161876
DB  - Medline
U3  - 2023-05-18
U4  - 2023-11-06
L2  - http://dx.doi.org/10.1080/17461391.2023.2213185
DO  - 10.1080/17461391.2023.2213185
A1  - Youssef, L.
A1  - Durand, S.
A1  - Aprahamian, F.
A1  - Lefevre, D.
A1  - Bourgin, M.
A1  - Maiuri, M.C.
A1  - Dulac, M.
A1  - Hajj-Boutros, G.
A1  - Marcangeli, V.
A1  - Buckinx, F.
A1  - Peyrusqué, E.
A1  - Morais, J.A.
A1  - Gaudreau, P.
A1  - Gouspillou, G.
A1  - Kroemer, G.
A1  - Aubertin-Leheudre, M.
A1  - Noirez, P.
M1  - (Youssef L.; Noirez P.) Paris, France
M1  - (Youssef L.) École de Kinésiologie et des Sciences de l'Activité Physique (EKSAP), Université de Montréal, Montréal, Canada
M1  - (Youssef L.; Dulac M.; Marcangeli V.; Buckinx F.; Peyrusqué E.; Gouspillou G.; Aubertin-Leheudre M.) Centre de Recherche de l'Institut Universitaire de Gériatrie de Montréal (CRIUGM), Montréal, Canada
M1  - (Durand S.; Aprahamian F.; Lefevre D.; Bourgin M.; Maiuri M.C.; Kroemer G.) INSERM U1138, Centre de Recherche des Cordeliers, Sorbonne Université, Paris, France
M1  - (Durand S.; Aprahamian F.; Lefevre D.; Bourgin M.; Maiuri M.C.; Kroemer G.) Metabolomics and Cell Biology Platforms, Gustave Roussy Cancer Campus, Villejuif, France
M1  - (Dulac M.; Hajj-Boutros G.; Marcangeli V.; Peyrusqué E.; Gouspillou G.; Aubertin-Leheudre M.; Noirez P.) Groupe de Recherche en Activité Physique Adaptée, Université du Québec à Montréal, Montréal, Canada
M1  - (Dulac M.; Marcangeli V.) Département de biologie, Université du Québec à Montréal, Montréal, Canada
M1  - (Dulac M.; Hajj-Boutros G.; Morais J.A.) Research Institute of the McGill University Health Center (MUHC), Montréal, Canada
M1  - (Buckinx F.; Peyrusqué E.; Gouspillou G.; Aubertin-Leheudre M.; Noirez P.) Département des sciences de l'activité physique, Université du Québec à Montréal, Montréal, Canada
M1  - (Gaudreau P.) Centre de Recherche du Centre Hospitalier de l'Université de Montréal, Université de Montréal, Montréal, Canada
M1  - (Gaudreau P.) Département de Médecine, Université de Montréal, Montréal, Canada
M1  - (Noirez P.) UFR STAPS, Performance Santé Métrologie Société (PSMS), Université de Reims Champagne Ardenne, Reims, France
M1  - (Noirez P.) Institut de Recherche Médicale et d'Épidémiologie du Sport (IRMES), INSEP, Paris, France
T1  - Serum metabolomic adaptations following a 12-week high-intensity interval training combined to citrulline supplementation in obese older adults
LA  - English
KW  - arginine
KW  - aspartic acid
KW  - citrulline
KW  - leptin
KW  - polyester
KW  - triacylglycerol
KW  - aged
KW  - controlled study
KW  - dietary supplement
KW  - high intensity interval training
KW  - human
KW  - obesity
KW  - procedures
KW  - randomized controlled trial
N2  - Physical activity and nutrition play important roles in preventing adverse health outcomes that accompany aging. It has been shown that high-intensity interval training (HIIT) combined with citrulline (CIT) supplementation can improve physical and functional capacities. The aim of this study was to evaluate serum metabolites following a 12-week HIIT combined or not with CIT in obese older adults, and to correlate the metabolic changes with clinico-biological parameters changes. Eighty-six obese older adults completed a 12-week HIIT program combined with a 10 g daily supplementation of either CIT or placebo (PLA) during a double-blinded randomized interventional trial. Only participants with blood samples at T0 (before the intervention) and/or T12 (after the intervention) were included in our sub-analysis (HIIT-PLA-T0: n = 44 and HIIT-PLA-T12: n = 28; HIIT-CIT-T0: n = 39 and HIIT-CIT-T12: n = 42). Serum samples were analyzed by different liquid or gas phase chromatography methods coupled to mass spectrometry. Among the identified metabolites, 44 changed significantly following the 12-week intervention (Time effect), and 10 of them were more affected when HIIT was combined with CIT (Time × Supp effect). Arginine increased significantly due to the 12-week intervention. Correlation analyses demonstrated that decreased triglyceride (TG) (16:1/18:1/16:0) and aspartic acid significantly correlated with a reduction of adiposity-related parameters (fat mass, leg lean mass, leptin, total triglycerides and low-density lipoprotein). Arginine, TG (16:1/18:1/16:0) and aspartic acid might constitute biomarkers of cardiometabolic health and adiposity. Further studies are needed to confirm these associations and understand the underlying mechanisms.Highlights A 12-week intervention involving high-intensity interval training (HIIT) with or without citrulline (CIT) supplementation induced adaptations in the serum metabolome of obese older adults through significant changes in 44 metabolites.Changes in 23 metabolites were observed when a CIT supplementation was administered along with a 12-week HIIT intervention.TG (16:1/18:1/16:0) correlated with several adiposity parameters including leptin, triglycerides, legs lean mass.Aspartic acid correlated with several adiposity parameters including leptin, LDL cholesterol as well as android, arms and trunk fat mass.
ER  - 

TY  - JOUR
M3  - Article
Y1  - 2023
VL  - 48
IS  - 11
SP  - 808
EP  - 828
SN  - 1715-5320
JF  - Applied physiology, nutrition, and metabolism = Physiologie appliquee, nutrition et metabolisme
JO  - Appl Physiol Nutr Metab
UR  - http://www.embase.j.sjuku.top/search/results?subaction=viewrecord&id=L642139561&from=export
U2  - L642139561
C5  - 37642210
DB  - Medline
U3  - 2023-09-04
U4  - 2023-11-15
L2  - http://dx.doi.org/10.1139/apnm-2023-0071
DO  - 10.1139/apnm-2023-0071
A1  - Aliabadi, M.
A1  - Saghebjoo, M.
A1  - Yakhchali, B.
A1  - Shariati, V.
M1  - (Aliabadi M.; Saghebjoo M.) Department of Exercise Physiology, Faculty of Sport Sciences, University of Birjand, Birjand, Iran
M1  - (Yakhchali B.; Shariati V.) National Institute of Genetic Engineering and Biotechnology, Tehran, Iran
T1  - Interaction between high-intensity interval training and high-protein diet on gut microbiota composition and body weight in obese male rats
LA  - English
KW  - RNA 16S
KW  - animal
KW  - body weight
KW  - C57BL mouse
KW  - dysbiosis
KW  - genetics
KW  - high intensity interval training
KW  - intestine flora
KW  - lipid diet
KW  - male
KW  - mouse
KW  - obesity
KW  - protein diet
KW  - rat
KW  - Wistar rat
N2  - Diet and exercise are two critical factors that regulate gut microbiota, affecting weight management. The present study investigated the effect of 10 weeks of high-intensity interval training (HIIT) and a high-protein diet (HPD) on gut microbiota composition and body weight changes in obese male Wistar rats. Forty obese rats were randomly divided into five groups, including HPD, HIIT + HPD, HIIT + high-fat diet (HFD) (continuing HFD during intervention), obese control 1 (continuing HFD during intervention), obese control 2 (cutting off HFD at the beginning of the intervention and continuing standard diet), and eight non-obese Wistar rats as a non-obese control (NOC) group (standard diet). Microbial community composition and diversity analysis by sequencing 16S rRNA genes derived from the fecal samples, body weight, and Lee index were assessed. The body weight and Lee index in the NOC, HIIT + HFD, HPD, and HIIT + HPD groups were significantly lower than that in the OC1 and OC2 groups along with the lower body weight and Lee index in the HPD and HIIT + HPD groups compared with the HIIT + HFD group. Also, HFD consumption and switching from HFD to a standard diet or HPD increased gut microbiota dysbiosis. Furthermore, HIIT along with HFD increased the adverse effects of HFD on gut microbiota, while the HIIT + HPD increased microbial richness, improved gut microbiota dysbiosis, and changed rats' phenotype to lean. It appears that HFD discontinuation without doing HIIT does not improve gut microbiota dysbiosis. Also, the HIIT + HFD, HPD, and HIIT + HPD slow down HFD-induced weight gain, but HIIT + HPD is a more reliable strategy for weight management due to its beneficial effects on gut microbiota composition.
ER  - 

TY  - JOUR
M3  - Article
Y1  - 2023
VL  - 63
IS  - 11
SP  - 1165
EP  - 1174
SN  - 1827-1928
JF  - The Journal of sports medicine and physical fitness
JO  - J Sports Med Phys Fitness
UR  - http://www.embase.j.sjuku.top/search/results?subaction=viewrecord&id=L642279336&from=export
U2  - L642279336
C5  - 37712928
DB  - Medline
U3  - 2023-09-21
U4  - 2023-11-06
L2  - http://dx.doi.org/10.23736/S0022-4707.23.15209-1
DO  - 10.23736/S0022-4707.23.15209-1
A1  - Ishikawa, A.
A1  - Matsuda, T.
A1  - Ikegami, N.
A1  - Funaki, A.
A1  - Yamada, M.
A1  - Kamemoto, K.
A1  - Sakamaki-Sunaga, M.
M1  - (Ishikawa A., aishikawapan@gmail.com) Graduate School of Health and Sport Science, Nippon Sport Science University, Tokyo, Japan
M1  - (Matsuda T.) Department of Sport Science and Research, Japan Institute of Sports Sciences, Tokyo, Japan
M1  - (Ikegami N.; Sakamaki-Sunaga M.) Department of Exercise Physiology, Nippon Sport Science University, Tokyo, Japan
M1  - (Funaki A.; Yamada M.) Graduate School of Health and Sport Science, Nippon Sport Science University, Tokyo, Japan
M1  - (Funaki A.) Department of Judo Therapy, Teikyo University of Science, Yamanashi, Japan
M1  - (Yamada M.) Japanese Society for the Promotion of Science, Tokyo, Japan
M1  - (Kamemoto K.) Graduate School of Medicine, Osaka Metropolitan University, Osaka, Japan
T1  - Effects of the menstrual cycle on EPOC and fat oxidation after low-volume high-intensity interval training
LA  - English
KW  - estradiol
KW  - lactic acid derivative
KW  - noradrenalin
KW  - progesterone
KW  - energy metabolism
KW  - female
KW  - glucose blood level
KW  - high intensity interval training
KW  - human
KW  - menstrual cycle
KW  - oxygen consumption
N2  - BACKGROUND: Low-volume high-intensity interval training (HIIT) for weight loss has become prevalent in recent years, with increased excess post-exercise oxygen consumption (EPOC) as the mechanism. However, the influence of the menstrual cycle on EPOC and fat oxidation following low-volume HIIT is unclear. This study aimed to investigate the effect of the menstrual cycle on the increase in EPOC and fat oxidation after low-volume HIIT. METHODS: Twelve eumenorrheic women participated during their early follicular and luteal phases. On each experimental day, they performed low-volume HIIT comprising fifteen repeated 8 s sprint cycling tests with 12 s rests, for 5 min. Expired gas samples were collected before and every 60 min until 180 min post-exercise. EPOC was defined as the increase in oxygen consumption from the resting state, and the total EPOC and fat oxidation were calculated from the total time of each measurement. Blood samples for serum estradiol, progesterone, free fatty acids, blood glucose, lactate, and plasma noradrenaline were collected and assessed before immediately after, and at 180 min post-exercise and were assessed. RESULTS: Serum estradiol and progesterone were significantly higher in the luteal phase than the follicular phase (P<0.01 for both). No significant differences in total EPOC and fat oxidation were found between the menstrual phases. Serum free fatty acid, blood glucose, lactate, and plasma noradrenaline concentrations were not affected by the menstrual cycle. CONCLUSIONS: These results suggest that the menstrual cycle does not affect the increase in EPOC or fat oxidation after low-volume HIIT.
ER  - 

TY  - JOUR
M3  - Conference Abstract
Y1  - 2023
VL  - 26
SP  - S123
SN  - 1878-1861
SN  - 1440-2440
JF  - Journal of Science and Medicine in Sport
JO  - J. Sci. Med. Sport
UR  - http://www.embase.j.sjuku.top/search/results?subaction=viewrecord&id=L2027673664&from=export
U2  - L2027673664
DB  - Embase
U4  - 2023-10-12
L2  - http://dx.doi.org/10.1016/j.jsams.2023.08.163
DO  - 10.1016/j.jsams.2023.08.163
A1  - Manage, M.D.L.D.
A1  - Karunanayake, A.
A1  - Malliaropoulos, N.
M1  - (Manage M.D.L.D.) Post Graduate Institute of Medicine (PGIM) Sri Lanka, Sri Lanka
M1  - (Karunanayake A.) Post Graduate Institute of Meedicne (PGIM), Sri Lanka
M1  - (Malliaropoulos N.) ECOSEP (European College of Sports & Exercise Physicians, Greece
T1  - Effectiveness of High-Intensity Interval Training (HIIT) in overweight individuals between 25-45yrs of age registered in Sports Medicine clinic, General Hospital Kalutara
LA  - English
KW  - cholesterol
KW  - endogenous compound
KW  - high density lipoprotein
KW  - low density lipoprotein
KW  - triacylglycerol
KW  - adult
KW  - anthropometry
KW  - asthma
KW  - body fat percentage
KW  - body mass
KW  - body weight
KW  - cardiorespiratory fitness
KW  - case report
KW  - clinical article
KW  - comparative effectiveness
KW  - comparative study
KW  - conference abstract
KW  - correlational study
KW  - exercise
KW  - female
KW  - general hospital
KW  - glucose blood level
KW  - gold standard
KW  - heart
KW  - high intensity interval training
KW  - human
KW  - lifestyle
KW  - lipid fingerprinting
KW  - male
KW  - non communicable disease
KW  - obesity
KW  - physical disability
KW  - prevention
KW  - program impact
KW  - quasi experimental study
KW  - sample size
KW  - sports medicine
KW  - Sri Lanka
KW  - training
KW  - validity
KW  - waist circumference
N2  - Introduction: The prevalence of obesity and obesity-related non-communicable diseases are becoming a massive health concern in the world as well as Non-communicable diseases are the leading cause of death globally. The release of recent epidemiological evidence supports exercise, improvement of physical activity and fitness level has a strong, independent inverse relationship with individuals with obesity and obesity-related non-communicable diseases. Introduce effective and commodious structured exercise programs are the solution for this matter. High-Intensity Interval Training (HIIT) is a training method that involves repeated short bursts of intense exercise bouts alternated with recovery periods. HIIT has been recognized as an efficient exercise method recently. The published data on the effectiveness of High-Intensity Interval Training(HIIT) in improving health parameters, anthropometric measures, lipid profile and cardiorespiratory fitness [VO2 max] in overweight and obese individuals is sparse. Objective of this study was to introduce an effective, time-efficient exercise method to overweight individuals for their health benefit. Methods: This is a Quasi-experimental study which was conducted at the Sports medicine clinic, General Hospital, Kalutara, Sri Lanka. Participants engaged in a program of HIIT three times per week for six weeks. They were selected according to the age of 25 years to 45 years, BMI > 25 and an inactive lifestyle of less than 30 min exercises for < 3 days/week. Individuals who did not complete the above criteria and individuals with high risk of cardiac stratification, bronchial asthma and functional disabilities were excluded. All the individuals registered in the Sports Medicine Clinic, Kalutara General Hospital, completed the above criteria and were included over four months. A convenient sampling method was used as the sampling technique & calculated sample size was 48. Data collection was based on precise measurements by using structured and validated methods. Ethical clearance was obtained. Results: : Registered number for the study was 48, and only 52% have completed the study. The mean age was 32(SD = 6.397) years, and 64% were males. All the anthropometric measurements which were assessed ( waist circumference(P < 0.001), weight(P < 0.001) and BMI(P < 0.001)), body fat percentage(P < 0.001), VO 2 max(P < 0.001), and lipid profile (HDL(P = 0.016), LDL(P < 0.001), cholesterol(P < 0.001), triglycerides(P < 0.010) and LDL: HDL(P < 0.001)) had shown statistically significant improvement after the intervention with the HIIT program. Discussion: This study confirms HIIT as a time-saving and effective exercising method, which helps in preventing obesity as well as non-communicable diseases. HIIT ameliorate body anthropometry, fat percentage, cardiopulmonary status, blood sugar levels and lipid profile in overweight and obese individuals significantly. As with the majority of studies, the design of the current study is subject to some limitations. The first is the study focused on a correlational study. If it is a comparative study, compare with other methods of training programs would have given more validity. Although the validated tools used to measure variables and same tools used in pre and post exercise occasions with the available facilities, it would have been better to measure some of them using gold-standard methods. However, this evidence should be further assessed in larger scale trials using comparative groups to generalize the efficacy of the HIIT exercise program Impact/Application to the field: One of the main obstacle to engage in regular exercises for recommended time duration to have health benefit is the lack of time. High intensity interval training is a better time efficient and time saving exercise strategy which can be incoperated in such instances. Introduce an effective, time-efficient exercise method to overweight individuals for their health benefit. Declaration: My co-authors and I acknowledge that we have no conflict of interest of relevance to the submission of this abstract.
ER  - 

TY  - JOUR
M3  - Article
Y1  - 2023
VL  - 10
IS  - 9
SN  - 2227-9067
JF  - Children
JO  - Child.
UR  - http://www.embase.j.sjuku.top/search/results?subaction=viewrecord&id=L2025658598&from=export
U2  - L2025658598
DB  - Embase
U3  - 2023-10-02
U4  - 2023-10-03
L2  - http://dx.doi.org/10.3390/children10091495
DO  - 10.3390/children10091495
A1  - Racil, G.
A1  - Russo, L.
A1  - Migliaccio, G.M.
A1  - Signorelli, P.
A1  - Larion, A.
A1  - Padulo, J.
A1  - Jlid, M.C.
M1  - (Racil G., ghazi_racil@yahoo.fr; Jlid M.C., chedly3@yahoo.fr) Research Unit (UR 17JS01) “Sport Performance, Health & Society” Higher Institute of Sport and Physical Education of Ksar Said, Tunis, Tunisia
M1  - (Racil G., ghazi_racil@yahoo.fr; Jlid M.C., chedly3@yahoo.fr) Department of Biological Sciences Applied for Physical Activities and Sport, Higher Institute of Sport and Physical Education of Ksar Said, University of La Manouba, Manouba, Tunisia
M1  - (Russo L., l.russo@iuline.it) Department of Human Sciences, Università Telematica degli Studi IUL, Florence, Italy
M1  - (Migliaccio G.M., gianmario.migliaccio@uniroma5.it) Department of Human Sciences and Promotion of the Quality of Life, San Raffaele Rome Open University, Rome, Italy
M1  - (Signorelli P., paola.signorelli@unimi.it) Institute for Molecular and Translational Cardiology (IMTC), San Donato Milanese, Milan, Italy
M1  - (Signorelli P., paola.signorelli@unimi.it) Aldo Ravelli Center for Neurotechnology and Experimental Brain Therapeutics, Department of Health Sciences, University of Milan, Via Antonio di Rudinì 8, Milan, Italy
M1  - (Larion A., alinlarion@yahoo.com) Faculty of Physical Education and Sport, Ovidius University of Constanta, Constanta, Romania
M1  - (Padulo J., johnny.padulo@unimi.it) Department of Biomedical Sciences for Health, Università degli Studi di Milano, Milan, Italy
AD  - J. Padulo, Department of Biomedical Sciences for Health, Università degli Studi di Milano, Milan, Italy
T1  - High-Intensity Interval Training in Female Adolescents with Moderate or Severe Obesity
LA  - English
KW  - AU2700
KW  - bicycle ergometer
KW  - chemical analyzer
KW  - ELISA kit
KW  - fetal heart monitor
KW  - Hitachi 717
KW  - S-610
KW  - stadiometer
KW  - U60
KW  - adolescent
KW  - anthropometry
KW  - article
KW  - body mass
KW  - enzyme linked immunosorbent assay
KW  - female
KW  - glucose blood level
KW  - growth hormone blood level
KW  - high intensity interval training
KW  - HOMA index
KW  - homeostasis model assessment
KW  - human
KW  - lactate blood level
KW  - lean body weight
KW  - male
KW  - obesity
KW  - physical activity
KW  - waist circumference
KW  - AU2700
KW  - Hitachi 717
KW  - S-610
KW  - U60
C3  - AU2700(Olympus,France)
C3  - Hitachi 717(Hoffmann La Roche,Canada)
C3  - S-610(Polar Electro,Finland)
C3  - U60(Vision Fitness,Taiwan)
C4  - Diagnostic Biochemicals(Canada)
C4  - Hoffmann La Roche(Canada)
C4  - seca(Germany)
C4  - Polar Electro(Finland)
C4  - Olympus(France)
C4  - Vision Fitness(Taiwan)
N2  - This study aimed to investigate the impact of moderate- or high-intensity interval training (MIIT or HIIT) on anthropometric and biological measurements in four groups of females with obesity. Fifty-seven participants were divided into a moderate obesity group (MOG, n = 29) and a severe obesity group (SOG, n = 28). Two sub-groups were established to practice HIIT and MIIT programs (SOGHI, n = 14; SOGMI, n = 14; MOGHI, n = 14; MOGMI, n = 15). During the training sessions, each group performed two sets of 4 × 1 min intervals on a cycle ergometer. The intervals were conducted at 65% and 85% of the heart rate reserve (HRR) for MIIT and HIIT, respectively. Between each repetition, there was an active recovery phase at 50% HRR, and, between sets, there was a 4 min period of free pedaling. All groups significantly improved their anthropometric data, while only MOGHI and SOGHI significantly improved their lean body mass (LBM) and blood lactate (BL), with p 0.05; the higher percentage of change in blood insulin levels (−25.49 and −25.34) and the homeostasis model assessment of the insulin resistance index (−31.42 and −28.88) were noted. Only MOGHI showed improvements in growth hormone (GH) and blood glucose (p < 0.05), which were negatively correlated with body fat percentage (r = −0.76 and r = −0.72) and waist circumference (r = −0.77 and r = −0.82), respectively. We may conclude that HIIT was an effective method of managing anthropometric and biological parameters, as confirmed by the pronounced body fat reduction in the moderate obesity group.
ER  - 

TY  - JOUR
M3  - Article
Y1  - 2023
VL  - 24
IS  - 18
SN  - 1422-0067
SN  - 1661-6596
JF  - International Journal of Molecular Sciences
JO  - Int. J. Mol. Sci.
UR  - http://www.embase.j.sjuku.top/search/results?subaction=viewrecord&id=L2025765579&from=export
U2  - L2025765579
C5  - 37762143
DB  - Embase
DB  - Medline
U3  - 2023-10-06
U4  - 2023-12-07
L2  - http://dx.doi.org/10.3390/ijms241813840
DO  - 10.3390/ijms241813840
A1  - Hu, Z.
A1  - Li, X.
A1  - Yang, Y.
A1  - Zhang, Z.
A1  - Ding, S.
M1  - (Hu Z., hzw112514@163.com; Li X., lixi989508060506@163.com; Yang Y., yjyang98@163.com; Zhang Z., zhangzhe@tyxx.ecnu.edu.cn; Ding S., szding@tyxx.ecnu.edu.cn) Key Laboratory of Adolescent Health Assessment and Exercise Intervention, Ministry of Education, East China Normal University, Shanghai, China
M1  - (Hu Z., hzw112514@163.com; Li X., lixi989508060506@163.com; Yang Y., yjyang98@163.com; Zhang Z., zhangzhe@tyxx.ecnu.edu.cn; Ding S., szding@tyxx.ecnu.edu.cn) College of Physical Education and Health, East China Normal University, Shanghai, China
AD  - Z. Zhang, Key Laboratory of Adolescent Health Assessment and Exercise Intervention, Ministry of Education, East China Normal University, Shanghai, China
AD  - S. Ding, Key Laboratory of Adolescent Health Assessment and Exercise Intervention, Ministry of Education, East China Normal University, Shanghai, China
T1  - High-Intensity Interval Training Ameliorates High-Fat Diet-Induced Metabolic Disorders via the Cyclic GMP-AMP Synthase-Stimulator of Interferon Gene Signaling Pathway
LA  - English
KW  - beta interferon
KW  - cyclic GMP
KW  - fat droplet
KW  - glycerol
KW  - interferon
KW  - interferon regulatory factor 3
KW  - interleukin 6
KW  - synthetase
KW  - triacylglycerol
KW  - adult
KW  - animal experiment
KW  - animal model
KW  - animal tissue
KW  - article
KW  - body composition
KW  - cholesterol blood level
KW  - controlled study
KW  - diet-induced obesity
KW  - enzyme linked immunosorbent assay
KW  - exercise
KW  - gastrocnemius muscle
KW  - gene expression
KW  - gene expression profiling
KW  - glucose metabolism
KW  - glucose tolerance
KW  - glucose tolerance test
KW  - glycerol blood level
KW  - high intensity interval training
KW  - insulin sensitivity
KW  - insulin tolerance test
KW  - lipid diet
KW  - lipid metabolism
KW  - male
KW  - moderate intensity continuous training
KW  - mouse
KW  - nonhuman
KW  - nuclear magnetic resonance
KW  - phenotype
KW  - protein expression
KW  - protein phosphorylation
KW  - running
KW  - scanning electron microscopy
KW  - signal transduction
KW  - skeletal muscle
KW  - treadmill exercise
KW  - triacylglycerol blood level
N2  - Metabolic diseases are growing in prevalence worldwide. Although the pathogenesis of metabolic diseases remains ambiguous, the correlation between cyclic GMP-AMP synthase (cGAS)-stimulator of interferon gene (STING) and metabolic diseases has been identified recently. Exercise is an effective intervention protecting against metabolic diseases, however, the role of the cGAS-STING signaling pathway in this process is unclear, and the effect and mechanism of different exercise intensities on metabolic disorders are still unknown. Thus, we explored the association between exercise to ameliorate HFD-induced metabolic disorders and the cGAS-STING signaling pathway and compared the effects of high-intensity interval training (HIIT) and moderate-intensity continuous training (MICT). Male C57BL/6 mice (6–8 weeks old) were fed HFD for 8 weeks to establish a metabolic disease model and were subjected to 8-week MICT or HIIT training. Glucose tolerance tests (GTT) and insulin tolerance tests (ITT) were used to assess glucose metabolism. Serum triglyceride (TG) and total cholesterol (TC) were measured to evaluate lipid metabolism. Oil red staining was used to observe the lipid droplets in the gastrocnemius muscle. An enzyme-linked immunosorbent assay was used to detect the serum inflammatory factors IL-6 and IFN-β. The protein expression of the cGAS-STING signaling pathway was detected by the WesTM automatic protein expression analysis system. We reported that HFD induced metabolic disorders with obesity, abnormal glucolipid metabolism, and significant inflammatory responses. Both HIIT and MICT ameliorated the above adverse reactions, but MICT was superior to HIIT in improving glucolipid disorders. Additionally, HIIT significantly increased the expression of STING protein, as well as the phosphorylation of TBKI and the ratio of p-IRF3/IRF3. MICT only increased the expression of STING protein. Our findings suggest that HIIT may alleviate HFD-induced metabolic disorder phenotype through the cGAS-STING signaling pathway. However, the improvement of MICT on metabolic disorder phenotype is less associated with the cGAS-STING pathway, which needs to be further explored.
ER  - 

TY  - JOUR
M3  - Conference Abstract
Y1  - 2023
VL  - 66
SP  - S249
SN  - 1432-0428
JF  - Diabetologia
JO  - Diabetologia
UR  - http://www.embase.j.sjuku.top/search/results?subaction=viewrecord&id=L642618696&from=export
U2  - L642618696
DB  - Embase
U4  - 2023-11-06
L2  - http://dx.doi.org/10.1007/s00125-023-05969-6
DO  - 10.1007/s00125-023-05969-6
A1  - Petersen, M.H.
A1  - Kolnes, K.J.
A1  - De Almeida, M.E.
A1  - Wentorf, E.K.
A1  - Jensen, K.
A1  - Handberg, A.
A1  - Ortenblad, N.
A1  - Hojlund, K.
M1  - (Petersen M.H.; Kolnes K.J.; De Almeida M.E.; Hojlund K.) Steno Diabetes Center Odense, Odense, Denmark
M1  - (De Almeida M.E.; Wentorf E.K.; Jensen K.; Ortenblad N.) Department of Sports Science and Clinical Biomechanics, Odense, Denmark
M1  - (Handberg A.) Department of Clinical Biochemistry, Aalborg, Denmark
AD  - M.H. Petersen, Steno Diabetes Center Odense, Odense, Denmark
T1  - The effect of insulin-sensitising high-intensity interval training on selected exerkines and adipokines in obesity and type 2 diabetes
LA  - English
KW  - adipocytokine
KW  - adiponectin
KW  - angiopoietin related protein 4
KW  - endogenous compound
KW  - fibroblast growth factor 21
KW  - glucose
KW  - growth differentiation factor 15
KW  - insulin
KW  - interleukin 6
KW  - leptin
KW  - adult
KW  - body composition
KW  - clamp
KW  - clinical article
KW  - conference abstract
KW  - controlled study
KW  - dual energy X ray absorptiometry
KW  - exercise
KW  - fat mass
KW  - female
KW  - gene expression
KW  - high intensity interval training
KW  - human
KW  - human tissue
KW  - insulin sensitivity
KW  - male
KW  - middle aged
KW  - non insulin dependent diabetes mellitus
KW  - obesity
KW  - protein blood level
KW  - protein expression
KW  - protein function
KW  - rowing
N2  - Background and aims: The improvements in metabolic health parameters in response to exercise training may be mediated by changes in circulating exerkines and adipokines. Here, we examined if the marked increase in insulin sensitivity (30-40%) and the improvements in body composition and VO2max induced by a novel high-intensity interval training (HIIT)-protocol were associated with changes in circulating exerkines and adipokines in obesity and type 2 diabetes. Materials and methods: Middle aged obese men with type 2 diabetes (n=15) and age-matched glucose-tolerant obese (n=15) and lean (n=18) men were examined by VO2max test, DXA-scan and hyperinsulinemiceuglycemic clamp as well as measurements of circulating levels of leptin, adiponectin, IL-6, FGF21, GDF15 and ANGPTL4 before and after 8-weeks of supervised HIIT combining rowing and cycling (3 weekly sessions). Results: At baseline, plasma FGF21 levels were ∼2 fold higher in men with type 2 diabetes compared with obese and lean men (all P<0.05), and plasma leptin levels were ∼2-3 fold higher in obese men with and without type 2 diabetes compared with lean men (all P<0.05). Circulating levels of adiponectin, IL-6, GDF15 and ANGPTL4 were similar between groups. In response to HIIT, plasma leptin decreased 16-25% in obese men with and without type 2 diabetes (all P<0.05). In the total cohort, the reduction in leptin correlated with the loss of fat mass (r=0.41, P<0.05), but not with the increase in insulin sensitivity. Serum adiponectin decreased 9-18% in all groups (all P<0.05), and this reduction correlated inversely with the increase in insulin sensitivity (r=- 0.39, P<0.01). Furthermore, the HIIT-protocol induced a reduction in plasma FGF21 (28%) in obese glucose-tolerant men and an increase in plasma GDF15 (16%) in men with type 2 diabetes (all P<0.05), while no changes were seen in plasma IL-6 and ANGPTL4 levels in any of the groups. There were no group-differences in any of the responses to HIIT. Conclusion: The HIIT-induced metabolic improvements were surprisingly accompanied by a concominant decrease in both circulating leptin and adiponectin. Interestingly, the selected exerkines, known to be increased after acute exercise, were mostly unaffected by HIIT >48 hours after the last exercise bout indicating a transient effect on the metabolic adaptations to exercise.
ER  - 

TY  - JOUR
M3  - Conference Abstract
Y1  - 2023
VL  - 96
SP  - 159
SN  - 1663-2826
JF  - Hormone Research in Paediatrics
JO  - Horm. Res. Paediatr.
UR  - http://www.embase.j.sjuku.top/search/results?subaction=viewrecord&id=L643129637&from=export
U2  - L643129637
DB  - Embase
U4  - 2024-01-08
L2  - http://dx.doi.org/10.1159/000533803
DO  - 10.1159/000533803
A1  - Salus, M.
A1  - Tillmann, V.
A1  - Remmel, L.
A1  - Unt, E.
A1  - Maestu, E.
A1  - Parm, U.
A1  - Magi, A.
A1  - Tali, M.
A1  - Jurimae, J.
M1  - (Salus M.; Remmel L.; Maestu E.; Jurimae J.) Institute of Sports Sciences and Physiotherapy, University of Tartu, Tartu, Estonia
M1  - (Salus M.; Parm U.) Department of Physiotherapy and Environmental Health, Tartu Health Care College, Tartu, Estonia
M1  - (Tillmann V.) Department of Paediatrics, Institute of Clinical Medicine, University of Tartu, Tartu, Estonia
M1  - (Tillmann V.) Children's Clinic of Tartu University Hospital, Tartu, Estonia
M1  - (Unt E.; Tali M.) Department of Sports Medicine and Rehabilitation, Institute of Clinical Medicine, University of Tartu, Tartu, Estonia
M1  - (Unt E.; Magi A.; Tali M.) Sports Medicine and Rehabilitation Clinic, Tartu University Hospital, Tartu, Estonia
AD  - M. Salus, Institute of Sports Sciences and Physiotherapy, University of Tartu, Tartu, Estonia
T1  - Serum osteocalcin, sclerostin and lipocalin-2 levels in adolescent boys with obesity over 12 week sprint interval training
LA  - English
KW  - neutrophil gelatinase associated lipocalin
KW  - osteocalcin
KW  - sclerostin
KW  - adolescent
KW  - aged
KW  - body mass
KW  - bone density
KW  - bone mineral
KW  - clinical article
KW  - conference abstract
KW  - controlled study
KW  - cycling
KW  - human
KW  - male
KW  - obesity
KW  - special situation for pharmacovigilance
KW  - sprint interval training
KW  - therapy
N2  - Aim: to examine the effects of supervised cycling sprint interval training (SIT) on serum osteocalcin, lipocalin-2 and sclerostin levels, and bone mineral characteristics among obese adolescent boys. Methods and Subjects: untrained adolescent obese boys (n=14) aged 13.4 ± 0.3 were assigned to either a 12-week SIT group (3 sessions/week) or a non-exercising control group (n=14) who continued with their habitual everyday life. Serum osteocalcin, lipocalin-2 and sclerostin concentrations and bone mineral values were assessed before and after intervention. Results: after 12-week intervention, where 14 boys in both groups ended the study, serum osteokine levels were not changed (p > 0.05) after 12 weeks period between the groups, while whole body bone mineral content and lower limbs bone mineral density increased in SIT group (p < 0.05) with no differences between the groups. Change in body mass index was negatively correlated with the change in osteocalcin (r = -0.57; p = 0.034) and positively with the change in lipocalin-2 levels (r = 0.57; p = 0.035) in SIT group. Conclusions: supervised 12-week SIT intervention did not change osteocalcin, lipocalin-2 and sclerostin levels, but improved bone mineral characteristics in adolescent boys with obesity.
ER  - 

TY  - JOUR
M3  - Review
Y1  - 2023
VL  - 41
IS  - 721
SP  - 406
EP  - 426
SN  - 1735-854X
SN  - 1027-7595
JF  - Journal of Isfahan Medical School
JO  - J. Isfahan Med. Sch.
UR  - http://www.embase.j.sjuku.top/search/results?subaction=viewrecord&id=L2026867833&from=export
U2  - L2026867833
DB  - Embase
U3  - 2023-09-20
U4  - 2023-09-21
L2  - http://dx.doi.org/10.48305/jims.v41.i721.0406
DO  - 10.48305/jims.v41.i721.0406
A1  - Kazeminasab, F.
A1  - Sharafifard, F.
A1  - Mohebinejad, M.
M1  - (Kazeminasab F., fkazeminasab@kashanu.ac.ir; Sharafifard F.; Mohebinejad M.) Department of Physical Education and Sport Sciences, School of Humanities, University of Kashan, Kashan, Iran
AD  - F. Kazeminasab, Department of Physical Education and Sport Sciences, School of Humanities, University of Kashan, Kashan, Iran
T1  - Comparing the Effects of High-Intensity Interval Training and Moderate-Intensity Continuous Training on Body Composition in Adults with Overweight and Obese: A Systematic Review and Meta-Analysis
T2  - ن ن ن ن ن ن : نن
LA  - Persian
KW  - adult
KW  - body composition
KW  - body fat
KW  - body fat percentage
KW  - body weight
KW  - body weight change
KW  - comparative study
KW  - high intensity interval training
KW  - human
KW  - moderate intensity continuous training
KW  - obesity
KW  - review
KW  - systematic review
KW  - training
N2  - Background: The aim of this study is to compare the effect of high intensity interval training (HIIT) and moderate intensity continuous training (MICT) on body composition in overweight and obese adults. Methods: A systematic search of English and Persian articles published in PubMed, Web of Science, SID, and Magiran databases was conducted up to November 2022. A meta-analysis was performed to compare the effect of HIIT and MICT on body composition in overweight and obese adults. Weighted mean difference (WMD) and 95% confidence interval (CI) were calculated using fixed effect model. Also, I2 test was used to determine heterogeneity, and Funnel plot test and Egger test were used for publication bias. Findings: The results of 36 studies with 1096 subjects showed that HIIT did not significantly change in body weight [WMD = 0.37, (-1.12 to 0.24), P = 0.3], body fat percentage [WMD = 0.31 (-0.19 to 0.83), P = 0.2], and body fat mass [WMD = -0.43 (-1.12 to 0.24), P = 0.2], compared to MICT in overweight and obese adults .But HIIT causes a significant increase in body free fat mass [WMD = 0.82 (0.07 to 1.58), P = 0.03], compared to MICT in overweight and obese adults. Conclusion: The results of the present study show that HIIT has similar benefits to MICT on body composition, and body fat reduction, although HIIT is a time-efficient training method. However, neither short-term HIIT nor MICT leads to a clinically significant reduction in body fat. HIIT leads to an increase in body free fat mass in obese adults compared to MICT.
ER  - 

TY  - JOUR
M3  - Article
Y1  - 2023
VL  - 10
IS  - 7
SN  - 2227-9067
JF  - Children
JO  - Child.
UR  - http://www.embase.j.sjuku.top/search/results?subaction=viewrecord&id=L2024748016&from=export
U2  - L2024748016
DB  - Embase
U3  - 2023-08-08
U4  - 2023-08-21
L2  - http://dx.doi.org/10.3390/children10071180
DO  - 10.3390/children10071180
A1  - Racil, G.
A1  - Chelly, M.-S.
A1  - Coquart, J.
A1  - Padulo, J.
A1  - Teodor, D.F.
A1  - Russo, L.
M1  - (Racil G., ghazi_racil@yahoo.fr; Chelly M.-S., csouhaiel@yahoo.fr) Research Laboratory (LR23JS01) “Sport Performance, Health & Society”, Higher Institute of Sport and Physical Education of Ksar Said, University of Manouba, Tunis, Tunisia
M1  - (Racil G., ghazi_racil@yahoo.fr; Chelly M.-S., csouhaiel@yahoo.fr) Department of Biological Sciences Applied for Physical Activities and Sport, Higher Institute of Sport and Physical Education of Ksar Said, University of Manouba, Manouba, Tunisia
M1  - (Coquart J., jeremy.coquart@univ-lille.fr) Univ. Lille, Univ. Artois, Univ. Littoral Côte d’Opale, ULR 7369-URePSSS-Unité de Recherche Pluridisciplinaire Sport Santé Société, Lille, France
M1  - (Padulo J., johnny.padulo@unimi.it) Department of Biomedical Sciences for Health, Università degli Studi di Milano, Milan, Italy
M1  - (Teodor D.F., dragosteodor@yahoo.com) Faculty of Physical Education and Sport, Ovidius University of Constanta, Constanta, Romania
M1  - (Russo L., l.russo@iuline.it) Department of Human Sciences, Università Telematica Degli Studi IUL, Florence, Italy
AD  - J. Padulo, Department of Biomedical Sciences for Health, Università degli Studi di Milano, Milan, Italy
T1  - Long- and Short-Term High-Intensity Interval Training on Lipid Profile and Cardiovascular Disorders in Obese Male Adolescents
LA  - English
KW  - bicycle ergometer
KW  - glucose
KW  - insulin
KW  - lactic acid
KW  - triacylglycerol
KW  - adolescent
KW  - article
KW  - body composition
KW  - body fat
KW  - body mass
KW  - cardiovascular disease
KW  - cardiovascular function
KW  - clinical article
KW  - controlled study
KW  - disease severity
KW  - glucose blood level
KW  - heart rate
KW  - high intensity interval training
KW  - human
KW  - insulin blood level
KW  - lactate blood level
KW  - lipid blood level
KW  - lipid fingerprinting
KW  - male
KW  - obese patient
KW  - obesity
KW  - respiratory function
KW  - resting heart rate
KW  - six minute walk test
KW  - systolic blood pressure
KW  - task performance
KW  - triacylglycerol blood level
KW  - waist hip ratio
KW  - walking parameters
N2  - This study investigated the effects of short-term and long-term periods (8 and 16 weeks) of high-intensity interval training (HIIT) on cardiovascular components, blood lipids, and 6-min walking test performance in obese young boys (age = 16.2 ± 0.7) with >34% body fat. The participants were split into two groups: severe obesity (SOG; n = 17) and moderate obesity (MOG; n = 16). All participants performed on a cycle ergometer for 16 weeks (3 times per week) of HIIT at 100% peak power output at the ventilatory threshold and recovered at 50% of peak power. Except for BMI, both groups improved all body composition measures after 16 weeks, with a higher percentage of change (Δ) in SOG. The 6-min walking test increased in both groups (p < 0.001). Furthermore, cardiovascular variables, blood lactate concentration at rest and after 5-min post-exercise, blood lipids, and insulin concentrations improved significantly in both groups. After 16 weeks, MOG significantly improved in HRpeak, blood glucose concentration, and rating of perceived exertion (RPE), but the percentage of change (Δ) was higher in SOG for all the other variables. SOG showed a higher (Δ) waist-to-hip ratio, maximum heart rate, resting heart rate, systolic blood pressure, blood lactate at 5-min post-exercise, and triglyceride concentrations after 8 and 16 weeks of training. In conclusion, a long-term HIIT program appears to be an appropriate training approach for obese boys with extra body fat. However, considering the RPE values, short-duration training sessions should be planned.
ER  - 

TY  - JOUR
M3  - Conference Abstract
Y1  - 2023
VL  - 35
SP  - S511
SN  - 1720-8319
JF  - Aging Clinical and Experimental Research
JO  - Aging Clin. Exp. Res.
UR  - http://www.embase.j.sjuku.top/search/results?subaction=viewrecord&id=L642120582&from=export
U2  - L642120582
DB  - Embase
U4  - 2023-09-01
L2  - http://dx.doi.org/10.1007/s40520-023-02442-7
DO  - 10.1007/s40520-023-02442-7
A1  - Gorgani-Firuzjah, M.S.
A1  - Gorgani-Firuzjaee, D.R.
A1  - Khalagi, D.R.
A1  - Fahimfar, D.R.
A1  - Sanjari, D.R.
A1  - Ostovar, D.R.
M1  - (Gorgani-Firuzjah M.S.) Osteoporosis Research Center of Endocrinology, Metabolism Clinical Sciences, Institute of Tehran University of Medical Sciences, Tehran, Iran
M1  - (Gorgani-Firuzjaee D.R.) School of Allied Medical Sciences, Infectious Diseases Research Center, AJA University of Medical Sciences, Tehran, Iran
M1  - (Khalagi D.R.) Obesity and Eating Habits Research Center Endocrinology, Metabolism Clinical Sciences Institute, Tehran University of Medical Sciences, Tehran, Iran
M1  - (Fahimfar D.R.; Sanjari D.R.; Ostovar D.R.) Osteoporosis Research Center, Endocrinology and Metabolism Clinical Sciences Institute, Tehran University of Medical Sciences, Tehran, Iran
AD  - M.S. Gorgani-Firuzjah, Osteoporosis Research Center of Endocrinology, Metabolism Clinical Sciences, Institute of Tehran University of Medical Sciences, Tehran, Iran
T1  - HIGH-INTENSITY INTERVAL TRAINING (HIIT) IMPROVES BONE METABOLISM MARKERS IN HIGH-FAT DIABETIC RATS
LA  - English
KW  - alkaline phosphatase
KW  - alkaline phosphatase bone isoenzyme
KW  - carboxy terminal telopeptide
KW  - endogenous compound
KW  - glucose
KW  - osteocalcin
KW  - adult
KW  - analysis of variance
KW  - animal experiment
KW  - animal model
KW  - animal tissue
KW  - blood glucose monitoring
KW  - bone metabolism
KW  - conference abstract
KW  - controlled study
KW  - diabetes mellitus
KW  - endurance training
KW  - exercise
KW  - gene expression
KW  - glucose blood level
KW  - high calorie diet
KW  - high intensity interval training
KW  - insulin resistance
KW  - lipid diet
KW  - male
KW  - nonhuman
KW  - protein blood level
KW  - protein expression
KW  - rat
KW  - Wistar rat
N2  - Objective: In patients with type 2 diabetes, bone formation is altered and bone turnover is affected by the patient's blood glycemic control status. Exercise can reduce or delay the process of osteoporosis by increasing effective bone metabolism. This study aims to compare the effect of continuous endurance training (CET) and HIIT on the expression of osteocalcin, alkaline phosphatase, and β-C-terminal telopeptide (CTX) in high-fat diet (HFD)-induced diabetic rats. Methods: 50 male Wistar rats were fed a high-fat, high-calorie diet for 16 weeks. After induction of insulin resistance, 30 rats were randomly selected and divided into three groups of 10 HIIT, CET, and Sedentary. Before and after eight weeks of training, serum levels of bone alkaline phosphatase, osteocalcin, and CTX were measured and their differences were compared between the groups by ANOVA and independent t-test. Results: As shown in Table 1, exercise intervention decreased fasting blood sugar and serum CTX levels, while increasing the levels of osteocalcin and bone alkaline phosphatase in both training groups. Interestingly, the HIIT intervention was significantly more effective than the CET. Conclusion: The results of the study indicated that regular exercise, especially HIIT has a positive effect on improving metabolic markers affecting bone function in addition to improving glucose and fat control.
ER  - 

TY  - GEN
M3  - Preprint
Y1  - 2023
SN  - 2692-8205
JF  - bioRxiv
JO  - bioRxiv
UR  - http://www.embase.j.sjuku.top/search/results?subaction=viewrecord&id=L2025675995&from=export
U2  - L2025675995
U4  - 2023-08-07
L2  - http://dx.doi.org/10.1101/2023.06.28.546902
DO  - 10.1101/2023.06.28.546902
A1  - Tincknell, J.B.
A1  - Kugler, B.
A1  - Spicuzza, H.
A1  - Yan, H.
A1  - You, T.
A1  - Zou, K.
M1  - (Tincknell J.B.; Kugler B.; Spicuzza H.; Yan H.; You T.; Zou K., kai.zou@umb.edu) Department of Exercise and Health Sciences, Manning College of Nursing and Health Sciences, University of Massachusetts Boston, Boston, MA, United States
AD  - K. Zou, Department of Exercise and Health Sciences, University of Massachusetts Boston, Boston, MA, United States
T1  - High-Intensity Interval Training Attenuates Impairment in Regulatory Protein Machinery of Mitochondrial Quality Control in Skeletal Muscle of Diet-Induced Obese Mice
LA  - English
KW  - adult
KW  - animal experiment
KW  - animal model
KW  - autophagy (cellular)
KW  - C57BL 6 mouse
KW  - controlled study
KW  - diet-induced obesity
KW  - exercise test
KW  - glucose homeostasis
KW  - glucose tolerance
KW  - high intensity interval training
KW  - immunoblotting
KW  - insulin sensitivity
KW  - insulin tolerance test
KW  - lipid diet
KW  - low fat diet
KW  - male
KW  - mitochondrial dynamics
KW  - mitochondrial respiration
KW  - mitochondrion
KW  - mouse
KW  - muscle mitochondrion
KW  - nonhuman
KW  - obesity
KW  - protein phosphorylation
KW  - quality control
KW  - skeletal muscle
KW  - adenosine diphosphate
KW  - endogenous compound
KW  - glucose
KW  - regulator protein
N2  - Mitochondrial quality control processes are essential in governing mitochondrial integrity and function. The purpose of the study was to examine the effects of 10 weeks of HIIT on the regulatory protein machinery of skeletal muscle mitochondrial quality control and whole-body glucose homeostasis in diet-induced obese mice. Male C57BL/6 mice were randomly assigned to a low-fat diet (LFD) or high-fat diet (HFD) group. After 10 weeks, HFD-fed mice were divided into sedentary and HIIT (HFD+HIIT) groups and remained on HFD for another 10 weeks (n=9/group). Graded exercise test, glucose and insulin tolerance tests, mitochondrial respiration and regulatory protein markers of mitochondrial quality control processes were determined by immunoblots. Ten weeks of HIIT enhanced ADP-stimulated mitochondrial respiration in diet-induced obese mice (P < 0.05) but did not improve whole-body insulin sensitivity. Importantly, the ratio of Drp1(Ser616) over Drp1(Ser637) phosphorylation, an indicator of mitochondrial fission, was attenuated in HFD-HIIT compared to HFD (-35.7%, P < 0.05). Regarding autophagy, skeletal muscle p62 content was lower in HFD group than LFD group (-35.1%, P < 0.05), however, such reduction was disappeared in HFD+HIIT group. In addition, LC3B II/I ratio was higher in HFD than LFD group (15.5%, P < 0.05) but was ameliorated in HFD+HIIT group (-29.9%, P < 0.05). Overall, our study demonstrated that 10 weeks of HIIT was effective in improving skeletal muscle mitochondrial respiration and the regulatory protein machinery of mitochondrial quality control in diet-induced obese mice through the alterations of mitochondrial fission protein Drp1 activity and p62/LC3B-mediated regulatory machinery of autophagy.
ER  - 

TY  - JOUR
M3  - Article
Y1  - 2023
VL  - 94
IS  - 2
SP  - 418
EP  - 426
SN  - 2168-3824
JF  - Research quarterly for exercise and sport
JO  - Res Q Exerc Sport
UR  - http://www.embase.j.sjuku.top/search/results?subaction=viewrecord&id=L637669087&from=export
U2  - L637669087
C5  - 35363598
DB  - Medline
U3  - 2022-04-08
U4  - 2023-06-27
L2  - http://dx.doi.org/10.1080/02701367.2021.2002247
DO  - 10.1080/02701367.2021.2002247
A1  - Timmons, J.F.
A1  - Beatty, A.
A1  - Stout, C.
A1  - Ivory, A.
A1  - Carroll, C.
A1  - Egan, B.
M1  - (Timmons J.F.; Beatty A.; Stout C.; Ivory A.; Carroll C.) University College Dublin,
M1  - (Egan B.) Dublin City University,
M1  - (Egan B.) Florida Institute for Human and Machine Cognition,
T1  - Increased Lean Body Mass After Bodyweight-Based High Intensity Interval Training in Overweight and Obese Men
LA  - English
KW  - adult
KW  - body composition
KW  - body mass
KW  - body weight
KW  - controlled study
KW  - exercise
KW  - high intensity interval training
KW  - human
KW  - male
KW  - obesity
KW  - randomized controlled trial
KW  - young adult
N2  - Purpose: The effects of 8 weeks of bodyweight exercise-based, high-intensity interval training (BWHIIT) on body composition and blood-based markers of metabolic health were investigated in overweight and obese, sedentary young men. Methods: In a parallel group, PRE-POST design, n = 30 men (age, 25.7 ± 4.3 y; body mass index, 27.7 ± 2.1 kg m-2; 26.1 ± 5.2% body fat) were randomized to BWHIIT (n = 20) or a control group (CON; n = 10). BWHIIT consisted of supervised, group-based training sessions (~30 minutes) performed 3 times weekly. Each session consisted of 6 high-intensity bodyweight-based exercises, with each exercise being performed for 4 minutes in the manner of 8 sets of 20 seconds of exercise, 10 seconds of rest. Prior to commencing training (PRE), and 36 h after the final training session (POST), an overnight fasted blood sample was drawn, and body composition was assessed by dual-energy X-ray absorptiometry. Eighteen participants completed the intervention (CON, n = 9; BWHIIT, n = 9). Results: Lean body mass (LBM) was increased at POST in BWHIIT compared to CON (P = .011, η2p = .359), with the mean (95% confidence limits) increase in LBM from PRE to POST within BWHIIT being 1.23 (0.55, 1.92) kg. Body mass and fat mass were unchanged in both groups from PRE to POST. BWHIIT had no effect on serum concentrations of total cholesterol, HDL-C, LDL-C, triglycerides, NEFA, hsCRP, or glucose. Conclusion: Eight weeks of bodyweight exercise-based high intensity interval training by overweight and obese sedentary young men increased LBM by ~2%, but fat mass and blood-based markers of metabolic health were unchanged.
ER  - 

TY  - JOUR
M3  - Article
Y1  - 2023
VL  - 94
IS  - 2
SP  - 547
EP  - 559
SN  - 2168-3824
JF  - Research quarterly for exercise and sport
JO  - Res Q Exerc Sport
UR  - http://www.embase.j.sjuku.top/search/results?subaction=viewrecord&id=L637824648&from=export
U2  - L637824648
C5  - 35439422
DB  - Medline
U3  - 2022-04-28
U4  - 2023-06-27
L2  - http://dx.doi.org/10.1080/02701367.2021.2022087
DO  - 10.1080/02701367.2021.2022087
A1  - Peñailillo, L.
A1  - Diaz-Reiher, M.
A1  - Gurovich, A.
A1  - Flores-Opazo, M.
M1  - (Peñailillo L.) Universidad Andres Bello,
M1  - (Diaz-Reiher M.; Flores-Opazo M.) Universidad Finis Terrae,
M1  - (Gurovich A.) University of Texas at El Paso,
T1  - A Short-Term Eccentric HIIT Induced Greater Reduction in Cardio-Metabolic Risk Markers in Comparison With Concentric HIIT in Sedentary Overweight Men
LA  - English
KW  - low density lipoprotein
KW  - adult
KW  - exercise
KW  - high intensity interval training
KW  - human
KW  - male
KW  - myalgia
KW  - obesity
KW  - physiology
KW  - young adult
N2  - Background: Steady-state eccentric exercise training improves cardiometabolic risk (CMR) despite lesser cardiovascular demands compared with load-matched concentric training. Whether a high-intensity interval eccentric training is also effective reducing CMR is unknown. Aim: To compare the effects of a short-term high-intensity interval eccentric training (ECC-HIIT) with high-intensity interval concentric training (CONC-HIIT) on CMR in sedentary overweight men. Methods: Twenty men (age: 27.9 ± 5.3y, body massindex: 29.1 ± 3.1 kg·m-2) were randomly assigned to ECC-HIIT (n = 10) or CONC-HIIT (n = 10) delivered as six sessions, including 4 x 5:2 min work-to-rest ratio, at 80% peak concentric power output. Heart rate (HR), rate of perceived exertion (RPE) and muscle soreness weremonitored during training sessions. Training effects on lipid profile, insulin sensitivity (HOMA-IR), body composition, thigh circumference, isometric knee extensors maximal strength, resting systolic and diastolic blood pressure (SBP and DBP) were determined. Results: Average training HR and RPE were -29%and -50%lower in ECC-HIIT in comparison with CONC-HIIT. Muscle soreness was initially greater after ECC-HIIT compared with CONC-HIIT. Significant changes in total and low-density lipoprotein cholesterol (-7.0 ± 8.7%; p = .02 and -6.3 ± 14.4%; p = .03), SBP (-9.8 ± 7.8%; p = .002), and maximal thigh circumference (+2.5 ± 3.1%; p = .02) were observed following ECC-HIIT. No changes in any CMR marker were observed after CONC-HIIT. Moderate-to-large training effect sizes were obtained in thigh circumference, SBP, total cholesterol and low-density lipoprotein cholesterol in response to ECC-HIIT. Conclusion: A two-week ECC-HIIT was well-tolerated and induced rapid onset improvements in cholesterol and blood pressure compared to conventional CONC-HIIT in sedentary overweight men.
ER  - 

TY  - JOUR
M3  - Article
Y1  - 2023
VL  - 10
IS  - 5
SN  - 2227-9067
JF  - Children
JO  - Child.
UR  - http://www.embase.j.sjuku.top/search/results?subaction=viewrecord&id=L2023412594&from=export
U2  - L2023412594
DB  - Embase
U3  - 2023-06-01
U4  - 2023-06-07
L2  - http://dx.doi.org/10.3390/children10050850
DO  - 10.3390/children10050850
A1  - Salus, M.
A1  - Tillmann, V.
A1  - Remmel, L.
A1  - Unt, E.
A1  - Mäestu, E.
A1  - Parm, Ü.
A1  - Mägi, A.
A1  - Tali, M.
A1  - Jürimäe, J.
M1  - (Salus M., marit.salus@ut.ee; Remmel L., liina.remmel@ut.ee; Mäestu E., evelin.maestu@ut.ee; Jürimäe J., jaak.jurimae@ut.ee) Institute of Sports Sciences and Physiotherapy, Faculty of Medicine, University of Tartu, Ujula 4, Tartu, Estonia
M1  - (Salus M., marit.salus@ut.ee; Parm Ü., ylleparm@nooruse.ee) Department of Physiotherapy and Environmental Health, Tartu Health Care College, Nooruse 5, Tartu, Estonia
M1  - (Tillmann V., vallo.tillmann@kliinikum.ee) Department of Pediatrics, Institute of Clinical Medicine, Faculty of Medicine, University of Tartu, Lunini 6, Tartu, Estonia
M1  - (Tillmann V., vallo.tillmann@kliinikum.ee) Children’s Clinic of Tartu University Hospital, Lunini 6, Tartu, Estonia
M1  - (Unt E., eve.unt@kliinikum.ee; Tali M., maie.tali@kliinikum.ee) Department of Sports Medicine and Rehabilitation, Institute of Clinical Medicine, Faculty of Medicine, University of Tartu, Puusepa 1a, Tartu, Estonia
M1  - (Unt E., eve.unt@kliinikum.ee; Mägi A., agnes.magi@kliinikum.ee; Tali M., maie.tali@kliinikum.ee) Sports Medicine and Rehabilitation Clinic, Tartu University Hospital, Puusepa 1a, Tartu, Estonia
AD  - M. Salus, Institute of Sports Sciences and Physiotherapy, Faculty of Medicine, University of Tartu, Ujula 4, Tartu, Estonia
T1  - Serum Osteocalcin, Sclerostin and Lipocalin-2 Levels in Adolescent Boys with Obesity over a 12-Week Sprint Interval Training
LA  - English
KW  - neutrophil gelatinase associated lipocalin
KW  - osteocalcin
KW  - sclerostin
KW  - adolescent
KW  - adolescent obesity
KW  - article
KW  - body mass
KW  - body weight change
KW  - bone density
KW  - bone mineral
KW  - clinical article
KW  - clinical effectiveness
KW  - controlled study
KW  - high risk population
KW  - human
KW  - male
KW  - outcome assessment
KW  - predictive value
KW  - protein blood level
KW  - protein function
KW  - risk assessment
KW  - risk factor
KW  - sprint interval training
N2  - The aim of the study was to examine the effects of supervised cycling sprint interval training (SIT) on serum osteocalcin, lipocalin-2 and sclerostin levels, and bone mineral characteristics among obese adolescent boys. Untrained obese adolescent boys aged 13.4 ± 0.3 were assigned to either a 12-week SIT group (3 sessions/week), or a non-exercising control group who continued with their habitual everyday life. Serum osteocalcin, lipocalin-2 and sclerostin concentrations, and bone mineral values were assessed before and after intervention. After 12-week intervention, where 14 boys in both groups ended the study, there were no significant differences in serum osteokine levels between the groups after 12 weeks, while whole body bone mineral content and lower limb bone mineral density increased in the SIT group (p < 0.05). Change in body mass index was negatively correlated with the change in osteocalcin (r = −0.57; p = 0.034), and positively correlated with the change in lipocalin-2 levels (r = 0.57; p = 0.035) in the SIT group. Supervised 12-week SIT intervention improved bone mineral characteristics, but did not change osteocalcin, lipocalin-2 or sclerostin levels in adolescent boys with obesity.
ER  - 

TY  - JOUR
M3  - Conference Abstract
Y1  - 2023
VL  - 16
SP  - 228
SN  - 1662-4033
JF  - Obesity Facts
JO  - Obes. Facts
UR  - http://www.embase.j.sjuku.top/search/results?subaction=viewrecord&id=L641526729&from=export
U2  - L641526729
DB  - Embase
U4  - 2023-06-15
L2  - http://dx.doi.org/10.1159/000530456
DO  - 10.1159/000530456
A1  - Eggertsen, C.N.
A1  - Vestergaard, E.T.
A1  - Larsen, R.G.
A1  - Hagstrøm, S.
M1  - (Eggertsen C.N.; Hagstrøm S.) Department of Pediatrics and Adolescents Medicine and Steno Diabetes Center North Denmark, Aalborg University Hospital, Denmark
M1  - (Vestergaard E.T.) Department of Pediatrics and Adolescent Medicine and Steno Diabetes Center Aarhus, Aarhus University Hospital, Denmark
M1  - (Larsen R.G.) Department of Health Science and Technology, Aalborg University, Denmark
AD  - C.N. Eggertsen, Department of Pediatrics and Adolescents Medicine and Steno Diabetes Center North Denmark, Aalborg University Hospital, Denmark
T1  - Effects of a community-based high-intensity interval training program on body composition, blood pressure and quality of life in children and adolescents with obesity: A randomized controlled trial
LA  - English
KW  - adolescent
KW  - adolescent obesity
KW  - anthropometry
KW  - blood pressure
KW  - blood pressure monitoring
KW  - body composition
KW  - body mass
KW  - body weight
KW  - body weight loss
KW  - child
KW  - conference abstract
KW  - controlled study
KW  - fat mass
KW  - heart rate
KW  - high intensity interval training
KW  - human
KW  - impedance
KW  - lifestyle
KW  - linear regression analysis
KW  - major clinical study
KW  - male
KW  - obesity
KW  - physical activity
KW  - quality of life
KW  - randomized controlled trial
KW  - self report
KW  - sport
KW  - systolic blood pressure
N2  - Introduction: Childhood obesity is a worldwide epidemic affecting both the physical and mental health of children. In Denmark, up to 20% of children and adolescents suffers from overweight and 5% from obesity. Children and adolescents with obesity have an increased prevalence of metabolic, cardiovascular, and psychological complications compared with peers. Thus, underlining the urgent need for effective treatment strategies. Physical activity as part of a multidisciplinary lifestyle intervention is a keystone in the treatment of obesity. High-intensity interval training (HIIT) has shown several benefits on weight reduction, cardiovascular health, and quality of life, but many HIIT programs experience low attendance and high dropout rates. Children and adolescents with obesity are often discouraged from participating in regular sports, because of previous bad experiences and defeats. Therefore, a specialized group-based training set-up, where the children do not feel stigmatized and are able to socialize with peers, are essential for success. The aim of the study was to investigate the effect of a community-based HIIT intervention in a group of children and adolescents with obesity, on BMI z-score, fat mass, blood pressure and health-related quality of life (HRQOL). Methods: A total of 173 children and adolescents (101 boys, 12.2 ±1.7 years) with obesity (BMI z-score = 2.49 ±0.6) were recruited from a family-based multidisciplinary lifestyle intervention program, and they were randomized to a supplementary 12-weeks HIIT intervention or to a control group. The HIIT program contained three weekly sessions, was group-based, and placed in the children's local community. Each session included 4 x 4 minutes of HIIT of > 90 % of maximal heart rate and incorporated playful games with a total workout time of 60 minutes. Anthropometrics, blood pressure, bio-impedance and HRQOL, assessed by PedsQL Generic Core Scale, were measured at baseline and after 12 weeks of intervention. Changes from baseline to 12 weeks were compared between HIIT and control groups, using paired T-test and linear regression, corrected for baseline measurements. Results: A total of 91 children and adolescents participated in the HIIT intervention, showing a high attendance rate (77 %) and a low dropout rate (<12 %) over the 12 weeks period. Comparison between the HIIT group and the control group revealed a significant larger reduction in BMI z-scores and fat mass in the HIIT group with a mean difference of 0.06 (CI: (0.002, 0.12); P<0.05) and 3.35 (CI: (5.91, 0.79); P<0.01), respectively. A trend was seen in systolic blood pressure in favor of the HIIT group, but these findings were non-significant. The HIIT group experienced a greater increase in HRQOL with a mean difference in PedsQL child self-report, total score of 3.13 (CI: (6.21, 0.04); P<0.05) compared to the control group, and a similar trend was observed for the parent's proxy-report, but non-significant. Conclusion: This randomized and controlled study demonstrates that specialized community-based HIIT intervention in addition to a lifestyle intervention program, is effective and feasible to significantly reduce BMIz- scores and improve of health-related quality of life among children and adolescents with obesity.
ER  - 

TY  - JOUR
M3  - Article
Y1  - 2023
IS  - 194
SN  - 1940-087X
JF  - Journal of visualized experiments : JoVE
JO  - J Vis Exp
UR  - http://www.embase.j.sjuku.top/search/results?subaction=viewrecord&id=L641323986&from=export
U2  - L641323986
C5  - 37184272
DB  - Medline
U3  - 2023-05-22
U4  - 2023-05-24
L2  - http://dx.doi.org/10.3791/64447
DO  - 10.3791/64447
A1  - Arbus, S.B.
A1  - Pirtle, J.M.
A1  - Pankey, C.L.
M1  - (Arbus S.B.; Pirtle J.M.) West Virginia School of Osteopathic Medicine,
M1  - (Pankey C.L., cpankey@osteo.wvsom.edu) West Virginia School of Osteopathic Medicine;
T1  - A Chronic High-Intensity Interval Training and Diet-Induced Obesity Model to Maximize Exercise Effort and Induce Physiologic Changes in Rats
LA  - English
KW  - animal
KW  - animal experiment
KW  - female
KW  - high intensity interval training
KW  - lipid diet
KW  - obesity
KW  - procedures
KW  - rat
KW  - Sprague Dawley rat
N2  - Compared to continuous-moderate or low-intensity training, high-intensity interval training (HIIT) is a more time-efficient alternative method that results in similar physiologic benefits. This paper presents a HIIT protocol that can be used to assess various health markers in a Sprague-Dawley rat model of diet-induced obesity. Female Sprague Dawley rats aged 21 days old were randomly assigned to the following groups: control (CON, n = 10), exercise-trained (TRN, n = 10), high-fat diet (HFD, n = 10), and high-fat diet/exercise training (HFD/TRN, n = 10). The control diets consisted of commercial laboratory chow with 10% kilocalories (kcal) from fat (3.82 kcal/g), and the high-fat diets (HFD) consisted of 45% kcal from fat (4.7 kcal/g). The animals had ad libitum access to their assigned diet throughout the study. After an 8 week diet induction period, the exercise cohorts completed four HIIT sessions per week for 8 weeks. Each HIIT session consisted of 10 intervals of 1 min sprints/2 min rest using a rodent treadmill with a motor-driven belt. After the 8 weeks of training, the animals were sacrificed for tissue collection. The results revealed no differences in the distance run between the TRN and HFD/TRN groups, and the training speed steadily increased over the duration of the study, with a final running speed of 115 cm/s and 111 cm/s for the TRN and HFD/TRN groups, respectively. The weekly caloric intake was decreased (p < 0.05) in the TRN group relative to the CON group but increased (p < 0.05) in the HFD/TRN group relative to the HFD group. Lastly, the animals on the HFD had greater (p < 0.05) adiposity, and the trained animals had reduced (p < 0.05) adiposity relative to controls. This protocol demonstrates an efficient method to evaluate the effects of HIIT on various physiologic outcomes in a diet-induced obesity model.
ER  - 

TY  - JOUR
M3  - Article
Y1  - 2023
VL  - 41
IS  - 2
SP  - 591
EP  - 599
SN  - 0717-9502
SN  - 0717-9367
JF  - International Journal of Morphology
JO  - Int. J. Morphol.
UR  - http://www.embase.j.sjuku.top/search/results?subaction=viewrecord&id=L2024134258&from=export
U2  - L2024134258
DB  - Embase
U3  - 2023-06-14
U4  - 2023-06-19
L2  - http://dx.doi.org/10.4067/S0717-95022023000200591
DO  - 10.4067/S0717-95022023000200591
A1  - De Paiva, P.C.
A1  - Marinho, T.S.
A1  - Mandarim-De-lacerda, C.A.
A1  - Aguila, M.B.
M1  - (De Paiva P.C.; Marinho T.S.; Mandarim-De-lacerda C.A.; Aguila M.B., mbaguila@uerj.br) Laboratory of Morphometry, Metabolism and Cardiovascular Disease, Biomedical Center, Institute of Biology, The University of the State of Rio de Janeiro, Rio de Janeiro, Brazil
AD  - M.B. Aguila, Laboratorio de Morfometria Metabolismo e Doença Cardiovascular Universidade do Estado do Rio de Janeiro Centro Biomédico, Instituto de Biologia Ave 28 de Setembro, 87 fds Zip code 20, Rio de Janeiro, Brazil
T1  - High-Intensity Interval Training (Treadmill) Effects in Myokines and Endoplasmic Reticulum Stress of Calf Muscles in Obese Mice
T2  - Efectos del Entrenamiento Interválico de Alta Intensidad (Trotadora) en Miocinas y Estrés del Retículo Endoplasmático de los Músculos Surales en Ratones Obesos
LA  - English
KW  - microscope
KW  - polymerase chain reaction system
KW  - antioxidant
KW  - glucose
KW  - irisin
KW  - RNA directed DNA polymerase
KW  - adipose tissue
KW  - aerobic exercise
KW  - animal experiment
KW  - animal model
KW  - apoptosis
KW  - article
KW  - biometry
KW  - blood glucose monitoring
KW  - body composition
KW  - body weight loss
KW  - controlled study
KW  - endoplasmic reticulum stress
KW  - enzyme linked immunosorbent assay
KW  - gastrocnemius muscle
KW  - gene expression
KW  - glucose blood level
KW  - glucose homeostasis
KW  - glucose transport
KW  - glycemic control
KW  - high intensity interval training
KW  - inflammation
KW  - insulin blood level
KW  - intramuscular fat
KW  - lipid diet
KW  - lipid metabolism
KW  - lipid storage
KW  - male
KW  - microscopy
KW  - mitochondrial biogenesis
KW  - molecular biology
KW  - mouse
KW  - muscle strength
KW  - nonhuman
KW  - obesity
KW  - physiological stress
KW  - thermogenesis
KW  - CFX96
C3  - CFX96(Biorad,United States)
C4  - Biorad(United States)
N2  - Obesity is commonly associated with chronic tissue inflammation and skeletal muscle dysfunction. The study aimed to investigate the effects of High-Intensity Interval training (HIIT) on myokines and endoplasmic reticulum (ER) stress of diet-induced obese (DIO) mice. Three-month-old C57BL/6 male mice were fed a control (C) diet (n=20) or a high-fat (HF) diet (n=20) for 16 weeks. Then, half of the groups underwent HIIT (treadmill running) for an additional four weeks. HIIT increased calf muscles' contribution to BW (+24 %) and reduced weight gain in HF/HIIT than in HF (–120 %). Intramuscular fat accumulation was observed in HF and HF/ HIIT. Peak velocity was higher in HF/HIIT compared to HF (+26 %). Plasma insulin did not change, but glycemia was lower in HF/HIIT than in HF (–30 %). Fndc5 (+418 %) and Irisin (+72 %) were higher in HF/HIIT than in HF. Muscle Fgf21 was higher in HF/HIIT compared to HF (+30 %). In addition, NfKb (–53 %) and Tnfa (–63 %) were lower in HF/HIIT than in HF. However, Il1b (–86 %), Il6 (– 48 %), Il7 (–76 %), and Il15 (–21 %) were lower in HF/HIIT than in HF. Finally, HIIT reduced ER stress in HF/HIIT compared to HF: Atf4, –61 %; Chop, –61 %; Gadd45, –95 %. In conclusion, HIIT leads to weight loss and avoids muscle depletion. HIIT improves blood glucose, Irisin-Fndc5, and peak velocity. In addition, HIIT mitigates muscle inflammation and ER stress.
ER  - 

TY  - JOUR
M3  - Article
Y1  - 2023
VL  - 38
IS  - 2
SP  - 174
EP  - 181
SN  - 1778-4131
SN  - 0765-1597
JF  - Science and Sports
JO  - Sci. Sports
UR  - http://www.embase.j.sjuku.top/search/results?subaction=viewrecord&id=L2020001730&from=export
U2  - L2020001730
DB  - Embase
U3  - 2022-09-15
U4  - 2023-04-04
L2  - http://dx.doi.org/10.1016/j.scispo.2021.12.006
DO  - 10.1016/j.scispo.2021.12.006
A1  - Soltani, N.
A1  - Esmaeil, N.
A1  - Marandi, S.M.
A1  - Hovsepian, V.
A1  - Momen, T.
A1  - Shahsanai, A.
M1  - (Soltani N.; Marandi S.M.; Hovsepian V.) Department of exercise physiology, faculty of sport sciences, university of Isfahan, Isfahan, Iran
M1  - (Esmaeil N., nafesm5@gmail.com) Department of immunology, school of medicine, Isfahan university of medical sciences, Isfahan, Iran
M1  - (Esmaeil N., nafesm5@gmail.com) Research institute for primordial prevention of non-communicable disease, Isfahan university of medical sciences, Isfahan, Iran
M1  - (Momen T.) Department of allergy and clinical immunology, child growth and development research center, research institute for primordial prevention of non-communicable disease, Isfahan university of medical sciences, Isfahan, Iran
M1  - (Shahsanai A.) Community and family medicine department, Isfahan university of medical sciences, Isfahan, Iran
AD  - N. Esmaeil, Department of immunology, school of medicine, Isfahan university of medical sciences, Isfahan, Iran
T1  - A 2-week combined high-intensity interval training regulates inflammatory status in young females with obesity
T2  - Un intervalle training combiné à haute intensité de 2 semaines régule l’état inflammatoire de jeunes femmes obèses
LA  - English
LA  - French
KW  - adiponectin
KW  - cytokine
KW  - fibroblast growth factor 21
KW  - gamma interferon
KW  - interleukin 10
KW  - pentraxin 3
KW  - toll like receptor 4
KW  - tumor necrosis factor
KW  - adult
KW  - article
KW  - body composition
KW  - body fat
KW  - body weight change
KW  - clinical article
KW  - comparative study
KW  - controlled study
KW  - cross-sectional study
KW  - cytokine production
KW  - female
KW  - high intensity interval training
KW  - human
KW  - immunomodulation
KW  - inflammation
KW  - obesity
KW  - protein blood level
KW  - sedentary lifestyle
KW  - young adult
N2  - Objectives: Meta-inflammation is a pathological aspect of immunometabolism disturbances in obesity. This inflammatory state is promoted by inflammatory cytokine overexpression partially related to the toll-like receptor 4 pathway. Here, we assessed the direct effects of exercise (in the absence of body fat changes) on serum cytokine concentration by constructing a short-term exercise training intervention among overweight/obese subjects. Equipment and methods: Thirty young inactive females were allocated to two groups: the inactive group (IG, continued their inactive lifestyle, n = 15) and the active group (AG, participated in two weeks combined high-intensity interval training, n = 15). Before and after the intervention, serum cytokines’ concentration was measured by ELISA technique. Results: The body composition parameters did not significantly change in both groups. Interleukin (IL)-10 levels were increased significantly in comparison with both pre-testing (P = 0.008) and IG (P = 0.007) values. Also, there was a significant decrease in tumor necrosis factor-α levels compared to IG (P = 0.05). No statistically significant changes (P > 0.05) were found in interferon (IFN)-γ (Δ% = −20.41), pentraxin 3 (Δ% = −13.57), and fibroblast growth factor 21 (FGF21) (Δ% = 24.02). However, FGF21 changes revealed a significant positive correlation with IL-10 (r = 0.65) and a significant negative correlation with IFN-γ (r = 0.58). Although our exercise training protocol reduced the TLR4 activities and induced an anti-inflammatory environment, this impact seems to be not related to body fat changes, indicating the direct immunomodulatory impact of exercise. More interventions are needed to evaluate the clinical implications of crosstalk between skeletal muscle, liver, adipose tissue, and inflammatory response.
ER  - 

TY  - JOUR
M3  - Review
Y1  - 2023
VL  - 12
IS  - 6
SN  - 2077-0383
JF  - Journal of Clinical Medicine
JO  - J. Clin. Med.
UR  - http://www.embase.j.sjuku.top/search/results?subaction=viewrecord&id=L2022294955&from=export
U2  - L2022294955
DB  - Embase
U4  - 2023-04-06
L2  - http://dx.doi.org/10.3390/jcm12062291
DO  - 10.3390/jcm12062291
A1  - Khodadadi, F.
A1  - Bagheri, R.
A1  - Negaresh, R.
A1  - Moradi, S.
A1  - Nordvall, M.
A1  - Camera, D.M.
A1  - Wong, A.
A1  - Suzuki, K.
M1  - (Khodadadi F.) Department of Exercise Physiology, Ferdowsi University of Mashhad, Mashhad, Iran
M1  - (Bagheri R., will.fivb@yahoo.com) Department of Exercise Physiology, University of Isfahan, Isfahan, Iran
M1  - (Negaresh R.) Department of Physical Education & Sport Sciences, Tarbiat Modares University, Tehran, Iran
M1  - (Moradi S.) Nutritional Sciences Department, School of Nutritional Sciences and Food Technology, Kermanshah University of Medical Sciences, Kermanshah, Iran
M1  - (Nordvall M.; Wong A.) Department of Health and Human Performance, Marymount University, Arlington, VA, United States
M1  - (Camera D.M.) Department of Health and Biostatistics, Swinburne University, Melbourne, VIC, Australia
M1  - (Suzuki K., katsu.suzu@waseda.jp) Faculty of Sport Sciences, Waseda University, 2-579-15 Mikajima, Tokorozawa, Japan
AD  - R. Bagheri, Department of Exercise Physiology, University of Isfahan, Isfahan, Iran
AD  - K. Suzuki, Faculty of Sport Sciences, Waseda University, 2-579-15 Mikajima, Tokorozawa, Japan
T1  - The Effect of High-Intensity Interval Training Type on Body Fat Percentage, Fat and Fat-Free Mass: A Systematic Review and Meta-Analysis of Randomized Clinical Trials
LA  - English
KW  - body composition
KW  - body fat percentage
KW  - controlled study
KW  - exercise
KW  - fat free mass
KW  - fat mass
KW  - high intensity interval training
KW  - human
KW  - Medline
KW  - meta analysis
KW  - outcome assessment
KW  - physical activity
KW  - randomized controlled trial (topic)
KW  - review
KW  - running
KW  - Scopus
KW  - search engine
KW  - systematic review
KW  - treadmill exercise
KW  - Web of Science
N2  - This systematic review and meta-analysis of randomized controlled trials (RCTs) compared body compositional changes, including fat mass (FM), body fat percentage (BF%), and fat-free mass (FFM), between different types of high-intensity interval training (HIIT) (cycling vs. overground running vs. treadmill running) as well as to a control (i.e., no exercise) condition. Meta-analyses were carried out using a random-effects model. The I2 index was used to assess the heterogeneity of RCTs. Thirty-six RCTs lasting between 3 to 15 weeks were included in the current systematic review and meta-analysis. RCTs that examined the effect of HIIT type on FM, BF%, and FFM were sourced from online databases including PubMed, Scopus, Web of Science, and Google Scholar up to 21 June 2022. HIIT (all modalities combined) induced a significant reduction in FM (weighted mean difference [WMD]: −1.86 kg, 95% CI: −2.55 to −1.18, p = 0.001) despite a medium between-study heterogeneity (I2 = 63.3, p = 0.001). Subgroup analyses revealed cycling and overground running reduced FM (WMD: −1.72 kg, 95% CI: −2.41 to −1.30, p = 0.001 and WMD: −4.25 kg, 95% CI: −5.90 to −2.61, p = 0.001, respectively); however, there was no change with treadmill running (WMD: −1.10 kg, 95% CI: −2.82 to 0.62, p = 0.210). There was a significant reduction in BF% with HIIT (all modalities combined) compared to control (WMD: −1.53%, 95% CI: −2.13, −0.92, p = 0.001). All forms of HIIT also decreased BF%; however, overground running induced the largest overall effect (WMD: −2.80%, 95% CI: −3.89 to −1.71, p = 0.001). All types of HIIT combined also induced an overall significant improvement in FFM (WMD: 0.51 kg, 95% CI: 0.06 to 0.95, p = 0.025); however, only cycling interventions resulted in a significant increase in FFM compared to other exercise modalities (WMD: 0.63 kg, 95% CI: 0.17 to 1.09, p = 0.007). Additional subgroup analyses suggest that training for more than 8 weeks, at least 3 sessions per week, with work intervals less than 60 s duration and separated by ≤90 s active recovery are more effective for eliciting favorable body composition changes. Results from this meta-analysis demonstrate favorable body composition outcomes following HIIT (all modalities combined) with overall reductions in BF% and FM and improved FFM observed. Overall, cycling-based HIIT may confer the greatest effects on body composition due to its ability to reduce BF% and FM while increasing FFM.
ER  - 

TY  - JOUR
M3  - Review
Y1  - 2023
VL  - 20
IS  - 6
SN  - 1660-4601
SN  - 1661-7827
JF  - International Journal of Environmental Research and Public Health
JO  - Int. J. Environ. Res. Public Health
UR  - http://www.embase.j.sjuku.top/search/results?subaction=viewrecord&id=L2022333270&from=export
U2  - L2022333270
C5  - 36981649
DB  - Embase
DB  - Medline
U3  - 2023-04-20
U4  - 2023-04-27
L2  - http://dx.doi.org/10.3390/ijerph20064741
DO  - 10.3390/ijerph20064741
A1  - Guo, Z.
A1  - Li, M.
A1  - Cai, J.
A1  - Gong, W.
A1  - Liu, Y.
A1  - Liu, Z.
M1  - (Guo Z.; Li M.; Cai J., 1170077@hnust.edu.cn; Gong W.; Liu Y.; Liu Z.) School of Physical Education, Hunan University of Science and Technology, Xiangtan, China
AD  - J. Cai, School of Physical Education, Hunan University of Science and Technology, Xiangtan, China
T1  - Effect of High-Intensity Interval Training vs. Moderate-Intensity Continuous Training on Fat Loss and Cardiorespiratory Fitness in the Young and Middle-Aged a Systematic Review and Meta-Analysis
LA  - English
KW  - adult
KW  - age
KW  - body composition
KW  - body mass
KW  - cardiorespiratory fitness
KW  - clinical significance
KW  - factual database
KW  - fat free mass
KW  - fat mass
KW  - high intensity interval training
KW  - human
KW  - middle aged
KW  - moderate intensity continuous training
KW  - obesity
KW  - peak oxygen uptake
KW  - randomized controlled trial (topic)
KW  - review
KW  - sensitivity analysis
KW  - study design
KW  - systematic review
KW  - waist circumference
KW  - young adult
N2  - Objectives: This systematic review is conducted to evaluate the effect of high-intensity interval training (HIIT) and moderate-intensity continuous training (MICT) on body composition and cardiorespiratory fitness (CRF) in the young and middle-aged. Methods: Seven databases were searched from their inception to 22 October 2022 for studies (randomized controlled trials only) with HIIT and MICT intervention. Meta-analysis was carried out for within-group (pre-intervention vs. post-intervention) and between-group (HIIT vs. MICT) comparisons for change in body mass (BM), body mass index (BMI), waist circumference (WC), percent fat mass (PFM), fat mass (FM), fat-free mass (FFM), and CRF. Results: A total of 1738 studies were retrieved from the database, and 29 studies were included in the meta-analysis. Within-group analyses indicated that both HIIT and MICT can bring significant improvement in body composition and CRF, except for FFM. Between-group analyses found that compared to MICT, HIIT brings significant benefits to WC, PFM, and VO2peak. Conclusions: The effect of HIIT on fat loss and CRF in the young and middle-aged is similar to or better than MICT, which might be influenced by age (18–45 years), complications (obesity), duration (>6 weeks), frequency, and HIIT interval. Despite the clinical significance of the improvement being limited, HIIT appears to be more time-saving and enjoyable than MICT.
ER  - 

TY  - JOUR
M3  - Article
Y1  - 2023
VL  - 24
IS  - 6
SP  - 373
EP  - 383
SN  - 1683-5476
SN  - 1683-4844
JF  - Iranian Journal of Endocrinology and Metabolism
JO  - Iran. J. Endocrinology Metab.
UR  - http://www.embase.j.sjuku.top/search/results?subaction=viewrecord&id=L2025974155&from=export
U2  - L2025974155
DB  - Embase
U3  - 2023-10-02
A1  - Fayyazi, S.
A1  - Gharakhanlou, R.
A1  - Molanouri, M.
A1  - Kordi, M.
M1  - (Fayyazi S.; Gharakhanlou R., ghara_re@modares.ac.ir; Molanouri M.) Department of Sport Physiology, Faculty of Humanities, Tarbiat Modares University, Tehran, Iran
M1  - (Kordi M.) Department of Sport Physiology, Faculty of Sports and Health Sciences, University of Tehran, Tehran, Iran
AD  - R. Gharakhanlou, Department of Sport Physiology, Faculty of Humanities, Tarbiat Modares University, Tehran, Iran
T1  - Effect of Concurrent High-intensity Interval Training and a Period of High-fat Diet on Col6A3 Gene Expression and Its Protein Product in Subcutaneous Adipose Tissue and Rats
LA  - Persian
KW  - adult
KW  - analysis of variance
KW  - animal experiment
KW  - animal model
KW  - article
KW  - blood sampling
KW  - controlled study
KW  - correlation coefficient
KW  - enzyme linked immunosorbent assay
KW  - gene expression
KW  - glucose blood level
KW  - heart
KW  - high intensity interval training
KW  - HOMA index
KW  - insulin level
KW  - insulin resistance
KW  - lipid diet
KW  - male
KW  - nonhuman
KW  - polymerase chain reaction
KW  - prevention
KW  - protein expression
KW  - rat
KW  - running
KW  - subcutaneous fat
KW  - tissue level
KW  - collagen type 6
KW  - endogenous compound
N2  - Introduction: Collagen 6 is one of the important components of the adipose tissue extracellular matrix, and its deposition is associated with metabolic disorders. This study aimed to investigate the effect of High-intensity Interval Training (HIIT) simultaneously with a high-fat diet on the expression of collagen 6 chain 3 alpha gene (Col6A3) and the amount of its protein product (COL6α3) in subcutaneous adipose tissue, as well as insulin resistance in rats. Materials and Methods: Twenty-four adult male rats were randomly divided into four groups: normal diet (ND), high-fat diet (HFD), HIIT+ND, and HIIT+HFD. The HIIT consisted of eight periods of intense activity at 90% of Maximum Running Capacity (MRC) for 2.5 minutes, with periods of active rest at 50% MRC for 2.5 minutes. Blood samples were collected from the heart 48 hours after the last training session, and the subcutaneous adipose tissue was removed. Serum glucose and insulin levels were measured, and insulin resistance (HOMA-IR) was calculated. The RT-PCR and ELISA methods were used to measure gene expression and COL6α3 tissue protein levels, respectively. Two-way ANOVA and correlation coefficient were used to analyze the data (P≤0.05). Results: The combination of HIIT and a high-fat diet caused a significant decrease in COL6α3 gene expression and tissue protein levels (P<0.001) and a 21% decrease in HOMA-IR (P<0.001). A significant positive correlation was observed between gene expression and COL6α3 protein level and HOMA-IR (P < 0.001) (r=0.794, r=0.870). Conclusion: HIIT, simultaneously with consuming a high-fat diet, prevents the increase of COL6α3 in subcutaneous fat tissue and can have a preventive effect on insulin resistance.
ER  - 

TY  - JOUR
M3  - Article
Y1  - 2023
VL  - 10
IS  - 2
SN  - 2227-9067
JF  - Children
JO  - Child.
UR  - http://www.embase.j.sjuku.top/search/results?subaction=viewrecord&id=L2021753459&from=export
U2  - L2021753459
DB  - Embase
U4  - 2023-06-30
L2  - http://dx.doi.org/10.3390/children10020317
DO  - 10.3390/children10020317
A1  - Espinoza Silva, J.M.
A1  - Latorre Román, P.Á.
A1  - Cabrera Linares, J.C.
A1  - Párraga Montilla, J.A.
A1  - Martínez Salazar, C.
M1  - (Espinoza Silva J.M., jose.espinoza@ufrontera.cl; Martínez Salazar C.) Departamento de Educación Física, Deportes y Recreación, Universidad de La Frontera, Temuco, Chile
M1  - (Latorre Román P.Á.; Cabrera Linares J.C.; Párraga Montilla J.A.) Departamento de Didáctica de la Expresión Musical, Plástica y Corporal, Universidad de Jaén, Jaen, Spain
AD  - J.M. Espinoza Silva, Departamento de Educación Física, Deportes y Recreación, Universidad de La Frontera, Temuco, Chile
T1  - Effects of a High Intensity Interval Training (HIIT) Program on Anthropomorphic and Cardiometabolic Variables in School Children with Overweight and Obesity
LA  - English
KW  - analysis of covariance
KW  - article
KW  - body fat
KW  - body mass
KW  - body weight
KW  - cardiometabolic risk
KW  - chi square test
KW  - child
KW  - childhood obesity
KW  - controlled study
KW  - curriculum
KW  - female
KW  - high intensity interval training
KW  - human
KW  - intervention study
KW  - male
KW  - physical education
KW  - risk assessment
KW  - skinfold
KW  - skinfold fat
KW  - waist circumference
KW  - waist to height ratio
N2  - The aim of this study was to assess the effects of a high intensity interval training (HIIT) program on anthropomorphic and cardiometabolic variables in schoolchildren with overweight and obesity. A total of 443 schoolchildren (age: 6.37 ± 0.65 years) took part in this study. The experimental group (EG; n = 295; age = 6.40 ± 0.64 years) was compound with children with overweight and obesity, whereas children with normoweight were included in the control group (CG; n = 148; 6.31 ± 0.67 years). The EG performed a training program based on HIIT two times per week for 28 weeks (56 sessions), whilst the CG performed their habitual physical education classes based on the national curriculum. Body mass index (BMI), waist circumference, body fat, ∑ 4 skinfold fat, waist to height ratio, waist circumference, and cardiometabolic risk were measured. The dependent variables were analysed by two-way analysis of covariance (ANCOVA 2 × 2). To analyse the percentage differences between groups, the chi-square test was used. P-value was set at p < 0.05. Significant differences were found in the EG in BMI, waist circumference, body fat, ∑ 4 skinfold fat, and waist to height ratio. In conclusion, an HIIT training program can be an effective tool for improving anthropomorphic variables and reducing cardiometabolic risk in schoolchildren with overweight and obesity.
ER  - 

TY  - JOUR
M3  - Article
Y1  - 2023
VL  - 13
IS  - 2
SN  - 2218-1989
JF  - Metabolites
JO  - Metabolites
UR  - http://www.embase.j.sjuku.top/search/results?subaction=viewrecord&id=L2021774120&from=export
U2  - L2021774120
DB  - Embase
U3  - 2023-03-02
U4  - 2023-03-14
L2  - http://dx.doi.org/10.3390/metabo13020198
DO  - 10.3390/metabo13020198
A1  - Youssef, L.
A1  - Bourgin, M.
A1  - Durand, S.
A1  - Aprahamian, F.
A1  - Lefevre, D.
A1  - Maiuri, M.C.
A1  - Marcangeli, V.
A1  - Dulac, M.
A1  - Hajj-Boutros, G.
A1  - Buckinx, F.
A1  - Peyrusqué, E.
A1  - Gaudreau, P.
A1  - Morais, J.A.
A1  - Gouspillou, G.
A1  - Kroemer, G.
A1  - Aubertin-Leheudre, M.
A1  - Noirez, P.
M1  - (Youssef L.; Aubertin-Leheudre M., aubertin-leheudre.mylene@uqam.ca) School of Kinesiology and Physical Activity Sciences, Faculty of Medicine, Montreal, QC, Canada
M1  - (Youssef L.; Buckinx F.; Peyrusqué E.; Gouspillou G.; Aubertin-Leheudre M., aubertin-leheudre.mylene@uqam.ca) Research Center of the Montreal Geriatrics Institute (CRIUGM), Montreal, QC, Canada
M1  - (Bourgin M.; Durand S.; Aprahamian F.; Lefevre D.; Maiuri M.C.; Kroemer G.) INSERM U1138, Centre de Recherche des Cordeliers, Sorbonne Université, Université Paris Cité, Paris, France
M1  - (Bourgin M.; Durand S.; Aprahamian F.; Lefevre D.; Maiuri M.C.; Kroemer G.) Metabolomics and Cell Biology Platforms, AMMICa US23/CNRS UMS3655, Gustave Roussy Cancer Campus, Villejuif, France
M1  - (Marcangeli V.; Dulac M.) Département des Sciences Biologiques, Faculté des Sciences, Université du Québec à Montréal, Montreal, QC, Canada
M1  - (Marcangeli V.; Buckinx F.; Peyrusqué E.; Gouspillou G.; Aubertin-Leheudre M., aubertin-leheudre.mylene@uqam.ca; Noirez P., philippe.noirez@univ-reims.fr) Département des Sciences de l’Activité Physique, Faculté des Sciences, Université du Québec à Montréal, Montreal, QC, Canada
M1  - (Dulac M.; Hajj-Boutros G.; Morais J.A.; Gouspillou G.) Department of Medicine, Research Institute of the McGill University Health Centre, Montreal, QC, Canada
M1  - (Peyrusqué E.; Gouspillou G.; Aubertin-Leheudre M., aubertin-leheudre.mylene@uqam.ca) Groupe de Recherche en Activité Physique Adaptée, Montreal, QC, Canada
M1  - (Gaudreau P.) Département de Médecine de l’Université de Montréal, Centre de Recherche du Centre Hospitalier de l’Université de Montréal (CRCHUM), Montreal, QC, Canada
M1  - (Noirez P., philippe.noirez@univ-reims.fr) Performance, Santé, Métrologie, Société (PSMS), UFR STAPS, Université de Reims Champagne Ardenne, Reims, France
M1  - (Noirez P., philippe.noirez@univ-reims.fr) T3S, Inserm, Université Paris Cité, Paris, France
M1  - (Noirez P., philippe.noirez@univ-reims.fr) Institut de Recherche Médicale et d’Épidémiologie du Sport (IRMES), Institut National du Sport, de l’Expertise et de la Performance (INSEP), Université Paris Cité, Paris, France
AD  - M. Aubertin-Leheudre, School of Kinesiology and Physical Activity Sciences, Faculty of Medicine, Montreal, QC, Canada
AD  - P. Noirez, Département des Sciences de l’Activité Physique, Faculté des Sciences, Université du Québec à Montréal, Montreal, QC, Canada
T1  - Serum Metabolome Adaptations Following 12 Weeks of High-Intensity Interval Training or Moderate-Intensity Continuous Training in Obese Older Adults
LA  - English
KW  - C936i
KW  - elliptical trainer
KW  - mass spectrometer
KW  - RRLC 1260
KW  - Synchro Exc
KW  - treadmill
KW  - Triple Quadrupole 6410
KW  - 2 oxoglutaric acid
KW  - acetylcarnitine
KW  - adiponectin
KW  - cholesterol
KW  - fumaric acid
KW  - glyceric acid
KW  - heptadecanoic acid
KW  - insulin
KW  - leptin
KW  - linoleic acid
KW  - oxylipin
KW  - somatomedin binding protein 3
KW  - somatomedin C
KW  - thyroid peroxidase antibody
KW  - triacylglycerol
KW  - uric acid
KW  - xanthine
KW  - adult
KW  - anthropometry
KW  - article
KW  - biological adaptation
KW  - blood sampling
KW  - body composition
KW  - body mass
KW  - Borg scale
KW  - caloric intake
KW  - chair test
KW  - controlled study
KW  - endurance training
KW  - energy expenditure
KW  - fat mass
KW  - female
KW  - gas chromatography
KW  - glucose tolerance
KW  - grip strength
KW  - hand grip
KW  - high intensity interval training
KW  - HOMA index
KW  - human
KW  - human experiment
KW  - insulin sensitivity
KW  - knee function
KW  - lipid composition
KW  - lipid metabolism
KW  - male
KW  - mass spectrometry
KW  - metabolic fingerprinting
KW  - metabolite
KW  - metabolome
KW  - metabolomics
KW  - middle aged
KW  - moderate intensity continuous training
KW  - Montreal cognitive assessment
KW  - multiple reaction monitoring
KW  - muscle function
KW  - muscle strength
KW  - obesity
KW  - physical performance
KW  - principal component analysis
KW  - quality control
KW  - quality of life
KW  - Quantitative Insulin Sensitivity Check Index
KW  - randomized controlled trial
KW  - scoring system
KW  - six minute walk test
KW  - social communication
KW  - timed up and go test
KW  - training
KW  - triacylglycerol level
KW  - ultra performance liquid chromatography
KW  - C936i
KW  - RRLC 1260
KW  - Synchro Exc
KW  - Triple Quadrupole 6410
C3  - C936i
C3  - RRLC 1260(Agilent,United States)
C3  - Synchro Exc
C3  - Triple Quadrupole 6410(Agilent,United States)
C4  - Sciex(Germany)
C4  - Agilent(United States)
N2  - Physical activity can be effective in preventing some of the adverse effects of aging on health. High-intensity interval training (HIIT) and moderate-intensity continuous training (MICT) are beneficial interventions for the quality of life of obese older individuals. The understanding of all possible metabolic mechanisms underlying these beneficial changes has not yet been established. The aim of this study was to analyze changes in the serum metabolome after 12 weeks of HIIT and MICT in obese older adults. Thirty-eight participants performed either HIIT (n = 26) or MICT (n = 12) three times per week for 12 weeks. Serum metabolites as well as clinical and biological parameters were assessed before and after the 12-week intervention. Among the 364 metabolites and ratio of metabolites identified, 51 metabolites changed significantly following the 12-week intervention. Out of them, 21 significantly changed following HIIT intervention and 18 significantly changed following MICT. Associations with clinical and biological adaptations revealed that changes in acyl-alkyl-phosphatidylcholine (PCae) (22:1) correlated positively with changes in handgrip strength in the HIIT group (r = 0.52, p < 0.01). A negative correlation was also observed between 2-oxoglutaric acid and HOMA-IR (r = −0.44, p < 0.01) when considering both groups together (HIIT and MICT). This metabolite also correlated positively with quantitative insulin-sensitivity check index (QUICKI) in both groups together (r = 0.46, p < 0.01) and the HIIT group (r = 0.51, p < 0.01). Additionally, in the MICT group, fumaric acid was positively correlated with triglyceride levels (r = 0.73, p < 0.01) and acetylcarnitine correlated positively with low-density lipoprotein (LDL) cholesterol (r = 0.81, p < 0.01). These four metabolites might represent potential metabolites of interest concerning muscle strength, glycemic parameters, as well as lipid profile parameters, and hence, for a potential healthy aging. Future studies are needed to confirm the association between these metabolites and a healthy aging.
ER  - 

TY  - JOUR
M3  - Article
Y1  - 2023
VL  - 53
SP  - 100
EP  - 106
SN  - 2405-4577
JF  - Clinical Nutrition ESPEN
JO  - Clin. Nutr. ESPEN
UR  - http://www.embase.j.sjuku.top/search/results?subaction=viewrecord&id=L2021920940&from=export
U2  - L2021920940
C5  - 36657899
DB  - Embase
DB  - Medline
U3  - 2022-12-29
U4  - 2023-01-12
L2  - http://dx.doi.org/10.1016/j.clnesp.2022.11.023
DO  - 10.1016/j.clnesp.2022.11.023
A1  - Sabouri, M.
A1  - Amirshaghaghi, F.
A1  - Hesari, M.M.
M1  - (Sabouri M., ms21cw@fsu.edu; Amirshaghaghi F., famirshaghaghi@ut.ac.ir; Hesari M.M.) Department of Exercise Physiology & Health Science, University of Tehran, Tehran, Iran
M1  - (Sabouri M., ms21cw@fsu.edu) Department of Nutrition and Integrative Physiology, Florida State University, Tallahassee, FL, United States
AD  - M. Sabouri, Department of Exercise Physiology & Health Science, University of Tehran, Tehran, Iran
AD  - F. Amirshaghaghi, Department of Exercise Physiology & Health Science, University of Tehran, Tehran, Iran
T1  - High-intensity interval training improves the vascular endothelial function comparing moderate-intensity interval training in overweight or obese adults: A meta-analysis
LA  - English
KW  - bicycle ergometer
KW  - treadmill
KW  - glucose
KW  - adult
KW  - article
KW  - body fat percentage
KW  - body mass
KW  - body weight
KW  - cardiovascular function
KW  - cardiovascular risk
KW  - cycling
KW  - flow mediated dilation
KW  - function test
KW  - glucose blood level
KW  - heart rate
KW  - heart rate maximum
KW  - high intensity interval training
KW  - human
KW  - meta analysis
KW  - moderate intensity continuous training
KW  - obesity
KW  - pedro scale
KW  - quality assessment tool
KW  - randomized controlled trial (topic)
KW  - running
KW  - swimming
KW  - systolic blood pressure
KW  - vascular endothelial function
KW  - walking
N2  - Objective: Obesity is associated with endothelial dysfunction and cardiovascular diseases. Moderate-intensity continuous training (MICT) is a common method to improve endothelial function and the cardiovascular risk profile in obesity. However, in recent times, high-intensity interval training (HIIT) has become a popular alternative for MICT primarily because of its time efficiency. Therefore, we hypothesized that HIIT is superior to MICT in improving vascular function. We aimed to evaluate this hypothesis by conducting a meta-analysis and quantifying the effect of HIIT on flow-mediated dilation (FMD) in overweight/obese adults. Methods: Databases (Scopus, Web of Science, and PubMed) were searched up to January 2022 for HIIT vs. moderate-intensity interval training (MICT) and HIIT vs. control (CON) studies on endothelial function assessed by flow-mediated dilation (FMD) in overweight and obese adults. From the included studies, standardized mean difference (SMD) and 95% confidence intervals (95% CIs) were calculated. Results: 8 studies with 208 participants were included in this meta-analysis. According to the 6 studies, HIIT improved the FMD with an overall change of %2.6 [(95% CI: 0.82 to 4.377), p = 0.004] compared to the MICT in overweight and obese adults. Moreover, based on the 5 studies that compared HIIT and CON, the results showed HIIT significantly increased FMD by 1.83% [(95% CI: 0.478 to 3.187), p = 0.008]. Conclusions: These results showed that exercise training, particularly HIIT, could improve endothelial function in overweight and obese adults.
ER  - 

TY  - JOUR
M3  - Article
Y1  - 2023
VL  - 129
IS  - 1
SP  - 41
EP  - 45
SN  - 1744-4160
JF  - Archives of physiology and biochemistry
JO  - Arch Physiol Biochem
UR  - http://www.embase.j.sjuku.top/search/results?subaction=viewrecord&id=L632460886&from=export
U2  - L632460886
C5  - 32715774
DB  - Medline
U3  - 2020-08-03
U4  - 2023-02-10
L2  - http://dx.doi.org/10.1080/13813455.2020.1797098
DO  - 10.1080/13813455.2020.1797098
A1  - Martínez-Huenchullán, S.F.
A1  - Fox, S.L.
A1  - Tam, C.S.
A1  - Maharjan, B.R.
A1  - Olaya-Agudo, L.F.
A1  - Ehrenfeld, P.
A1  - Williams, P.F.
A1  - Mclennan, S.V.
A1  - Twigg, S.M.
M1  - (Martínez-Huenchullán S.F.; Fox S.L.; Olaya-Agudo L.F.; Williams P.F.; Mclennan S.V.; Twigg S.M.) Greg Brown Diabetes & Endocrinology Laboratory, Charles Perkins Centre, Faculty of Medicine and Health, University of Sydney, Sydney, Australia
M1  - (Martínez-Huenchullán S.F.) School of Physical Therapy, Faculty of Medicine, Universidad Austral de Chile, Valdivia, Chile
M1  - (Tam C.S.) Northern Clinical School and Centre for Translational Data Science, University of Sydney, Sydney, Australia
M1  - (Maharjan B.R.) Department of Biochemistry, School of Medicine, Patan Academy of Health Sciences, Lalitpur, Nepal
M1  - (Ehrenfeld P.) Laboratory of Cellular Pathology. Institute of Anatomy, Histology & Pathology, Faculty of Medicine, Universidad Austral de Chile, Valdivia, Chile
M1  - (Ehrenfeld P.) Centro Interdisciplinario de Estudios del Sistema Nervioso (CISNe), Valdivia, Chile
M1  - (Mclennan S.V.) New South Wales Health Pathology, NSW, Australia
M1  - (Mclennan S.V.; Twigg S.M.) Department of Endocrinology, Royal Prince Alfred Hospital, Sydney, Australia
T1  - Constant-moderate versus high-intensity interval training on heart adiponectin levels in high-fat fed mice: a preventive and treatment approach
LA  - English
KW  - adiponectin
KW  - adverse event
KW  - animal
KW  - heart
KW  - high intensity interval training
KW  - lipid diet
KW  - male
KW  - metabolism
KW  - mouse
KW  - obesity
N2  - CONTEXT: Research has described that adiponectin plays a key role in cardiomyocytes metabolism, however, the effects of exercise during obesity on cardiac adiponectin levels is unclear. OBJECTIVE: To investigate the effects of constant-moderate endurance (END) and high-intensity interval training (HIIT), on heart adiponectin levels in mice. MATERIAL AND METHODS: Two experiments were conducted: (1) preventive (EX1): 10 week-old male mice were fed standard (CHOW) or high-fat diet (HFD;45% fat) and simultaneously trained with END and HIIT for 10 weeks; (2) Treatment (EX2): after 10 weeks of dietary intervention, another cohort of 10 week-old mice were trained by both programmes for 10 weeks. RESULTS: In EX1, END and HIIT decreased low-molecular weight adiponectin (∼0.5-fold; p < 0.05) and increased GLUT4 levels (∼2-fold; p < .05). In EX2, HFD significantly decreased high-molecular weight adiponectin (∼0.7-fold; p < .05), and END reversed this change.Discussion and conclusion: HFD and exercise influence heart adiponectin isoforms and therefore might impact cardiomyocyte metabolism.
ER  - 

TY  - JOUR
M3  - Article
Y1  - 2023
VL  - 29
SN  - 1517-8692
JF  - Revista Brasileira de Medicina do Esporte
JO  - Rev. Bras. Med. Esporte
UR  - http://www.embase.j.sjuku.top/search/results?subaction=viewrecord&id=L2022865946&from=export
U2  - L2022865946
DB  - Embase
U3  - 2023-03-06
U4  - 2023-03-09
L2  - http://dx.doi.org/10.1590/1517-8692202329012022_0485
DO  - 10.1590/1517-8692202329012022_0485
A1  - Tan, J.
M1  - (Tan J., 18863129086@163.com) Guangxi Minzu Normal University, Guangxi, Chongzuo, China
AD  - J. Tan, Guangxi, Chongzuo, China
T1  - EFFECTS OF HIGH-INTENSITY INTERVAL TRAINING ON OBESE COLLEGE STUDENTS
T2  - EFEITOS DO TREINAMENTO INTERVALADO DE ALTA INTENSIDADE EM UNIVERSITÁRIOS OBESOS
LA  - English
KW  - adult
KW  - aerobic exercise
KW  - article
KW  - blood pressure
KW  - body composition
KW  - body mass
KW  - body weight
KW  - college student
KW  - controlled study
KW  - fitness
KW  - health promotion
KW  - heart rate
KW  - high intensity interval training
KW  - human
KW  - moderate intensity continuous training
KW  - obesity
KW  - obesity management
KW  - physical activity
KW  - physical education
KW  - standardization
N2  - Introduction: Sports are a great promoter of health and high-intensity interval training (HIIT), as an aerobic activity, has great potential to promote lipid improvement in obese college students. Objective: This study aimed to develop research on HIIT-based protocols controlling body mass index and blood pressure in obese college students. Methods: Compared with traditional medium-intensity continuous training (MCT), the focus of the research has the characteristics of a relatively short time, fast effect, and high interest among participating vol-unteers. Results: Many studies have suggested that this program effectively controls weight and blood pressure in obese college students. Some studies have even proven that its effect is better than that of MCT. Conclusion: The long-term effect of HIIT requires further research to be verified, and its standardization and safety also need further scientific support.
ER  - 

TY  - JOUR
M3  - Article
Y1  - 2023
VL  - 29
SN  - 1517-8692
JF  - Revista Brasileira de Medicina do Esporte
JO  - Rev. Bras. Med. Esporte
UR  - http://www.embase.j.sjuku.top/search/results?subaction=viewrecord&id=L2023084975&from=export
U2  - L2023084975
DB  - Embase
U3  - 2023-03-24
U4  - 2023-03-29
L2  - http://dx.doi.org/10.1590/1517-8692202329012022_0729
DO  - 10.1590/1517-8692202329012022_0729
A1  - Du, W.
A1  - Wang, P.
M1  - (Du W.; Wang P., wangpeiyu112@163.com) Hainan Medical University, Department of Physical Education, Hainan, Haikou, China
AD  - P. Wang, Hainan, Haikou, China
T1  - HIGH-INTENSITY INTERVAL TRAINING ON PHYSICAL FUNCTION IN OBESE COLLEGE STUDENTS
T2  - TREINAMENTO INTERVALADO DE ALTA INTENSIDADE SOBRE A FUNÇÃO FÍSICA DE UNIVERSITÁRIOS OBESOS
LA  - English
KW  - adult
KW  - article
KW  - basal metabolic rate
KW  - body composition
KW  - body mass
KW  - body weight loss
KW  - clinical article
KW  - college student
KW  - controlled study
KW  - daily life activity
KW  - exercise
KW  - female
KW  - heart rate
KW  - high intensity interval training
KW  - human
KW  - interval training
KW  - lean body weight
KW  - low intensity exercise
KW  - male
KW  - metabolism
KW  - muscle cell
KW  - muscle relaxation
KW  - muscle stretching
KW  - nutritional status
KW  - obesity
KW  - physical activity
KW  - psychology
KW  - questionnaire
KW  - rest
KW  - sitting
KW  - stopwatch
KW  - training
KW  - treatment outcome
KW  - vital capacity
N2  - Introduction: Obese students easily accept high-intensity interval training due to its combination of exercise and rest. It is believed that, besides promoting the reduction of body mass index due to its aerobic character, such training can also positively impact the physical function of its practitioners. Objective: Study the effects of high-intensity interval training on body indexes and physical function of obese college students. Methods: Twenty obese college students were selected for four weeks of training. Distributed by equal random selection, the experimental group received four sessions of high-intensity interval training per week. The duration of training from the beginning of the preparatory activity to the end of the stretching activity totaled 1.5h. The control group performed their daily activities without intervention. The relevant physical function indices of the volunteers were evaluated and recorded before and after the intervention. Results: The lean mass index of the students in the experimental group increased from 1463,846 ± 209,888Kcal to 1573,514 ± 194,492Kcal. The vital capacity increased from 2573.94 ml to 3553.98 ml. However, students in the control group showed no relevant changes. Conclusion: High-intensity interval training proved useful in improving college students’ general health levels and helping them recover their normal body indexes.
ER  - 

TY  - JOUR
M3  - Article
Y1  - 2023
VL  - 29
SN  - 1517-8692
JF  - Revista Brasileira de Medicina do Esporte
JO  - Rev. Bras. Med. Esporte
UR  - http://www.embase.j.sjuku.top/search/results?subaction=viewrecord&id=L2023787207&from=export
U2  - L2023787207
DB  - Embase
U3  - 2023-05-18
U4  - 2023-05-23
L2  - http://dx.doi.org/10.1590/1517-8692202329012023_0050
DO  - 10.1590/1517-8692202329012023_0050
A1  - Yuan, X.
A1  - Hu, J.
M1  - (Yuan X.) Guangdong University of Finance & Economics, Physical Education Department, Guangdong, Guangzhou, China
M1  - (Hu J., 20021258@gdufe.edu.cn) College of Sports Management, Guangdong Vocational Institute of Sport, Guangdong, Guangzhou, China
AD  - J. Hu, College of Sports Management, Guangdong Vocational Institute of Sport, Guangdong, Guangzhou, China
T1  - EFFECTS OF HIGH-INTENSITY INTERVAL TRAINING ON PHYSICAL FITNESS AND BODY COMPOSITION OF OBESE COLLEGE STUDENTS
T2  - EFEITOS DO TREINAMENTO INTERVALADO DE ALTA INTENSIDADE SOBRE A APTIDÃO FÍSICA E COMPOSIÇÃO CORPORAL DE ESTUDANTES UNIVERSITÁRIOS OBESOS
LA  - English
KW  - adult
KW  - aerobic exercise
KW  - anthropometric parameters
KW  - arm circumference
KW  - article
KW  - body composition
KW  - body fat
KW  - body fat percentage
KW  - body mass
KW  - body weight
KW  - bust circumference
KW  - college student
KW  - controlled study
KW  - fitness
KW  - high intensity interval training
KW  - hip circumference
KW  - human
KW  - human experiment
KW  - intra-abdominal fat
KW  - jumping
KW  - leg circumference
KW  - male
KW  - muscle mass
KW  - obesity
KW  - running
KW  - sedentary lifestyle
KW  - sitting
KW  - standing
KW  - subcutaneous fat
KW  - supine position
KW  - thigh circumference
KW  - waist circumference
KW  - young adult
N2  - Introduction: Maintaining body composition and physical fitness is important for the well-being of college students. Recent data indicate an increase in obesity among young college students and new techniques have been studied to control this situation. Among the current resources is high-intensity interval training. Objective: Explore the effects of high-intensity interval training on physical fitness and body control in obese male college students. Methods: The experimental control involved 100 obese male college students, divided into experimental and control groups. The experimental group participated in a high-intensity interval training protocol while the control group performed general aerobic training. Data before and after the experiment, which lasted 12 weeks, were collected and statistically analyzed. Results: The conditions of male college students in the experimental group were statistically improved, and the fitness index changed expressively. The sitting forward bending increased from 5.91±5.16 to 9.47±5.27, the standing balance index with eyes closed increased from 5.87±5.58 to 10.47±6.08, the long jump index went from 1.96±0.15 to 2.14±0.21, in the supine sitting position it went from 19.97±8.46 to 31.24±9.42, and the running time in 50 meters was reduced from 9.61±1.53 to 8.53±1.25 s. Conclusion: High-intensity interval training positively impacted both physical fitness and body composition in obese college students. Level of evidence II; Therapeutic studies-investigation of treatment outcomes.
ER  - 

TY  - JOUR
M3  - Review
Y1  - 2023
VL  - 14
SN  - 1664-042X
JF  - Frontiers in Physiology
JO  - Front. Physiol.
UR  - http://www.embase.j.sjuku.top/search/results?subaction=viewrecord&id=L2024990599&from=export
U2  - L2024990599
DB  - Embase
U3  - 2023-08-28
U4  - 2023-09-11
L2  - http://dx.doi.org/10.3389/fphys.2023.1170324
DO  - 10.3389/fphys.2023.1170324
A1  - Bo, B.
A1  - Guo, A.
A1  - Kaila, S.J.
A1  - Hao, Z.
A1  - Zhang, H.
A1  - Wei, J.
A1  - Yao, Y.
M1  - (Bo B.; Guo A.; Kaila S.J.; Hao Z.) Department of Kinesiology, School of Physical Education, Henan University, Kaifeng, China
M1  - (Bo B.; Zhang H., zhanghuiqing@henu.edu.cn; Yao Y., yaoyuan78@henu.edu.cn) Sports Reform and Development Research Center, School of Physical Education, Henan University, Kaifeng, China
M1  - (Wei J., jswei@henu.edu.cn) Institute for Brain Sciences Research, School of Life Sciences, Henan University, Kaifeng, China
AD  - H. Zhang, Sports Reform and Development Research Center, School of Physical Education, Henan University, Kaifeng, China
AD  - Y. Yao, Sports Reform and Development Research Center, School of Physical Education, Henan University, Kaifeng, China
AD  - J. Wei, Institute for Brain Sciences Research, School of Life Sciences, Henan University, Kaifeng, China
T1  - Elucidating the primary mechanisms of high-intensity interval training for improved cardiac fitness in obesity
LA  - English
KW  - adipocytokine
KW  - insulin
KW  - lipid
KW  - adipose tissue
KW  - antiinflammatory activity
KW  - body fat distribution
KW  - cardiac fitness
KW  - cardiovascular parameters
KW  - cardiovascular risk
KW  - cellular immunity
KW  - clinical effectiveness
KW  - cycling
KW  - energy metabolism
KW  - heart disease
KW  - heart ventricle remodeling
KW  - hemodynamics
KW  - high intensity interval training
KW  - human
KW  - hypertension
KW  - hypertrophic cardiomyopathy
KW  - inflammation
KW  - insulin resistance
KW  - left ventricular hypertrophy
KW  - lipid fingerprinting
KW  - nonhuman
KW  - obesity
KW  - obesity management
KW  - obstructive sleep apnea
KW  - pleiotropy
KW  - practice guideline
KW  - prescription
KW  - regulatory mechanism
KW  - review
KW  - right ventricular hypertrophy
KW  - risk factor
KW  - risk reduction
KW  - safety
KW  - treadmill exercise
N2  - Obesity is a global and rising multifactorial pandemic associated with the emergence of several comorbidities that are risk factors for malignant cardiac remodeling and disease. High-intensity interval training (HIIT) has gained considerable attention due to its favorable outcomes of cardiometabolic health in individuals with overweight or obese. The primary aim of this review is to discuss the fundamental processes through which HIIT improves cardiac impairment in individuals with obesity to develop viable treatments for obesity management. In this review, a multiple database search and collection were conducted from the earliest record to January 2013 for studies included the qualitative component of HIIT intervention in humans and animals with overweight/obesity related to cardiac remodeling and fitness. We attempt to integrate the main mechanisms of HIIT in cardiac remolding improvement in obesity into an overall sequential hypothesis. This work focus on the ameliorative effects of HIIT on obesity-induced cardiac remodeling with respect to potential and pleiotropic mechanisms, including adipose distribution, energy metabolism, inflammatory response, insulin resistance, and related risk profiles in obesity. In conclusion, HIIT has been shown to reduce obesity-induced risks of cardiac remodeling, but the long-term effects of HIIT on obesity-induced cardiac injury and disease are presently unknown. Collective understanding highlights numerous specific research that are needed before the safety and effectiveness of HIIT can be confirmed and widely adopted in patient with obesity.
ER  - 

TY  - JOUR
M3  - Article
Y1  - 2023
VL  - 27
IS  - 9
SP  - 3809
EP  - 3822
SN  - 2284-0729
SN  - 1128-3602
JF  - European Review for Medical and Pharmacological Sciences
JO  - Eur. Rev. Med. Pharmacol. Sci.
UR  - http://www.embase.j.sjuku.top/search/results?subaction=viewrecord&id=L2024999455&from=export
U2  - L2024999455
C5  - 37203805
DB  - Embase
DB  - Medline
U3  - 2023-06-13
U4  - 2023-06-22
L2  - http://dx.doi.org/10.26355/eurrev_202305_32286
DO  - 10.26355/eurrev_202305_32286
A1  - Abassi, W.
A1  - Ouerghi, N.
A1  - Feki, M.
A1  - Jebabli, N.
A1  - Andrade, M.S.
A1  - Bouassida, A.
A1  - Sousa, C.V.
A1  - Nikolaidis, P.T.
A1  - Weiss, K.
A1  - Knechtle, B.
M1  - (Abassi W.; Ouerghi N.; Jebabli N.; Bouassida A.) University of Jendouba, High Institute of Sport and Physical Education of Kef, Kef, Tunisia
M1  - (Ouerghi N.; Feki M.) University of Tunis El Manar, Faculty of Medicine of Tunis, Rabta Hospital, Tunis, Tunisia
M1  - (Ouerghi N.) University of Gafsa, High Institute of Sport and Physical Education of Gafsa, Gafsa, Tunisia
M1  - (Andrade M.S.) Department of Physiology, Federal University of São Paulo, São Paulo, Brazil
M1  - (Sousa C.V.) Department of Health and Human Sciences, Loyola Marymount University, Los Angeles, CA, United States
M1  - (Nikolaidis P.T.) School of Health and Caring Sciences, University of West Attica, Athens, Greece
M1  - (Knechtle B., beat.knechtle@hispeed.ch) Medbase St. Gallen Am Vadianplatz, St. Gallen, Switzerland
M1  - (Weiss K.; Knechtle B., beat.knechtle@hispeed.ch) Institute of Primary Care, University of Zurich, Zurich, Switzerland
AD  - B. Knechtle, Medbase St. Gallen Am Vadianplatz, St. Gallen, Switzerland
T1  - Effects of moderate- vs. high-intensity interval training on physical fitness, enjoyment, and affective valence in overweight/obese female adolescents: a pre-/post-test study
LA  - English
KW  - adolescent
KW  - aerobic exercise
KW  - anaerobic exercise
KW  - analysis of variance
KW  - article
KW  - body composition
KW  - controlled study
KW  - correlation coefficient
KW  - feeling scale
KW  - female
KW  - fitness
KW  - high intensity interval training
KW  - human
KW  - intermethod comparison
KW  - jumping
KW  - muscle strength
KW  - obesity
KW  - physical activity
KW  - physical performance
KW  - pretest posttest design
KW  - psychologic assessment
KW  - quality of life
KW  - test retest reliability
KW  - valence (emotion)
KW  - velocity
N2  - OBJECTIVE: The aim of this study was to compare the effects of 12-week moderate-intensity interval training (MIIT) vs. high-intensity interval training (HIIT) on body composition, physical fitness, and psychological valence in overweight/obese (OW/OB) female adolescents. PATIENTS AND METHODS: Thirty-eight OW/ OB female students were randomized into HIIT (n=13), MIIT (n=13) or control (n=12) groups. The participants underwent a 12-week interval-training program at 100% to 110% and 60% to 75% of maximal aerobic speed for HIIT and MIIT, respectively. The control group kept their usual physical activity without completing the training program. Pre- and post-training measurements were performed to assess body composition, aerobic capacity, and anaerobic performance (using selected tests evaluating speed, jumping ability, and strength). Ratings of perceived exertion and the feeling scale were evaluated every three weeks. Enjoyment was measured at the end of the program. A two-way analysis of variance with repeated measurements was applied to test for "group×time" interactions for body composition, physical fitness, and affective variables. RESULTS: Significant "group×time" interactions were detected for aerobic and anaerobic performance, body composition indices, and the feeling scale. HIIT resulted in more noticeable improvements in body composition and physical performance than MIIT, while no significant changes were found in the control group. Throughout the program, the feeling score has progressively increased in the MIIT group but decreased in the HIIT group. Ratings of the perceived exertion have increased in both groups, more noticeably in the HIIT group. At the end of the program, the MIIT group showed a higher enjoyment score. CONCLUSIONS: Despite offering better body composition improvement and physical fitness enhancement, HIIT offered lesser enjoyment and affective valence than MIIT in OW/OB female adolescents. MIIT might be an alternative time-efficient protocol for improving health in this population.
ER  - 

TY  - JOUR
M3  - Article
Y1  - 2023
VL  - 27
IS  - 9
SP  - 4069
EP  - 4079
SN  - 2284-0729
SN  - 1128-3602
JF  - European Review for Medical and Pharmacological Sciences
JO  - Eur. Rev. Med. Pharmacol. Sci.
UR  - http://www.embase.j.sjuku.top/search/results?subaction=viewrecord&id=L2024999458&from=export
U2  - L2024999458
C5  - 37203832
DB  - Embase
DB  - Medline
U3  - 2023-06-13
U4  - 2023-06-26
L2  - http://dx.doi.org/10.26355/eurrev_202305_32314
DO  - 10.26355/eurrev_202305_32314
A1  - Taha, M.M.
A1  - Aneis, Y.M.
A1  - Hasanin, M.E.
A1  - Felaya, E.E.
A1  - Aldhahi, M.I.
A1  - Abdee, H.A.A.
M1  - (Taha M.M., momtaha@pnu.edu.sa; Aldhahi M.I.) Department of Rehabilitation Sciences, College of Health and Rehabilitation Sciences, Princess Nourah bint Abdulrahman University, P.O. Box 84428, Riyadh, Saudi Arabia
M1  - (Aneis Y.M.) Department of Basic Science for Physical Therapy, Faculty of Physical Therapy, Cairo University, Giza, Egypt
M1  - (Aneis Y.M.) Department of Basic Sciences, Faculty of Physical Therapy, Delta University for Science and Technology, Gamasa, Egypt
M1  - (Hasanin M.E.) Department of Physical Therapy for Women's Health, Faculty of Physical Therapy, Cairo University, Giza, Egypt
M1  - (Felaya E.E.; Abdee H.A.A.) Department of Physical Therapy for Cardiovascular/Respiratory Disorder & Geriatrics, Faculty of Physical Therapy, Cairo University, Giza, Egypt
AD  - M.M. Taha, Department of Rehabilitation Sciences, College of Health and Rehabilitation Sciences, Princess Nourah bint Abdulrahman University, P.O. Box 84428, Riyadh, Saudi Arabia
T1  - Effect of high intensity interval training on arterial stiffness in obese hypertensive women: a randomized controlled trial
LA  - English
KW  - NCT04862754
KW  - adult
KW  - arterial stiffness
KW  - article
KW  - body composition
KW  - cardiometabolic risk factor
KW  - cardiovascular mortality
KW  - cardiovascular risk
KW  - cholesterol blood level
KW  - clinical assessment
KW  - clinical effectiveness
KW  - clinical evaluation
KW  - clinical feature
KW  - controlled study
KW  - cycling
KW  - disease association
KW  - female
KW  - health status indicator
KW  - heart rate
KW  - high density lipoprotein cholesterol level
KW  - high intensity interval training
KW  - human
KW  - hypertension
KW  - low density lipoprotein cholesterol level
KW  - major clinical study
KW  - obesity
KW  - oscillometry
KW  - randomized controlled trial
KW  - sedentary lifestyle
KW  - triacylglycerol blood level
N2  - OBJECTIVE: High-intensity interval training (HIIT) has been linked to a lower risk of cardiovascular disease and mortality. The study's overarching goal is to evaluate the impact of HIIT on arterial stiffness in obese hypertensive women. PATIENTS AND METHODS: Sixty obese hypertensive women aged between 40-50 years were randomized to group A (Intervention group, n = 30) or group B (Control group, n = 30). Intervention group received HIIT (4 minutes of cycling at 85-90% of peak HR interspersed with 3-minute active recovery time at 60 - 70% of peak HR, three times per week). Arteriovenous stiffness indicators, the augmentation index corrected for heart rate 75 (AIx@75HR), and oscillometric pulse wave velocity (o-PWV), as well as cardio-metabolic parameters, were assessed before and after 12 weeks of treatment. RESULTS: Finding between-group analysis showed a significant difference in AIx@75HR (95% CI: -8.45 to 0.30) , o-PWV ( 95% CI: -1.14 to 0.15), total cholesterol, (95% CI: -31.25 to -1.12), HDL-cholesterol (95% CI: 8.92 to 0.94), LDL-cholesterol (95% CI: -25.35 to -0.06) , and triglycerides (95% CI: -53.58 to -2.51). CONCLUSIONS: High-intensity interval training for 12 weeks has a favorable effect on arterial stiffness in obese hypertensive women and lowers associated cardio-metabolic risk factors.
ER  - 

TY  - JOUR
M3  - Article
Y1  - 2023
VL  - 18
IS  - 4
SP  - 163
EP  - 169
SN  - 1856-4550
JF  - Revista Latinoamericana de Hipertension
JO  - Rev. Latinoam. Hipertens.
UR  - http://www.embase.j.sjuku.top/search/results?subaction=viewrecord&id=L2025815772&from=export
U2  - L2025815772
DB  - Embase
U3  - 2023-09-26
U4  - 2023-10-03
L2  - http://dx.doi.org/10.5281/zenodo.8226103
DO  - 10.5281/zenodo.8226103
A1  - Rezaeimanesh, D.
M1  - (Rezaeimanesh D., davarrezaee@yahoo.com) The department of General Courses and Basic Sciences, the College of Maritime Economics and Management, Khorramshahr University of Marine Science and Technology, Khorramshahr, Iran
AD  - D. Rezaeimanesh, The department of General Courses and Basic Sciences, the College of Maritime Economics and Management, Khorramshahr University of Marine Science and Technology, Khorramshahr, Iran
T1  - The response of serum adipolin levels and insulin resistance index to high-intensity interval training in overweight men
T2  - Respuesta de los niveles séricos de adipolina y del índice de resistencia a la insulina al entrenamiento en intervalos de alta intensidad en hombres con sobrepeso
LA  - English
KW  - adiponectin
KW  - glucose
KW  - insulin
KW  - leptin
KW  - nicotinamide phosphoribosyltransferase
KW  - peptide hormone
KW  - resistin
KW  - vaspin
KW  - adipocyte
KW  - adipose tissue
KW  - adult
KW  - article
KW  - blood level
KW  - blood sampling
KW  - body composition
KW  - body mass
KW  - body weight
KW  - body weight loss
KW  - carbohydrate metabolism
KW  - cell membrane
KW  - clinical article
KW  - controlled study
KW  - endoplasmic reticulum stress
KW  - endothelium cell
KW  - energy metabolism
KW  - exercise
KW  - fat mass
KW  - fatty acid synthesis
KW  - fatty acid transport
KW  - fitness
KW  - food intake
KW  - gene expression
KW  - glucose blood level
KW  - glucose transport
KW  - glucose utilization
KW  - high intensity interval training
KW  - HOMA index
KW  - human
KW  - human tissue
KW  - insulin metabolism
KW  - insulin resistance
KW  - insulin sensitivity
KW  - interval training
KW  - lipid blood level
KW  - male
KW  - membrane depolarization
KW  - muscle contraction
KW  - obese patient
KW  - obesity
KW  - pancreas cell
KW  - peak oxygen uptake
KW  - physical activity
KW  - protein blood level
KW  - protein expression
KW  - randomized controlled trial
KW  - risk factor
KW  - skeletal muscle
KW  - transverse tubular system
N2  - Background: Adipolin is mainly expressed and synthesized from fat tissue, and with its anti-inflammatory properties, while improving insulin sensitivity, it also plays a role in reducing blood glucose levels. Therefore, in this study, the response of serum adipolin levels and insulin resistance index to High-Intensity Interval Training in Overweight Men was investigated. Materials and Methods: 24 overweight men (body mass index more than 25 kg/m2) were voluntarily selected and randomly divided into two groups of experimental (n=12) and control (n=12). The experimental group participated in 8 weeks of high intensity interval training (HIIT) via three sessions per week. Before and after intervention, blood sampling was performed to measure the serum levels of Adipolin, insulin, and fasting glucose. To analyze the data, independent t-test at the level of P<0.05 was used. Results: The comparison between the groups indicated that the values of adipolin and insulin resistance index significant improvement in the post-test of the experimental group compared to the control group (P>0.05). Based on the results of the intra-group test, the performance of high intensity interval training causing a significant increase in adipoline and a significant decrease in glucose, insulin and insulin resistance index in the experimental group. Conclusion: It seems that the implementation of high intensity interval training can have a major contribution to weight loss in overweight people by increasing adipo-line and reducing the index of insulin resistance.
ER  - 

TY  - JOUR
M3  - Article
Y1  - 2023
VL  - 31
IS  - 3
SP  - 221
EP  - 231
SN  - 1878-5913
SN  - 0959-3020
JF  - Isokinetics and Exercise Science
JO  - Isokinetics Exerc. Sci.
UR  - http://www.embase.j.sjuku.top/search/results?subaction=viewrecord&id=L2025886950&from=export
U2  - L2025886950
DB  - Embase
U3  - 2023-07-25
U4  - 2023-08-02
L2  - http://dx.doi.org/10.3233/IES-220117
DO  - 10.3233/IES-220117
A1  - Ahmed, A.S.
A1  - Ahmed, M.S.
M1  - (Ahmed A.S., ahmedaseil@yahoo.com) Department of Physical Therapy for Cardiovascular, Respiratory Disorders and Geriatrics, Faculty of Physical Therapy, Cairo University, Giza, Egypt
M1  - (Ahmed A.S., ahmedaseil@yahoo.com) Department of Physical Therapy and Health Rehabilitation, College of Applied Medical Sciences, Prince Sattam Bin Abdulaziz University, Al-Kharj, Saudi Arabia
M1  - (Ahmed M.S.) Department of Internal Medicine, Faculty of Medicine, Al-Azhar University, Cairo, Egypt
AD  - A.S. Ahmed, Department of Physical Therapy and Health Rehabilitation, College of Applied Medical Sciences, Prince Sattam bin Abdulaziz University, Al-Kharj, Riyadh, Saudi Arabia
T1  - The impact of high intensity interval training on serum omentin-1 levels, lipid profile, and insulin resistance in obese men with type 2 diabetes mellitus
LA  - English
KW  - body composition analyzer
KW  - body weight scale
KW  - cardiotachometer
KW  - clinical chemistry analyzer
KW  - FS1c
KW  - Pulsar 4.0
KW  - stadiometer
KW  - treadmill
KW  - adipocytokine
KW  - glucose
KW  - hemoglobin A1c
KW  - high density lipoprotein cholesterol
KW  - insulin
KW  - low density lipoprotein cholesterol
KW  - omentin 1
KW  - unclassified drug
KW  - adult
KW  - article
KW  - blood sampling
KW  - body composition
KW  - body fat
KW  - body mass
KW  - body weight
KW  - cholesterol blood level
KW  - clinical article
KW  - controlled study
KW  - diabetic obesity
KW  - diabetic patient
KW  - dietary intake
KW  - disease duration
KW  - exercise intensity
KW  - fasting blood glucose level
KW  - follow up
KW  - high intensity interval training
KW  - homeostasis model assessment
KW  - human
KW  - insulin resistance
KW  - insulin sensitivity
KW  - lipid fingerprinting
KW  - male
KW  - medical history
KW  - middle aged
KW  - non insulin dependent diabetes mellitus
KW  - obese patient
KW  - patient health questionnaire
KW  - protein blood level
KW  - randomized controlled trial
KW  - treatment duration
KW  - waist circumference
KW  - warm up
KW  - FS1c
KW  - Pulsar 4.0
C3  - FS1c(Polar Electro,Finland)
C3  - Pulsar 4.0
C4  - Siemens Healthcare(Germany)
C4  - Polar Electro(Finland)
C4  - Hitachi(Japan)
C4  - Biospace(United States)
C4  - Detecto(United States)
C4  - Polar Electro
N2  - Background: High-intensity interval training (HIIT) is an effective exercise method that could lead to favorable changes in obese and diabetic subjects. Objective: To investigate the effects of HIIT on serum omentin-1 levels, lipid profile, and insulin resistance in diabetic obese men. Methods: Fifty obese men suffering from T2DM with ages between 40 and 60 years were enrolled. Subjects were divided into two groups: the HIIT (n= 26) and control group (n= 24). The HIIT group subjects underwent 12 weeks (3 sessions per week) of HIIT program, while the control group subjects kept to their normal daily activities. Fasting blood glucose levels, serum omentin-1 levels, lipid profile, and insulin resistance were evaluated at baseline and after the experiment. Results: HIIT resulted in significant improvements in the subjects' body composition, serum omentin-1 levels, lipid profiles, fasting insulin, HOMA-IR (p< 0.05). Further, highly significant negative correlations were observed between serum omentin levels, on the one hand, and body mass index, body weight, and waist circumference, on the other. Conclusions: Twelve weeks of HIIT may be an effective training strategy to improve serum omentin-1 levels, body composition, lipid profile, and insulin sensitivity in diabetic obese men.
ER  - 

TY  - JOUR
M3  - Article
Y1  - 2023
VL  - 64
IS  - 3
SP  - 338
EP  - 354
SN  - 2477-9393
SN  - 0535-5133
JF  - Investigacion Clinica (Venezuela)
JO  - Invest. Clin.
UR  - http://www.embase.j.sjuku.top/search/results?subaction=viewrecord&id=L2026343151&from=export
U2  - L2026343151
DB  - Embase
U3  - 2023-10-31
U4  - 2023-11-01
L2  - http://dx.doi.org/10.54817/IC.v64n3a7
DO  - 10.54817/IC.v64n3a7
A1  - Rodríguez-López, C.P.
A1  - González-Torres, M.C.
A1  - Nájera-Medina, O.
M1  - (Rodríguez-López C.P.; Nájera-Medina O., onajera@correo.xoc.uam.mx) Departamento de Atención a la Salud, CBS, Universidad Autónoma Metropolitano-Xochimilco (UAM-Xochimilco), Ciudad de México, Mexico
M1  - (González-Torres M.C.) Departamento de Ciencias de la Salud, CBS, UAM-Iztapalapa, Ciudad de México, Mexico
AD  - O. Nájera-Medina, Departamento de Atención a la Salud, CBS, Universidad Autónoma Metropolitano-Xochimilco (UAM-Xochimilco), Ciudad de México, Mexico
T1  - Modified High-Intensity Interval Training and its effects on immunometabolic regulation in sedentary young adults with overweight and obesity
T2  - Entrenamiento modificado de intervalos de alta intensidad y sus efectos sobre la regulación inmunometabólica en adultos jóvenes sedentarios con sobrepeso y obesidad
LA  - English
KW  - body composition analyzer
KW  - flow cytometer
KW  - flow cytometry software
KW  - stadiometer
KW  - CD45RA antigen
KW  - low density lipoprotein cholesterol
KW  - triacylglycerol
KW  - adipose tissue
KW  - adult
KW  - analysis of variance
KW  - article
KW  - blood analysis
KW  - blood pressure
KW  - body composition
KW  - body mass
KW  - body weight
KW  - CD3+ T lymphocyte
KW  - CD4+ T lymphocyte
KW  - CD8+ T lymphocyte
KW  - cell counting
KW  - cholesterol blood level
KW  - clinical article
KW  - clinical assessment
KW  - clinical measurement
KW  - clinical trial
KW  - dual energy X ray absorptiometry
KW  - exercise intensity
KW  - fat mass
KW  - female
KW  - granulocyte
KW  - heart rate
KW  - high intensity interval training
KW  - human
KW  - human cell
KW  - immunometabolic regulation
KW  - immunoregulation
KW  - insulin resistance
KW  - intra-abdominal fat
KW  - kinanthropometry
KW  - leukocyte
KW  - longitudinal study
KW  - lymphocyte count
KW  - male
KW  - metabolic fingerprinting
KW  - obesity
KW  - physical activity
KW  - sedentary lifestyle
KW  - subcutaneous fat
KW  - waist circumference
KW  - World Health Organization
KW  - young adult
KW  - FacsCanto II
KW  - FACSDiva
KW  - InBody 720
C3  - FacsCanto II(Becton Dickinson Biosciences,United States)
C3  - FACSDiva(Becton Dickinson Biosciences,United States)
C3  - InBody 720(Biospace,United States)
C4  - Becton Dickinson Biosciences(United States)
C4  - Biospace(United States)
N2  - Sedentary lifestyles can contribute to obesity and other diseas-es; while chronic low-grade inflammation associated with obesity can lead to metabolic alterations. As physical activity is an alternative to decrease excess weight and its related comorbidities, High-Intensity Interval Training (HIIT) has recently emerged as effective in regulating whole-body metabolism and inflammatory processes in people with excess weight. The objective was to compare the effects of a modified HIIT program on peripheral blood leukocytes (PBL), metabolic profile, insulin resistance (IR), and body composition (BC) in sedentary adults with excess weight. PBL, biochemical variables, IR, and BC were analyzed in 37 participants, 23 sedentary young adults (17 with overweight and six with obesity), before and after eight weeks of a modified HIIT program and compared with those of 14 healthy-weight participants. The results showed that after HIIT, total lymphocytes, TCD3+, and TCD8+ lymphocytes decreased; granulocytes and naïve TCD3+ cells increased in patients. Regarding partial correlations, we found that changes (Δ) in TCD8+ lymphocytes correlated posi-tively with glucose and LDL-c, while naïve TCD3+ cells correlated with total cholesterol and LDL-c. Δ in TCD4+CD45RA+ cells correlated negatively with Δ in subcutaneous fat tissue and body fat mass. This study reports that sedentary young adults who completed the modified HIIT program showed lymphocyte levels similar to those in healthy-weight individuals and positive changes in the study variables. Such changes suggest immunometabolic regulation through the implementation of HIIT in participants with overweight and obesity.
ER  - 

TY  - JOUR
M3  - Article
Y1  - 2023
VL  - 31
IS  - 4
SP  - 93
EP  - 106
SN  - 2544-4395
JF  - Physiotherapy Quarterly
JO  - physiotherapy.q.
UR  - http://www.embase.j.sjuku.top/search/results?subaction=viewrecord&id=L2027095592&from=export
U2  - L2027095592
DB  - Embase
U3  - 2023-12-27
U4  - 2024-01-31
L2  - http://dx.doi.org/10.5114/pq.2023.133458
DO  - 10.5114/pq.2023.133458
A1  - Gurudut, P.
A1  - Kumar, S.
A1  - Patil, A.
M1  - (Gurudut P., peeyooshagurudut@klekipt.edu.in; Kumar S.) KLE Institute of Physiotherapy, KLE Academy of Higher Education & Research, Nehru Nagar, Karnataka, Belagavi, India
M1  - (Patil A.) Department of Radiology, J.N. Medical College, KLE Academy of Higher Education & Research, Nehru Nagar, Karnataka, Belagavi, India
AD  - P. Gurudut, Department of Orthopedic Physiotherapy, KLE Institute of Physiotherapy, KLE Academy of Higher Education & Research, Nehru Nagar, Karnataka, Belagavi, India
T1  - High-intensity interval training versus hatha yoga for postmenopausal females on obesity, sarcopenia, dynapenia, lower limb alignment: study protocol for RCT
LA  - English
KW  - adult
KW  - aged
KW  - aging
KW  - alternative medicine
KW  - article
KW  - body mass
KW  - body weight gain
KW  - clinical protocol
KW  - clinical trial
KW  - comparative study
KW  - controlled study
KW  - exercise
KW  - female
KW  - functional status
KW  - grip strength
KW  - group therapy
KW  - hatha yoga
KW  - high intensity interval training
KW  - hip-knee-ankle angle
KW  - human
KW  - impedance
KW  - lower limb
KW  - major clinical study
KW  - menopause
KW  - muscle mass
KW  - obesity
KW  - open study
KW  - Perceived Stress Scale
KW  - postmenopause
KW  - quality of life
KW  - questionnaire
KW  - randomized controlled trial
KW  - sarcopenia
KW  - single blind procedure
KW  - treatment outcome
KW  - waist circumference
KW  - walking speed
KW  - yoga
N2  - Introduction. Menopause is a challenging stage of a woman’s life, with increased occurrences of musculoskeletal issues and obesity that need to be tackled early and effectively. Less is known about the effect of HIIT & hatha yoga on musculoskeletal parameters in post-menopausal females. Both exercise approaches differ and are comparable in many ways. Thus, the objective of the study is to determine and compare the effects of 12 weeks of HIIT and yoga training protocols in postmenopausal females with central adiposity, sarcopenia, dynapenia, and knee alignment. The present research article presents a study protocol com-paring yoga and HIIT protocols prescribed for postmenopausal females. Methods. This is an open-label, randomised, parallel-armed, assessor-blinded clinical trial that will be conducted on 160 postmenopausal females between 46 and 70 years randomly assigned to either the HIIT or yoga group. The intervention will be in the form of group therapy for 5 sessions per week for 12 weeks. The outcomes include sarcopenia by lean muscle mass using a bioelectric impedance analyser, a radiological measure of the Hip-Knee-Ankle angle, and the perceived stress scale and 36-item short form questionnaires assessed twice (pre & post). The outcomes, including gait speed, hand grip strength, waist circum-ference, and body mass index, will be assessed at pre, post-4th week, post-8th week, and post-12th week. Discussion. The study outcomes will provide confirmatory evidence on the effects of Hatha yoga and HIIT exercise training protocols in managing menopausal weight gain, musculoskeletal issues (sarcopenia and knee malalignment), physical and functional capacity, as well as mental health in postmenopausal females.
ER  - 

TY  - JOUR
M3  - Article
Y1  - 2023
VL  - 23
IS  - 1
SP  - 109
EP  - 120
SN  - 1536-7290
JF  - European journal of sport science
JO  - Eur J Sport Sci
UR  - http://www.embase.j.sjuku.top/search/results?subaction=viewrecord&id=L636478731&from=export
U2  - L636478731
C5  - 34663193
DB  - Medline
U3  - 2021-11-23
U4  - 2023-02-20
L2  - http://dx.doi.org/10.1080/17461391.2021.1995508
DO  - 10.1080/17461391.2021.1995508
A1  - Videira-Silva, A.
A1  - Hetherington-Rauth, M.
A1  - Sardinha, L.B.
A1  - Fonseca, H.
M1  - (Videira-Silva A.) Faculty of Medicine, Pediatric University Clinic, University of Lisbon, Lisbon, Portugal
M1  - (Hetherington-Rauth M.; Sardinha L.B.) Faculty of Human Kinetics, Exercise and Health Laboratory, University of Lisbon, Lisbon, Portugal
M1  - (Fonseca H.) Pediatric Obesity Clinic, Department of Pediatrics, Hospital de Santa Maria, Lisbon, Portugal
M1  - (Fonseca H.) Faculty of Medicine, Rheumatology Research Unit, Molecular Medicine Institute, University of Lisbon, Lisbon, Portugal
T1  - Combined high-intensity interval training as an obesity-management strategy for adolescents
LA  - English
KW  - NCT02941770
KW  - adolescent
KW  - child
KW  - exercise
KW  - female
KW  - high intensity interval training
KW  - human
KW  - male
KW  - obesity
KW  - obesity management
KW  - physiology
N2  - Effective and safe exercise protocols for obesity management in adolescents are imperative. This study aimed to analyse compliance, efficacy, and safety of combined high-intensity interval training circuit (HIIT) in the management of obesity (including overweight) in adolescents, compared to traditional training (TT). Data from 55 adolescents (47.3% girls) (TT n = 31; HIIT n = 24), aged 12-18 (mean age of 14.3 ± 1.7), with overweight and obesity (median BMI z-score of 2.95), were assessed at baseline and month 6 (Clinicaltrials.gov/NCT02941770). During the 6-month intervention, participants in both exercise groups attended two exercise sessions/week (60 min/session) along with a set of appointments with a paediatrician, nutritionist, and exercise physiologist. Forty-six participants completed the intervention (TT n = 23; HIIT n = 23). Exercise session attendance (≥80%) was significantly higher among HIIT participants (73.9 vs. 13.0%, p < .001). HIIT, but not TT, showed a significant decrease in BMI z-score (d = 0.40, p < .001), body fat mass (BFM, %) (d = 0.41, p = .001), and trunk fat mass (d = 0.56, p < .001), as well as a significant increase in muscle mass (MM, %) (d = 0.28, p = .001) between baseline and 6 months. According to generalized estimating equations, time-by-attendance interactions (instead of time-by group) were found in BMI z-score (β = 0.25, 95%CI: 0.17, 0.33), BFM (β = 2.29, 95%CI: 1.02, 3.56), trunk fat mass (β = 2.94, 95%CI: 1.70, 4.18), and MM (β = -1.16, 95%CI: -1.87, -0.45). No adverse events were reported during HIIT sessions. Although compliance may mediate the impact of an exercise protocol on health-related outcomes, HIIT showed to be safe, with higher compliance compared to TT, which may result in improved outcomes overtime.
ER  - 

TY  - JOUR
M3  - Article
Y1  - 2022
VL  - 26
IS  - 35
SP  - 5583
EP  - 5588
SN  - 2095-4344
JF  - Chinese Journal of Tissue Engineering Research
JO  - Chin. J. Tissue Eng. Res.
UR  - http://www.embase.j.sjuku.top/search/results?subaction=viewrecord&id=L2017088514&from=export
U2  - L2017088514
DB  - Embase
U3  - 2022-08-02
U4  - 2022-08-12
L2  - http://dx.doi.org/10.12307/2022.924
DO  - 10.12307/2022.924
A1  - Jiayu, L.
A1  - Huibin, H.
A1  - Bo, L.
A1  - Lijun, C.
M1  - (Jiayu L.; Huibin H.; Bo L.; Lijun C.) Department of Endocrinology, The Second Affiliated Hospital of Fujian Medical University, Fujian Province, Quanzhou, China
AD  - L. Jiayu, Department of Endocrinology, The Second Affiliated Hospital of Fujian Medical University, Fujian Province, Quanzhou, China
T1  - Changes in irisin, leptin, adiponectin and visceral fat in obese rats undergoing high-intensity intermittent exercise
LA  - Chinese
KW  - adiponectin
KW  - high density lipoprotein cholesterol
KW  - irisin
KW  - leptin
KW  - low density lipoprotein cholesterol
KW  - triacylglycerol
KW  - adipose tissue
KW  - animal experiment
KW  - animal model
KW  - article
KW  - body mass
KW  - controlled study
KW  - disease simulation
KW  - dual energy X ray absorptiometry
KW  - dyslipidemia
KW  - enzyme linked immunosorbent assay
KW  - epicardial fat
KW  - exercise intensity
KW  - fat content
KW  - fat intake
KW  - fat mass
KW  - female
KW  - gene expression
KW  - glucose blood level
KW  - high intensity interval training
KW  - homeostasis model assessment
KW  - human
KW  - insulin resistance
KW  - intra-abdominal fat
KW  - lipid blood level
KW  - lipid diet
KW  - lipid metabolism
KW  - lipid storage
KW  - moderate intensity continuous training
KW  - non insulin dependent diabetes mellitus
KW  - nonhuman
KW  - obesity
KW  - protein blood level
KW  - protein expression
KW  - rat
KW  - triacylglycerol blood level
KW  - waist circumference
N2  - BACKGROUND: Exercise induces the secretion of muscle factors, such as irisin, which regulates the browning process of white adipose tissue and may contribute to the treatment of obesity. Exercise-mediated browning effects are related to exercise intensity and high-intensity intermittent exercise is superior to moderate-intensity continuous training in inducing adipose tissue browning. OBJECTIVE: To observe the effects of different exercise interventions on irisin, leptin, adiponectin and visceral fat in obese rats. METHODS: Fifty male SPF Sprague-Dawley rats were divided into normal control group (n=10) and obese model group (n=40). Changes in body mass were recorded for 10 weeks. Thirty rats with higher body mass were selected from the successful modeling rats and randomly divided into three groups (n=10 per group): Obese quiet control group, obese moderate-intensity continuous exercise group and obese high-intensity intermittent exercise group. The two exercise groups were subjected to moderate-intensity continuous exercise or high-intensity intermittent exercise. The body mass, visceral fat, blood glucose, blood lipids, blood irisin, leptin and adiponectin levels in the obese rats were measured after different exercise interventions. RESULTS AND CONCLUSION: (1) The body mass of the rats in the obese model group increased significantly compared with that of the normal control group (P < 0.01). The final body mass of the high-intensity intermittent exercise group was significantly lower than that of the moderate-intensity continuous exercise group (P < 0.01). (2) The Lee’s index of the obese quiet control group was significantly higher than that of the normal control group (P < 0.01) and the Lee’s index of the high-intensity intermittent exercise group was significantly lower than that of the obese quiet control group (P < 0.01). However, there was no significant difference between the high-intensity intermittent exercise group and the normal control group (P > 0.05). (3) The fat content of the obese quiet control group was significantly higher than that of the normal control group, moderate-intensity continuous exercise group and high-intensity intermittent exercise group (all P < 0.01). (4) The results of serological analysis showed that fasting blood glucose in the obese quiet control group was significantly higher than that in the normal control group (P < 0.01). During high-fat feeding, the blood glucose level was significantly lower in the moderate-intensity continuous exercise group and high-intensity intermittent exercise group than the obese quiet control group (both P < 0.01). (5) Triglyceride, cholesterol and lowdensity lipoprotein levels in the obese quiet control group were significantly higher than those in the normal control group (all P < 0.01). Compared with the obese quiet control group, the moderate-intensity continuous exercise significantly decreased the levels of triglycerides, cholesterol, low-density lipoprotein cholesterol, and high-density lipoprotein cholesterol (all P < 0.01), while the high-intensity intermittent exercise significantly downregulated the levels of triglycerides and high-density lipoprotein cholesterol (P < 0.05). (6) Serum irisin and adiponectin levels were significantly decreased and leptin level was significantly increased in the obese quiet control group (all P < 0.01), while serum irisin and leptin levels were significantly increased in the moderate-intensity continuous exercise group and high-intensity intermittent exercise group (all P < 0.01). (7) Triglycerides, leptin, and final body mass were positively correlated with total fat mass (r=0.959, 0.842, 0.923, all P < 0.01), and irisin and adiponectin levels were negatively correlated with total fat mass (r=-0.720, -0.669, both P < 0.01). (8) To conclude, high-fat diet could increase body mass and visceral fat, decrease serum irisin and adiponectin levels, and increase leptin level in rats. Exercise training could reduce visceral fat, improve blood glucose and lipid metabolism, regulate leptin and adiponectin levels, and increase serum irisin level in obese rats. Moreover, the high-intensity intermittent exercise has a better effect on fat loss in obese rats.
ER  - 

TY  - JOUR
M3  - Article
Y1  - 2022
VL  - 20
IS  - 1
SN  - 1479-5876
JF  - Journal of Translational Medicine
JO  - J. Transl. Med.
UR  - http://www.embase.j.sjuku.top/search/results?subaction=viewrecord&id=L2014908771&from=export
U2  - L2014908771
C5  - 35109880
DB  - Embase
DB  - Medline
U3  - 2022-02-15
U4  - 2022-12-09
L2  - http://dx.doi.org/10.1186/s12967-022-03250-9
DO  - 10.1186/s12967-022-03250-9
A1  - Hu, J.
A1  - Liu, M.
A1  - Yang, R.
A1  - Wang, L.
A1  - Liang, L.
A1  - Yang, Y.
A1  - Jia, S.
A1  - Chen, R.
A1  - Liu, Q.
A1  - Ren, Y.
A1  - Zhu, L.
A1  - Cai, M.
M1  - (Hu J.) Central Lab, Shanghai Pudong New Area People’s Hospital, 490 Chuanhuan South Road, Shanghai, China
M1  - (Liu M.; Zhu L.) College of Sport Sciences, Qufu Normal University, Shandong Province, Qufu, China
M1  - (Yang R.; Wang L.; Liang L.; Yang Y.; Jia S.; Chen R.; Liu Q.; Ren Y.) College of Rehabilitation Science, Shanghai University of Medicine & Health Sciences, 257 Tianxiong Road, Shanghai, China
M1  - (Cai M., ethan321@126.com) Shanghai University of Medicine & Health Sciences Affiliated Zhoupu Hospital, 1500 Zhouyuan Road, Shanghai, China
AD  - M. Cai, Shanghai University of Medicine & Health Sciences Affiliated Zhoupu Hospital, 1500 Zhouyuan Road, Shanghai, China
T1  - Effects of high-intensity interval training on improving arterial stiffness in Chinese female university students with normal weight obese: a pilot randomized controlled trial
LA  - English
KW  - ChiCTR2100050711
KW  - body composition analyzer
KW  - cholesterol
KW  - high density lipoprotein
KW  - low density lipoprotein
KW  - triacylglycerol
KW  - adult
KW  - arm circumference
KW  - arterial pressure
KW  - arterial pressure volume
KW  - arterial pulse wave velocity
KW  - arterial stiffness
KW  - article
KW  - body composition
KW  - body fat percentage
KW  - body mass
KW  - Chinese
KW  - cholesterol blood level
KW  - clinical article
KW  - controlled study
KW  - fat free mass
KW  - female
KW  - heart rate
KW  - high intensity interval training
KW  - human
KW  - lipid fingerprinting
KW  - lipid metabolism
KW  - lipoprotein blood level
KW  - muscle mass
KW  - normal weight obesity
KW  - pilot study
KW  - propensity score
KW  - protein content
KW  - randomized controlled trial
KW  - skeletal muscle
KW  - statistical significance
KW  - total body water
KW  - triacylglycerol blood level
KW  - university student
KW  - young adult
N2  - Background: High intensity interval training (HIIT) has been reported to exert better effects on cardiovascular fitness in obesity, but little known about the arterial stiffness (AS) in female university students with normal weight obesity (NWO). Thus, this study aimed to investigate the effects of HIIT on the body composition, heart rate (HR), blood pressure (BP), blood lipids metabolism as well as the novel parameters of propensity for AS (arterial velocity pulse index [AVI], arterial pressure volume index [API]) for female university students with NWO. Methods: Forty female university students with NWO were randomly assigned to control group (n = 20) and HIIT group (3 bouts of 9‑min intervals at 90% of the maximal heart rate [HRmax], interspersed by 1 min rest, 5 days a week, n = 20). Tests were performed before and after 4 weeks of training. Repeated measures ANOVA and simple effect test analysis were used to analyze dependent variable changes. Results: After 4 weeks HIIT statistically significantly improved the body composition by decreasing the body mass index, body fat percent, total body fat mass (BFM), BFM of left arm, measured circumference of left arm, and obesity degree, and increasing the total body skeletal muscle mass, protein content, total body water, fat free mass, body cell mas, and InBody score. HIIT also statistically significantly decreased the HR and BP. As for the lipid profile, HIIT obviously ameliorated the blood lipids metabolism by decreasing the levels of total cholesterol (TC), triglyceride, low-density lipoprotein, and TC/HDL, and increasing the levels of high-density lipoprotein (HDL). In addition, the AVI and API were markedly decreased via HIIT intervention. Conclusions: HIIT produced significant and meaningful benefits for body composition, HR, BP, and blood lipids metabolism, and could decrease AS in female university students with NWO. This suggests that HIIT may effectively reduce the risk of arteriosclerosis and protect the cardiovascular function for female university students with NWO. Trial registration ChiCTR2100050711. Registered 3 September 2021. Retrospectively registered.
ER  - 

TY  - JOUR
M3  - Article
Y1  - 2022
VL  - 22
IS  - 1
SN  - 1471-2431
JF  - BMC Pediatrics
JO  - BMC Pediatr.
UR  - http://www.embase.j.sjuku.top/search/results?subaction=viewrecord&id=L2015164058&from=export
U2  - L2015164058
C5  - 35232402
DB  - Embase
DB  - Medline
U3  - 2022-03-10
U4  - 2023-01-17
L2  - http://dx.doi.org/10.1186/s12887-021-03079-z
DO  - 10.1186/s12887-021-03079-z
A1  - Meng, C.
A1  - Yucheng, T.
A1  - Shu, L.
A1  - Yu, Z.
M1  - (Meng C., caomengsus@163.com; Yucheng T.; Shu L.) Institute of Physical Education, Normal College, Shenzhen University, 3688 Nan Hai Road, Nan Shan district, Shenzhen, China
M1  - (Meng C., caomengsus@163.com; Yucheng T.; Shu L.) Institute of KEEP Collaborative Innovation, Shenzhen, China
M1  - (Yu Z.) College of Education, Zhejiang University, Zhejiang, China
AD  - C. Meng, Institute of Physical Education, Normal College, Shenzhen University, 3688 Nan Hai Road, Nan Shan district, Shenzhen, China
T1  - Effects of school-based high-intensity interval training on body composition, cardiorespiratory fitness and cardiometabolic markers in adolescent boys with obesity: a randomized controlled trial
LA  - English
KW  - ChiCTR17013992
KW  - BC-533
KW  - blood pressure monitor
KW  - computer system
KW  - MAX-IIa Metabolic System
KW  - monitor
KW  - Omron BP652
KW  - Polar team Oh1
KW  - RGZ-120-RT
KW  - treadmill
KW  - ultrasound bone densitometer
KW  - weighing scale
KW  - X ray system
KW  - low density lipoprotein cholesterol
KW  - adolescent
KW  - adolescent health
KW  - adolescent obesity
KW  - aerobic exercise
KW  - analysis of variance
KW  - article
KW  - body composition
KW  - body fat percentage
KW  - body mass
KW  - cardiometabolic marker
KW  - cardiorespiratory fitness
KW  - cardiovascular parameters
KW  - child
KW  - clinical article
KW  - cohort analysis
KW  - controlled study
KW  - dual energy X ray absorptiometry
KW  - health behavior
KW  - heart rate monitor
KW  - high intensity interval training
KW  - homeostasis model assessment
KW  - human
KW  - insulin resistance
KW  - intra-abdominal fat
KW  - male
KW  - maximal aerobic speed
KW  - metabolic parameters
KW  - moderate intensity continuous training
KW  - parallel design
KW  - randomized controlled trial
KW  - running
KW  - school child
KW  - school health service
KW  - statistical analysis
KW  - treatment duration
KW  - velocity
KW  - BC-533
KW  - Lunar Prodigy
KW  - MAX-IIa Metabolic System
KW  - Omron BP652
KW  - Polar team Oh1
KW  - RGZ-120-RT
C3  - BC-533(Tanita,Japan)
C3  - Lunar Prodigy(GE Healthcare,United States)
C3  - MAX-IIa Metabolic System
C3  - Omron BP652(Omron,United States)
C3  - Polar team Oh1(Polar Electro,Finland)
C3  - RGZ-120-RT
C4  - AEI Technologies
C4  - Polar Electro(Finland)
C4  - Tanita(Japan)
C4  - GE Healthcare(United States)
C4  - Omron(United States)
N2  - Background: With accumulating evidence suggesting that CVD has its origins in childhood obesity. The purpose of this study was to determine the effect of a real-world school-based high-intensity interval training intervention on body composition, cardiorespiratory fitness and cardiometabolic markers in obese boys aged 10 to 13 years. Methods: Forty-five adolescent boys with obesity (age = 11.2 ± 0.7 years, BMI = 24.2 ± 1.0 kg/m2), were randomized to high-intensity interval training group (HIIT, n = 15), moderate-intensity continuous training group (MICT, n = 15), or a control group (CON, n = 15). The intervention groups performed three weekly exercise sessions over 12 weeks. HIIT group performed two sets of eight bouts of 15 s run at high-intensity [90 ~ 100% maximal aerobic speed (MAS)] separated by eight bouts of 15 s recovery run at low-intensity (50% MAS), MICT group performed 30 min run at moderate intensity (60 ~ 70% MAS) and CON group were instructed to continue their normal behaviors. All participants had indices of body composition, cardiorespiratory fitness (CRF) and cardiometabolic markers measured at baseline and post-intervention. Statistical differences between and within groups were determined by use of two-way analysis of variance (ANOVA) with repeated measures. Results: Following the school-based training program, BMI and body fat mass decreased (BMI: − 1.8 kg/m2 vs. – 1.2 kg/m2, P < 0.01; FM: − 1.6 kg, P < 0.05 vs. -3.7 kg, P < 0.01) in HIIT and MICT group, but there was no significant difference between the two interventions; V ˙ O 2 peak both increased significantly in two intervention groups, and the increment of HIIT group was significantly greater than that of MICT (6.1 mL/kg/min vs. 3.8 mL/kg/min, P < 0.01), Visceral adipose tissue was significant decrease in HIIT group (− 53 g vs. -17 g, P < 0.01) whilst the MICT group experienced a significant decrease in body fat percentage (− 3.1 ± 1.0 kg, P < 0.01), but there were no significant difference between the two interventions. Low-density lipoprotein cholesterol decreased only in HIIT group (− 17.2%, P < 0.05). Significant decrease in the usual index of insulin resistance (HOMA-IR) occurred in HIIT and MICT groups (− 27.3 and − 28.6%, respectively; P < 0.05). Conclusions: Our results demonstrated that high-intensity interval training based on running can be used to improve the physical health of obese adolescents in school. Further investigations involving a larger cohort of participants, taken from different schools, is recommended. Trial registration: title Effect of High Intensity Interval Training on Obese Children and Adolescents, time 16/12/2017, IDChiCTR-IOR-17013992, websitehttp://www.chictr.org.cn
ER  - 

TY  - JOUR
M3  - Article
Y1  - 2022
VL  - 14
IS  - 1
SN  - 1758-5996
JF  - Diabetology and Metabolic Syndrome
JO  - Diabetol. Metab. Syndr.
UR  - http://www.embase.j.sjuku.top/search/results?subaction=viewrecord&id=L2016175427&from=export
U2  - L2016175427
DB  - Embase
U3  - 2022-05-06
U4  - 2022-05-18
L2  - http://dx.doi.org/10.1186/s13098-022-00834-9
DO  - 10.1186/s13098-022-00834-9
A1  - Liu, Y.
A1  - Li, Y.
A1  - Cheng, B.
A1  - Feng, S.
A1  - Zhu, X.
A1  - Chen, W.
A1  - Zhang, H.
M1  - (Liu Y., liuyang1982@hebtu.edu.cn; Li Y., liyuhebtu@163.com; Cheng B., baishuocheng@163.com; Feng S., fsg1996@163.com; Zhu X., hbnuzhuxiangui@sina.com; Chen W., chenwei@hebtu.edu.cn; Zhang H., zhanghaifeng@hebtu.edu.cn) Physical Education College, Hebei Normal University, Shijiazhuang, China
M1  - (Liu Y., liuyang1982@hebtu.edu.cn; Chen W., chenwei@hebtu.edu.cn; Zhang H., zhanghaifeng@hebtu.edu.cn) Hebei Provincial Key Laboratory of Measurement and Evaluation in Human Movement and Bio-Information, Hebei Normal University, Shijiazhuang, China
AD  - H. Zhang, Physical Education College, Hebei Normal University, Shijiazhuang, China
T1  - Comparison of visceral fat lipolysis adaptation to high-intensity interval training in obesity-prone and obesity-resistant rats
LA  - English
KW  - beta 3 adrenergic receptor
KW  - catecholamine
KW  - lipid
KW  - triacylglycerol
KW  - adaptation
KW  - adipocyte
KW  - adrenergic system
KW  - animal cell
KW  - animal experiment
KW  - animal model
KW  - animal tissue
KW  - article
KW  - body weight loss
KW  - cell volume
KW  - comparative study
KW  - controlled study
KW  - fat mass
KW  - food intake
KW  - high intensity interval training
KW  - in vitro study
KW  - intra-abdominal fat
KW  - lipid liver level
KW  - lipolysis
KW  - nonhuman
KW  - obesity
KW  - protein expression
KW  - rat
KW  - sedentary lifestyle
KW  - sensitivity analysis
KW  - triacylglycerol blood level
N2  - Background/objectives: Visceral obesity is one of the key features of metabolic syndrome. High-intensity interval training (HIIT) could effectively reduce visceral fat, but its effects show strong heterogeneity in populations with different degrees of obesity. The mechanism may be related to the differential adaptation to training between obesity phenotypes, namely obesity prone (OP) and obesity resistant (OR). The aim of the present study was to compare adaptive changes of visceral adipose lipolysis adaptation to HIIT between OP and OR animals and further explore the upstream pathway. Methods: OP and OR Sprague Dawley rats were established after feeding a high-fat diet for 6 weeks; they were then divided into HIIT (H-OP and H-OR) and control (C-OP and C-OR) groups. After 12 weeks of HIIT or a sedentary lifestyle, animals were fasted for 12 h and then sacrificed for histology as well as gene and protein analysis. Visceral adipocytes were isolated without fasting for catecholamine stimulation and β3-adrenergic receptor (β3-AR) blockade in vitro to evaluate the role of upstream pathways. Results: After training, there were no differences in weight loss or food intake between OP and OR rats (P > 0.05). However, the visceral fat mass, adipocyte volume, serum triglycerides and liver lipids of OP rats decreased by more than those of OR rats (P < 0.05). Meanwhile, the cell lipolytic capacity and the increase in the expression of β3-AR were higher in the OP compared with OR groups (P < 0.05). Although training did not increase sympathetic nervous system activity (P > 0.05), the cell sensitivity to catecholamine increased significantly in the OP compared with OR groups (P < 0.05). Following blocking β3-AR, the increased sensitivity disappeared. Conclusion: With HIIT, OP rats lost more visceral fat than OR rats, which was related to stronger adaptive changes in lipolysis. Increased β3-AR expression mediated this adaptation.
ER  - 

TY  - JOUR
M3  - Article
Y1  - 2022
VL  - 43
IS  - 4
SP  - 449
EP  - 453
SN  - 1868-1891
SN  - 1868-1883
JF  - Hormone Molecular Biology and Clinical Investigation
JO  - Horm. Mol. Biol. Clin. Invest.
UR  - http://www.embase.j.sjuku.top/search/results?subaction=viewrecord&id=L2019209882&from=export
U2  - L2019209882
C5  - 35796296
DB  - Embase
DB  - Medline
U3  - 2022-07-18
U4  - 2023-03-14
L2  - http://dx.doi.org/10.1515/hmbci-2021-0107
DO  - 10.1515/hmbci-2021-0107
A1  - Delpisheh, A.
A1  - Safarzade, A.
M1  - (Delpisheh A.; Safarzade A., a.safarzade@umz.ac.ir) Department of Exercise Physiology, Faculty of Sports Sciences, University of Mazandaran, Babolsar, Iran
M1  - (Safarzade A., a.safarzade@umz.ac.ir) Athletic Performance and Health Research Center, University of Mazandaran, Babolsar, Iran
AD  - A. Safarzade, Department of Exercise Physiology, Faculty of Sports Sciences, University of Mazandaran, Babolsar, Iran
T1  - The effect of high-intensity interval training on serum and adipose tissues vaspin levels in rats fed a high-fat high-sucrose diet
LA  - English
KW  - ELISA kit
KW  - treadmill
KW  - glucose
KW  - insulin
KW  - ketamine
KW  - vaspin
KW  - xylazine
KW  - adipose tissue weight
KW  - animal experiment
KW  - animal tissue
KW  - article
KW  - body weight gain
KW  - controlled study
KW  - fat mass
KW  - glucose blood level
KW  - high intensity interval training
KW  - homeostasis model assessment
KW  - inguinal fat
KW  - inguinal fat pad
KW  - insulin level
KW  - male
KW  - nonhuman
KW  - protein blood level
KW  - rat
KW  - retroperitoneal fat
KW  - retroperitoneal fat pad
KW  - tissue level
N2  - Background: Vaspin is an adipocytokine with insulin-sensitizing and anti-inflammatory traits. Objectives: The purpose of this study was to evaluate the effect of high-intensity interval training (HIIT) on serum, visceral and subcutaneous adipose tissue vaspin levels in rats exposed to a diet high in fat and sugar (HFS). Materials and methods: Thirty-Two male Wistar rats were randomly divided into HFS and standard diet (SD) groups. After 12 weeks, each group was divided into sedentary and HIIT groups. HIIT program was performed 3 times/week for 8 weeks. Retroperitoneal adipose tissue, inguinal adipose tissue and serum were collected to analyze vaspin levels. Also, serum glucose and insulin levels, insulin resistance index (HOMA-IR) and retroperitoneal and inguinal fat weights were measured. Results: HFS significantly increased weight gain, weight of inguinal (p=0.001) and retroperitoneal fat depots (p<0.001), serum glucose levels (p<0.001) and HOMA-IR (p<0.001). The HIIT was able to decline weight gain and fat mass (p<0.05) but did not affect inguinal and retroperitoneal fat depots' vaspin levels. Eight weeks' HIIT significantly increased serum vaspin (p=0.002) and decreased insulin (p=0.001) levels only in rats fed with SD. Conclusions: Although the HIIT program can cause significantly reducing effects on weight gain and fat depots' weights, it does not effect on circulating and fat depots' vaspin levels in rats fed an HFS.
ER  - 

TY  - JOUR
M3  - Article
Y1  - 2022
VL  - 21
IS  - 4
SP  - 707
EP  - 717
SN  - 2520-8721
SN  - 1109-3099
JF  - Hormones
JO  - Horm.
UR  - http://www.embase.j.sjuku.top/search/results?subaction=viewrecord&id=L2019401721&from=export
U2  - L2019401721
C5  - 36192605
DB  - Embase
DB  - Medline
U3  - 2022-10-11
U4  - 2022-12-13
L2  - http://dx.doi.org/10.1007/s42000-022-00402-w
DO  - 10.1007/s42000-022-00402-w
A1  - Abbasian, S.
A1  - Ravasi, A.A.
A1  - Soori, R.
A1  - Aydin, S.
A1  - Choobineh, S.
A1  - Aydin, S.
M1  - (Abbasian S.) Department of Exercise Physiology, Sport Sciences Group, Khavaran Institute of Higher Education, Mashhad, Iran
M1  - (Ravasi A.A.; Soori R.; Choobineh S.) Faculty of Physical Education and Sport Sciences, University of Tehran, Tehran, Iran
M1  - (Aydin S.) Department of Cardiovascular Surgery, Elazig Fethi Sekin City Hospital, Health Science University, Elazig Campus, Elazig, Turkey
M1  - (Aydin S., saydin1@hotmail.com) Department of Medical Biochemistry and Clinical Biochemistry (Firat Hormones Research Group), Medical School, Firat University, Elazig, Turkey
AD  - S. Aydin, Department of Medical Biochemistry and Clinical Biochemistry (Firat Hormones Research Group), Medical School, Firat University, Elazig, Turkey
T1  - High-intensity interval training ameliorates endothelial dysfunction through adropin, nitric oxide, MR-proADM, and copeptin changes in overweight subjects
LA  - English
KW  - adropin
KW  - copeptin
KW  - hormone
KW  - midregional proadrenomedullin
KW  - nitric oxide
KW  - proadrenomedullin
KW  - unclassified drug
KW  - adult
KW  - article
KW  - atherosclerotic plaque
KW  - body composition
KW  - carotid artery
KW  - carotid intima-media thickness
KW  - clinical article
KW  - controlled study
KW  - diabetes mellitus
KW  - endothelial dysfunction
KW  - femoral artery
KW  - high intensity interval training
KW  - hormone blood level
KW  - human
KW  - male
KW  - obesity
KW  - patient selection
KW  - prognosis
KW  - protein blood level
KW  - randomized controlled trial
KW  - risk factor
KW  - statistical significance
KW  - therapy effect
KW  - treadmill exercise
KW  - treatment duration
KW  - ultrasound
N2  - Purpose: The purpose of this study was to determine adropin, NO, MR-proADM, and copeptin changes following four different types of high-intensity interval training (HIIT) in men with overweight. Methods: In the current study, 45 overweight participants were included in the pre-intervention assessments and randomly assigned to the following groups: (1) control, (2) HIIT bike, (3) HIIT short-treadmill, and (4) HIIT long-treadmill groups. The participants were given 10-min sessions of HIIT intervention between 85 and 95% of VO2peak, followed by 1-min inactive recovery at three sessions/week for 8 weeks. Body composition, VO2peak, ultrasound imaging, diabesity-related risk factors, adropin, NO, MR-proADM, and copeptin were also assessed before and following the HIIT interventions. Results: There was a statistically significant elevation in adropin and NO levels (p < 0.05), while MR-proADM and copeptin were notably more decreased than those of the control group following the 8 weeks of HIIT interventions (p < 0.01). However, no statistically significant decrease was observed in carotid/femoral intima-media thickness (c/f-IMT) values following the 8-week HIIT interventions, while statistically significant reductions were demonstrated in participants who had no atherosclerotic plaque or IMT < 0.9 mm (p < 0.05). Conclusions: In conclusion, HIIT had a greater effect on IMT remodeling of the femoral artery than of the carotid artery. Decreased MR-proADM and copeptin and increased adropin levels might act as a physiological surrogate of endothelial dysfunction through increased NO-related signaling pathways in participants with overweight following high-intensity interval training.
ER  - 

TY  - JOUR
M3  - Article
Y1  - 2022
VL  - 13
SN  - 1664-2392
JF  - Frontiers in Endocrinology
JO  - Front. Endocrinol.
UR  - http://www.embase.j.sjuku.top/search/results?subaction=viewrecord&id=L2020105892&from=export
U2  - L2020105892
DB  - Embase
U3  - 2022-11-22
U4  - 2022-12-16
L2  - http://dx.doi.org/10.3389/fendo.2022.1032235
DO  - 10.3389/fendo.2022.1032235
A1  - Petersen, M.H.
A1  - de Almeida, M.E.
A1  - Wentorf, E.K.
A1  - Jensen, K.
A1  - Ørtenblad, N.
A1  - Højlund, K.
M1  - (Petersen M.H.; de Almeida M.E.; Højlund K., kurt.hoejlund@rsyd.dk) Steno Diabetes Center Odense, Odense University Hospital, Odense, Denmark
M1  - (de Almeida M.E.; Wentorf E.K.; Jensen K.; Ørtenblad N.) Department of Sports Science and Clinical Biomechanics, University of Southern Denmark, Odense, Denmark
AD  - K. Højlund, Steno Diabetes Center Odense, Odense University Hospital, Odense, Denmark
T1  - High-intensity interval training combining rowing and cycling efficiently improves insulin sensitivity, body composition and VO2max in men with obesity and type 2 diabetes
LA  - English
KW  - bicycle ergometer
KW  - clamp
KW  - ergometer
KW  - glucose
KW  - hemoglobin A1c
KW  - triacylglycerol
KW  - article
KW  - blood pressure
KW  - body composition
KW  - body mass
KW  - body weight
KW  - clinical article
KW  - correlation analysis
KW  - cycling
KW  - dual energy X ray absorptiometry
KW  - female
KW  - glucose blood level
KW  - glucose infusion
KW  - glucose metabolism
KW  - glycemic control
KW  - high intensity interval training
KW  - human
KW  - human experiment
KW  - hyperinsulinemic-euglycemic clamp technique
KW  - hyperinsulinism
KW  - indirect calorimetry
KW  - insulin sensitivity
KW  - intervention study
KW  - lean body weight
KW  - linear regression analysis
KW  - lipid fingerprinting
KW  - lipid oxidation
KW  - male
KW  - maximal oxygen uptake
KW  - non insulin dependent diabetes mellitus
KW  - obesity
KW  - oxygen consumption
KW  - physical activity
KW  - rowing
KW  - systematic review
KW  - weight bearing
N2  - Aims: Non-weight-bearing high-intensity interval training (HIIT) involving several muscle groups may efficiently improve metabolic health without compromising adherence in obesity and type 2 diabetes. In a non-randomized intervention study, we examined the effect of a novel HIIT-protocol, recruiting both lower and upper body muscles, on insulin sensitivity, measures of metabolic health and adherence in obesity and type 2 diabetes. Methods: In 15 obese men with type 2 diabetes and age-matched obese (n=15) and lean (n=18) glucose-tolerant men, the effects of 8-weeks supervised HIIT combining rowing and cycling on ergometers (3 sessions/week) were examined by DXA-scan, incremental exercise test and hyperinsulinemic-euglycemic clamp combined with indirect calorimetry. Results: At baseline, insulin-stimulated glucose disposal rate (GDR) was ~40% reduced in the diabetic vs the non-diabetic groups (all p<0.01). In response to HIIT, insulin-stimulated GDR increased ~30-40% in all groups (all p<0.01) entirely explained by increased glucose storage. These changes were accompanied by ~8-15% increases in VO2max, (all p<0.01), decreased total fat mass and increased lean body mass in all groups (all p<0.05). There were no correlations between these training adaptations and no group-differences in these responses. HbA1c showed a clinically relevant decrease in men with type 2 diabetes (4±2 mmol/mol; p<0.05). Importantly, adherence was high (>95%) in all groups and no injuries were reported. Conclusions: A novel HIIT-protocol recruiting lower and upper body muscles efficiently improves insulin sensitivity, VO2max and body composition with intact responses in obesity and type 2 diabetes. The high adherence and lack of injuries show that non-weight-bearing HIIT involving several muscle groups is a promising mode of exercise training in obesity and type 2 diabetes.
ER  - 

TY  - JOUR
M3  - Article
Y1  - 2022
VL  - 323
IS  - 5
SP  - R700
EP  - R709
SN  - 1522-1490
SN  - 0363-6119
JF  - American Journal of Physiology - Regulatory Integrative and Comparative Physiology
JO  - Am. J. Physiol. Regul. Integr. Comp. Physiol.
UR  - http://www.embase.j.sjuku.top/search/results?subaction=viewrecord&id=L2023157563&from=export
U2  - L2023157563
C5  - 36121143
DB  - Embase
DB  - Medline
U3  - 2023-03-14
U4  - 2023-03-22
L2  - http://dx.doi.org/10.1152/ajpregu.00049.2022
DO  - 10.1152/ajpregu.00049.2022
A1  - Ghaith, A.
A1  - Chacaroun, S.
A1  - Borowik, A.
A1  - Chatel, L.
A1  - Doutreleau, S.
A1  - Wuyam, B.
A1  - Tamisier, R.
A1  - Pépin, J.-L.
A1  - Flore, P.
A1  - Verges, S.
M1  - (Ghaith A.; Chacaroun S.; Borowik A.; Chatel L.; Doutreleau S.; Wuyam B.; Tamisier R.; Pépin J.-L.; Flore P.; Verges S.) University of Grenoble Alpes, INSERM, CHU Grenoble Alpes, HP2 Laboratory, Grenoble, France
AD  - S. Verges
T1  - Hypoxic high-intensity interval training in individuals with overweight and obesity
LA  - English
KW  - glucose
KW  - insulin
KW  - adult
KW  - age
KW  - arterial oxygen saturation
KW  - article
KW  - body composition
KW  - body mass
KW  - cardiometabolic risk factor
KW  - cardiorespiratory fitness
KW  - controlled study
KW  - cycling
KW  - fasting blood glucose level
KW  - female
KW  - gender
KW  - health status
KW  - high intensity interval training
KW  - human
KW  - hypoxia
KW  - insulin blood level
KW  - intermethod comparison
KW  - lipid fingerprinting
KW  - male
KW  - maximal oxygen uptake
KW  - metabolism
KW  - obesity
KW  - pulse wave velocity
KW  - treatment duration
KW  - vascular endothelium
N2  - Combining moderate-intensity exercise training with hypoxic exposure may induce larger improvement in cardiometabolic risk factors and health status compared with normoxic exercise training in obesity. Considering the greater cardiometabolic effects of high-intensity intermittent training (HIIT), we hypothesized that hypoxic high-volume HIIT (H-HIIT) would induce greater improvement in cardiorespiratory fitness and health status despite a lower absolute training workload than normoxic HIIT (N-HIIT) in overweight/obesity. Thirty-one subjects were randomized to an 8-week H-HIIT [10 male and 6 female; age: 51.0 ± 8.3 years; body mass index (BMI): 31.5 ± 4 kg·m-2] or N-HIIT (13 male and 2 female; age: 52.0 ± 7.5 years; BMI: 32.4 ± 4.8 kg·m-2) program (3 sessions/week; cycling at 80% or 100% of maximal workload for H-HIIT and N-HIIT, respectively; target arterial oxygen saturation for H-HIIT 80%, FIO2 ~0.12, i.e., ~4,200 meters above sea level). Before and after training, the following evaluations were performed: incremental maximal and submaximal cycling tests, pulse-wave velocity, endothelial function, fasting glucose, insulin, lipid profile, and body composition. Maximal exercise (V_ O2peak: H-HIIT þ 14.2% ± 8.3% vs. N-HIIT þ 12.1 ± 8.8%) and submaximal (ventilatory thresholds) capacity and exercise metabolic responses (power output at the crossover point and at maximal fat oxidation rate) increased significantly in both groups, with no significant difference between groups and without other cardiometabolic changes. H-HIIT induced a greater peak ventilatory response (ANOVA group × time interaction F = 7.4, P = 0.016) compared with N-HIIT. In overweight/obesity, the combination of normobaric hypoxia and HIIT was not superior for improving cardiorespiratory fitness improvement compared with HIIT in normoxia, although HIIT in hypoxia was performed at a lower absolute training workload.
ER  - 

TY  - JOUR
M3  - Article
Y1  - 2022
VL  - 19
IS  - 19
SN  - 1660-4601
SN  - 1661-7827
JF  - International Journal of Environmental Research and Public Health
JO  - Int. J. Environ. Res. Public Health
UR  - http://www.embase.j.sjuku.top/search/results?subaction=viewrecord&id=L2019546226&from=export
U2  - L2019546226
C5  - 36231251
DB  - Embase
DB  - Medline
U3  - 2022-10-21
U4  - 2022-10-28
L2  - http://dx.doi.org/10.3390/ijerph191911936
DO  - 10.3390/ijerph191911936
A1  - Li, S.
A1  - Guo, R.
A1  - Yu, T.
A1  - Li, S.
A1  - Han, T.
A1  - Yu, W.
M1  - (Li S., haiyanglishiming@163.com) College of Physical Education, Yangzhou University, Yangzhou, China
M1  - (Guo R.) School of Foreign Languages, Ludong University, Yantai, China
M1  - (Yu T.) Department of Physical Education, Shandong Weihai Sports Training Center, Weihai, China
M1  - (Li S., haiyanglishiming@163.com; Yu W., yuwenbing@ouc.edu.cn) Department of Physical Education, Ocean University of China, Qingdao, China
M1  - (Han T., hantenghai2007v@126.com) Department of Physical Education, Weifang Medical University, Weifang, China
AD  - S. Li, Department of Physical Education, Ocean University of China, Qingdao, China
AD  - W. Yu, Department of Physical Education, Ocean University of China, Qingdao, China
AD  - T. Han, Department of Physical Education, Weifang Medical University, Weifang, China
T1  - Effect of High-Intensity Interval Training Combined with Blood Flow Restriction at Different Phases on Abdominal Visceral Fat among Obese Adults: A Randomized Controlled Trial
LA  - English
KW  - epinephrine
KW  - growth hormone
KW  - hormone
KW  - lactic acid
KW  - abdominal subcutaneous fat
KW  - adult
KW  - article
KW  - blood flow restriction training
KW  - body fat percentage
KW  - controlled study
KW  - fat mass
KW  - female
KW  - glucose metabolism
KW  - heart rate
KW  - high intensity interval training
KW  - hormone blood level
KW  - human
KW  - intra-abdominal fat
KW  - lactate blood level
KW  - major clinical study
KW  - male
KW  - obesity
KW  - prescription
KW  - randomized controlled trial
KW  - trunk
N2  - Background: High-intensity interval training (HIIT) and blood flow restriction (BFR) represent a critical nonpharmacological strategy to reduce the excess deposition of visceral fat, as well as relevant complications, among obese populations. Applying BFR at diverse phases may have different effects. Therefore, the exercise program of this study combined HIIT with BFR, so as to explore the effect of BFR on abdominal visceral fat area and its mechanism in different periods of HIIT. The aim is to provide a more effective exercise prescription for obese people who want to reduce visceral fat quickly. Methods: This study was a randomized controlled trial involving 72 obese adults. One week before intervention, both regional and whole-body fat masses, abdominal subcutaneous and visceral fat areas, variables of blood metabolism, and VO2max were recorded. Additionally, subjects with a matched fat percentage were randomized as a no-training control (C), HIIT (H), HIIT with BFR during interval (I), and HIIT with BFR during exercise (E) groups for 24 sessions within a 12-week period, using a cycle ergometer. During session one, this study recorded blood lactate, specific serum lipolytic hormones, rating of perceived exertion (RPE), and exercise heart rate (HR) and compared them among three groups. The baseline tests were repeated at 1 week after intervention. Results: There was no significant statistical difference in the indicators of each group at baseline (p > 0.05). The improvement of trunk fat mass and fat percentage of the I and E groups markedly increased relative to the H group (p < 0.05). Meanwhile, the I group had improved android fat mass and whole-body fat mass relative to group H (p < 0.05). Those exercise groups had markedly improved indices compared with the C group (p < 0.05). Additionally, the reduction in the I group had remarkably superior abdominal visceral fat areas (AVFA) to the H and E groups (p < 0.05). Immediately and 30 min following exercise, the E and I groups had remarkably increased growth hormone (GH) compared with the H group (p < 0.05). After exercise, the I group showed markedly increased epinephrine (EPI) compared with the H group (p < 0.05). The LA level in the I group evidently increased relative to the E group (p < 0.05), while that in the E group evidently increased compared with the H group (p < 0.05). Conclusion: Compared with HIIT alone, HIIT with BFR can better improve the body-fat level and glucose metabolism. HIIT with BFR in the interval phase better reduces the abdominal visceral-fat level than in the exercise phase, which may be due to the increase in lipolytic hormone level caused by the higher physiological load.
ER  - 

TY  - JOUR
M3  - Article
Y1  - 2022
VL  - 19
IS  - 19
SN  - 1660-4601
SN  - 1661-7827
JF  - International Journal of Environmental Research and Public Health
JO  - Int. J. Environ. Res. Public Health
UR  - http://www.embase.j.sjuku.top/search/results?subaction=viewrecord&id=L2019558685&from=export
U2  - L2019558685
C5  - 36231972
DB  - Embase
DB  - Medline
U3  - 2022-10-24
U4  - 2023-02-14
L2  - http://dx.doi.org/10.3390/ijerph191912672
DO  - 10.3390/ijerph191912672
A1  - Salus, M.
A1  - Tillmann, V.
A1  - Remmel, L.
A1  - Unt, E.
A1  - Mäestu, E.
A1  - Parm, Ü.
A1  - Mägi, A.
A1  - Tali, M.
A1  - Jürimäe, J.
M1  - (Salus M., marit.salus@ut.ee; Remmel L.; Mäestu E.; Jürimäe J.) Institute of Sports Sciences and Physiotherapy, Faculty of Medicine, University of Tartu, Ujula 4, Tartu, Estonia
M1  - (Salus M., marit.salus@ut.ee; Parm Ü.) Department of Physiotherapy and Environmental Health, Tartu Health Care College, Nooruse 5, Tartu, Estonia
M1  - (Tillmann V.) Department of Pediatrics, Institute of Clinical Medicine, Faculty of Medicine, University of Tartu, Lunini 6, Tartu, Estonia
M1  - (Tillmann V.) Children’s Clinic of Tartu University Hospital, Lunini 6, Tartu, Estonia
M1  - (Unt E.; Tali M.) Department of Sports Medicine and Rehabilitation, Institute of Clinical Medicine, Faculty of Medicine, University of Tartu, Puusepa 8, Tartu, Estonia
M1  - (Unt E.; Mägi A.; Tali M.) Sports Medicine and Rehabilitation Clinic, Tartu University Hospital, Puusepa 8, Tartu, Estonia
AD  - M. Salus, Institute of Sports Sciences and Physiotherapy, Faculty of Medicine, University of Tartu, Ujula 4, Tartu, Estonia
T1  - Effect of Sprint Interval Training on Cardiometabolic Biomarkers and Adipokine Levels in Adolescent Boys with Obesity
LA  - English
KW  - bicycle ergometer
KW  - cardiotachometer
KW  - data analysis software
KW  - electronic device
KW  - heart rate monitor
KW  - immunoassay analyzer
KW  - oxygen gas analyzer
KW  - radioimmunoassay kit
KW  - adipocytokine
KW  - adiponectin
KW  - biological marker
KW  - cholesterol
KW  - high density lipoprotein cholesterol
KW  - leptin
KW  - low density lipoprotein cholesterol
KW  - triacylglycerol
KW  - adolescent
KW  - adolescent health
KW  - aerobic capacity
KW  - aerobic exercise
KW  - anthropometric parameters
KW  - anthropometry
KW  - article
KW  - body composition
KW  - body fat
KW  - body mass
KW  - body weight
KW  - cardiometabolic risk factor
KW  - cardiorespiratory fitness
KW  - child
KW  - childhood obesity
KW  - cholesterol blood level
KW  - cycling
KW  - diastolic blood pressure
KW  - disease severity
KW  - dual energy X ray absorptiometry
KW  - exercise
KW  - exercise intensity
KW  - fasting insulin level
KW  - fat mass
KW  - fatigue
KW  - female
KW  - glucose blood level
KW  - heart rate
KW  - homeostasis model assessment
KW  - human
KW  - human experiment
KW  - insulin resistance
KW  - lean body weight
KW  - lifestyle
KW  - limit of detection
KW  - lung gas exchange
KW  - male
KW  - mean arterial pressure
KW  - metabolic syndrome severity risk score
KW  - metabolic syndrome X
KW  - obesity
KW  - oxygen consumption
KW  - peak oxygen uptake
KW  - physical activity
KW  - radioimmunoassay
KW  - risk factor
KW  - sensitivity and specificity
KW  - sexual maturation
KW  - sprint interval training
KW  - systolic blood pressure
KW  - waist circumference
KW  - workload
KW  - Immulite 2000
C3  - Immulite 2000(Diagnostic Products,United States)
C4  - Mediagnost(Germany)
C4  - Polar Electro(Finland)
C4  - Diagnostic Products(United States)
N2  - This study investigated the effect of supervised sprint interval training (SIT) on different cardiometabolic risk factors and adipokines in adolescent boys with obesity. Thirty-seven boys were allocated to either a SIT group (13.1 ± 0.3 years; body mass index [BMI]: 30.3 ± 0.9 kg·m−2) or a control group (CONT) (13.7 ± 0.4 years; BMI: 32.6 ± 1.6 kg·m−2). The SIT group performed 4–6 × 30 s all-out cycling sprints, interspersed with 4 min rest, for 3 sessions/week, during a 12-week period, while the non-exercising CONT group maintained a habitual lifestyle. Anthropometric measurements, triglycerides, fasting insulin and glucose, total cholesterol (TC), high- (HDLc) and low-density (LDLc) cholesterol, leptin and adiponectin in blood, cardiorespiratory fitness (CRF), and a metabolic syndrome severity risk score (MSSS) were calculated before and after the 12-week period. Compared to baseline values, a significant reduction in MSSS was seen in the SIT group after intervention. LDLc showed favorable changes in SIT compared to CONT (−0.06 ± 0.1 vs. 0.19 ± 0.01 mmol·L−1; p = 0.025). Additionally, CRF increased in the SIT group compared to the CONT group (5.2 ± 1.1 vs. −2.1 ± 1.1 mL·min−1·kg−1, p < 0.001). Moreover, a 12-week all-out SIT training effectively improves cardiometabolic health in adolescent boys with obesity.
ER  - 

TY  - JOUR
M3  - Article
Y1  - 2022
VL  - 9
IS  - 10
SN  - 2227-9067
JF  - Children
JO  - Child.
UR  - http://www.embase.j.sjuku.top/search/results?subaction=viewrecord&id=L2019777804&from=export
U2  - L2019777804
DB  - Embase
U4  - 2023-06-23
L2  - http://dx.doi.org/10.3390/children9101554
DO  - 10.3390/children9101554
A1  - Domaradzki, J.
A1  - Koźlenia, D.
A1  - Popowczak, M.
M1  - (Domaradzki J.; Koźlenia D., dawid.kozlenia@awf.wroc.pl) Unit of Biostructure, Faculty of Physical Education and Sport, Wroclaw University of Health and Sport Sciences, al. I.J. Paderewskiego 35, Wroclaw, Poland
M1  - (Popowczak M.) Unit of Team Sports Games, Faculty of Physical Education and Sport, Wroclaw University of Health and Sport Sciences, al. I.J. Paderewskiego 35, Wroclaw, Poland
AD  - D. Koźlenia, Unit of Biostructure, Faculty of Physical Education and Sport, Wroclaw University of Health and Sport Sciences, al. I.J. Paderewskiego 35, Wroclaw, Poland
T1  - The Relative Importance of Age at Peak Height Velocity and Fat Mass Index in High-Intensity Interval Training Effect on Cardiorespiratory Fitness in Adolescents: A Randomized Controlled Trial
LA  - English
KW  - adolescent
KW  - age at peak height velocity
KW  - anthropometry
KW  - article
KW  - body composition
KW  - body fat
KW  - body height
KW  - body mass
KW  - cardiorespiratory fitness
KW  - controlled study
KW  - effect size
KW  - fat mass
KW  - fat mass index
KW  - female
KW  - high intensity interval training
KW  - high school
KW  - human
KW  - human experiment
KW  - intervention study
KW  - male
KW  - measurement repeatability
KW  - oxygen consumption
KW  - physical education
KW  - prediction
KW  - randomized controlled trial
KW  - theoretical model
N2  - Background: This study aimed to evaluate the role of biological age in the relationship between preintervention fat mass and cardiorespiratory fitness effects (CRF) after High-Intensity Interval Training (HIIT) intervention in adolescents. Methods: A total of 141 boys and girls (16 years) were examined as control (CG) and experimental (EG) groups that conducted a 10-week HIIT implemented in physical education. Measurements: body height, body weight, fat mass index (FMI), CRF (Harvard Step Test). Predicted age at peak height velocity (APHV) was calculated. Pathway analyses were conducted to identify the influences of the measured variables. Results: APHV harmed the level of ΔFI (fitness index) (β = −0.270; p = 0.035), while HIIT had a positive effect on changes in ΔFI (β = 0.246; p = 0.002). Sex affected the changes in CRF (β = 0.344; p = 0.011). Two models were designed respective to sex. The effect of the APHV on ΔFI in girls was close to significant (p = 0.053) but was non-significant in boys (p = 0.311). Changes in CRF in girls were positively and close to significance (p < 0.100) affected by FMIbaseline. Conclusion: HIIT is an effective way of exerting positive changes in CRF in adolescents, which is greater in boys than girls. APHV plays a role only in girls. The HIIT should be tailored to girls depending on their maturity status.
ER  - 

TY  - GEN
M3  - Preprint
Y1  - 2022
JF  - medRxiv
JO  - medRxiv
UR  - http://www.embase.j.sjuku.top/search/results?subaction=viewrecord&id=L2020587037&from=export
U2  - L2020587037
U4  - 2022-10-24
L2  - http://dx.doi.org/10.1101/2022.09.08.22279407
DO  - 10.1101/2022.09.08.22279407
A1  - Petersen, M.H.
A1  - de Almeida, M.E.
A1  - Wentorf, E.K.
A1  - Jensen, K.
A1  - Ørtenblad, N.
A1  - Højlund, K.
M1  - (Petersen M.H.; de Almeida M.E.; Højlund K., kurt.hoejlund@rsyd.dk) Steno Diabetes Center Odense, Odense University Hospital, Kløvervænget 10, Entrance 112, Odense, Denmark
M1  - (de Almeida M.E.; Wentorf E.K.; Jensen K.; Ørtenblad N.) Department of Sports Science and Clinical Biomechanics, University of Southern Denmark, Campusvej 55, Odense, Denmark
AD  - K. Højlund, Steno Diabetes Center Odense, Odense University Hospital, Kløvervænget 10, Entrance 112, Odense, Denmark
T1  - High-intensity interval training combining rowing and cycling efficiently improves insulin sensitivity, body composition and VO2max in men with obesity and type 2 diabetes
LA  - English
KW  - adult
KW  - body composition
KW  - clamp
KW  - clinical article
KW  - controlled study
KW  - diabetes mellitus
KW  - dual energy X ray absorptiometry
KW  - exercise
KW  - exercise test
KW  - fat mass
KW  - high intensity interval training
KW  - human
KW  - hyperinsulinism
KW  - injury
KW  - insulin sensitivity
KW  - intervention study
KW  - lean body weight
KW  - male
KW  - muscle
KW  - non insulin dependent diabetes mellitus
KW  - obesity
KW  - rowing
KW  - glucose
KW  - hemoglobin A1c
KW  - insulin
[truncated: 1,056,288 more chars]
