# Supplementary material for: The effect of high-intensity interval training on health-related outcomes in obese adolescents: a systematic review and meta-analysis
Source: Front Physiol. 2025 Aug 20;16:1609818. doi: 10.3389/fphys.2025.1609818 (PMC12403219; doi:10.3389/fphys.2025.1609818)
Supplement: Supplementary file 8 [file Table4.xlsx]

FN Clarivate Analytics Web of Science
VR 1.0
PT J
AU Fernández, I
   Vásquez, H
   Vega, J
   Ubeda, C
AF Fernandez, Ingrid
   Vasquez, Hector
   Vega, Juan
   Ubeda, Carlos
TI EFFECT OF AN INTERMITTENT HIGH INTENSITY TRAINING PROGRAM IN OVERWEIGHT
   AND OBESE CHILDREN IN ARICA, CHILE
SO INTERCIENCIA
AB In order to identify, the effects of high-intensity interval training on overweight and obese children, 206 students categorized as overweight and obese and involved in the first basic cycle at a low-medium socioeconomic level school in Arica, Chile, were studied. Measurements were taken of their weight, height, body mass index (BMI), waist circumference (WC) and aerobic capacity. The sample was divided into a control group (102 participants) and an intervention group (104 participants). The initial exercise load for both groups amounted to 2h per week. The study group was subjected to a high-intensity intermittent training program, carried out three times per week for eight weeks for a total of 24 sessions, each lasting 1h. This corresponded to the addition of 3h per week. The results show that the subjects of the intervention presented a significant decrease in WC and BMI z-score and a significant increase in aerobic capacity. Subjects in the control group significantly increased their WC, with a signcant decrease in aerobic capacity. The conclusion is that the implementation of a physical activity program involving high-intensity intermittent training improves WC, BMI z-score and aerobic capacity parameters, which would have an impact in reducing cardiovascular risk factors among overweight and obese children, improving their state of health.
RI Vásquez, Hector/HZK-7580-2023; Ubeda, Carlos/Q-2239-2019
OI Vasquez-Santibanez, Hector/0000-0003-1031-5906
SN 0378-1844
PD MAR
PY 2017
VL 42
IS 3
BP 181
EP 185
UT WOS:000397171600007
ER

PT J
AU Rugbeer, N
   Constantinou, D
   Torres, G
AF Rugbeer, Nivash
   Constantinou, Demitri
   Torres, Georgia
TI Comparison of High-Intensity Training Versus Moderate-Intensity
   Continuous Training on Cardiorespiratory Fitness and Body Fat Percentage
   in Persons With Overweight or Obesity: A Systematic Review and
   Meta-Analysis of Randomized Controlled Trials
SO JOURNAL OF PHYSICAL ACTIVITY & HEALTH
AB Background: High-intensity training is comprised of sprint interval training (SIT) and high-intensity interval training (HIIT). This study compared high-intensity training with moderate-intensity continuous training (MICT) on cardiorespiratory fitness (CRF) and body fat percentage for overweight or obese persons. Methods: A systematic search of randomized controlled trials using the health science databases occurred up to April, 2020. Twenty-six studies were included for complete analysis. A total of 784 participations were analyzed. The unstandardized mean difference for each outcome measurement was extracted from the studies and pooled with the random effects model. Results: MICT was significantly better at improving CRF compared with SIT (mean difference = -0.92; 95% confidence interval, -1.63 to -0.21; P=.01; I-2 = 10%). Furthermore, there was no significant difference between MICT versus HIIT on CRF (mean difference = -0.52; 95% confidence interval, -1.18 to 0.13; P=.12; I-2 = 23%). There was no significant difference in body fat percentage between MICT versus HIIT and MICT versus SIT. Conclusions: MICT was significantly better at improving CRF than SIT in overweight or obese persons.
RI Constantinou, Demitri/N-8783-2017
OI Constantinou, Demitri/0000-0002-3363-7695; Rugbeer,
   Nivash/0000-0003-4437-7240
SN 1543-3080
EI 1543-5474
PD MAY
PY 2021
VL 18
IS 5
BP 610
EP 623
DI 10.1123/jpah.2020-0335
UT WOS:000644706600019
PM 33837165
ER

PT J
AU Domaradzki, J
   Cichy, I
   Rokita, A
   Popowczak, M
AF Domaradzki, Jaroslaw
   Cichy, Ireneusz
   Rokita, Andrzej
   Popowczak, Marek
TI Effects of Tabata Training During Physical Education Classes on Body
   Composition, Aerobic Capacity, and Anaerobic Performance of Under-,
   Normal- and Overweight Adolescents
SO INTERNATIONAL JOURNAL OF ENVIRONMENTAL RESEARCH AND PUBLIC HEALTH
AB Physical education classes often fail to include sufficient exercise intensity to induce changes in body tissue composition and physical fitness. Short-term high-intensity interval training protocols incorporated into physical education lessons are one possible solution to this problem. Existing studies have not examined how individuals differing in body mass index (e.g., normal-weight, underweight) respond to high-intensity interval training exercises. Therefore, this study aimed to evaluate the effects of a Tabata protocol on body composition measurements, aerobic capacity, and motor performance in underweight and overweight adolescents (the experimental groups) vs normal-weight adolescents (here regarded as the control group). The sample included 58 adolescents (28 boys, mean age = 16.2 years; 30 girls, mean age = 16.2 years) who completed the high-intensity interval training and the following set of measurements pre- and post-intervention: height, weight, body fat percentage and waist-to-hip ratio, physical efficiency index (based on the Harvard Step Test), agility (in 4 x 10 shuttle run test), and lower-limb muscle power in vertical jump. The results showed that high-intensity interval training was effective in reducing body weight, waist-to-hip ratio, and body fat percentage only in overweight individuals. Improvement in aerobic capacity was found only in underweight and overweight boys. Further research should focus on the development of customized exercise protocols and their adaptation to girls and assess the sustainability of the changes induced.
RI Domaradzki, Jarosław/AFR-1747-2022; Rokita, Andrzej/LQI-9210-2024;
   Popowczak, Marek/A-7026-2018
OI Rokita, Andrzej/0000-0001-5281-811X; Popowczak,
   Marek/0000-0002-3895-6206; Cichy, Ireneusz/0000-0001-6425-4139
EI 1660-4601
PD FEB 1
PY 2020
VL 17
IS 3
AR 876
DI 10.3390/ijerph17030876
UT WOS:000517783300201
PM 32019253
ER

PT J
AU Park, HY
   Jung, WS
   Kim, J
   Hwang, H
   Lim, K
AF Park, Hun-Young
   Jung, Won-Sang
   Kim, Jisu
   Hwang, Hyejung
   Lim, Kiwon
TI Changes in the Paradigm of Traditional Exercise in Obesity Therapy and
   Application of a New Exercise Modality: A Narrative Review Article
SO IRANIAN JOURNAL OF PUBLIC HEALTH
AB Background: Obesity is recognized as an important global health problem that increases the risk of all-cause death. It is a major risk factor for various cardiovascular and metabolic diseases.
   Methods: We conducted this review through searching the related literature plus internet links.
   Results: Recently, many researchers have been applying various efficient alternative exercise paradigms for treating obesity, such as high-intensity interval training, whole-body vibration training, and hypoxic therapy. Compared with moderate-intensity continuous training, high-intensity interval training involves a shorter exercise time but higher energy expenditure and excess post-exercise oxygen consumption via a higher exercise intensity and is effective for treating obesity. Whole-body vibration training effectively reduces the rate of fat production and accumulation through passive vibration of the whole body and improving the body composition, muscle function, and cardiovascular function of the obese population. Hypoxic therapy has been reported to improve obesity and obesity-related diseases through appetite loss, reduced dietary intake, increased energy consumption, improved glycogen storage and fatty acid oxidation, angiogenesis and left ventricle remodeling, decreased mechanical load, and reduced sarcopenia progression due to aging.
   Conclusion: The new therapeutic exercise modalities, namely, high-intensity interval training, whole-body vibration training, and hypoxic therapy, are practical, useful, and effective for improving obesity and various metabolic and cardiovascular diseases induced by obesity.
RI Park, Hun-Young/J-2934-2019
OI Kim, Jisu/0000-0003-2344-6235; Park, Hun-Young/0000-0002-9901-7624
SN 2251-6085
EI 2251-6093
PD AUG
PY 2019
VL 48
IS 8
BP 1395
EP 1404
UT WOS:000478733000001
PM 32292722
ER

PT J
AU Deng, YR
   Wang, XL
AF Deng, Yiran
   Wang, Xianliang
TI Effect of high-intensity interval training on cardiorespiratory in
   children and adolescents with overweight or obesity: a meta-analysis of
   randomized controlled trials
SO FRONTIERS IN PUBLIC HEALTH
AB Objective: This meta-analysis aimed to examine the effect of high-intensity interval training on cardiorespiratory fitness in children and adolescents with overweight or obesity, and to explore the optimal dose of high-intensity interval training to improve cardiorespiratory fitness in children and adolescents with overweight or obesity. Methods: Randomized controlled trials on the effects of HIIT on cardiorespiratory fitness in children and adolescents with overweight or obesity were retrieved from six electronic databases, including PubMed, Web of Science, Cochrane Library, CNKI, Wanfang, and VIP. The quality assessment of the included studies was conducted following the revised quality evaluation method based on the PRISMA principles. Keywords for literature search mainly include high-intensity interval, cardiorespiratory fitness, overweight, obese, children, and adolescent, etc. Results: (1) A total of 18 studies, comprising 581 participants (288 in the intervention group and 293 in the control group), were included and all of them were of moderate to high quality. (2) HIIT had a positive effect on the cardiorespiratory fitness levels of in children and adolescents with overweight or obesity (SMD = 0.91; 95% CI: 0.66, 1.15; p < 0.00001). (3) The improvement in cardiorespiratory fitness was more significant when the HIIT intervention lasted for more than 10 weeks (SMD = 1.04; 95% CI: 0.74, 1.34; p < 0.00001), was conducted 3 times per week, with 2 to 8 sets per session (SMD = 1.13; 95% CI: 0.71, 1.55; p < 0.00001), and maintained a ratio of approximately 1:1 between exercise and rest intervals (SMD = 1.11; 95% CI: 0.73, 1.50; p < 0.00001). Conclusion and recommendations: (1) Long-term HIIT can improve cardiorespiratory fitness in children and adolescents with overweight or obesity. (2) To achieve significant improvements in cardiorespiratory fitness in a short period, children and adolescents with overweight or obesity can engage in HIIT programs lasting for more than 10 weeks, conducted 3 times per week, with 2 to 8 sets per session, and a ratio of approximately 1:1 between exercise and rest intervals.
RI Zhang, Yi/KHW-2039-2024
EI 2296-2565
PD JAN 26
PY 2024
VL 12
AR 1269508
DI 10.3389/fpubh.2024.1269508
UT WOS:001158762200001
PM 38344230
ER

PT J
AU Peñailillo, L
   Diaz-Reiher, M
   Gurovich, A
   Flores-Opazo, M
AF Penailillo, Luis
   Diaz-Reiher, Manuel
   Gurovich, Alvaro
   Flores-Opazo, Marcelo
TI A Short-Term Eccentric HIIT Induced Greater Reduction in
   Cardio-Metabolic Risk Markers in Comparison With Concentric HIIT in
   Sedentary Overweight Men
SO RESEARCH QUARTERLY FOR EXERCISE AND SPORT
AB Background: Steady-state eccentric exercise training improves cardiometabolic risk (CMR) despite lesser cardiovascular demands compared with load-matched concentric training. Whether a high-intensity interval eccentric training is also effective reducing CMR is unknown. Aim: To compare the effects of a short-term high-intensity interval eccentric training (ECC-HIIT) with high-intensity interval concentric training (CONC-HIIT) on CMR in sedentary overweight men. Methods: Twenty men (age: 27.9 +/- 5.3y, body massindex: 29.1 +/- 3.1 kg center dot m-2) were randomly assigned to ECC-HIIT (n = 10) or CONC-HIIT (n = 10) delivered as six sessions, including 4 x 5:2 min work-to-rest ratio, at 80% peak concentric power output. Heart rate (HR), rate of perceived exertion (RPE) and muscle soreness weremonitored during training sessions. Training effects on lipid profile, insulin sensitivity (HOMA-IR), body composition, thigh circumference, isometric knee extensors maximal strength, resting systolic and diastolic blood pressure (SBP and DBP) were determined. Results: Average training HR and RPE were -29%and -50%lower in ECC-HIIT in comparison with CONC-HIIT. Muscle soreness was initially greater after ECC-HIIT compared with CONC-HIIT. Significant changes in total and low-density lipoprotein cholesterol (-7.0 +/- 8.7%; p = .02 and -6.3 +/- 14.4%; p = .03), SBP (-9.8 +/- 7.8%; p = .002), and maximal thigh circumference (+2.5 +/- 3.1%; p = .02) were observed following ECC-HIIT. No changes in any CMR marker were observed after CONC-HIIT. Moderate-to-large training effect sizes were obtained in thigh circumference, SBP, total cholesterol and low-density lipoprotein cholesterol in response to ECC-HIIT. Conclusion: A two-week ECC-HIIT was well-tolerated and induced rapid onset improvements in cholesterol and blood pressure compared to conventional CONC-HIIT in sedentary overweight men.
RI Gurovich, Alvaro/GYU-9143-2022; Penailillo, Luis/ABF-4100-2021;
   Penailillo, Luis/T-7104-2017
OI Flores Opazo, Marcelo/0000-0001-8743-1708; Penailillo,
   Luis/0000-0001-7697-9700
SN 0270-1367
EI 2168-3824
PD APR 3
PY 2023
VL 94
IS 2
BP 547
EP 559
DI 10.1080/02701367.2021.2022087
EA APR 2022
UT WOS:000784759100001
PM 35439422
ER

PT J
AU Cooke, MB
   Deasy, W
   Ritenis, EJ
   Wilson, RA
   Stathis, CG
AF Cooke, Matthew B.
   Deasy, William
   Ritenis, Elya J.
   Wilson, Robin A.
   Stathis, Christos G.
TI Effects of Intermittent Energy Restriction Alone and in Combination with
   Sprint Interval Training on Body Composition and Cardiometabolic
   Biomarkers in Individuals with Overweight and Obesity
SO INTERNATIONAL JOURNAL OF ENVIRONMENTAL RESEARCH AND PUBLIC HEALTH
AB The popularity of intermittent fasting (IF) and high intensity (sprint) interval training (SIT) has increased in recent years amongst the general public due to their purported health benefits and feasibility of incorporation into daily life. The number of scientific studies investigating these strategies has also increased, however, very few have examined the combined effects, especially on body composition and cardiometabolic biomarkers, which is the primary aim of this investigation. A total of thirty-four male and female participants (age: 35.4 +/- 8.4 y, body mass index (BMI): 31.3 +/- 3.5 kg/m(2), aerobic capacity (VO2peak) 27.7 +/- 7.0 mL center dot kg(-1)center dot min(-1)) were randomized into one of three 16-week interventions: (1) 5:2 IF (2 non-consecutive days of fasting per week, 5 days on ad libitum eating), (2) supervised SIT (3 bouts per week of 20s cycling at 150% VO2peak followed by 40 s of active rest, total 10 min duration), and (3) a combination of both interventions. Body composition, haemodynamic and VO2peak were measured at 0, 8 and 16 weeks. Blood samples were also taken and analysed for lipid profiles and markers of glucose regulation. Both IF and IF/SIT significantly decreased body weight, fat mass and visceral fat compared to SIT only (p < 0.05), with no significant differences between diet and diet + exercise combined. The effects of diet and/or exercise on cardiometabolic biomarkers were mixed. Only exercise alone or with IF significantly increased cardiorespiratory fitness. The results suggest that energy restriction was the main driver of body composition enhancement, with little effect from the low volume SIT. Conversely, to achieve benefits in cardiorespiratory fitness, exercise is required.
RI Wilson, Robin/LBG-9243-2024; Deasy, William/U-6003-2017
OI Deasy, William/0000-0003-1864-9759; Cooke, Matthew B/0000-0002-4978-4294
EI 1660-4601
PD JUL
PY 2022
VL 19
IS 13
AR 7969
DI 10.3390/ijerph19137969
UT WOS:000825709500001
PM 35805627
ER

PT J
AU Luo, Y
   Zhang, JS
   Jia, HC
   Mu, XT
   Huang, J
AF Luo, Yang
   Zhang, Junshuai
   Jia, Haichang
   Mu, Xintong
   Huang, Jing
TI Effects of high intensity interval training and moderate intensity
   continuous training on enjoyment and affective responses in overweight
   or obese people: a meta-analysis
SO FRONTIERS IN PUBLIC HEALTH
AB Background High-intensity interval training (HIIT) and moderate-intensity continuous training (MICT) have demonstrated significant potential for enhancing physical and mental health. However, their respective effects on enjoyment and affective responses remain contentious. Objective The objective of this meta-analysis is to evaluate and compare the effectiveness of HIIT and MICT on enjoyment and affective responses in overweight or obese people, and to find the most appropriate exercise mode for overweight or obese people. Materials and methods This study was conducted following PRISMA guidelines and the Cochrane Handbook for Systematic Reviews of Interventions. A comprehensive search was performed across databases including Cochrane, EMBASE, PubMed, and Web of Science, with a cutoff date of August 2024. Data extraction and organization were carried out using Excel, and Review manager was used to evaluate the quality of the literature and to analyze and process the data. The Stata was used to test publication bias. Results A total of 16 articles were included in the literature, and a total of 537 participants met the inclusion criteria, including 213 participants in HIIT, 183 participants in MICT, 84 participants in alternating HIIT and MICT, and 57 participants in other forms of intervention (self-selected intensity exercise, very-high-intensity interval exercise, repetitive sprint training, and blank control). All study participants were between the ages of 18-70 years old, and the duration of the intervention ranged from 1 to 16 weeks. Enjoyment and affective effects of HIIT and MICT were analyzed using the Physical Activity Enjoyment Scale, Feeling Scale and Felt Arousal Scale. Conclusion Both HIIT and MICT can bring about similar enjoyable and positive affective responses in overweight and obese people, HIIT caused participants to experience higher enjoyment and similar affect responses compared to MICT.
EI 2296-2565
PD NOV 29
PY 2024
VL 12
AR 1487789
DI 10.3389/fpubh.2024.1487789
UT WOS:001376770700001
PM 39678233
ER

PT J
AU Martinez, N
   Kilpatrick, MW
   Salomon, K
   Jung, ME
   Little, JP
AF Martinez, Nic
   Kilpatrick, Marcus W.
   Salomon, Kristen
   Jung, Mary E.
   Little, Jonathan P.
TI Affective and Enjoyment Responses to High-Intensity Interval Training in
   Overweight-to-Obese and Insufficiently Active Adults
SO JOURNAL OF SPORT & EXERCISE PSYCHOLOGY
AB High-intensity interval training (HITT) has many known physiological benefits, but research investigating the psychological aspects of this training is limited. The purpose of the current study is to investigate the affective and enjoyment responses to continuous and high-intensity interval exercise sessions. Twenty overweight-to-obese, insufficiently active adults completed four counterbalanced trials: a 20-min trial of heavy continuous exercise and three 24-min HUT trials that used 30-s, 60-s, and 120-s intervals. Affect declined during all trials (p<.05), but affect at the completion of trials was more positive in the shorter interval trials (p<.05). Enjoyment declined in the 120-s interval and heavy continuous conditions only (p<.05). Postexercise enjoyment was higher in the 60-s trial than in the 120-s trial and heavy continuous condition (p<.05). Findings suggest that pleasure and enjoyment are higher during shorter interval trials than during a longer interval or heavy continuous exercise.
RI Little, Jonathan/T-4076-2019
OI Little, Jonathan/0000-0002-9796-2008
SN 0895-2779
EI 1543-2904
PD APR
PY 2015
VL 37
IS 2
BP 138
EP 149
DI 10.1123/jsep.2014-0212
UT WOS:000355571600003
PM 25996105
ER

PT J
AU Camacho-Cardenosa, A
   Camacho-Cardenosa, M
   Olcina, G
   Timón, R
   Brazo-Sayavera, J
AF Camacho-Cardenosa, Alba
   Camacho-Cardenosa, Marta
   Olcina, Guillermo
   Timon, Rafael
   Brazo-Sayavera, Javier
TI Detraining effect on overweight/obese women after high-intensity
   interval training in hypoxia
SO SCANDINAVIAN JOURNAL OF MEDICINE & SCIENCE IN SPORTS
AB Purpose Promising benefits on fat mass and biochemical components may be reported after applying programs of cyclic hypoxia and HIIT. Aim To investigate the effect of a month of detraining on cardiometabolic risk markers after active hypoxia exposure. Methods Participants included 59 overweight/obese women, who started a 12-week program of 36 sessions, and were randomly divided into four groups: (a) aerobic interval training in hypoxia (AitH; FiO(2) = 17.2%; n = 13), (b) aerobic interval training in normoxia (AitN; n = 15), (c) sprint interval training in hypoxia (SitH; FiO(2) = 17.2%; n = 15), and (d) sprint interval training in normoxia (SitN; n = 18). Body composition, anthropometric, and biochemical parameters were assessed at baseline (A), after 36 training sessions (B) and after 4 weeks of detraining (C). Results Hypoxia conditions showed a significant positive effect on waist circumference (P = 0.01), WHR (P = 0.04), and percentage of trunk fat mass (P < 0.001). The percentage of trunk fat continued to decrease significantly after training cessation in both AitH and SitH groups. Conclusion After 4 weeks of detraining with a previous 12 weeks of high-intensity interval training under cyclic normobaric hypoxia, the percentage of fat mass located in the trunk decreases significantly and this effect was not observed in the normoxia groups.
RI Camacho-Cardenosa, Marta/F-6751-2015; Brazo-Sayavera,
   Javier/G-5601-2011; Olcina, Guillermo/F-7313-2016; Camacho-Cardenosa,
   Alba/I-4405-2014; Camacho-Cardenosa, Marta/I-4404-2014; Timon,
   Rafael/Q-1664-2017
OI Brazo-Sayavera, Javier/0000-0001-6249-5131; Olcina,
   Guillermo/0000-0002-8256-0882; Camacho-Cardenosa,
   Alba/0000-0002-7682-8336; Camacho-Cardenosa, Marta/0000-0002-0921-2670;
   Timon, Rafael/0000-0002-2187-0465
SN 0905-7188
EI 1600-0838
PD APR
PY 2019
VL 29
IS 4
BP 535
EP 543
DI 10.1111/sms.13380
UT WOS:000460975000005
PM 30615248
ER

PT J
AU Batrakoulis, A
   Loules, G
   Georgakouli, K
   Tsimeas, P
   Draganidis, D
   Chatzinikolaou, A
   Papanikolaou, K
   Deli, CK
   Syrou, N
   Comoutos, N
   Theodorakis, Y
   Jamurtas, AZ
   Fatouros, IG
AF Batrakoulis, Alexios
   Loules, Georgios
   Georgakouli, Kalliopi
   Tsimeas, Panagiotis
   Draganidis, Dimitrios
   Chatzinikolaou, Athanasios
   Papanikolaou, Konstantinos
   Deli, Chariklia K.
   Syrou, Niki
   Comoutos, Nikolaos
   Theodorakis, Yiannis
   Jamurtas, Athanasios Z.
   Fatouros, Ioannis G.
TI High-intensity interval neuromuscular training promotes exercise
   behavioral regulation, adherence and weight loss in inactive obese women
SO EUROPEAN JOURNAL OF SPORT SCIENCE
AB It is unclear how high-intensity, interval-type nontraditional exercise training programmes can be feasible and effective options for inactive obese individuals. This randomized controlled trial investigated the hypothesis that a 10-month high-intensity, interval-type neuromuscular training programme (DoIT) with adjunct portable modalities, performed in a small-group setting, induces improvements in psychological well-being, subjective vitality and exercise behavioural regulations in obese women. Associations between adherence, psychological and physiological indicators were also investigated. Forty-nine previously inactive obese females (36.4 +/- 4.4 yrs) were randomly assigned to three groups (control; N = 21, 10-month training; N = 14, or 5-month training plus 5 month-detraining; N = 14). DoIT was a supervised, progressive, and time-efficient (<30 min) programme that used 10-12 functional/neuromotor exercises and prescribed work and rest time intervals (20-40 sec) in a circuit fashion (1-3 rounds) for 10 months. Questionnaires were used to measure psychological distress, subjective vitality, and behavioural regulations in exercise at pre-, mid-, and post-intervention. The 10-month training reduced psychological distress (72%, p = 0.001), external regulation (75%, p = 0.011) and increased vitality (53%, p = 0.001), introjected regulation (63%, p = 0.001), intrinsic regulation (33%, p = 0.004), and identified regulation (88%, p = 0.001). A moderate to strong positive relationship was found between adherence rate and identified regulation scores (r = 0.59, p = 0.001) and between VO(2)peak and identified regulation scores (r = 0.59, p = 0.001). A mild dissociation between exercise intensity and perceived exertion was also observed. Our novel findings suggest that a 10-month implementation of a high-intensity interval neuromuscular training programme promotes positive psychological adaptations provoking exercise behavioural regulation and adherence while inducing weight loss in inactive obese women.
RI Batrakoulis, Alexios/AAE-4820-2022; Syrou, Niki/AAF-9879-2019; Deli,
   Chariklia/ABD-2677-2021; Georgakouli, Kalliopi/AAP-4336-2020;
   Chatzinikolaou, Athanasios/AAL-4463-2021; Papanikolaou,
   Konstantinos/AGA-5407-2022; Jamurtas, Athanasios/Y-4568-2019;
   Theodorakis, Yannis/HMO-5490-2023; Comoutos, Nikos/K-3079-2013;
   Papanikolaou, Konstantinos/Q-1594-2018; Tsimeas,
   Panagiotis/AAE-3466-2020
OI Syrou, Niki/0000-0002-0849-7272; Loules, Georgios/0000-0003-2755-011X;
   Georgakouli, Kalliopi/0000-0001-5545-9271; Batrakoulis,
   Alexios/0000-0003-0844-1284; Comoutos, Nikos/0000-0001-7853-9290;
   Papanikolaou, Konstantinos/0000-0002-5062-9881; Tsimeas,
   Panagiotis/0000-0001-5498-3119
SN 1746-1391
EI 1536-7290
PD JUL 2
PY 2020
VL 20
IS 6
BP 783
EP 792
DI 10.1080/17461391.2019.1663270
EA SEP 2019
UT WOS:000486747600001
PM 31478436
ER

PT J
AU Smith-Ryan, AE
AF Smith-Ryan, Abbie E.
TI Enjoyment of high-intensity interval training in an overweight/obese
   cohort: a short report
SO CLINICAL PHYSIOLOGY AND FUNCTIONAL IMAGING
AB Exercise enjoyment has been shown to be important for adherence. Minimal data exist on enjoyment of intense exercise, especially in clinical populations. The purpose of this study was to evaluate enjoyment levels of overweight and obese subjects undergoing 3weeks of high-intensity interval training. Forty-two generally healthy overweight and obese men and women (body mass index=308 +/- 48kgxm(-2)) volunteered for this study. Exercise enjoyment was quantified using the Exercise Enjoyment Scale before and after each of nine total interval training sessions, over a three-week period. Heart rate and ratings of perceived exertion (RPE) were measured at the end of each interval and training session. There were no significant differences in enjoyment between training groups (P>005). Exercise enjoyment improved significantly over the three-week training phase (P<005). Enjoyment levels were relatively high to begin training: mean +/- SD: 42 +/- 10 out of a 7 point scale. Heart rate and RPE were significantly reduced (P<005) from pre- (day 1) to post-training (day 9). High-intensity interval training may be an enjoyable form of exercise for overweight and obese men and women. Enjoyment levels may continue to increase following initial introduction to this type of training. Due to the small time demand and high enjoyment, interval training may be an effective exercise approach in a sedentary population.
RI smith, abbie/JVP-3804-2024
SN 1475-0961
EI 1475-097X
PD JAN
PY 2017
VL 37
IS 1
BP 89
EP 93
DI 10.1111/cpf.12262
UT WOS:000390688200013
PM 26096021
ER

PT J
AU Timmons, JF
   Beatty, A
   Stout, C
   Ivory, A
   Carroll, C
   Egan, B
AF Timmons, James F.
   Beatty, Andrew
   Stout, Conor
   Ivory, Ailbhe
   Carroll, Ciaran
   Egan, Brendan
TI Increased Lean Body Mass After Bodyweight-Based High Intensity Interval
   Training in Overweight and Obese Men
SO RESEARCH QUARTERLY FOR EXERCISE AND SPORT
AB Purpose: The effects of 8 weeks of bodyweight exercise-based, high-intensity interval training (BWHIIT) on body composition and blood-based markers of metabolic health were investigated in overweight and obese, sedentary young men. Methods: In a parallel group, PRE-POST design, n = 30 men (age, 25.7 +/- 4.3 y; body mass index, 27.7 +/- 2.1 kg m(-2); 26.1 +/- 5.2% body fat) were randomized to BWHIIT (n = 20) or a control group (CON; n = 10). BWHIIT consisted of supervised, group-based training sessions (similar to 30 minutes) performed 3 times weekly. Each session consisted of 6 high-intensity bodyweight-based exercises, with each exercise being performed for 4 minutes in the manner of 8 sets of 20 seconds of exercise, 10 seconds of rest. Prior to commencing training (PRE), and 36 h after the final training session (POST), an overnight fasted blood sample was drawn, and body composition was assessed by dual-energy X-ray absorptiometry. Eighteen participants completed the intervention (CON, n = 9; BWHIIT, n = 9). Results: Lean body mass (LBM) was increased at POST in BWHIIT compared to CON (P = .011, eta(2)(p) = .359), with the mean (95% confidence limits) increase in LBM from PRE to POST within BWHIIT being 1.23 (0.55, 1.92) kg. Body mass and fat mass were unchanged in both groups from PRE to POST. BWHIIT had no effect on serum concentrations of total cholesterol, HDL-C, LDL-C, triglycerides, NEFA, hsCRP, or glucose. Conclusion: Eight weeks of bodyweight exercise-based high intensity interval training by overweight and obese sedentary young men increased LBM by similar to 2%, but fat mass and blood-based markers of metabolic health were unchanged.
RI Egan, Brendan/AAR-7017-2020
OI Egan, Brendan/0000-0001-8327-9016
SN 0270-1367
EI 2168-3824
PD APR 3
PY 2023
VL 94
IS 2
BP 418
EP 426
DI 10.1080/02701367.2021.2002247
EA APR 2022
UT WOS:000777100100001
PM 35363598
ER

PT J
AU Velasco-Orjuela, GP
   Domínguez-Sanchéz, MA
   Hernández, E
   Correa-Bautista, JE
   Triana-Reina, HR
   García-Hermoso, A
   Peña-Ibagon, JC
   Izquierdo, M
   Cadore, EL
   Hackney, AC
   Ramírez-Vélez, R
AF Velasco-Orjuela, Gina P.
   Dominguez-Sanchez, Maria A.
   Hernandez, Enrique
   Correa-Bautista, Jorge E.
   Triana-Reina, Hector R.
   Garcia-Hermoso, Antonio
   Pena-Ibagon, Jhonatan C.
   Izquierdo, Mikel
   Cadore, Eduardo L.
   Hackney, Anthony C.
   Ramirez-Velez, Robinson
TI Acute effects of high-intensity interval, resistance or combined
   exercise protocols on testosterone - cortisol responses in inactive
   overweight individuals
SO PHYSIOLOGY & BEHAVIOR
AB The purpose of this study was to compare the hormonal responses to one session of high-intensity interval training (HIIT, 4 x 4 min intervals at 85-95% maximum heart rate [HRmax], interspersed with 4 min of recovery at 75-85% HRmax), resistance training (RT at 50-70% of one repetition maximum 12-15 repetitions per set with 60s of recovery) or both (HIIT + RT) exercise protocol in a cohort of physical inactivity, overweight adults (age 18-30 years old). Randomized, parallel-group clinical trial among fifty-one men (23.6 +/- 3.5 yr; 83.5 +/- 7.8 kg; 28.0 +/- 1.9 kg/m2), physical inactivity (i.e., < 150 min of moderate-intensity exercise per week for > 6 months), with abdominal obesity (waist circumference >= 90 cm) or body mass index >= 25 and <= 30 kg/m(2) were randomized to the following 4 groups: high-intensity interval training (HIIT, n = 14), resistance training (RT, n = 12), combined high-intensity interval and resistance training (HIIT + RT, n = 13), or non exercising control (CON, n = 12). Cortisol, total-and free-testosterone and total-testosterone/cortisol-ratio (T/C) assessments (all in serum) were determined before (pre) and 1-min post-exercise for each protocol session. Decreases in cortisol levels were -57.08 (95%CI, -75.58 to -38.58; P = 0.001; eta(2) = 0.61) and -37.65 (95%CI, -54.36 to -20.93; P = 0.001;eta(2) = 0.51) in the HUT and control group, respectively. Increases in T/C ratio were 0.022 (95%CI, 0.012 to 0.031; P = 0.001; eta(2) = 0.49) and 0.015 (95%CI, 0.004 to 0.025; P = 0.007; eta(2) = 0.29) in the HIIT and control group, respectively. In per-protocol analyses revealed a significant change in cortisol levels [interaction effect F((7.777)), eta(2) = 0.33] and T/C ratio [interaction effect F((5.298)), eta(2) = 0.25] between groups over time. Additionally, we showed that in both the intention-to-treat (ITT) and per protocol analyses, HIIT + RT did not change serum cortisol, total or free testosterone. The present data indicate a HIIT reduced cortisol and increased total-testosterone/cortisol-ratio levels significantly in physically inactive adults. Further study is required to determine the biological importance of these changes in hormonal responses in overweight men.
RI Correa Bautista, Jorge Enrique/JDD-3131-2023; García-Hermoso,
   Antonio/ADU-2591-2022; Peña, Jhonatan/X-2294-2018; Triana-Reina,
   Héctor/JMP-5055-2023; Ramirez-Velez, Robinson/D-5311-2016;
   Garcia-Hermoso, Antonio/P-1857-2017; Izquierdo, Mikel/A-4894-2010; Lusa
   Cadore, Eduardo/T-3016-2017; Correa-Bautista, Jorge Enrique/N-2741-2015
OI TRIANA-REINA, HECTOR REYNALDO/0000-0002-6334-7082; pena,
   Jhonatan/0000-0002-0580-8151; Ramirez-Velez,
   Robinson/0000-0003-3075-6960; Garcia-Hermoso,
   Antonio/0000-0002-1397-7182; Izquierdo, Mikel/0000-0002-1506-4272;
   Dominguez Sanchez, Maria Andrea/0000-0003-0830-7990; Lusa Cadore,
   Eduardo/0000-0003-4397-9485; Correa-Bautista, Jorge
   Enrique/0000-0002-0646-2316
SN 0031-9384
EI 1873-507X
PD OCT 1
PY 2018
VL 194
BP 401
EP 409
DI 10.1016/j.physbeh.2018.06.034
UT WOS:000442704900051
PM 29940266
ER

PT J
AU Moniz, SC
   Islam, H
   Hazell, TJ
AF Moniz, Sara C.
   Islam, Hashim
   Hazell, Tom J.
TI Mechanistic and methodological perspectives on the impact of intense
   interval training on post-exercise metabolism
SO SCANDINAVIAN JOURNAL OF MEDICINE & SCIENCE IN SPORTS
AB The post-exercise recovery period is associated with an elevated metabolism known as excess post-exercise oxygen consumption (EPOC). The relationship between exercise duration and EPOC magnitude is thought to be linear whereas the relationship between EPOC magnitude and exercise intensity is thought to be exponential. Accordingly, near-maximal and supramaximal protocols such as high-intensity interval training (HIIT) and sprint interval training (SIT) protocols have been hypothesized to produce greater EPOC magnitudes than submaximal moderate-intensity continuous training (MICT). This review updates previous reviews by focusing on the impact of HIIT and SIT on EPOC. Research to date suggests small differences in EPOC post-HIIT compared to MICT in the immediate (<1 hour) recovery period, but greater EPOC values post-HIIT when examined over 24 hours. Conversely, differences in EPOC post-SIT are more pronounced, as SIT tends to produce a larger EPOC vs MICT at all time points. We discuss potential mechanisms that may drive the EPOC response to interval training (eg, glycogen resynthesis, mitochondrial uncoupling, and protein turnover among others) and also consider the role of EPOC as one of the potential contributors to fat loss following HIIT/SIT interventions. Lastly, we highlight a number of methodological shortcomings related to the measurement of EPOC following HIIT and SIT.
OI Hazell, Tom/0000-0002-8135-4518; Islam, Hashim/0000-0002-7145-0522
SN 0905-7188
EI 1600-0838
PD APR
PY 2020
VL 30
IS 4
BP 638
EP 651
DI 10.1111/sms.13610
EA JAN 2020
UT WOS:000505507600001
PM 31830334
ER

PT J
AU Hu, MZ
   Kong, ZW
   Sun, SY
   Zou, LY
   Shi, QD
   Chow, BC
   Nie, JL
AF Hu, Mingzhu
   Kong, Zhaowei
   Sun, Shengyan
   Zou, Liye
   Shi, Qingde
   Chow, Bik Chu
   Nie, Jinlei
TI Interval training causes the same exercise enjoyment as
   moderate-intensity training to improve cardiorespiratory fitness and
   body composition in young Chinese women with elevated BMI
SO JOURNAL OF SPORTS SCIENCES
AB This study examined the effects of 12 weeks of sprint interval training (SIT), high-intensity interval training (HIIT) and moderate-intensity continuous training (MICT) on cardiorespiratory fitness (peak oxygen uptake, VO2peak), body composition and physical activity enjoyment in overweight young women. Sixty-six participants (age 21.2 +/- 1.4 years, body mass index (BMI) 26.0 +/- 3.0 kg.m(-2), body fat percentage 39.0 +/- 2.8%) were randomly assigned to non-exercise control (CON), thrice-weekly SIT (80 x 6 s "all-out" cycling interspersed with 9 s rest), and HIIT (4 min cycling at 90% VO2peak followed with 3 min recovery for similar to 60 min) or MICT (similar to 65 min continuous cycling at 60% VO2peak) with equivalent mechanical work (200/300 KJ). Compared to the CON group, all three training groups had significant and similar improvements in VO2peak (similar to +20%, d = 2.5-3.4), fat mass (similar to -10%, d = 1.3-2.1) and body fat percentage (similar to -5%, d = 1.0-1.1) after a 12-week intervention. Similar high levels of enjoyment were observed among groups for most (similar to 70%) of the training sessions. The findings suggest that the three training regimes are equally enjoyable and could result in similar improvements in cardiorespiratory fitness and body composition in overweight/obese young women, but SIT is a more time-efficient strategy.
RI Sun, Shengyan/AFT-1931-2022; Kong, Zhaowei/O-1095-2013; Nie,
   Jinlei/B-6616-2011
OI Kong, Zhaowei/0000-0002-9999-1312; Hu, Mingzhu/0009-0002-8373-4888;
   Chow, Bik/0000-0002-0282-3743; Nie, Jinlei/0000-0003-2326-3615; Zou,
   Liye/0000-0001-6411-5710
SN 0264-0414
EI 1466-447X
PD AUG 3
PY 2021
VL 39
IS 15
BP 1677
EP 1686
DI 10.1080/02640414.2021.1892946
EA FEB 2021
UT WOS:000622264700001
PM 33634738
ER

PT J
AU Khalafi, M
   Symonds, ME
AF Khalafi, Mousa
   Symonds, Michael E.
TI The impact of high intensity interval training on liver fat content in
   overweight or obese adults: A meta-analysis
SO PHYSIOLOGY & BEHAVIOR
AB Liver fat is a marker of the metabolic derangements associated with obesity for which exercise training is a potential therapy. We therefore performed a systematic meta-analysis to investigate the effect of high intensity interval training (HIIT) on liver fat content in overweight or obese adults with metabolic disorders. PubMed, Scopus, Web of Science and the Cochrane were searched up to October 2020 for HIIT vs. Control (CON) or HIIT vs. moderate intensity interval training (MICT) studies on liver fat content in overweight and obese individuals with metabolic disorders. Standardized mean differences (SMD) and 95% confidence intervals (95% CIs) were calculated. Ten studies involving 333 participants were included in the meta-analysis. Based on studies that directly compared HIIT and CON (6 studies), HIIT was beneficial for promoting a reduction in liver fat [-0.51 (95% CI: -0.85 to -0.17), p = 0.003]. However, there were no significant evidence for an effect of HIIT on liver fat [-0.07 (95% CI: -0.33 to 0.19), p = 0.59], when compared with MICT (7 studies). These results suggest that a HIIT could induce improvements in liver fat of overweight and obese adults with metabolic disorders despite no weight loss.
RI Khalafi, Mousa/ABA-6120-2020
SN 0031-9384
EI 1873-507X
PD JUL 1
PY 2021
VL 236
AR 113416
DI 10.1016/j.physbeh.2021.113416
EA APR 2021
UT WOS:000643686200008
PM 33823178
ER

PT J
AU Nobari, H
   Silva, AF
   Vali, N
   Clemente, FM
AF Nobari, Hadi
   Silva, Ana Filipa
   Vali, Norodin
   Clemente, Filipe Manuel
TI Comparing the physical effects of combining small-sided games with short
   high-intensity interval training or repeated sprint training in youth
   soccer players: A parallel-study design
SO INTERNATIONAL JOURNAL OF SPORTS SCIENCE & COACHING
AB Most of the research combining small-sided games (SSGs) with high-intensity interval training (HIIT) is using the short or long forms of HIIT. However, other types of HIIT as repeated sprint training (RST) could enhance different stimuli. The purpose of the current research was to analyze the within- and between-group variations of physical fitness and body composition of two combined training interventions: (i) SSGs combined with a short high intensity interval training (sHIIT); and (ii) SSGs combined with a RST. This study followed a randomized parallel study design. Twenty-eight youth soccer players (age: 17.3 +/- 0.5) belong to the same team were assigned equally to two intervention groups: SSG + sHIIT versus SSG + RST. Training intervention lasted 4 weeks, with a 2-session/week frequency. The players were tested twice, once before and after the intervention with the following tests: skinfolds (fat mass); Sargent jump test (SJT); standing long jump; sprinting time at 10-, 20-, or 30-m; 5-0-5 for time and deficit; 30-15 intermittent fitness test (30-15IFT) based on the final velocity, and repeated sprint ability (RAST) for peak, minimum, average power, and fatigue index. A mixed analysis of variance was conducted to considering factor x time effect. Between-group analysis revealed no significant differences at baseline and post-intervention period for fat mass, sprinting time at 10-, 20-, and 30-m, change-of-direction (COD) time and deficit, SJT and standing long jump, final velocity at 30-15IFT and RAST peak, average power, and fatigue index (p > 0.05). Within-group analysis revealed that both groups significantly reduced fat mass (p <= 0.001), SJT (p <= 0.001), standing long jump (p <= 0.001), sprint time at 10- and 20-m (p <= 0.001), 30-m (p = 0.002), COD time (p <= 0.001) and deficit (p < 0.05), RAST average (p < 0.05), and final velocity 30-15IFT (p <= 0.001). Only SSG + RST had significant improvements on COD deficit and peak power (p < 0.05). The result of the current research suggests that either SSG + sHIIT or SSG + RST are effective for improving physical fitness in youth soccer players, with a multiple beneficial effect on locomotor profile, speed and COD, jumping performance and repeated sprint ability.
RI Silva, Ana/J-1249-2019; Clemente, Filipe Manuel/G-2625-2012; Nobari,
   Hadi/AAO-9721-2021
OI Silva, Ana Filipa/0000-0002-1772-1272; Clemente, Filipe
   Manuel/0000-0001-9813-2842; Nobari, Hadi/0000-0001-7951-8977
SN 1747-9541
EI 2048-397X
PD AUG
PY 2023
VL 18
IS 4
BP 1142
EP 1154
AR 17479541221101842
DI 10.1177/17479541221101842
EA MAY 2022
UT WOS:000800291400001
ER

PT J
AU Taylor, RW
   Roy, M
   Jospe, MR
   Osborne, HR
   Meredith-Jones, KJ
   Williams, SM
   Brown, RC
AF Taylor, Rachael W.
   Roy, Melyssa
   Jospe, Michelle R.
   Osborne, Hamish R.
   Meredith-Jones, Kim J.
   Williams, Sheila M.
   Brown, Rachel C.
TI Determining how best to support overweight adults to adhere to lifestyle
   change: protocol for the SWIFT study
SO BMC PUBLIC HEALTH
AB Background: Physical activity plays a critical role in health, including for effective weight maintenance, but adherence to guidelines is often poor. Similarly, although debate continues over whether a "best" diet exists for weight control, meta-analyses suggest little difference in outcomes between diets differing markedly in macronutrient composition, particularly over the longer-term. Thus a more important question is how best to encourage adherence to appropriate lifestyle change. While brief support is effective, it has on-going cost implications. While self-monitoring (weight, diet, physical activity) is a cornerstone of effective weight management, little formal evaluation of the role that self-monitoring technology can play in enhancing adherence to change has occurred to date. People who eat in response to hunger have improved weight control, yet how best to train individuals to recognise when true physical hunger occurs and to limit consumption to those times, requires further study.
   Methods/design: SWIFT (Support strategies for Whole-food diets, Intermittent Fasting, and Training) is a two-year randomised controlled trial in 250 overweight (body mass index of 27 or greater) adults that will examine different ways of supporting people to make appropriate changes to diet and exercise habits for long-term weight control. Participants will be randomised to one of five intervention groups: control, brief support (monthly weigh-ins and meeting), app (use of MyFitnessPal with limited support), daily self-weighing (with brief monthly feedback), or hunger training (four-week programme which trains individuals to only eat when physically hungry) for 24 months. Outcome assessments include weight, waist circumference, body composition (dual-energy x-ray absorptiometry), inflammatory markers, blood lipids, adiponectin and ghrelin, blood pressure, diet (3-day diet records), physical activity (accelerometry) and aerobic fitness, and eating behaviour. SWIFT is powered to detect clinically important differences of 4 kg in body weight and 5 cm in waist circumference. Our pragmatic trial also allows participants to choose one of several dietary (Mediterranean, modified Paleo, intermittent fasting) and exercise (current recommendations, high-intensity interval training) approaches before being randomised to a support strategy.
   Discussion: SWIFT will compare four different ways of supporting overweight adults to lose weight while following a diet and exercise plan of their choice, an aspect we believe will enhance adherence and thus success with weight management.
RI Osborne, Hamish/L-7663-2013; Taylor, Rachel/JGE-4247-2023;
   Meredith-Jones, Kim/AAJ-1949-2021; Williams, Sheila/L-4028-2019; Roy,
   Melyssa/AAC-6278-2019
OI Osborne, Hamish/0000-0002-4265-4833; Taylor,
   Rachael/0000-0001-9516-2253; Jospe, Michelle/0000-0003-0393-5517; Brown,
   Rachel/0000-0001-6951-7073
EI 1471-2458
PD SEP 4
PY 2015
VL 15
AR 861
DI 10.1186/s12889-015-2205-4
UT WOS:000360616600006
PM 26341820
ER

PT J
AU Ihalainen, JK
   Hackney, AC
   Taipale, RS
AF Ihalainen, J. K.
   Hackney, A. C.
   Taipale, R. S.
TI Changes in inflammation markers after a 10-week high-intensity combined
   strength and endurance training block in women: The effect of hormonal
   contraceptive use
SO JOURNAL OF SCIENCE AND MEDICINE IN SPORT
AB Objectives: The influence of hormonal contraceptives (HC) on inflammation and body composition after high-intensity combined strength and endurance training was investigated.
   Design: Active healthy women formed two training groups: HC users (HCU, n =9) and those who had never used HC (NHC, n = 9). Training included two strength training sessions and two high-intensity interval training sessions per week for 10 weeks.
   Methods: Before (PRE) and after (POST) the training intervention, high-sensitivity C-reactive protein (hs-CRP), tumor necrosis factor alpha (TNF-alpha), interleukin-6 (IL-6), and interleukin-1beta (IL-1 beta) concentrations were measured. Dual-energy X-ray absorptiometry was used to estimate fat mass (FM), abdominal fat mass (aFM), and lean mass (LM).
   Results: Circulating concentrations of hs-CRP decreased significantly in the NHC from pre to post with -0.46 mgl(-1) (95% CI: -0.78, -0.14, p = 0.009, ES = 0.434), whereas a significant increase was observed in HCU from pre to post with 0.89 mgl(-1) (95% CI: 1.66, 0.12, p = 0.048, ES = 1.988) with a significant between-group difference (p = 0.015). In addition, hs-CRP concentration was significantly higher in HCU than in NHC after training (p = 0.036) at post. Lean mass increased significantly more in NHC than in HCU (p = 0.049).
   Conclusions: High-intensity combined strength and endurance training can modify inflammation and body composition of women. The present study showed that inflammation, in terms of hs-CRP was higher post training in HCU than NHC, which may be associated with smaller gains in lean mass in response to training. (C) 2019 Sports Medicine Australia. Published by Elsevier Ltd. All rights reserved.
RI Mikkonen, Ritva/KCZ-0054-2024
OI Mikkonen (Taipale), Ritva/0000-0002-5668-2202
SN 1440-2440
EI 1878-1861
PD SEP
PY 2019
VL 22
IS 9
BP 1044
EP 1048
DI 10.1016/j.jsams.2019.04.002
UT WOS:000486132700014
PM 31186194
ER

PT J
AU Pearson, RC
   Olenick, AA
   Jenkins, NT
AF Pearson, Regis C.
   Olenick, Alyssa A.
   Jenkins, Nathan T.
TI METABOLIC RESPONSE DURING HIGH-INTENSITY INTERVAL EXERCISE AND RESTING
   VASCULAR AND MITOCHONDRIAL FUNCTION IN CROSSFIT PARTICIPANTS
SO KINESIOLOGY
AB High-intensity functional training (HIFT) can play a major role in preventing cardiometabolic disease. The majority of HIFT interventions incorporate CrossFit (CF) training. We measured aerobic capacity, metabolic response during high-intensity interval exercise (HIIE), resting mitochondrial oxidative capacity, and resting vascular function in adults who participated in CF training (> one year) vs. a sedentary group completing <2 h<middle dot>wk(-1) of structure exercise for > one year (SED). Twenty-one participants were recruited (CF n = 13 vs. SED n = 8). CF participants had a 33.0% greater relative VO2 peak (p<.001) and lower body fat percentage (CF = 18.6 [3.8] vs. SED = 30.3 [8.4]; p<.001). CF participants had higher exercising substrate oxidation when expressed as absolute and body weight relative values (p<.013), but not when expressed relative to lean mass (p>.200). CF participants had greater mitochondrial oxidative capacity (p=.014). There were no differences in large artery function, but CF participants had greater baseline arterial diameter (p=.004) and faster reperfusion following arterial occlusion (p<.05). These data support HIFT programs' effectiveness in improving fitness, weight status, and metabolic, mitochondrial, and vascular function.
RI Pearson, Regis/AAL-2753-2021
OI Pearson, Regis/0000-0003-4704-920X
SN 1331-1441
EI 1848-638X
PD DEC
PY 2023
VL 55
IS 2
BP 228
EP 244
DI 10.26582/k.55.2.7
UT WOS:001217567100008
ER

PT J
AU Herget, S
   Reichardt, S
   Grimm, A
   Petroff, D
   Käpplinger, J
   Haase, M
   Markert, J
   Blüher, S
AF Herget, Sabine
   Reichardt, Sandra
   Grimm, Andrea
   Petroff, David
   Kaepplinger, Jakob
   Haase, Michael
   Markert, Jana
   Blueher, Susann
TI High-Intensity Interval Training for Overweight Adolescents: Program
   Acceptance of a Media Supported Intervention and Changes in Body
   Composition
SO INTERNATIONAL JOURNAL OF ENVIRONMENTAL RESEARCH AND PUBLIC HEALTH
AB High-intensity interval training (HIIT) consists of short intervals of exercise at high intensity intermitted by intervals of lower intensity and is associated with improvement of body composition and metabolic health in adults. Studies in overweight adolescents are scarce. We conducted a randomized controlled trial in overweight adolescents to compare acceptance and attendance of HIIT with or without weekly motivational encouragement through text messages and access to a study website. HIIT was offered for six months (including summer vacation) twice a week (60 min/session). Participation rates were continuously assessed and acceptance was measured. Clinical parameters were assessed at baseline and after six months. Twenty-eight adolescents participated in this study (age 15.5 +/- 1.4; 54% female). The standard deviation score for body mass index over all participants was 2.33 at baseline and decreased by 0.026 (95% CI 0.048 to 0.10) units, p = 0.49. Waist to height ratio was 0.596 at baseline and decreased by 0.013 (95% CI 0.0025 to 0.024), p = 0.023. Participation within the first two months ranged from 65% to 75%, but fell to 15% within the last three months. Attendance in the intervention group was 14% (95% CI 8 to 37), p = 0.18, higher than the control group. Overall program content was rated as "good" by participants, although high drop-out rates were observed. Summer months constitute a serious problem regarding attendance. The use of media support has to be assessed further in appropriately powered trials.
OI Weihrauch-Bluher, Susann/0000-0001-7399-223X; Bluher,
   Susann/0000-0003-3875-4783
EI 1660-4601
PD NOV
PY 2016
VL 13
IS 11
AR 1099
DI 10.3390/ijerph13111099
UT WOS:000389571300058
ER

PT J
AU Cao, M
   Quan, MH
   Zhuang, J
AF Cao, Meng
   Quan, Minghui
   Zhuang, Jie
TI Effect of High-Intensity Interval Training versus Moderate-Intensity
   Continuous Training on Cardiorespiratory Fitness in Children and
   Adolescents: A Meta-Analysis
SO INTERNATIONAL JOURNAL OF ENVIRONMENTAL RESEARCH AND PUBLIC HEALTH
AB Enhancing cardiorespiratory fitness (CRF) can lead to substantial health benefits. Comparisons between high-intensity interval training (HIIT) and moderate-intensity continuous training (MICT) on CRF for children and adolescents are inconsistent and inconclusive. The objective of this study was to perform a meta-analysis to compare the effects between HIIT and MICT on CRF in children and adolescents. We searched MEDLINE, PubMed, Web of Science, and Google Scholar to identify relevant articles. The standardized mean differences (SMD) and 95% confidence intervals (95% CI) were calculated to determine the pooled effect size of HIIT and MICT on CRF. A total of 563 subjects from 17 studies (18 effects) were identified. The pooled effect size was 0.51 (95% CI = 0.33-0.69) comparing HIIT to MICT. Moreover, intervention duration, exercise modality, work and rest ratio, and total bouts did not significantly modify the effect of HIIT on CRF. It is concluded that compared with endurance training, HIIT has greater improvements on cardiorespiratory fitness among children and adolescents.
OI Quan, Minghui/0000-0002-4016-1322; cao, meng/0000-0002-4726-1203
EI 1660-4601
PD MAY 1
PY 2019
VL 16
IS 9
AR 1533
DI 10.3390/ijerph16091533
UT WOS:000469517300058
PM 31052205
ER

PT J
AU Lu, YN
   Wiltshire, HD
   Baker, JS
   Wang, QJ
AF Lu, Yining
   Wiltshire, Huw D.
   Baker, Julien S.
   Wang, Qiaojun
TI The Effects of Running Compared with Functional High-Intensity Interval
   Training on Body Composition and Aerobic Fitness in Female University
   Students
SO INTERNATIONAL JOURNAL OF ENVIRONMENTAL RESEARCH AND PUBLIC HEALTH
AB High-intensity interval running (HIIT-R) and high-intensity functional training (HIFT) are two forms of HIIT exercise that are commonly used. The purpose of this study was to determine the effects of HIFT on aerobic capacity and body composition when compared to HIIT-R in females. Twenty healthy, untrained female university students (age 20.5 & PLUSMN; 0.7 year) were randomly assigned to a 12-week HIIT-R or HIFT intervention. The HIIT-R group involved a 30 s maximal shuttle run with a 30 s recovery period, whereas the HIFT involved multiple functional exercises with a 2:1 work-active recovery ratio. Body composition, VO(2)max, and muscle performance were measured before and post intervention. As a result, HIIT-R and HIIT-F stimulated similar improvements in VO(2)max (17.1% & PLUSMN; 5.6% and 12.7% & PLUSMN; 6.7%, respectively, p > 0.05). Only the HIIT-F group revealed significant improvements in muscle performance (sit-ups, 16.5% & PLUSMN; 3.1%, standing broad jump 5.1% & PLUSMN; 2.2%, p < 0.05). Body fat percentage decreased (17.1% & PLUSMN; 7.4% and 12.6% & PLUSMN; 5.1%, respectively, p < 0.05) in both HIIT-R and HIIT-F with no between-group differences. We concluded that HIFT was equally effective in promoting body composition and aerobic fitness compared to HIIT-R. HIFT resulted in improved muscle performance, whereas the HIIT-R protocol demonstrated no gains.
OI Baker, Julien/0000-0002-9093-7897
EI 1660-4601
PD NOV
PY 2021
VL 18
IS 21
AR 11312
DI 10.3390/ijerph182111312
UT WOS:000726615600001
PM 34769831
ER

PT J
AU Eaton, M
   Granata, C
   Barry, J
   Safdar, A
   Bishop, D
   Little, JP
AF Eaton, Malcolm
   Granata, Cesare
   Barry, Julianne
   Safdar, Adeel
   Bishop, David
   Little, Jonathan P.
TI Impact of a single bout of high-intensity interval exercise and
   short-term interval training on interleukin-6, FNDC5, and METRNL mRNA
   expression in human skeletal muscle
SO JOURNAL OF SPORT AND HEALTH SCIENCE
AB Background: Exercise promotes numerous phenotypic adaptations in skeletal muscle that contribute to improved function and metabolic capacity. An emerging body of evidence suggests that skeletal muscle also releases a myriad of factors during exercise, termed "myokines". The purpose of this study was to examine the effects of high -intensity interval training (HIIT) on the acute regulation of the mRNA expression of several myokines, including the prototypical myokine interleukin-6 (IL-6), and recently identified myokines fibronectin type III domain-containing protein 5 (FNDC5) (irisin) and meteorin-like protein (METRNL).
   Methods: Both before and after a 20-day period of twice-daily high-volume HIIT, 9 healthy males (20.5 +/- 1.5 years performed a standardized bout of high -intensity interval exercise (HIIE; 5 x 4 min at similar to 80% pretraining peak power output) with skeletal muscle biopsy samples (vastus lateralis) obtained at rest, immediately following exercise, and at 3 h recovery.
   Results: Before training, a single bout of HIIE increased IL-6 (p < 0.05) and METRNL (p < 0.05) mRNA expression measured at 3 h recovery when compared to rest. Following 20 days of HIIT, IL-6 and FNDC5 mRNA were increased at 3 h recovery from the standardized HIIE bout when compared to rest (both p < 0.05). Resting METRNL and FNDC5 mRNA expression were higher following training (p < 0.05), and there was an overall increase in FNDC5 mRNA post-training (main effect of training, p < 0.05).
   Conclusion: In human skeletal muscle (1) an acute bout of HIIE can induce upregulation of skeletal muscle IL-6 mRNA both before and after a period of intensified HIIT; (2) Resting and overall FNDC5 mRNA expression is increased by 20 days of HIIT; and (3) METRNL mRNA expression is responsive to both acute HIIE and short-term intense HIIT. Future studies are needed to confirm these findings at the protein and secretion level in humans. (C) 2018 Published by Elsevier B.V. on behalf of Shanghai University of Sport.
RI Little, Jonathan/T-4076-2019; Granata, Cesare/J-9738-2016; Bishop,
   David/X-9826-2019
OI Bishop, David/0000-0002-6956-9188; granata, cesare/0000-0002-3509-6001
SN 2095-2546
EI 2213-2961
PD APR
PY 2018
VL 7
IS 2
BP 191
EP 196
DI 10.1016/j.jshs.2017.01.003
UT WOS:000432488500010
PM 30356443
ER

PT J
AU Lee, KH
   Lee, K
   Choi, YC
AF Lee, Kun Ho
   Lee, Kyujin
   Choi, Yong Chul
TI VERY SHORT-TERM HIGH-INTENSITY INTERVAL TRAINING IN HIGH SCHOOL SOCCER
   PLAYERS
SO JOURNAL OF MENS HEALTH
AB Background and objective
   To analyze the body composition, anaerobic power, and fatigue in high school soccer players resulting from very short-term, high-intensity interval training (HIIT) for 3 weeks during off season.
   Methods
   Forty-four high school soccer players, with a mean age of 17.2 +/- 1.0 years, were included in the study. The sample consisted of a single group, and the tests measured body composition using the impedance method, anaerobic power using a Wingate cycle ergometer, and strength with an isokinetic device. The training was carried out 5 days/week over a 3-week period for a total of 15 sessions. Training included stretching and warming up, sprint anaerobic cycle training, and running HIIT such as sidestep, zigzag run, ladder run, box jump, and plyometrics.
   Results
   Post-training muscle mass (+2.0%, p < 0.001) and fat ratio (-12.7%, p < 0.001) improved significantly compared to pre-training observations. However, bodyweight and body mass index (BMI) did not change significantly. The Wingate test, measuring peak power in three and five sets showed greater improvement compared to the initial test (+10.7% and +19.0% respectively). A significant decrease was observed for fatigue in three and five sets (-8.5% and -12.4% respectively). The isokinetic strength test showed significant differences in flexion(+8.5%, p = 0.002) and extension (+9.4%, p < 0.001) at 60 degrees/s.
   Conclusion
   Short-term HIIT can improve fatigue rate, anaerobic power, and muscle strength of athletes as well as increase their muscle mass.
RI lee, kunho/AAG-6351-2021
SN 1875-6867
EI 1875-6859
PY 2020
VL 16
IS 2
BP E1
EP E8
DI 10.15586/jomh.v16i2.211
UT WOS:000554980000001
ER

PT J
AU Mugele, H
   Freitag, N
   Wilhelmi, J
   Yang, YX
   Cheng, S
   Bloch, W
   Schumann, M
AF Mugele, Hendrik
   Freitag, Nils
   Wilhelmi, Jannik
   Yang, Yanxiang
   Cheng, Sulin
   Bloch, Wilhelm
   Schumann, Moritz
TI High-intensity interval training in the therapy and aftercare of cancer
   patients: a systematic review with meta-analysis
SO JOURNAL OF CANCER SURVIVORSHIP
AB PurposeThis review and meta-analysis aimed to evaluate the effects of high-intensity interval training (HIIT) compared to usual care (UC) or moderate-intensity training (MIE) on physical fitness and health-related outcomes in cancer patients across all stages of therapy and aftercare.MethodsDatabases were systematically searched in accordance with the PRISMA guidelines until October 4th, 2018. Eligibility criteria included adult patients of various cancer types, performing HIIT vs. UC or MIE. Outcomes of interest included physical fitness (cardiorespiratory fitness [VO2peak] and functional capacity) and health-related outcomes (body composition, quality of life, cancer-related fatigue, and blood-borne biomarkers). Mean differences (MD) were calculated and pooled to generate effect sizes for VO2peak.ResultsThe search identified 1453 studies, out of which 12 articles were included. The average duration of interventions was 6.73.0weeks, with 2.80.5 sessions per week. The meta-analysis for VO2peak showed superiority of HIIT compared to UC (MD 3.73; 95% CI 2.07, 5.39; p<0.001) but not MIE (MD 1.36; 95% CI -1.62, 4.35; p=0.370). Similarly, no superior effects of HIIT compared to MIE were found for quality of life or changes in lean mass, while evidence was provided for a larger reduction in fat mass.Conclusion p id=Par4 This systematic review showed that short-term HIIT induces similar positive effects on physical fitness and health-related outcomes as MIE but seems to be superior compared to UC. Thus, HIIT might be a time-efficient intervention for cancer patients across all stages of therapy and aftercare.Implications for Cancer Survivors p id=Par5 High-intensity interval training (HIIT) is superior compared to usucal carein improving physical fitness and health-related outcomes in cancer patients across all stages of therapy and aftercare. Currently, there is no evidence for the benefits of HIIT compared to aerobic training of moderate intensity (MIE) for changes in cardiorespiratory fitness, lean mass and patient-reported outcomes. Reductions in fat mass may be more pronounced in HIIT compared to MIE when training is performed in aftercare.
RI Yang, Yanxiang/AAG-1353-2019; Freitag, Nils/S-8155-2018
OI Freitag, Nils/0000-0002-4415-5421
SN 1932-2259
EI 1932-2267
PD APR
PY 2019
VL 13
IS 2
BP 205
EP 223
DI 10.1007/s11764-019-00743-3
UT WOS:000465606400006
PM 30806875
ER

PT J
AU Burn, NL
   Weston, M
   Atkinson, G
   Weston, KL
AF Burn, Naomi L.
   Weston, Matthew
   Atkinson, Greg
   Weston, Kathryn L.
TI Using Focus Groups and Interviews to Inform the Design of a Workplace
   Exercise Programme An Example From a High-Intensity Interval Training
   Intervention
SO JOURNAL OF OCCUPATIONAL AND ENVIRONMENTAL MEDICINE
AB Objective: Using a formative evaluation of a high-intensity interval training (HIIT) intervention, we illustrate how qualitative data can inform the development of workplace exercise interventions. Method: Eight focus groups and four interviews were conducted with employees (n = 38) and management (n = 4) from six office-based organisations before intervention implementation. Results: Some participants thought workplace-based HIIT would be practical, given the limited time required. Others perceived it may not be acceptable for all individuals, given the exercise intensity. With consideration of identified barriers (workload/family commitments effecting time availability) and facilitators (flexible working conditions) participants' perspectives were incorporated into the intervention protocol. A short-term group-based intervention was preferred, with a choice of exercise modes (based on stair climbing, stepping or boxing). Conclusion: This study provides a framework to incorporate stakeholders' perspectives into the development of workplace exercise interventions.
RI Weston, Kathryn/AAB-3155-2020; Burn, Naomi/AHE-0864-2022; Atkinson,
   Greg/ABA-2278-2021
OI Atkinson, Greg/0000-0002-5459-9042; Burn, Naomi/0000-0001-6189-4210;
   Weston, Kathryn/0000-0001-5918-6389
SN 1076-2752
EI 1536-5948
PD FEB
PY 2021
VL 63
IS 2
BP E63
EP E74
DI 10.1097/JOM.0000000000002092
UT WOS:000663720100004
PM 33234874
ER

PT J
AU Boukabous, I
   Marcotte-Chénard, A
   Amamou, T
   Boulay, P
   Brochu, M
   Tessier, D
   Dionne, IJ
   Riesco, E
AF Boukabous, Ines
   Marcotte-Chenard, Alexis
   Amamou, Taha
   Boulay, Pierre
   Brochu, Martin
   Tessier, Daniel
   Dionne, Isabelle J.
   Riesco, Eleonor
TI Low-Volume High-Intensity Interval Training Versus Moderate- Intensity
   Continuous Training on Body Composition, Cardiometabolic Profile, and
   Physical Capacity in Older Women
SO JOURNAL OF AGING AND PHYSICAL ACTIVITY
AB Objectives: To compare the effect of low-volume high-intensity interval training (HIIT) with moderate-intensity continuous training (MICT) on fat mass, cardiometabolic profile, and physical capacity, and confirm its feasibility in older women. Methods: Inactive older women (60-75 years) were randomly assigned to 8 weeks of either HIIT (75 min/week; n = 9) or MICT (150 min/week; n= 9). Body composition, fasting metabolic profile, cardiovascular risk (Framingham score), and physical capacity (senior fitness test, peak oxygen uptake) were assessed before and after the intervention. Feasibility was evaluated with completion rate (training compliance; dropout rate) and affective response (Feeling Scale; pre- and postexercise). Results: Total cholesterol level, non-high-density lipoprotein cholesterol level, and the Framingham risk score decreased in both groups (ps <= .03). Although peak oxygen uptake remained unchanged, the 6-min walk test distance increased (p < .0001), irrespective of the group. Completion rate and affective responses were not different between groups (ps >= .38). Conclusion: A short-term HIIT program is feasible and provides as much benefits as MICT in older women.
OI Riesco, Eleonor/0000-0002-3664-6757
SN 1063-8652
EI 1543-267X
PD DEC
PY 2019
VL 27
IS 6
BP 879
EP 889
DI 10.1123/japa.2018-0309
UT WOS:000540241300013
PM 31034304
ER

PT J
AU Zhang, HF
   Tong, TK
   Qiu, WF
   Wang, JJ
   Nie, JL
   He, YX
AF Zhang, Haifeng
   Tong, Tom K.
   Qiu, Weifeng
   Wang, Jingjing
   Nie, Jinlei
   He, Yuxiu
TI EFFECT OF HIGH-INTENSITY INTERVAL TRAINING PROTOCOL ON ABDOMINAL FAT
   REDUCTION IN OVERWEIGHT CHINESE WOMEN: A RANDOMIZED CONTROLLED TRIAL
SO KINESIOLOGY
AB The objective of the study was to compare the whole-body and abdominal fat loss resulting from high-intensity interval training (HIIT) with that from moderate-intensity continuous training (MICT) with equivalent oxygen cost in overweight women. Forty-three overweight women with matched anthropometric characteristics were randomly assigned to participate in: (1) HIIT [4 x 4-minute running at 85-95% HRpeak, 10-minute recovery], (2) MICT [33-minute running at 60-70% HRpeak with oxygen cost equivalent to HIIT, and (3) no training [control], for 12 weeks, 4 d.wk(-1). Dietary energy intake and habitual energy expenditure were not altered during the intervention. After the intervention, whole-body fat reduction and serum lipid profile modification were similar in the HIIT and MICT groups. With regard to the abdominal visceral (AVFA) and subcutaneous (ASFA) fat areas revealed by computed tomography scans, a greater reduction in ASFA was found in the HIIT than in the MICT group (p=.038). Moreover, a significant reduction in AVFA was found only in the HIIT group. No variables were changed in the control group. Twelve-week HIIT and MICT programmes with equivalent oxygen cost resulted in similar whole-body fat loss in overweight women. Nonetheless, HIIT appears to be more effective than MICT for controlling abdominal visceral and subcutaneous fat.
RI Zhang, Haifeng/AAA-5854-2021; wang, jian/HRB-9588-2023; Nie,
   Jinlei/B-6616-2011
OI Nie, Jinlei/0000-0003-2326-3615; Tong, Tom K./0000-0002-6638-716X
SN 1331-1441
PD JUN
PY 2015
VL 47
IS 1
BP 57
EP 66
UT WOS:000358895400008
ER

PT J
AU Wang, Y
   Jia, NX
   Zhou, YA
   Fu, LL
   Fan, LX
   Li, B
AF Wang, Yu
   Jia, Ningxin
   Zhou, Yanan
   Fu, Linlin
   Fan, Lixia
   Li, Bin
TI A comparison of the effects of remote coaching HIIT training and
   combined exercise training on the physical and mental health of
   university students
SO FRONTIERS IN PSYCHOLOGY
AB AimTo compare the differences in the effects of based on remote coached high intensity interval training and combined exercise training on the physical and mental health of university students. MethodSixty university students were recruited from Shandong Normal University and randomly divided into HIIT group (n = 30) and AR group (n = 30), with the HIIT group using high-intensity interval training intervention and the AR group using combined exercise (aerobic combined with resistance) training intervention for 8 weeks. Mental health indicators, fitness indicators and body composition indicators were measured at the beginning and end of the intervention. ResultsAfter 8 weeks, among the mental health indicators, the results of the Symptom Self-Rating Scale (SCL-90) test showed a significant improvement in the HIIT group in terms of total score, somatization, obsessive-compulsive, interpersonal sensitivity, depression, hostility, and psychoticism (p < 0.05); the AR group showed significant improvements in psychoticism (P < 0.05). There were no significant differences between the two groups. The results of the Pittsburgh Sleep Quality Index scale (PSQI) showed a significant difference in sleep efficiency in the HIIT group with an inverse improvement in scores; the AR group showed no significant improvement in each test item. The results of the between-group covariance showed significant differences in sleep efficiency and hypnotic drugs in the HIIT group (p < 0.05). Among the fitness indicators, the HIIT group showed significant improvements in maximum oxygen uptake, grip strength and flexibility (P < 0.05); the AR group showed significant improvements in back muscle strength and flexibility (P < 0.05). The results of the between-group covariance showed significant improvements in maximum oxygen uptake in the HIIT group (P < 0.01). Regarding body composition indicators, there was a significant improvement in Body weight, BMI, Body fat percentage and Waist-to-hip ratio in both the HIIT and AR groups (P < 0.01). There were no significant differences between the two groups. ConclusionHIIT and combined exercise training based on remote coaching had some improvement on fitness level and body composition of university students, HIIT was more advantageous in improving aerobic endurance, and HIIT based on remote coaching may have better effect than combined exercise in mental health.
SN 1664-1078
PD MAY 12
PY 2023
VL 14
AR 1182332
DI 10.3389/fpsyg.2023.1182332
UT WOS:000993436400001
PM 37251041
ER

PT J
AU Sun, SY
   Kong, ZW
   Shi, QD
   Zhang, HF
   Lei, OK
   Nie, JL
AF Sun, Shengyan
   Kong, Zhaowei
   Shi, Qingde
   Zhang, Haifeng
   Lei, On-Kei
   Nie, Jinlei
TI Carbohydrate Restriction with or without Exercise Training Improves
   Blood Pressure and Insulin Sensitivity in Overweight Women
SO HEALTHCARE
AB Objective: The purpose of this study was to evaluate the effects of a 4-week low-carbohydrate diet (LC) with or without exercise training on cardiometabolic health-related profiles in overweight/obese women. Methods: Fifty overweight/obese Chinese women (age: 22.2 +/- 3.3 years, body mass index (BMI): 25.1 +/- 3.1 kg center dot m(-2)) were randomized to either a LC control group (LC-CON, n = 16), a LC and high-intensity interval training group (LC-HIIT, n = 17), or a LC and moderate-intensity continuous training group (LC-MICT, n = 17). All groups consumed LC for 4 weeks, while the LC-HIIT and LC-MICT groups followed an additional five sessions of HIIT (10 x 6 s cycling sprints and 9 s rest intervals, 2.5 min in total) or MICT (cycling continuously at 50-60% of peak oxygen uptake (VO2peak) for 30 min) weekly. Blood pressure, fasting glucose, insulin sensitivity, and several metabolic or appetite regulating hormones were measured before and after intervention. Results: Significant reductions in body weight (- similar to 2.5 kg, p < 0.001, eta(2) = 0.772) and BMI (- similar to 1 unit, p < 0.001, eta(2) = 0.782) were found in all groups. Systolic blood pressure was reduced by 5-6 mmHg (p < 0.001, eta(2) = 0.370); fasting insulin, leptin, and ghrelin levels were also significantly decreased (p < 0.05), while insulin sensitivity was improved. However, there were no significant changes in fasting glucose, glucagon, and gastric inhibitory peptide levels. Furthermore, no group differences were found among the three groups, suggesting that extra training (i.e., LC-HIIT and LC-MICT) failed to trigger additional effects on these cardiometabolic profiles. Conclusions: The short-term carbohydrate restriction diet caused significant weight loss and improved blood pressure and insulin sensitivity in the overweight/obese women, although the combination with exercise training had no additional benefits on the examined cardiometabolic profiles. Moreover, the long-term safety and effectiveness of LC needs further study.
RI Zhang, Haifeng/AAA-5854-2021; Sun, Shengyan/AFT-1931-2022; Nie,
   Jinlei/B-6616-2011; Kong, Zhaowei/O-1095-2013
OI Nie, Jinlei/0000-0003-2326-3615; Kong, Zhaowei/0000-0002-9999-1312;
   Zhang, Haifeng/0000-0002-9930-9993; Sun, Shengyan/0000-0003-0806-3121;
   Lei, On Kei (Ivy)/0000-0001-9050-500X
EI 2227-9032
PD JUN
PY 2021
VL 9
IS 6
AR 637
DI 10.3390/healthcare9060637
UT WOS:000666907100001
PM 34072093
ER

PT J
AU Soltani, N
   Esmaeil, N
   Marandi, SM
   Hovsepian, V
   Momen, T
   Shahsanai, A
   Kelishadi, R
AF Soltani, Nakisa
   Esmaeil, Nafiseh
   Marandi, Sayed Mohammad
   Hovsepian, Volga
   Momen, Tooba
   Shahsanai, Armindokht
   Kelishadi, Roya
TI Assessment of the Effect of Short-Term Combined High-Intensity Interval
   Training on TLR4, NF-κB and IRF3 Expression in Young Overweight and
   Obese Girls
SO PUBLIC HEALTH GENOMICS
AB Obesity is commonly associated with immunometabolic dysfunctions. Activation of inflammatory macrophages through TLR4 (toll-like receptor 4) and the anti-inflammatory impact of exercise have been and are the new concerns among researchers. A new short-term combined high-intensity interval training was proposed in young sedentary overweight/obese females. All participants were allocated to one of two groups: the exercise group (EG) and the control group (CG), where the EG participated in a 2-week combined training and the CG continued its routine lifestyle. Gene expression levels of TLR4, NF-kappa B(nuclear factor kappa B), and IRF3 (interferon regulatory factor 3) were assessed by real-time PCR. Physiological, anthropometric, and biomedical metabolic factors were assessed. The between-group comparisons indicated a tendency to a decrease in NF-kappa B gene expression in the EG. The IRF3 levels were not significantly changed compared to CG and the levels before training. Fasting glucose levels and beta -cell function revealed a significant improvement in EG. These findings indicated that this protocol decreased meta-inflammation levels and improved insulin resistance independent of body composition changes. Consequently, combined training may be recommended as a therapeutic approach in metabolic diseases.
RI Hovsepian, Volga/IAP-8568-2023; Esmaeil, Nafiseh/AAA-3012-2020; Soltani,
   Nakisa/HMO-9861-2023
OI Soltani, Nakisa/0000-0002-1713-5898; Hovsepian,
   Volga/0000-0002-1115-0501; Esmaeil, Nafiseh/0000-0001-7237-1984
SN 1662-4246
EI 1662-8063
PD JUN
PY 2020
VL 23
IS 1-2
BP 26
EP 36
DI 10.1159/000506057
UT WOS:000614488200004
PM 32101857
ER

PT J
AU Ram, A
   Marcos, L
   Morey, R
   Clark, T
   Hakansson, S
   Ristov, M
   Franklin, A
   McCarthy, C
   De Carli, L
   Jones, MD
   Ward, RE
   Keech, A
AF Ram, Adrian
   Marcos, Lauren
   Morey, Robert
   Clark, Tomasin
   Hakansson, Stefan
   Ristov, Michael
   Franklin, Aysha
   McCarthy, Chris
   De Carli, Leal
   Jones, Matthew D.
   Ward, Rachel E.
   Keech, Andrew
TI Exercise for affect and enjoyment in overweight or obese males: a
   comparison of high-intensity interval training and moderate-intensity
   continuous training
SO PSYCHOLOGY HEALTH & MEDICINE
AB High-intensity interval training (HIIT) is effective for generating positive cardiovascular health and fitness benefits. This study compared HIIT and moderate-intensity continuous training (MICT) for affective state and enjoyment in sedentary males with overweight or obesity.
   Twenty-eight participants performed stationary cycling for 6 weeks x 3 sessions/week. Participants were randomly allocated to HIIT (N=16) (10 x 1-minute intervals at similar to 90% peak heart rate) or MICT (N=12) (30 minutes at 65-75% peak heart rate). Affective state changes were assessed after 6-weeks training. Enjoyment and acute change in affect were assessed after individual training sessions.
   HIIT participants reported improved positive affect following 6 weeks training (Delta 3.6 +/- 4.6, p = 0.007, effect size d = 0.70), without corresponding improvement in negative affect (p = 0.48, d = -0.19). MICT did not induce any improvement in positive affect (p = 0.56, d = 0.16) or negative affect (p = 0.23, d = -0.41). Enjoyment ratings were comparable for both exercise formats (HIIT: 4.4 +/- 0.4 on a 7-point scale; MICT: 4.3 +/- 0.3; p = 0.70, d = 0.15).
   Six weeks of HIIT induced improvement in positive affect in sedentary participants with overweight or obesity. Enjoyment of training was only slightly above neutral levels for both training formats.
   What's already known about this topic?
   Exercise training can improve general affect however the optimal exercise characteristics for improving affect are unclear.
   Studies assessing the relative enjoyment of HIIT in comparison to MICT have largely been equivocal to date.
   What does this study add?
   HIIT can improve affective state in males with overweight or obesity.
   Six weeks of stationary cycling HIIT were rated as only mildly enjoyable, comparable to ratings for MICT.
RI Jones, Matthew/AAC-1097-2021
OI Jones, Matthew/0000-0002-5534-755X; Ward, Rachel
   Evelyn/0000-0001-5643-5650
SN 1354-8506
EI 1465-3966
PD MAY 28
PY 2022
VL 27
IS 5
BP 1154
EP 1167
DI 10.1080/13548506.2021.1903055
EA MAR 2021
UT WOS:000630379300001
PM 33733958
ER

PT J
AU Cao, M
   Tang, YC
   Li, S
   Zou, Y
AF Cao, Meng
   Tang, Yucheng
   Li, Shu
   Zou, Yu
TI Effects of High-Intensity Interval Training and Moderate-Intensity
   Continuous Training on Cardiometabolic Risk Factors in Overweight and
   Obesity Children and Adolescents: A Meta-Analysis of Randomized
   Controlled Trials
SO INTERNATIONAL JOURNAL OF ENVIRONMENTAL RESEARCH AND PUBLIC HEALTH
AB Background: The purpose of this review was to compare the effectiveness of high-intensity interval training (HIIT) and moderate-intensity continuous training (MICT) on cardiometabolic risk factors of obese children and adolescents. Methods: Relevant studies published in PubMed, MEDLINE and Web of Science databases were searched. Only randomized controlled trials (RCTs) that examined the effect of HIIT and MICT on children and adolescents with obesity were included. Meta-analyses were conducted to determine the effect of HIIT on cardiometabolic risk factors using STATA software and potential moderators were explored (i.e., study duration, training modalities, work/rest ratio and work duration time). Results: Twelve RCTs involving 325 participants were included in the meta-analysis. HIIT showed more positive effects on maximal oxygen uptake (VO2max; SMD = 0.87, 95% CI: 0.39 to 1.35, p = 0.000) and systolic blood pressure (SBP; SMD = -0.64, 95% CI: -1.05 to -0.22, p = 0.003) than MICT. However, when compared with MICT, HIIT caused no significant differences in body weight, body mass index, body fat percentage, diastolic blood pressure and glycolipid metabolism markers. Furthermore, subgroup analysis showed that the effects of HIIT on VO2max and SBP were significantly different regarding protocol factors, such as modality, duration, training time, training settings, work/rest ratio and work duration. Conclusions: HIIT has a positive role in promoting cardiometabolic risk factors in obese children and adolescents. Moreover, when compared with MICT, HIIT had a more significant effect on improving cardiorespiratory fitness and systolic blood pressure. The factors of HIIT protocol had an important influence on the intervention effects of childhood obesity.
RI Tang, Yucheng/AAB-3743-2020
OI cao, meng/0000-0002-4726-1203
EI 1660-4601
PD NOV
PY 2021
VL 18
IS 22
AR 11905
DI 10.3390/ijerph182211905
UT WOS:000724747800001
PM 34831659
ER

PT J
AU Clark, A
   De la Rosa, AB
   DeRevere, JL
   Astorino, TA
AF Clark, Amy
   De la Rosa, Annie B.
   DeRevere, Jamie L.
   Astorino, Todd A.
TI Effects of various interval training regimes on changes in maximal
   oxygen uptake, body composition, and muscular strength in sedentary
   women with obesity
SO EUROPEAN JOURNAL OF APPLIED PHYSIOLOGY
AB PurposeWe determined the effects of two high-intensity interval training (HIIT) regimens [the traditional (TRAD) and periodized (PER)] on changes in maximal oxygen uptake (VO(2)max), body composition, and muscular strength in sedentary, obese women.MethodsSeventeen women (age and BMI=37.510.5year and 39.14.3kg/m(2)) were randomized into a 6week regime of TRAD or PER which consisted of three sessions per week, two in the laboratory, and one on their own. Pre- and post-training, VO(2)max, body composition, and muscular strength of the knee extensors (KE) and flexors (KF) were assessed via ramp cycling to exhaustion, air displacement plethysmography, and isokinetic dynamometry, respectively.ResultsVO(2)max was increased by 4-5% in response to training (p=0.045) with no group-by-time interaction (p=0.79). Body mass, fat mass, and waist-to-hip ratio were unaltered (p>0.05) in response to training, yet there was a significant change in percent body fat (p=0.03), percent fat-free mass (p=0.03), and absolute fat-free mass (p=0.03) in TRAD but not PER. No change occurred in KE (p=0.36) or KF torque (p=0.75) in response to training and there was no group-by-time interaction (p>0.05).ConclusionsLow-volume HIIT improved VO(2)max and body composition but did not modify muscular strength, which suggests that obese women desiring to increase strength should initiate more intense HIIT or partake in formal resistance training.
SN 1439-6319
EI 1439-6327
PD APR
PY 2019
VL 119
IS 4
BP 879
EP 888
DI 10.1007/s00421-019-04077-x
UT WOS:000461560200006
PM 30643959
ER

PT J
AU Poon, ETC
   Little, JP
   Sit, CHP
   Wong, SHS
AF Poon, Eric Tsz-Chun
   Little, Jonathan Peter
   Sit, Cindy Hui-Ping
   Wong, Stephen Heung-Sang
TI The effect of low-volume high-intensity interval training on
   cardiometabolic health and psychological responses in overweight/obese
   middle-aged men
SO JOURNAL OF SPORTS SCIENCES
AB High-intensity interval training (HIIT) has been proposed as a time-efficient exercise protocol to improve metabolic health, but direct comparisons with higher-volume moderate-intensity continuous training (MICT) under unsupervised settings are limited. This study compared low-volume HIIT and higher-volume MICT interventions on cardiometabolic and psychological responses in overweight/obese middle-aged men. Twenty-four participants (age: 48.1 +/- 5.2yr; BMI: 25.8 +/- 2.3kg center dot m(-2)) were randomly assigned to undertake either HIIT (10 X 1-min bouts of running at 80-90% HRmax separated by 1-min active recovery) or MICT (50-min continuous jogging/brisk walking at 65-70% HRmax) for 3 sessions/week for 8 weeks (2-week supervised + 6-week unsupervised training). Both groups showed similar cardiovascular fitness (VO2max) improvement (HIIT: 32.5 +/- 5.6 to 36.0 +/- 6.2; MICT: 34.3 +/- 6.0 to 38.2 +/- 5.1mL kg(-1) min(-1), p < 0.05) and %fat loss (HIIT: 24.5 +/- 3.4 to 23.2 +/- 3.5%; MICT: 23.0 +/- 4.3 to 21.5 +/- 4.1%, p< 0.05) over the 8-week intervention. Compared to baseline, MICT significantly decreased weight and waist circumference. No significant group differences were observed for blood pressure and cardiometabolic blood markers such as lipid profiles, fasting glucose and glycated haemoglobin. Both groups showed similar enjoyment levels and high unsupervised adherence rates (>90%). Our findings suggest that low-volume HIIT can elicit a similar improvement of cardiovascular fitness as traditional higher-volume MICT in overweight/obese middle-aged men.
RI Sit, Cindy/AAY-1056-2020; Little, Jonathan/T-4076-2019; Sit,
   Cindy/P-6770-2018
OI Poon, Eric Tsz-chun/0000-0002-0842-1323; Sit, Cindy/0000-0001-9992-7866;
   Wong, Stephen H./0000-0002-6821-4545; Little,
   Jonathan/0000-0002-9796-2008
SN 0264-0414
EI 1466-447X
PD SEP 1
PY 2020
VL 38
IS 17
BP 1997
EP 2004
DI 10.1080/02640414.2020.1766178
EA JUN 2020
UT WOS:000542836600001
PM 32497454
ER

PT J
AU Astorino, TA
   Clark, A
   De La Rosa, A
   De Revere, JL
AF Astorino, Todd A.
   Clark, Amy
   De La Rosa, Annie
   De Revere, Jamie L.
TI Enjoyment and affective responses to two regimes of high intensity
   interval training in inactive women with obesity
SO EUROPEAN JOURNAL OF SPORT SCIENCE
AB This study examined changes in enjoyment, affective valence, and rating of perceived exertion (RPE) in obese women performing two regimes of high intensity interval training (HIIT) differing in structure and volume. Nineteen obese and inactive women (age and body mass index = 37.5 +/- 10.5 yr and 39.0 +/- 4.3 kg/m(2)) were randomized to 6 wk of traditional (TRAD, n = 10) or periodized interval training (PER, n = 9) which was performed on a cycle ergometer during which structure changed weekly. Two supervised sessions per week were performed in a lab, and one session per week was performed unsupervised. During every lab-based session, perceptual responses including enjoyment, affective valence, and RPE were acquired. Data showed a groupXtraining interaction for enjoyment (p = 0.02) which was lower by 10-25 units during PER versus TRAD. In addition, there was a groupXtimeXtraining interaction for RPE (p = 0.01). RPE did not change in response to TRAD yet varied during PER, with lower RPE values exhibited during brief supramaximal bouts (6.3 +/- 0.9) compared to longer intervals (7.3 +/- 1.2). Both regimes showed reductions in affective valence during training, with the lowest values equal to 1.5 +/- 1.6 in TRAD and -0.2 +/- 1.6 in PER. Compared to TRAD, more aversive responses were shown in PER throughout training by 0.4-2.0 units. Data show lower enjoyment and more aversive responses to higher-volume bouts of interval training, which suggests that shorter bouts may be perceived more favourably by obese women.
RI De la Rosa, Adrián/Y-1382-2019
SN 1746-1391
EI 1536-7290
PD NOV 26
PY 2019
VL 19
IS 10
BP 1377
EP 1385
DI 10.1080/17461391.2019.1619840
EA MAY 2019
UT WOS:000470589100001
PM 31092118
ER

PT J
AU Mang, ZA
   Beam, JR
AF Mang, Zachary A.
   Beam, Jason R.
TI Utilizing multimodal high-intensity interval training for a firefighter
   training academy during the COVID-19 pandemic
SO WORK-A JOURNAL OF PREVENTION ASSESSMENT & REHABILITATION
AB BACKGROUND: Firefighters typically undergo a 16-24-week training academy during which they perform a variety of traditional exercise programs such as cardiovascular, resistance, and concurrent training. Because of limited facility access, some fire departments seek alternative exercise programs, such as multimodal high-intensity interval training (MM-HIIT), which essentially combines resistance and interval training. OBJECTIVE: The primary purpose of this study was to assess the effect of MM-HIIT on body composition and physical fitness in firefighter recruits who completed a training academy during the coronavirus (COVID-19) pandemic. A secondary purpose was to compare the effects of MM-HIIT to previous training academies that implemented traditional exercise programs. METHODS: Healthy and recreationally-trained recruits (n = 12) participated in 2-3 days/week of MM-HIIT for 12 weeks and had several components of body composition and physical fitness measured before and after the program. Because of COVID-19-related gym closures, all MM-HIIT sessions were performed outdoors at a fire station with minimal equipment. These data were retroactively compared to a control group (CG) that previously completed training academies with traditional exercise programs. RESULTS: Subjects in the MM-HIIT group significantly improved several components of body composition and fitness, including fat mass, fat-free mass, body fat percentage, aerobic capacity, and muscular endurance. Moreover, there were no significant differences for any dependent variable when MM-HIIT was compared to the CG. CONCLUSION: These results suggest that MM-HIIT may serve as an effective substitute for traditional concurrent training paradigms that are typically used for firefighter academies.
SN 1051-9815
EI 1875-9270
PY 2023
VL 75
IS 4
BP 1153
EP 1163
DI 10.3233/WOR-220612
UT WOS:001054074600006
PM 36872838
ER

PT J
AU Di Blasio, A
   Izzicupo, P
   D'Angelo, E
   Melanzi, S
   Bucci, I
   Gallina, S
   Di Baldassarre, A
   Napolitano, G
AF Di Blasio, Andrea
   Izzicupo, Pascal
   D'Angelo, Emanuele
   Melanzi, Sandra
   Bucci, Ines
   Gallina, Sabina
   Di Baldassarre, Angela
   Napolitano, Giorgio
TI Effects of Patterns of Walking Training on Metabolic Health of Untrained
   Postmenopausal Women
SO JOURNAL OF AGING AND PHYSICAL ACTIVITY
AB Purpose: High-intensity aerobic interval training (AIT) has been reported to be more effective than continuous aerobic training (CoAT) to improve metabolic health. The aim of our study was to investigate whether moderate-intensity AIT is more effective than CoAT on metabolic health when applied to a walking training program. Design/Methods: Thirty-two postmenopausal women (55.37 +/- 3.46 years) were investigated for body composition, plasma glucose, insulin, lipids, adiponectin, HOMA-IR, HOMA-AD, aerobic fitness, dietary habits, and spontaneous physical activity, and randomly assigned to one of two different walking training programs: CoAT or AIT. Results: CoAT and AIT elicited the same physiological benefits, including: reduction of plasma glucose, insulin, HOMA-IR and HOMA-AD, and increase of plasma HDL-C, adiponectin, and aerobic fitness. Conclusions: An AIT scheme as part of an outdoor walking training program elicits the same physiological adaptations as a CoAT scheme, probably because walking does not promote exercise intensities that elicit greater effects.
RI Di Blasio, Andrea/AFY-2050-2022; D'Angelo, Emanuele/HOH-8831-2023; Di
   Baldassarre, Angela/D-5402-2014; IZZICUPO, PASCAL/K-9699-2018; Bucci,
   Ines/AHD-9644-2022
OI Di Baldassarre, Angela/0000-0002-4473-4909; D'Angelo,
   Emanuele/0000-0002-1572-7152; IZZICUPO, PASCAL/0000-0001-6944-8995; DI
   BLASIO, Andrea/0000-0002-4084-3147; Bucci, Ines/0000-0002-6806-7127
SN 1063-8652
EI 1543-267X
PD OCT
PY 2014
VL 22
IS 4
BP 482
EP 489
DI 10.1123/JAPA.2013-0043
UT WOS:000344445000004
PM 24084003
ER

PT J
AU Santos, A
   Stork, MJ
   Locke, SR
   Jung, ME
AF Santos, Alexandre
   Stork, Matthew J.
   Locke, Sean R.
   Jung, Mary E.
TI Psychological responses to HIIT and MICT over a 2-week progressive
   randomized trial among individuals at risk of type 2 diabetes
SO JOURNAL OF SPORTS SCIENCES
AB The purpose of this secondary analysis study was to examine the affective and social cognitive responses to low-volume high-intensity interval training (HIIT) and moderate-intensity continuous training (MICT) over a progressive two-week supervised intervention for individuals at risk of type 2 diabetes. Ninety-nine adults that were low-active and overweight were randomized into one of two exercise conditions and had affective and social cognitive measures assessed before, during, and after intervention. Increases over time in post-exercise enjoyment, attitudes towards exercise, and intentions to exercise were noted for both HIIT and MICT conditions (ps <.05). The patterns of change in acute affective responses over the two-week intervention were consistent for both conditions, with participants in MICT reporting more positive in-task affect and affective attitudes throughout (ps <.001). Positive correlational relationships between affective and social cognitive responses were revealed throughout the intervention (ps <.05), highlighting the relationship between reflexive responses and reflective cognitions. Research is warranted to determine whether findings are a consequence of familiarization with exercise, whether such findings are translatable to real-world environments and non-progressive exercise protocols, and whether these reflexive responses and reflective cognitions are predictive of future exercise behaviour for individuals at risk of type 2 diabetes.
RI Santos, Alexandre/HTT-4557-2023
OI Jung, Mary/0000-0002-2360-0952; Locke, Sean/0000-0002-3859-3257; Santos,
   Alexandre/0000-0001-5445-5332; Stork, Matthew/0000-0002-9600-9119
SN 0264-0414
EI 1466-447X
PD JAN 17
PY 2021
VL 39
IS 2
BP 170
EP 182
DI 10.1080/02640414.2020.1809975
EA SEP 2020
UT WOS:000566622900001
PM 32881648
ER

PT J
AU Astorino, TA
   Clausen, R
   Marroquin, J
   Arthur, B
   Stiles, K
AF Astorino, Todd A.
   Clausen, Rasmus
   Marroquin, Joel
   Arthur, Baliegh
   Stiles, Kevin
TI Similar perceptual responses to reduced exertion high intensity interval
   training (REHIT) in adults differing in cardiorespiratory fitness
SO PHYSIOLOGY & BEHAVIOR
AB Reduced exertion high intensity interval training (REHIT) is an extremely low-volume approach of sprint interval exercise (SIE) that increases maximal oxygen uptake (VO(2)max) and reduces body fat. However, there are concerns regarding implementation of SIE including REHIT in untrained populations due to generation of supramaximal power outputs and potential feelings of displeasure. This study examined perceptual responses to a single REHIT session in adults with above (n = 43, VO(2)max = 41 +/- 6 mL/kg/min) and below average VO(2)max (n = 42, VO(2)max = 33 +/- 5 mL/kg/min). Initially, incremental exercise was completed to determine VO(2)max. Subsequently, participants completed REHIT consisting of two 20 s "all-out" sprints at resistance equal to 5 % body mass. Rating of perceived exertion (RPE), affective valence, and physical activity enjoyment (PACES) were determined. Tolerance and preference to exercise intensity were also measured to examine if they moderated the responses. Compared to participants with below average VO(2)max, those with above average VO(2)max revealed similar change in affective valence (p = 0.86), RPE (p = 0.41), and enjoyment (p = 0.64) despite attaining significantly higher peak and mean power output in response to REHIT. The lowest value of affective valence ranged from 1.0-1.5, representing "fairly good." Overall, one session of REHIT elicits positive affective valence and similar pleasure:displeasure and enjoyment responses in individuals having diverse cardiorespiratory fitness, although we recommend that REHIT should be individualized for each client as greater frequency of aversive responses was shown in our participants with low fitness.
SN 0031-9384
PD JAN 1
PY 2020
VL 213
AR 112687
DI 10.1016/j.physbeh.2019.112687
UT WOS:000526852700004
PM 31622613
ER

PT J
AU Chang, YH
   Shun, SC
   Chen, MH
   Chang, YF
AF Chang, Yu-Hsuan
   Shun, Shiow-Ching
   Chen, Min-Hsin
   Chang, Yin-Fan
TI Feasibility of Different Exercise Modalities for Community-Dwelling
   Residents With Physical Inactivity: A Randomized Controlled Trial
SO JOURNAL OF NURSING RESEARCH
AB Background: Exercise interventions can promote health, but they can be difficult to implement. Moreover, no consensus has been reached regarding which exercise modality promotes the most significant improvement in metabolic health.
   Purpose: This feasibility study was conducted to (a) determine the implementation efficacy of supervised and home-based exercise interventions by investigating their respective rates of intervention adherence, adherence to targeted intensity, attrition, and adverse events and (b) explore the preliminary efficacy of 12-week exercise programs among aerobic exercise, aerobic exercise combined with resistance exercise, and high-intensity interval training on body composition, anthropometric parameters, and lipid profiles for community-dwelling residents with physical inactivity.
   Methods: This randomized controlled trial was conducted from April to October 2020. Seventy-two sedentary participants aged 40-70 years were enrolled and randomized into one of four groups: 12-week aerobic exercise, aerobic exercise combined with resistance exercise, high-intensity interval training, and control. The three exercise groups performed at least moderate-intensity supervised exercise twice a week and home-based exercise once a week, whereas the control group maintained their usual daily activities. The target variables, including body composition, anthropometric parameters, and lipid profiles, were measured before and after the 12-week intervention.
   Results: The intervention adherence rates were 74.01%-87.54% for the supervised exercise group, 64.98%-83.90% for the home-based exercise group, and 82.65%-92.65% for the target exercise intensity group. The attrition rate ranged from 12.50% to 17.65%, and no adverse events were reported in any of the exercise groups. Preliminary efficacy data show the reductions in body weight (95% CI [0.01, 1.20], p = .048) and low-density lipoprotein (95% CI [2.76, 30.32], p = .02) were greater in the exercise groups than the control group, although the intergroup differences were not significant.
   Conclusions/Implications for Practice: Body weight and low density lipoprotein may be efficiently reduced in a 12-week period using any of the three exercise modalities with at least 82.65% adherence to moderate-intensity exercise and 70.84% adherence to exercising 3 times a week.
OI SHUN, SHIOW-CHING/0000-0002-9883-4446; Chang,
   Yu-Hsuan/0000-0001-6526-4881
SN 1682-3141
EI 1948-965X
PD DEC
PY 2023
VL 31
IS 6
DI 10.1097/jnr.0000000000000578
UT WOS:001177656600004
PM 37883059
ER

PT J
AU Sogaard, D
   Baranowski, M
   Larsen, S
   Lund, MT
   Scheuer, CM
   Abildskov, CV
   Dideriksen, SG
   Dela, F
   Helge, JW
AF Sogaard, Ditte
   Baranowski, Marcin
   Larsen, Steen
   Lund, Michael Taulo
   Scheuer, Cathrine Munk
   Abildskov, Carina Vestergaard
   Dideriksen, Sofie Greve
   Dela, Flemming
   Helge, Jorn Wulff
TI Muscle-Saturated Bioactive Lipids Are Increased with Aging and
   Influenced by High-Intensity Interval Training
SO INTERNATIONAL JOURNAL OF MOLECULAR SCIENCES
AB Ceramide and diacylglycerol are linked to insulin resistance in rodents, but in humans the data are inconsistent. Insulin resistance is frequently observed with aging, but the role of ceramide and diacylglycerol is not clarified. Training improves metabolic health and, therefore, we aimed to elucidate the influence of age and high-intensity interval training (HIIT) on ceramide and diacylglycerol content in muscle. Fourteen young (33 +/- 1) and 22 older (63 +/- 1) overweight to obese subjects performed 6 weeks HIIT three times a week. Maximal oxygen uptake and body composition were measured and muscle biopsies and fasting blood samples were obtained. Muscle ceramide and diacylglycerol were measured by gas-liquid chromatography and proteins in insulin signaling, lipid and glucose metabolism were measured by Western blotting. Content of ceramide and diacylglycerol total, saturated, C16:0 and C18:0 fatty acids and C18:1 ceramide were higher in older compared to young. HIIT reduced saturated and C18:0 ceramides, while the content of the proteins involved in glucose (GLUT4, glycogen synthase, hexokinase II, AKT) and lipid metabolism (adipose triglyceride lipase, fatty acid binding protein) were increased after HIIT. We demonstrate a higher content of saturated ceramide and diacylglycerol fatty acids in the muscle of older subjects compared to young. Moreover, the content of saturated ceramides was reduced and muscle glucose metabolism improved at protein level after HIIT. This study highlights an increased content of saturated ceramides in aging which could be speculated to influence insulin sensitivity.
RI Larsen, Steen/L-2069-2013; Dela, Flemming/B-3239-2008; Baranowski,
   Marcin/F-6718-2011; Helge, Jorn/JAC-4428-2023
OI Dela, Flemming/0000-0001-9970-9535; Vestergaard, Sofie
   Greve/0000-0003-3340-5154; Baranowski, Marcin/0000-0002-3714-5815;
   Scavenius, Cathrine/0000-0001-6798-7696; Helge,
   Jorn/0000-0001-9724-5423; Sogaard, Ditte/0000-0001-9348-6828; Larsen,
   Steen/0000-0002-5170-4337
SN 1422-0067
PD MAR 1
PY 2019
VL 20
IS 5
AR 1240
DI 10.3390/ijms20051240
UT WOS:000462542300239
PM 30871020
ER

PT J
AU Oliveira, GTA
   Costa, EC
   Santos, TM
   Bezerra, RA
   Lemos, TMAM
   Mortatti, AL
   Elsangedy, HM
AF Oliveira, Gledson Tavares Amorim
   Costa, Eduardo Caldas
   Santos, Tony Meireles
   Bezerra, Ricardo Andrade
   Lemos, Telma Maria Araujo Moura
   Mortatti, Arnaldo Luis
   Elsangedy, Hassan Mohamed
TI Effect of High-Intensity Interval, Moderate-Intensity Continuous, and
   Self-Selected Intensity Training on Health and Affective Responses
SO RESEARCH QUARTERLY FOR EXERCISE AND SPORT
AB Purpose: To compare the effects of 12-week high-intensity interval (HIIT), moderate-intensity continuous (MICT), and self-selected intensity training (SSIT) on health outcomes and affective responses. Methods: Seventy-three overweight/obese inactive adults (62% woman; age, 31.4 +/- 7.2 years; height, 1.66 +/- 0.09 cm; Body mass index, 28.9 +/- 2.7 kg.m(-2)) who were randomized into HIIT (n = 23), MICT (n = 24) and SSIT (n = 26) groups. The training was conducted three times per week in an outdoor environment, with 4 weeks under direct supervision and 8 weeks with semi-supervision. Cardiorespiratory fitness, body composition, and metabolic profile were evaluated at baseline and at the end of the 4(th) and 12(th) weeks. Core affect was measured during all training sessions. Results: Peak oxygen uptake improved in all groups after 4 and 12 weeks compared with baseline. Only the SSIT had reductions in body fat throughout the intervention. No improvements were observed in the metabolic profile across all groups. SSIT was perceived as more pleasurable than HIIT; however, there were no differences in affective responses between SSIT and MICT. Affective responses in-task (e.g. negative and positive peak, rate of change and affect at the end of the exercise session) predicted the HIIT and SSIT exercises attendance rate. Conclusion: Regardless of the exercise training protocol, overweight/obese inactive adults improved health outcomes, which suggests the prescribing HIIT, MICT, and SSIT in outdoor environments. SSIT should be considered in order to optimize the pleasure during training sessions. Affective response more positive in-task of the HIIT and SSIT is associated with greater attendance rate in these exercise protocols.
RI Bezerra, Ricardo/KDO-6011-2024; Mortatti, Arnaldo/W-7529-2019; DOS
   SANTOS, TONY/V-2650-2019; Tavares de Amorim Oliveira,
   Gledson/AAC-2238-2019; ELSANGEDY, HASSAN/KHW-1861-2024; Caldas Costa,
   Eduardo/X-7891-2018; Santos, Tony/F-2288-2011
OI Bezerra, Ricardo/0000-0002-7687-6901; Oliveira,
   Gledson/0000-0001-7626-7324; Elsangedy, Hassan/0000-0003-3786-4999;
   Caldas Costa, Eduardo/0000-0003-2807-7109; Santos,
   Tony/0000-0002-5242-0117
SN 0270-1367
EI 2168-3824
PD JAN 2
PY 2024
VL 95
IS 1
BP 31
EP 46
DI 10.1080/02701367.2022.2141674
EA JAN 2023
UT WOS:000912897000001
PM 36638528
ER

PT J
AU Tous-Espelosín, M
   Gorostegi-Anduaga, I
   Corres, P
   MartinezAguirre-Betolaza, A
   Maldonado-Martín, S
AF Tous-Espelosin, Mikel
   Gorostegi-Anduaga, Ilargi
   Corres, Pablo
   MartinezAguirre-Betolaza, Aitor
   Maldonado-Martin, Sara
TI Impact on Health-Related Quality of Life after Different Aerobic
   Exercise Programs in Physically Inactive Adults with Overweight/Obesity
   and Primary Hypertension: Data from the EXERDIET-HTA Study
SO INTERNATIONAL JOURNAL OF ENVIRONMENTAL RESEARCH AND PUBLIC HEALTH
AB Primary hypertension (HTN) and obesity are associated with a worse health-related quality of life (QoL). This research was carried out to analyze the health-related QoL measurements in a physically inactive and obese population with HTN (n = 253) in comparison to a HEALTHY sample (n = 30), to determine the HTN sample changes in QoL following different (high-volume moderate-intensity continuous training, high-volume high-intensity interval training (HIIT), low-volume HIIT) 16-week supervised aerobic exercise training (ExT) programs compared to attention control, and to assess the differences in QoL variables between the different ExT programs. The SF-36 questionnaire was used to assess health-related QoL. At baseline, HTN showed lower scores (p < 0.05) in physical function (88.6 vs. 99.2), general health (63.3 vs. 82.4), vitality (58.2 vs. 68.7), social functioning (88.5 vs. 95.2), and mental health (76.1 vs. 81.8) compared to HEALTHY. Following intervention, all HTN subgroups showed higher (p < 0.05) vitality, but physical functioning and general health significantly improved only in the ExT groups, with even better values in general health for both HIIT subgroups. Only the low-volume HIIT showed positive changes (p < 0.05) in social functioning ( increment = 6.9%) and mental health ( increment = 6.4%) domains after the intervention. These results highlight the important role of supervised exercise in improving physical and psychological health.
RI Tous, MIkel/KEJ-6132-2024; MALDONADO-MARTIN, SARA/AAF-6866-2020
OI MALDONADO-MARTIN, SARA/0000-0002-2622-5385; Gorostegi Anduaga,
   Ilargi/0000-0002-1571-8408; Corres, Pablo/0000-0002-2363-2962;
   Tous-Espelosin, Mikel/0000-0002-3394-1339; Martinez de Aguirre,
   Aitor/0000-0002-6563-4325
EI 1660-4601
PD DEC
PY 2020
VL 17
IS 24
AR 9349
DI 10.3390/ijerph17249349
UT WOS:000602942700001
PM 33327586
ER

PT J
AU Nunes, PRP
   Martins, FM
   Souza, AP
   Carneiro, MAS
   Nomelini, RS
   Michelin, MA
   Murta, EFC
   de Oliveira, EP
   Orsatti, FL
AF Nunes, Paulo R. P.
   Martins, Fernanda M.
   Souza, Aleteia P.
   Carneiro, Marcelo A. S.
   Nomelini, Rosekeila S.
   Michelin, Marcia A.
   Murta, Eddie F. C.
   de Oliveira, Erick P.
   Orsatti, Fabio L.
TI Comparative effects of high-intensity interval training with combined
   training on physical function markers in obese postmenopausal women: a
   randomized controlled trial
SO MENOPAUSE-THE JOURNAL OF THE NORTH AMERICAN MENOPAUSE SOCIETY
AB Objectives: This study compared the effects of high-intensity interval training (HIIT) with effects of combined training (CT) on physical function, body composition, and muscle strength in obese postmenopausal women (PW) (trial registration: NCT03200639).
   Methods: PW were randomized to CT (n = 12) and HIIT (n = 12). The CT group performed 30 minutes of moderate walking at 70% of maximum heart rate (MHR) and five resistance exercises at 70% of one repetition maximum (1RM) for 12 weeks. The HIIT group performed 10 sets of vigorous exercises (30 seconds (s) of stair climbing and 30 s of body weight squats) at >80% MHR interspersed by a light walk (recovery period at 60% MHR).
   Results: Both groups reduced body fat percentage (0.5%), chair stand (3 s) and increased leg lean mass (0.3 kg). Only the CT, however, increased muscle strength (29%) and fast walking speed (5%) compared with HIIT. The fast walking speed changes were partially explained by the muscle strength changes (36%, r = 0.60, P = 0.027) in the CT group.
   Conclusions: These results suggest that HIIT is an alternative time-efficient protocol for improving chair stand and body composition when compared with CT, whereas only CT is an efficient protocol for improving muscular strength and fast walking speed in obese PW. Thus, CT must be prioritized when the increase of muscular strength and fast walking speed are the goals of training.
RI de Oliveira, Erick/D-1138-2011; Michelin, Marcia/V-1386-2017; Carneiro,
   Marcelo/AAD-8441-2020; Martins, Fernanda/GXG-8067-2022; Orsatti,
   Fábio/F-8441-2012; Murta, Eddie/AAU-7749-2020; Murta, Eddie/C-5696-2013;
   Nunes, Paulo/J-7971-2015
OI Murta, Eddie/0000-0003-4014-1345; Nunes, Paulo/0000-0002-4224-7779; P.
   de Oliveira, Erick/0000-0001-8989-8344; Martins, Fernanda
   Maria/0000-0003-0776-5287; Carneiro, Marcelo/0000-0002-5252-7790
SN 1072-3714
EI 1530-0374
PD NOV
PY 2019
VL 26
IS 11
BP 1242
EP 1249
DI 10.1097/GME.0000000000001399
UT WOS:000509483500004
PM 31479035
ER

PT J
AU Sogaard, D
   Lund, MT
   Scheuer, CM
   Dehlbæk, MS
   Dideriksen, SG
   Abildskov, CV
   Christensen, KK
   Dohlmann, TL
   Larsen, S
   Vigelso, AH
   Dela, F
   Helge, JW
AF Sogaard, D.
   Lund, M. T.
   Scheuer, C. M.
   Dehlbaek, M. S.
   Dideriksen, S. G.
   Abildskov, C. V.
   Christensen, K. K.
   Dohlmann, T. L.
   Larsen, S.
   Vigelso, A. H.
   Dela, F.
   Helge, J. W.
TI High-intensity interval training improves insulin sensitivity in older
   individuals
SO ACTA PHYSIOLOGICA
AB AimMetabolic health may deteriorate with age as a result of altered body composition and decreased physical activity. Endurance exercise is known to counter these changes delaying or even preventing onset of metabolic diseases. High-intensity interval training (HIIT) is a time efficient alternative to regular endurance exercise, and the aim of this study was to investigate the metabolic benefit of HIIT in older subjects.
   MethodsTwenty-two sedentary male (n = 11) and female (n = 11) subjects aged 63 1 years performed HIIT training three times/week for 6 weeks on a bicycle ergometer. Each HIIT session consisted of five 1-minute intervals interspersed with 11/2-minute rest. Prior to the first and after the last HIIT session whole-body insulin sensitivity, measured by a hyperinsulinaemic-euglycaemic clamp, plasma lipid levels, HbA1c, glycaemic parameters, body composition and maximal oxygen uptake were assessed. Muscle biopsies were obtained wherefrom content of glycogen and proteins involved in muscle glucose handling were determined.
   ResultsInsulin sensitivity (P = .011) and maximal oxygen uptake increased (P < .05) in both genders, while plasma cholesterol (P < .05), low-density lipoprotein (P < .05), visceral fat mass (P < .05) and per cent body fat (P < .05) decreased after 6 weeks of HIIT. HbA1c decreased only in males (P = .001). Muscle glycogen content increased in both genders (P = .001) and in line GLUT4 (P < .05), glycogen synthase (P = .001) and hexokinase II (P < .05) content all increased.
   ConclusionSix weeks of HIIT significantly improves metabolic health in older males and females by reducing age-related risk factors for cardiometabolic disease.
RI Larsen, Steen/L-2069-2013; Dela, Flemming/B-3239-2008; Helge,
   Jorn/JAC-4428-2023
OI Dela, Flemming/0000-0001-9970-9535; Dohlmann, Tine
   Lovso/0000-0002-5964-4594; Vestergaard, Sofie Greve/0000-0003-3340-5154;
   Larsen, Steen/0000-0002-5170-4337; Scavenius,
   Cathrine/0000-0001-6798-7696; Helge, Jorn/0000-0001-9724-5423
SN 1748-1708
EI 1748-1716
PD APR
PY 2018
VL 222
IS 4
AR e13009
DI 10.1111/apha.13009
UT WOS:000428347500009
PM 29197155
ER

PT J
AU Fex, A
   Leduc-Gaudet, JP
   Filion, ME
   Karelis, AD
   Aubertin-Leheudre, M
AF Fex, Annie
   Leduc-Gaudet, Jean-Philippe
   Filion, Marie-Eve
   Karelis, Antony D.
   Aubertin-Leheudre, Mylene
TI Effect of Elliptical High Intensity Interval Training on Metabolic Risk
   Factor in Pre- and Type 2 Diabetes Patients: A Pilot Study
SO JOURNAL OF PHYSICAL ACTIVITY & HEALTH
AB Objective: The purpose of the current study was to examine the impact of 12 weeks of elliptical high intensity interval training (HIIT) on metabolic risk factors and body composition in pre- and type 2 diabetes patients. Methods: Sixteen pre- (n = 8) and type 2 diabetes (n = 8) participants completed this study. Fasting blood glucose, HbA1c, anthropometric measurements, body composition (DXA), blood pressure, resting heart rate, VO(2)max, and dietary factors, as well as total and physical activity energy expenditure, were measured. The HIIT program on the elliptical was performed 3 times a week for 12 weeks. Results: After the intervention, we observed a significant improvement for fasting blood glucose, waist and hip circumference, appendicular fat mass, leg lean body mass and appendicular lean body mass, systolic blood pressure, resting heart rate, and VO(2)max (P < .05). In addition, we noted a lower tendency for leg fat mass (P = .06) and diastolic blood pressure (P = .05) as well as a higher tendency for total energy expenditure (P = .06) after the intervention. Conclusion: The current study indicates that elliptical HIIT seems to improve metabolic risk factors and body composition in pre- and type 2 diabetes patients.
RI Leduc-Gaudet, Jean-philippe/AAR-2580-2021
OI Leduc-Gaudet, Jean-philippe/0000-0002-7637-5445
SN 1543-3080
EI 1543-5474
PD JUL
PY 2015
VL 12
IS 7
BP 942
EP 946
DI 10.1123/jpah.2014-0123
UT WOS:000363360300007
PM 25155362
ER

PT J
AU Buckinx, F
   Gouspillou, G
   Carvalho, LP
   Marcangeli, V
   Boutros, GE
   Dulac, M
   Noirez, P
   Morais, JA
   Gaudreau, P
   Aubertin-Leheudre, M
AF Buckinx, Fanny
   Gouspillou, Gilles
   Carvalho, Livia P.
   Marcangeli, Vincent
   Boutros, Guy El Hajj
   Dulac, Maude
   Noirez, Philippe
   Morais, Jose A.
   Gaudreau, Pierette
   Aubertin-Leheudre, Mylene
TI Effect of High-Intensity Interval Training Combined with L-Citrulline
   Supplementation on Functional Capacities and Muscle Function in
   Dynapenic-Obese Older Adults
SO JOURNAL OF CLINICAL MEDICINE
AB Background: To compare the effects of high-intensity interval training (HIIT) alone vs. HIIT combined with L-citrulline (CIT) supplementation on functional capacity and muscle function in dynapenic-obese elderly. Methods: A total of 56 obese (fat mass: men > 25%, women > 35%) and dynapenic (grip strength/body weight: women < 0.44, men < 0.61) subjects were recruited and divided in two groups: HIIT+CIT (n = 26; age: 65 +/- four years) vs. HIIT+Placebo (PLA, n = 30; age: 68 +/- four years). Participants followed a 12-week HIIT using an elliptical trainer. Participants took a single and isocaloric 10 g-dose of CIT or PLA every day. Body composition; functional and aerobic capacities; absolute or relative upper and lower limbs muscle strength, muscle power; and energy balance were measured pre and post intervention. Results: Both groups significantly improved functional capacity and muscle function. However, HIIT+CIT demonstrated greater improvements in fast-paced Timed Up & Go (p = 0.04) and upper limbs muscle strength (absolute and relative) (p = 0.05) than HIIT+Placebo. Conclusion: CIT supplementation when combined with HIIT seems to induce greater improvements in upper limbs muscle strength and walking speed in dynapenic-obese elderly. Further studies are needed to confirm our results, to elucidate the mechanisms underlying the beneficial effects of CIT and to define the long-term impact of CIT/HIIT.
RI Carvalho, Livia/AAB-3173-2022
OI Gouspillou, Gilles/0000-0002-8543-3619; Noirez,
   Philippe/0000-0003-4538-803X
EI 2077-0383
PD DEC
PY 2018
VL 7
IS 12
AR 561
DI 10.3390/jcm7120561
UT WOS:000455409100098
PM 30562948
ER

PT J
AU Rohmansyah, NA
   Praja, RK
   Phanpheng, Y
   Hiruntrakul, A
AF Rohmansyah, Nur Azis
   Praja, Rian Ka
   Phanpheng, Yanyong
   Hiruntrakul, Ashira
TI High-Intensity Interval Training Versus Moderate-Intensity Continuous
   Training for Improving Physical Health in Elderly Women
SO INQUIRY-THE JOURNAL OF HEALTH CARE ORGANIZATION PROVISION AND FINANCING
AB In elderly women, a lack of regular physical exercise may result in faster decreases in general health and functional performance. Although high-intensity interval training (HIIT) and moderate-intensity continuous training (MICT) have been effectively applied in young and clinical groups, there is no evidence to support their use in elderly women to achieve health benefits. Thus, the major goal of this study was to investigate how HIIT affected health-related outcomes in elderly women. Twenty-four inactive elderly women agreed to participate in the 16-week HIIT and MICT intervention. Body composition, insulin resistance, blood lipids, functional capacity, cardiorespiratory fitness, and quality of life were all measured before and after the intervention. The number of differences between groups was determined using Cohen's effect sizes, and the pre-post intra-group changes were compared using paired t-tests. Using 2 x 2 ANOVA, the time x group interaction effects between HIIT and MICT were evaluated. Body fat percentage, sagittal abdominal diameter, waist circumference, and hip circumference all were improved significantly in the 2 groups. HIIT substantially improved fasting plasma glucose and cardiorespiratory fitness as compared to the MICT. HIIT improved the lipid profile and functional ability more significantly compared to the MICT group. These findings show that HIIT is a useful exercise for improving elderly women's physical health.
RI Rohmansyah, Nur Azis/GLS-4496-2022; Praja, Rian/AAO-9748-2020
OI Praja, Rian Ka/0000-0003-2557-4206; Hiruntrakul,
   Ashira/0000-0003-1292-1897
SN 0046-9580
EI 1945-7243
PD MAY
PY 2023
VL 60
AR 00469580231172870
DI 10.1177/00469580231172870
UT WOS:000986184400001
PM 37158072
ER

PT J
AU Atakan, MM
   Güzel, Y
   Bulut, S
   Kosar, SN
   McConell, GK
   Turnagöl, HH
AF Atakan, Muhammed M.
   Guzel, Yasemin
   Bulut, Suleyman
   Kosar, Sukran N.
   McConell, Glenn K.
   Turnagol, Huseyin H.
TI Six high-intensity interval training sessions over 5 days increases
   maximal oxygen uptake, endurance capacity, and sub-maximal exercise fat
   oxidation as much as 6 high-intensity interval training sessions over 2
   weeks
SO JOURNAL OF SPORT AND HEALTH SCIENCE
AB Background: High-intensity interval training (HIIT) induces similar or even superior adaptations compared to continuous endurance training. Indeed, just 6 HIIT sessions over 2 weeks significantly improves maximal oxygen uptake (VO2max), submaximal exercise fat oxidation, and endurance performance. Whether even faster adaptations can be achieved with HIIT is not known. Thus, we aimed to determine whether 2 sessions of HIIT per day, separated by 3 h, every other day for 5 days (double HIIT (HIIT-D), n = 15) could increase VO2max, submaximal exercise fat oxidation, and endurance capacity as effectively as 6 sessions of HIIT over 2 weeks (single HIIT (HIIT-S), n = 13).
   Methods: Each training session consisted of 10 x 60 s of cycling at 100% of VO2max interspersed with 75 s of low-intensity cycling at 60 watt (W). Pre- and post-training assessments included VO2max, time to exhaustion at similar to 80% of VO2max, and 60-min cycling trials at similar to 67% of VO2max.
   Results: Similar increases (p < 0.05) in VO2max (HIIT-D: 7.7% vs. HIIT-S: 6.0%, p > 0.05) and endurance capacity (HIIT-D: 80.1% vs. HIIT-S: 79.2%, p > 0.05) were observed. Submaximal exercise carbohydrate oxidation was reduced in the 2 groups after exercise training (HIIT-D: 9.2%, p = 0.014 vs. HIIT-S: 18.8%, p = 0.012) while submaximal exercise fat oxidation was significantly increased in HIIT-D (15.5%, p = 0.048) but not in HIIT-S (9.3%, p = 0.290).
   Conclusion: Six HIIT sessions over 5 days was as effective in increasing VO2max and endurance capacity and was more effective in improving submaximal exercise fat oxidation than 6 HIIT sessions over 2 weeks.
RI Bulut, Suleyman/G-7068-2012; KOŞAR, ŞÜKRAN/J-2378-2013; TURNAGOL,
   HUSEYIN/J-2379-2013; GUZEL, YASEMIN/J-2376-2013; Bulut,
   Suleyman/E-9120-2013
OI Bulut, Suleyman/0000-0001-6831-6608
SN 2095-2546
EI 2213-2961
PD JUL
PY 2021
VL 10
IS 4
BP 478
EP 487
DI 10.1016/j.jshs.2020.06.008
EA JUL 2021
UT WOS:000677513900011
PM 32565243
ER

PT J
AU da Silva, MR
   Waclawovsky, G
   Perin, L
   Camboim, I
   Eibel, B
   Lehnen, AM
AF da Silva, Marcondes Ramos
   Waclawovsky, Gustavo
   Perin, Lisiane
   Camboim, Isadora
   Eibel, Bruna
   Lehnen, Alexandre Machado
TI Effects of high-intensity interval training on endothelial function,
   lipid profile, body composition and physical fitness in normal-weight
   and overweight-obese adolescents: A clinical trial
SO PHYSIOLOGY & BEHAVIOR
AB Endothelium-aggressive factors are associated with the development of atherosclerosis. Exercise training can either prevent or attenuate this process, but little is known about the effects of high-intensity interval training (HIIT) in adolescents. Thus, we assessed the effects of HIIT on endothelial function, lipid profile, body composition and physical fitness in normal-weight and overweight-obese adolescents. Thirty-eight participants aged 14-17 years who were physically inactive (IPAq) were divided in two groups: normal weight (NW, n = 13) and overweight-obese (OW, n = 25). Body composition, lipid profile, physical fitness and endothelial function (flow-mediated dilation, FMD) were assessed before and after undergoing the study protocol consisting of 12-week HIIT (similar to 15 min)+ sport activities (30 min, 3x/week)+ no diet. The differences were tested by GEE, Bonferroni post-hoc, p < 0.05. There were no changes in body composition after training period, but the OW group showed a reduction in waist (4.8 cm; p = 0.044) and abdominal circumference (3.7 cm; p = 0.049). We found improved physical fitness (cardiorespiratory endurance, explosive strength, abdominal muscle endurance and flexibility) in both groups. Lower endothelial function was found in the OW compared to NW (p = 0.042) at baseline. FMD increased (p < 0.001) in both groups from baseline (NW Delta 4.1%; Cohen's effect size 0.64; OW Delta 4.5%; Cohen's effect size 0.73) with no significant difference between the groups. In conclusion, a HIIT program even without any dietary changes can improve physical fitness and endothelial function among adolescents. These findings are clinically relevant because they support a reduction in endothelial damage that precedes the development of atherosclerosis.
RI Waclawovsky, Gustavo/AAH-4934-2020; Lehnen, Alexandre/Q-3459-2016
SN 0031-9384
EI 1873-507X
PD JAN 1
PY 2020
VL 213
AR 112728
DI 10.1016/j.physbeh.2019.112728
UT WOS:000526852700014
PM 31676260
ER

PT J
AU Astorino, TA
   De Revere, JL
AF Astorino, Todd A.
   De Revere, Jamie L.
TI Effect of Ethnicity on Changes in Fat and Carbohydrate Oxidation in
   Response to Short-Term High Intensity Interval Training (HIIT): A Pilot
   Study
SO INTERNATIONAL JOURNAL OF ENVIRONMENTAL RESEARCH AND PUBLIC HEALTH
AB This study compared changes in substrate metabolism with high intensity interval training (HIIT) in women of different ethnicities. Twelve Caucasian (C) and ten Hispanic women (H) (age = 24 +/- 5 yr) who were inactive completed nine sessions of HIIT at 85 percent peak power output (%PPO). Pre-training, changes in fat oxidation (FOx) and carbohydrate oxidation (CHOOx) during progressive cycling were measured on two days to compute the minimum difference (MD). This test was repeated after the last training session. Between baseline tests, estimates of FOx and CHOOx were not different (p > 0.05) and were highly related (intraclass correlation coefficient equal to 0.72 to 0.88), although the coefficient of variation of maximal fat oxidation (MFO) was equal to 30%. Training significantly increased MFO (p = 0.03) in C (0.19 +/- 0.06 g/min to 0.21 +/- 0.06 g/min, d = 0.66) and H (0.16 +/- 0.03 g/min to 0.19 +/- 0.03 g/min, d = 1.3) that was similar (p = 0.92) between groups. There was a significant interaction for FOx (p = 0.003) as it was only increased in H versus C, although both groups exhibited reduced CHO oxidation (p = 0.002) with training. Use of MD revealed that only 3 of 22 women show meaningful increases in MFO (>0.08 g/min). The preliminary data reveals that a small dose of low-volume HIIT does not alter fat and CHO oxidation and there is little effect of ethnicity on the response to training.
OI Astorino, Todd/0000-0003-0492-0173
EI 1660-4601
PD APR
PY 2021
VL 18
IS 8
AR 4314
DI 10.3390/ijerph18084314
UT WOS:000644166400001
PM 33921694
ER

PT J
AU Aparecido, JML
   Marquezi, ML
   Couto, HLD
   Santos, TMD
   Cruz, AFC
   Lopes, NB
   Cascapera, MS
   Xavier, VB
   Kochi, C
   Alves, VLD
   Lancha, AH
AF Lino Aparecido, Juliana Monique
   Marquezi, Marcelo Luis
   de Omena Couto, Hellyelson Lopes
   da Silva Santos, Thais Miria
   Cunha Cruz, Alison Fabiano
   Lopes, Nayara Barbosa
   Cascapera, Marcelo Santin
   Xavier, Vivian Bertoni
   Kochi, Cristiane
   dos Santos Alves, Vera Lucia
   Lancha Jr, Antonio Herbert
TI Six HIT Sessions Improve Cardiorespiratory Fitness and Metabolic
   Flexibility in Insulin Resistant and Insulin Sensitive Adolescents with
   Obesity
SO INTERNATIONAL JOURNAL OF ENVIRONMENTAL RESEARCH AND PUBLIC HEALTH
AB To evaluate the effect of high-intensity interval training (HIT) on the cardiorespiratory performance and substrate oxidation pattern in insulin-resistant and insulin-sensitive obese adolescents. Methods: We recruited 25 obese adolescents in three schools, and trained them in six HIT sessions, comprising of six series at 100% and recovery at 50% peak velocity (Vpeak). For the evaluation, the participants were divided into two groups: insulin-resistant (IR, n = 12; HOMA index >= 3.16) and insulin-sensitive (IS, n = 13). All participants underwent cardiopulmonary and indirect calorimetry testing. We compared the effects of HIT before and after the intervention among the two groups. The data were analyzed using Student's t and Mann-Whitney (intergroup comparisons) and Student's t and Wilcoxon (pre- and post-training comparisons) tests; and Cohen's d (influence of HIT). Results: There was a significant post-training increase in Vpeak, oxygen consumption (VO2), velocity (V), and heart rate (HR) at the exertion intensity at the first ventilatory anaerobic threshold (VAT1) in both groups (p < 0.05; d < 0.02). The exercise promoted changes in substrate oxidation rates of the groups, with an increase in carbohydrate oxidation (CHOox) for both IR (p = 0.064) and IS (p = 0.034). Conclusion: Six HIT sessions improved cardiorespiratory performance in both groups and increased CHOox in insulin-sensitive obese adolescents, suggesting its utility for increasing physical fitness and controlling glycemia in these population groups.
RI Lino, Juliana Monique/GLR-6255-2022; Xavier, Vivian Bertoni/D-3935-2013;
   Alves, Vera Lucia dos Santos/D-2385-2012; Marquezi, Marcelo
   Luis/KSM-6141-2024
OI Kochi, Cristiane/0000-0003-2727-8646; Xavier, Vivian
   Bertoni/0000-0002-9284-8505; Silva Santos, Thais
   Miria/0000-0001-7678-8592; Alves, Vera Lucia dos
   Santos/0000-0002-9623-8704; Marquezi, Marcelo Luis/0000-0002-6593-941X
EI 1660-4601
PD SEP
PY 2022
VL 19
IS 17
AR 10568
DI 10.3390/ijerph191710568
UT WOS:000851140400001
PM 36078293
ER

PT J
AU Scoubeau, C
   Bonnechère, B
   Cnop, M
   Faoro, V
   Klass, M
AF Scoubeau, Corentin
   Bonnechere, Bruno
   Cnop, Miriam
   Faoro, Vitalie
   Klass, Malgorzata
TI Effectiveness of Whole-Body High-Intensity Interval Training on
   Health-Related Fitness: A Systematic Review and Meta-Analysis
SO INTERNATIONAL JOURNAL OF ENVIRONMENTAL RESEARCH AND PUBLIC HEALTH
AB Due to its versatility, whole-body high-intensity interval training (WB-HIIT) can be proposed to the general population and patients to improve health-related fitness. However, its effectiveness compared to traditional aerobic continuous or interval trainings has yet to be determined. A search of four electronic databases was conducted. Studies reporting the effects of WB-HIIT on cardiorespiratory fitness (CRF), fat mass, fat-free mass, musculoskeletal fitness and metabolic risk factors were included. Standardized mean differences (SMD) between WB-HIIT and no exercise or traditional aerobic trainings were calculated. A meta-regression assessed the effect of total training time on the different outcomes. Twenty-two studies were included in the systematic review and nineteen in the meta-analysis. Compared to no exercise, WB-HIIT improves CRF (SMD: 0.75; 95%CI: 0.28, 1.23; p < 0.001), fat-free mass (SMD: 0.38; 95%CI: 0.11, 0.65; p < 0.001), fat mass (SMD: 0.40; 95%CI: 0.09, 0.72; p < 0.001) and musculoskeletal fitness (SMD: 0.84; 95%CI: 0.61, 1.08; p < 0.001). Compared to other aerobic trainings, WB-HIIT has a lower effect on CRF (SMD: -0.40; 95%CI: -0.70, -0.11; p = 0.007), a similar effect on fat-free mass (SMD: -0.04; 95%CI: -0.44, 0.35; p = 0.8) and fat mass (SMD: -0.07; 95%CI: -0.39, 0.25; p = 0.7), and a larger effect on musculoskeletal fitness (SMD: 0.42; 95%CI: 0.14, 0.71; p = 0.003). WB-HIIT overall effect and specific effect on CRF and fat mass were associated with total training time. The systematic review did not provide evidence of metabolic risk improvement. Despite a slightly lower effect on CRF, WB-HIIT is equally effective as traditional aerobic trainings to improve body composition and more effective to enhance musculoskeletal fitness, which is essential for execution of daily tasks.
RI Bonnechère, Bruno/A-3374-2014
OI Klass, Malgorzata/0000-0003-1317-5945; Bonnechere,
   Bruno/0000-0002-7729-4700; Scoubeau, Corentin/0000-0002-5442-8235
EI 1660-4601
PD AUG
PY 2022
VL 19
IS 15
AR 9559
DI 10.3390/ijerph19159559
UT WOS:000839233500001
PM 35954911
ER

PT J
AU Coswig, VS
   Barbalho, M
   Raiol, R
   Del Vecchio, FB
   Ramirez-Campillo, R
   Gentil, P
AF Coswig, Victor Silveira
   Barbalho, Matheus
   Raiol, Rodolfo
   Del Vecchio, Fabricio Boscolo
   Ramirez-Campillo, Rodrigo
   Gentil, Paulo
TI Effects of high vs moderate-intensity intermittent training on
   functionality, resting heart rate and blood pressure of elderly women
SO JOURNAL OF TRANSLATIONAL MEDICINE
AB Background The present study compared the effects of training and detraining periods of high-intensity interval training (HIIT), moderate-intensity interval training (MIIT) and moderate-intensity continuous training (MICT) on functional performance, body composition, resting blood pressure and heart rate in elderly women nursing home residents. Methods Forty-six volunteers (age, 80.8 +/- 5.2 y; body mass, 69.8 +/- 5.2 kg, height, 164.2 +/- 4.12 cm) were divided into groups that performed treadmill exercise twice-weekly HIIT (4 bouts of 4-min intervals at 85-95% of the maximal heart rate [HRmax], interspersed by 4 min at 65% HRmax), MIIT (4 bouts of 4 min intervals at 55-75% HRmax, interspersed by 4 min at 45-50% HRmax) and MICT (30-min at 55-75% HRmax). Tests were performed before and after 8 weeks of training and 2 and 4 weeks of detraining. ANCOVA was used to analyze dependent variable changes. Results After 8 weeks HIIT promoted greater reductions in body mass (HIIT = - 1.6 +/- 0.1 kg; MICT = - 0.9 +/- 0.1 kg; MIIT = - 0.9 +/- 0.1 kg; p = 0.001), fat mass (HIIT = - 2.2 +/- 0.1%; MICT = - 0.7 +/- 0.1%; MIIT = - 1.2 +/- 0.1%; p < 0.001) and resting heart rate (HIIT = - 7.3 +/- 0.3%; MICT = - 3.6 +/- 0.3%; MIIT = - 5.1 +/- 0.3%; p < 0.001) and greater improvement in the chair stand test (HIIT = 3.4 +/- 0.1 reps; MICT = 2.5 +/- 0.1 reps; MIIT = 3.1 +/- 0.1 reps; p < 0.001) when compared to MIIT and MICT. These improvements were sustained after 2 and 4 weeks of detraining only in the HIIT group. Conclusion HIIT promoted greater benefits for body composition and functional performance than MICT and MIIT and also showed less pronounced effects of detraining. This suggests that the intensity of physical exercise is an important factor to consider when prescribing exercise to the elderly.
RI Raiol, Rodolfo/AAO-1080-2020; Boscolo, Fabricio/AAU-9456-2020; Coswig,
   Victor/GLV-6627-2022; Ramirez-Campillo, Rodrigo/M-1258-2016; Coswig,
   Victor/A-2475-2016; Del Vecchio, Fabricio Boscolo/D-9717-2012; Gentil,
   Paulo/L-7968-2016
OI Ramirez-Campillo, Rodrigo/0000-0003-2035-3279; Coswig,
   Victor/0000-0001-5461-7119; Melo Raiol, Rodolfo/0000-0001-5733-2899; Del
   Vecchio, Fabricio Boscolo/0000-0003-3771-9660; Gentil,
   Paulo/0000-0003-2459-4977
EI 1479-5876
PD FEB 17
PY 2020
VL 18
IS 1
AR 88
DI 10.1186/s12967-020-02261-8
UT WOS:000515862100003
PM 32066460
ER

PT J
AU Locke, SR
   Bourne, JE
   Beauchamp, MR
   Little, JP
   Barry, J
   Singer, J
   Jung, ME
AF Locke, Sean R.
   Bourne, Jessica E.
   Beauchamp, Mark R.
   Little, Jonathan P.
   Barry, Julianne
   Singer, Joel
   Jung, Mary E.
TI High-Intensity Interval or Continuous Moderate Exercise: A 24-Week Pilot
   Trial
SO MEDICINE & SCIENCE IN SPORTS & EXERCISE
AB Purpose High-intensity interval training (HIIT) may lead to superior cardiometabolic improvements when compared with moderate-intensity continuous training (MICT). However, adherence to HIIT requires examination. The purpose of this pilot study was to examine moderate-to-vigorous physical activity (MVPA) adherence 24 wk after a brief counseling intervention combined with either HIIT or MICT.
   Methods Individuals at high risk of type 2 diabetes (T2D) were randomized to HIIT (n = 15) or MICT (n = 17) and completed 10 exercise sessions accompanied by a brief 10-min counseling intervention over a 2-wk period. Objectively measured purposeful MVPA (accelerometry) and cardiorespiratory fitness (VO2peak) were assessed at baseline and 24 wk postintervention. Self-regulatory efficacy and task self-efficacy were examined at baseline, postintervention, and 24 wk postintervention. Using an intention-to-treat analysis, change scores were calculated for HIIT and MICT and compared between groups.
   Results Individuals assigned to HIIT increased their MVPA by 53 min (Cohen's d = 1.52) at 24 wk compared with 19 min in MICT. Both HIIT and MICT increased relative VO2peak by 2 and 1 mLkg(-1)min(-1), respectively. Participants in both groups increased in their self-regulatory and task self-efficacy postintervention, but both groups demonstrated similar decline at 24 wk.
   Conclusion This pilot intervention was successful in increasing, and maintaining, free-living MVPA over a 24-wk period in individuals at high risk of T2D. Speculation that HIIT is inappropriate or unattainable for overweight individuals at high risk of T2D may be unfounded.
RI Beauchamp, Mark/P-5230-2019; Little, Jonathan/T-4076-2019
SN 0195-9131
EI 1530-0315
PD OCT
PY 2018
VL 50
IS 10
BP 2067
EP 2075
DI 10.1249/MSS.0000000000001668
UT WOS:000444553300011
PM 29762252
ER

PT J
AU Patten, RK
   Bourke, M
   McIlvenna, LC
   Moreno-Asso, A
   Woessner, MN
   Stepto, NK
   Parker, A
AF Patten, Rhiannon K.
   Bourke, Matthew
   McIlvenna, Luke C.
   Moreno-Asso, Alba
   Woessner, Mary N.
   Stepto, Nigel K.
   Parker, Alexandra
TI Longitudinal affective response to high-intensity interval training and
   moderate-intensity continuous training in overweight women with
   polycystic ovary syndrome: A randomised trial
SO PSYCHOLOGY OF SPORT AND EXERCISE
AB Background: Women with polycystic ovary syndrome (PCOS) experience general and PCOS-specific barriers that limit their engagement with exercise and contribute to high attrition from exercise programs, hindering the potential benefits of exercise to address their increased cardio-metabolic risk. A positive remembered affective response can predict future intentions and adherence to exercise prescription.Objectives: To compare the longitudinal changes in remembered affect to high-intensity interval training (HIIT) and moderate-intensity continuous training (MICT) in women with PCOS and to determine whether longitudinal changes in remembered affect are correlated with changes in fitness, body mass index, adherence and exercise enjoyment.Methods: Physically inactive, overweight women with PCOS were randomly assigned to 12 weeks of either HIIT (n = 15) or MICT (n = 14) (3 sessions per week). Remembered affective valence (Feeling Scale) was collected after each exercise session. Cardiorespiratory fitness (VO2peak) was assessed at baseline and post-intervention. Exercise enjoyment was assessed post-intervention.Results: The longitudinal changes in the remembered affect were more positive in the HIIT group compared to MICT (beta = 0.017, p = 0.047). HIIT was also considered more enjoyable than MICT (p = 0.002). Adherence was high in both groups (>90%). We found a moderate correlation with longitudinal changes between the remem-bered affect and change in fitness (rs = 0.398) and exercise enjoyment (rs = 0.376) using the combined group, however, these were not statistically significant (p = 0.054 and p = 0.064, respectively).Conclusions: HIIT demonstrated a more positive longitudinal remembered affective response and greater exercise enjoyment compared to MICT in overweight women with PCOS.
RI Patten, Rhiannon/AAV-6945-2020; Woessner, Mary/O-1050-2015; McIlvenna,
   Luke/AAC-9231-2019; Parker, Alexandra/AER-0997-2022
OI McIlvenna, Luke/0000-0003-3759-3711; Parker,
   Alexandra/0000-0002-2398-6306; Patten, Rhiannon/0000-0002-1655-1849;
   Bourke, Matthew/0000-0001-7088-4516
SN 1469-0292
EI 1878-5476
PD JAN
PY 2023
VL 64
AR 102325
DI 10.1016/j.psychsport.2022.102325
EA OCT 2022
UT WOS:000883789000003
PM 37665810
ER

PT J
AU Arad, AD
   Albu, JB
   DiMenna, FJ
AF Arad, Avigdor D.
   Albu, Jeanine B.
   DiMenna, Fred J.
TI Feasibility of a progressive protocol of high-intensity interval
   training for overweight/obese, sedentary African American women: a
   retrospective analysis
SO BMC SPORTS SCIENCE MEDICINE AND REHABILITATION
AB Background: African American (AA) women have a higher prevalence of obesity and related metabolic dysfunction and lower level of physical activity compared to white counterparts. Determining feasible exercise alternatives for AA women is, therefore, paramount. Time-efficient high-intensity interval training (HIIT) might be particularly suited for AA women who cite time constraints as a frequent barrier to exercise adherence. The purpose of this study was to assess the feasibility of a 14-week progressive HIIT protocol for previously-sedentary overweight/obese AA women.
   Methods: Twenty-eight healthy, premenopausal (age, 20-40 yr), sedentary, nondiabetic, overweight/obese AA women volunteered to participate in the randomized controlled clinical trial from which these data were retrospectively analysed. After assessment, participants were randomly allocated to a HIIT group (n = 14) or a no-exercise control group. The HIIT intervention consisted of 24-min sessions performed three times per week for 14 weeks during which work-interval intensity (75 to 90% of heart rate reserve; HRR) and duration (30 to 60 s) and work/recovery ratio (1:7 to 1:3) were progressed in four stages. Feasibility was assessed based on adherence (attrition rate), perceptual response (RPE) and success rate, which was calculated based on the degree to which target intensities for work intervals were achieved/maintained.
   Results: Five of 14 participants (35%) in the HIIT group dropped out during the intervention. One-way repeated-measures ANOVA revealed a significant difference across stages for success rate (p = 0.018) with post-hoc analysis indicating a significant difference between stage 1 and the other stages and stage 4 and the other stages. There was no significant difference in RPE across stages (p = 0.057).
   Conclusion: lbeit based on a limited number of participants, we found an attrition rate that was higher than what has been reported previously for HIIT (similar to 17.6%) when previously-sedentary overweight/obese AA women performed a protocol with work-interval intensity progressed from 75 to 90% HRR during a 14-week intervention. With respect to intensity, the precipitous drop for achievement of the target HR during the fourth stage (weeks 8-14) for those who did complete the protocol implies that it might be advisable to restrict work-interval intensity to < 90% HRR.
OI DiMenna, Fred/0000-0003-3018-8094
SN 2052-1847
PD SEP 21
PY 2020
VL 12
IS 1
AR 59
DI 10.1186/s13102-020-00207-7
UT WOS:000574287800001
PM 32974034
ER

PT J
AU Guo, ZC
   Cai, JG
   Wu, ZQ
   Gong, WQ
AF Guo, Zhicheng
   Cai, Jianguang
   Wu, Ziqiang
   Gong, Weiqi
TI Effect of High-Intensity Interval Training Combined with Fasting in the
   Treatment of Overweight and Obese Adults: A Systematic Review and
   Meta-Analysis
SO INTERNATIONAL JOURNAL OF ENVIRONMENTAL RESEARCH AND PUBLIC HEALTH
AB Objectives: A systematic review and meta-analysis is conducted to compare the effects of high-intensity interval training (HIIT) combined with fasting (HIIT + fasting) and other interventions (HIIT alone, fasting alone, or normal intervention) in adults with overweight and obesity on body composition (body mass, body mass index (BMI), waist circumference (WC), percent fat mass (PFM), fat mass (FM), fat-free mass (FFM)), maximal oxygen uptake (VO2peak), and glucose metabolism (fasting plasma glucose (FPG)), fasting plasma insulin (FPI)). Methods: The databases of PubMed, the Cochrane Library, Embace, Web of Science, CNKI, Wangfang Data, and CBM were searched from their inception to February 2022. Randomized controlled trials comparing the effects of HIIT + fasting and other interventions on adults with overweight and obesity were included in this meta-analysis. The risk of bias was assessed by the Cochrane risk of bias tool. The effect size was completed by using mean difference (MD) and standard deviation. If there were varying units or large differences among the included studies, the standardized mean difference (SMD) would be used. The certainty of evidence was evaluated using the Grading of Recommendations Assessment, Development, and Evaluation (GRADE). Results: Nine randomized controlled trials with 230 overweight and obese adults were conducted in accordance with our inclusion criteria. The results of the meta-analysis revealed that compared to the control group HIIT + fasting had better effects on the body mass, WC, FM, and VO2peak, while there were no significant differences in PFM, FFM, FPG, and FPI. Conclusions: Despite the number of included trials being small and the GRADE of all outcomes being very low, HIIT + fasting has a positive effect on the body composition of overweight and obese adults, and significantly improves VO2peak. For adults with overweight and obesity who have long-term comorbidity, HIIT + fasting was a better way to improve FPG than HIIT alone or fasting alone. More studies are required to investigate different combinations of HIIT + fasting; and the safety of HIIT + fasting intervention on overweight and obese adults.
RI Zhicheng, GUO/KBB-6743-2024
EI 1660-4601
PD APR
PY 2022
VL 19
IS 8
AR 4638
DI 10.3390/ijerph19084638
UT WOS:000786886900001
PM 35457507
ER

PT J
AU Shepherd, SO
   Wilson, OJ
   Taylor, AS
   Thogersen-Ntoumani, C
   Adlan, AM
   Wagenmakers, AJM
   Shaw, CS
AF Shepherd, Sam O.
   Wilson, Oliver J.
   Taylor, Alexandra S.
   Thogersen-Ntoumani, Cecilie
   Adlan, Ahmed M.
   Wagenmakers, Anton J. M.
   Shaw, Christopher S.
TI Low-Volume High-Intensity Interval Training in a Gym Setting Improves
   Cardio-Metabolic and Psychological Health
SO PLOS ONE
AB Background
   Within a controlled laboratory environment, high-intensity interval training (HIT) elicits similar cardiovascular and metabolic benefits as traditional moderate-intensity continuous training (MICT). It is currently unclear how HIT can be applied effectively in a real-world environment.
   Purpose
   To investigate the hypothesis that 10 weeks of HIT, performed in an instructor-led, group-based gym setting, elicits improvements in aerobic capacity (VO2max), cardio-metabolic risk and psychological health which are comparable to MICT.
   Methods
   Ninety physically inactive volunteers (42 +/- 11 y, 27.7 +/- 4.8 kg.m(-2)) were randomly assigned to HIT or MICT group exercise classes. HIT consisted of repeated sprints (15-60 seconds, >90% HRmax) interspersed with periods of recovery cycling (<= 25 min.session(-1), 3 sessions.week(-1)). MICT participants performed continuous cycling (similar to 70% HRmax, 30-45 min.session(-1) , 5 sessions.week(-1)). VO2max, markers of cardio-metabolic risk, and psychological health were assessed pre and post-intervention.
   Results
   Mean weekly training time was 55 +/- 10 (HIT) and 128 +/- 44 min (MICT) (p<0.05), with greater adherence to HIT (83 +/- 14% vs. 61 +/- 15% prescribed sessions attended, respectively; p<0.05). HIT improved VO2max, insulin sensitivity, reduced abdominal fat mass, and induced favourable changes in blood lipids (p<0.05). HIT also induced beneficial effects on health perceptions, positive and negative affect, and subjective vitality (p<0.05). No difference between HIT and MICT was seen for any of these variables.
   Conclusions
   HIT performed in a real-world gym setting improves cardio-metabolic risk factors and psychological health in physically inactive adults. With a reduced time commitment and greater adherence than MICT, HIT offers a viable and effective exercise strategy to target the growing incidence of metabolic disease and psychological ill-being associated with physical inactivity.
RI ; Wagenmakers, Anton/H-7625-2014
OI Shaw, Christopher/0000-0003-1499-0220; Adlan, Ahmed/0000-0002-3661-2776;
   Wagenmakers, Anton/0000-0003-1916-3822; Thogersen-Ntoumani,
   Cecilie/0000-0003-0255-1263
SN 1932-6203
PD SEP 24
PY 2015
VL 10
IS 9
AR e0139056
DI 10.1371/journal.pone.0139056
UT WOS:000361798100055
PM 26402859
ER

PT J
AU Stavrinou, PS
   Bogdanis, GC
   Giannaki, CD
   Terzis, G
   Hadjicharalambous, M
AF Stavrinou, Pinelopi S.
   Bogdanis, Gregory C.
   Giannaki, Christoforos D.
   Terzis, Gerasimos
   Hadjicharalambous, Marios
TI High-intensity Interval Training Frequency: Cardiometabolic Effects and
   Quality of Life
SO INTERNATIONAL JOURNAL OF SPORTS MEDICINE
AB The effects of high intensity interval training (HIIT) frequency on cardiometabolic health and quality of life were examined in 35 healthy inactive adults (age: 31.7 +/- 2.6 yrs, VO(2)peak: 32.7 +/- 7.4ml kg(-1) min(-1)). Participants were randomly assigned to a control (CON) and two training groups, which performed 10x60-s cycling at 83% of peak power, two (HIIT-2) or three times per week (HIIT-3) for eight weeks. Compared with CON, both training regimes resulted in similar improvements in VO(2)peak (HIIT-2: 10.8%, p=0.048, HIIT-3: 13.6%, p=0.017), waist circumference (HIIT-2: -1.4cm, p=0.048, HIIT-3: -2.4cm, p=0.028), thigh cross-sectional area (HIIT-2: 11.4cm(2), p=0.001, HIIT-3: 9.3cm(2), p=0.001) and the physical health component of quality of life (HIIT-2: 8.4, p=0.001, HIIT-3: 12.2, p=0.001). However, HIIT-3 conferred additional health-related benefits by reducing total body and trunk fat percentage (p<0.05, compared with CON), total cholesterol and low-density lipoprotein-cholesterol (p<0.02, compared with CON) and by improving the mental component of quality of life (p=0.045, compared with CON). In conclusion, performing HIIT only twice per week is effective in promoting cardiometabolic health-related adaptations and quality of life in inactive adults. However, higher HIIT frequency is required for an effect on fat deposits, cholesterol and mental component of well-being.
RI Bogdanis, Gregory/B-1705-2018; Hadjicharalambous, Marios/AAQ-2037-2021;
   Stavrinou, Pinelopi/R-7630-2018
OI Terzis, Gerasimos/0000-0002-0049-5395; Stavrinou,
   Pinelopi/0000-0003-2904-3218; Giannaki, Christoforos/0000-0003-0029-1189
SN 0172-4622
EI 1439-3964
PD FEB
PY 2018
VL 39
IS 3
BP 210
EP 217
DI 10.1055/s-0043-125074
UT WOS:000426829600007
PM 29396978
ER

PT J
AU Baguley, BJ
   Adlard, K
   Jenkins, D
   Wright, ORL
   Skinner, TL
AF Baguley, Brenton J.
   Adlard, Kirsten
   Jenkins, David
   Wright, Olivia R. L.
   Skinner, Tina L.
TI Mediterranean Style Dietary Pattern with High Intensity Interval
   Training in Men with Prostate Cancer Treated with Androgen Deprivation
   Therapy: A Pilot Randomised Control Trial
SO INTERNATIONAL JOURNAL OF ENVIRONMENTAL RESEARCH AND PUBLIC HEALTH
AB Background: Androgen deprivation therapy (ADT) in prostate cancer has been shown to deteriorate body composition (reduced lean mass and increased body and fat mass) and increase the risk of cardiovascular morbidity. The Mediterranean style dietary pattern (MED-diet) and high intensity interval training (HIIT) may synergistically alleviate these side effects and improve quality of life in men treated with ADT. Methods: Twenty-three men (65.9 +/- 7.8 years; body mass index: 29.6 +/- 2.7 kg/m(2); ADT duration: 33.8 +/- 35.6 months) receiving ADT for >= 3 months were randomly assigned (1:1) to 20 weeks of usual care or the MED-diet (10 nutrition consults) with HIIT (4 x 4 min 85-95% heart rate peak, 3x week, starting at 12 weeks). Results: The MED-diet with HIIT significantly improved cardiorespiratory fitness (+4.9 mL center dot kg(-1)center dot min, p < 0.001), and body mass (-3.3 kg, p < 0.001) compared to the usual care group at 20 weeks. Clinically meaningful (>= 3 points) improvements were seen in quality of life and cancer-related fatigue after 20 weeks. Conclusions: The MED-diet with HIIT increased cardiorespiratory fitness and reduced body weight in men with prostate cancer treated with ADT. Larger trials determining whether the MED-diet with HIIT translates to cardiovascular benefits are warranted.
RI Baguley, Brenton/Y-3570-2019; Wright, Olivia/A-4169-2010; Skinner,
   Tina/D-5432-2012; Skinner, Tina/N-6733-2013
OI Wright, Olivia/0000-0002-6483-6101; Adlard, Kirsten/0000-0001-9327-6732;
   Baguley, Brenton/0000-0003-3974-8107; Skinner, Tina/0000-0002-5704-2741
EI 1660-4601
PD MAY
PY 2022
VL 19
IS 9
AR 5709
DI 10.3390/ijerph19095709
UT WOS:000794607800001
PM 35565100
ER

PT J
AU Magherini, F
   Fiaschi, T
   Marzocchini, R
   Mannelli, M
   Gamberi, T
   Modesti, P
   Modesti, A
AF Magherini, Francesca
   Fiaschi, Tania
   Marzocchini, Riccardo
   Mannelli, Michele
   Gamberi, Tania
   Modesti, Pietro
   Modesti, Alessandra
TI Oxidative stress in exercise training: the involvement of inflammation
   and peripheral signals
SO FREE RADICAL RESEARCH
AB The evidence about the health benefits of regular physical activity is well established. Exercise intensity is a significant variable and structured high-intensity interval training (HIIT) has been demonstrated to improve both whole-body and skeletal muscle metabolic health in different populations. Conversely, fatigue accumulation, if not resolved, leads to overwork, chronic fatigue syndrome (CFS), overtraining syndrome up to alterations of endocrine function, immune, systemic inflammation, and organic diseases with health threat. In response to temporary increases in stress during training, some athletes are unable to maintain sufficient caloric intake, thus suffering a negative energy balance that causes further stress. The regulation of the energy balance is controlled by the central nervous system through an elaborate interaction of the signalling that involves different tissues such as leptin, adiponectin and ghrelin whose provide important feedback to the hypothalamus to regulate the energy balance. Although exercise-induced reactive oxygen species are required for normal force production in muscle, high levels of ROS appear to promote contractile dysfunction. However, a high level of oxidative stress in may induce a rise in inflammatory markers and a disregulation in expression of adiponectin, leptin and grelin.
RI Modesti, Alessandra/L-3276-2017; Modesti, Pietro Amedeo/B-2638-2012
OI Mannelli, Michele/0000-0002-6562-5912; Modesti, Pietro
   Amedeo/0000-0002-9511-2173
SN 1071-5762
EI 1029-2470
PD DEC 2
PY 2019
VL 53
IS 11-12
BP 1155
EP 1165
DI 10.1080/10715762.2019.1697438
EA NOV 2019
UT WOS:000500431200001
PM 31762356
ER

PT J
AU Pugh, JK
   Faulkner, SH
   Turner, MC
   Nimmo, MA
AF Pugh, Jamie K.
   Faulkner, Steve H.
   Turner, Mark C.
   Nimmo, Myra A.
TI Satellite cell response to concurrent resistance exercise and
   high-intensity interval training in sedentary, overweight/obese,
   middle-aged individuals
SO EUROPEAN JOURNAL OF APPLIED PHYSIOLOGY
AB Purpose Sarcopenia can begin from the 4-5th decade of life and is exacerbated by obesity and inactivity. A combination of resistance exercise (RE) and endurance exercise is recommended to combat rising obesity and inactivity levels. However, work continues to elucidate whether interference in adaptive outcomes occur when RE and endurance exercise are performed concurrently. This study examined whether a single bout of concurrent RE and high-intensity interval training (HIIT) alters the satellite cell response following exercise compared to RE alone.
   Methods Eight sedentary, overweight/obese, middle-aged individuals performed RE only (8 x 8 leg extensions at 70% 1RM), or RE + HIIT (10 x 1 min at 90% HRmax on a cycle ergometer). Muscle biopsies were collected from the vastus lateralis before and 96 h after the RE component to determine muscle fiber type-specific total (Pax7(+) cells) and active (MyoD(+) cells) satellite cell number using immunofluorescence microscopy.
   Results Type-I-specific Pax7(+) (P = 0.001) cell number increased after both exercise trials. Type-I-specific MyoD(+) (P = 0.001) cell number increased after RE only. However, an elevated baseline value in RE + HIIT compared to RE (P = 0.046) was observed, with no differences between exercise trials at 96 h (P = 0.21). Type-II-specific Pax7(+) and MyoD(+) cell number remained unchanged after both exercise trials (all P >= 0.13).
   Conclusion Combining a HIIT session after a single bout of RE does not interfere with the increase in type-I-specific total, and possibly active, satellite cell number, compared to RE only. Concurrent RE + HIIT may offer a time-efficient way to maximise the physiological benefits from a single bout of exercise in sedentary, overweight/obese, middle-aged individuals.
RI Faulkner, Steve/AAA-2262-2020; Turner, Mark/AAW-6377-2020; Nimmo,
   Myra/H-7595-2012
OI Turner, Mark/0000-0002-5503-6188
SN 1439-6319
EI 1439-6327
PD FEB
PY 2018
VL 118
IS 2
BP 225
EP 238
DI 10.1007/s00421-017-3721-y
UT WOS:000419966900001
PM 29071380
ER

PT J
AU Domaradzki, J
   Kozlenia, D
   Popowczak, M
AF Domaradzki, Jaroslaw
   Kozlenia, Dawid
   Popowczak, Marek
TI Prognostic Potential of the Body Composition Indices in Predicting
   Positive Changes in Resting Blood Pressure after High-Intensity Interval
   Training in Adolescents
SO INTERNATIONAL JOURNAL OF ENVIRONMENTAL RESEARCH AND PUBLIC HEALTH
AB This study aimed to investigate the prognostic potential of body composition indices in predicting the improvement in resting blood pressure after 10 weeks of high-intensity interval training (HIIT) implemented in physical education lessons. The participants were 141 adolescents aged 16 years. Independent variables were body mass index (BMI), fat mass index (FMI), muscle mass index (SMI), and mass to fat ratio (MFR); dependent variables were systolic and diastolic blood pressure (SBP, DBP) and its indices: pulse pressure (PP), mid-blood pressure (MBP), and mean arterial pressure (MAP). The receiver operating curve (ROC) method was employed. SMI and MFR are body composition indices with prognostic potential to predict positive changes in SBP in males (SMI: AUC = 0.82; p < 0.001, MFR = 0.70; p = 0.039) and MFR in females (AUC = 0.72; p = 0.035). The respective cut-off point values used to classify participants as a beneficiary of HIIT intervention concerning SBP were SMI = 7.84 and MFR = 2.43 in males, and for SMI = 10.12 and MFR = 1.94 in females. Body composition indices based on skeletal muscle (SMI, MFR) were more likely to predict positive changes in SBP after HIIT intervention in adolescents. PP, MBP, and MAP did not reflect the detecting power of SMI and MFR. However, these thresholds' utility is limited to adolescents of 16 years of age.
RI Domaradzki, Jarosław/AFR-1747-2022; Popowczak, Marek/A-7026-2018;
   Kozlenia, Dawid/IUQ-6335-2023
OI Popowczak, Marek/0000-0002-3895-6206; Kozlenia,
   Dawid/0000-0002-5304-7879
EI 1660-4601
PD NOV
PY 2022
VL 19
IS 22
AR 14658
DI 10.3390/ijerph192214658
UT WOS:000887179400001
PM 36429371
ER

PT J
AU de Freitas, F
   Antônio, MA
   Zago, MR
   Zambon, M
   Videira-Silva, A
AF de Freitas, Fabio
   Antonio, Maria Angela
   Zago, Mariana R.
   Zambon, Mariana
   Videira-Silva, Antonio
TI Utility of a high-intensity interval training app as a remote exercise
   support strategy in children with obesity: An exploratory study of
   adherence, effect, and perceptions of its use
SO DIGITAL HEALTH
AB Objective This study aimed to explore the utility of a high-intensity interval training (HIIT) app as a remote exercise support strategy in children with obesity through assessing adherence, possible effects on obesity-related outcomes, and perceptions of its use to support counseling and improve the treatment of children with obesity.Methods Thirty-seven children (94.6% with obesity; 45.9% girls), with a mean age of 10.4 (+/- 1.8) years and a mean body mass index (BMI) z-score of 3.31 (+/- 1.09) were recruited to use the app during 6 weeks. Assessments were performed at baseline, 6 (end of intervention), and 12 weeks (follow up).Results Thirty-two (86.3%) participants completed both intervention and follow-up assessments and were analyzed. On average, children used the HIIT app 2.5 times per week (95% confidence interval (CI): 1.9 to 3.0), with the highest perceived exertion of 4.1 (95% CI: 3.6 to 4.5). No over-time differences were found in body composition, physical activity, screen time, sleep duration, or water intake after the intervention; however, an over-time decrease in sugary beverages intake (Delta-0.9, 95% CI: -1.6 to -0.1, p = .019). No differences in body composition were found at follow up. Although none of the children or parents perceived impairments in nutritional behavior, general wellbeing, or fitness as a consequence of intervention, most children (64.5%), but not parents, perceived improvements in nutritional behavior and general wellbeing.Conclusion Although feasible, the 6-week effect of HIIT app use is modest or absent regarding body composition, movement, and nutritional behavior change, probably due to its low volume. More studies are needed to explore the utility of HIIT apps as a remote exercise support strategy for children with obesity further.
RI de Freitas, Fabio/AAT-3817-2021; Videira-Silva, Antonio/J-9192-2019
OI de Freitas, Fabio/0000-0002-5368-1503; Videira-Silva,
   Antonio/0000-0002-8209-1676
SN 2055-2076
PY 2024
VL 10
AR 20552076241291386
DI 10.1177/20552076241291386
UT WOS:001343196300001
PM 39465221
ER

PT J
AU Wang, Y
   Wang, S
   Meng, XW
   Zhou, HS
AF Wang, Ya
   Wang, Shun
   Meng, Xiangwu
   Zhou, Husheng
TI Effect of high-intensity interval training and moderate-intensity
   continuous training on cardiovascular risk factors in adolescents:
   Systematic review and meta-analysis of randomized controlled trials
SO PHYSIOLOGY & BEHAVIOR
AB Background: In recent years, cardiovascular diseases in adolescents have become more serious. High intensity interval training (HIIT) and moderate intensity continuous training (MICT) have been shown to improve cardiovascular diseases in adolescents. Meta-analysis was conducted to compare the effects of HIIT and MICT on cardiovascular risk factors in adolescents. Methods: Randomised controlled trials of HIIT and MICT for cardiovascular risk factors in adolescents up to January 2023 were searched using authoritative databases such as CNKI, Web of Science, PubMed, and EBSCO. Data analysis was performed using Review Manage 5.4 and Stata 14.0. Results: A total of 12 studies involving 468 participants, mean age 15.19 +/- 4.35, were included in the study. The findings showed that compared with MICT, HIIT reduced adolescents' body weight (SMD=-0.18, 95 %CI=-0.58, 0.21) and increased maximal oxygen uptake (SMD=0.56, 95 %CI=0.20, 0.93) and high-density lipoprotein (SMD=-0.47, 95 % CI=-1.11, 0.17), and improved systolic blood pressure (SMD=-0.35, 95 %CI=-0.78, 0.09), glucose (SMD=-1.53, 95 %CI=-2.93, -0.13), and insulin (SMD=-0.66, 95 % CI=-1.73, 0.41), p<0.05. HIIT and MICT improved BMI, fat mass, diastolic blood pressure, triglycerides, total cholesterol, and LDL, with no significant difference between these training types. Conclusion: HIIT was better than MICT for improving cardiovascular health in adolescents, with better effects on body weight, BMI, fat mass, systolic blood pressure, diastolic blood pressure, maximal oxygen uptake, triglyceride, total cholesterol, LDL, HDL, glucose, and insulin levels.
RI Zhou, Husheng/AAY-1968-2020
OI wang, ya/0000-0003-4785-6642
SN 0031-9384
EI 1873-507X
PD MAR 1
PY 2024
VL 275
AR 114459
DI 10.1016/j.physbeh.2024.114459
EA JAN 2024
UT WOS:001300592100001
PM 38190958
ER

PT J
AU Oliveira, BRR
   Santos, TM
   Kilpatrick, M
   Pires, FO
   Deslandes, AC
AF Ramalho Oliveira, Bruno Ribeiro
   Santos, Tony Meireles
   Kilpatrick, Marcus
   Pires, Flavio Oliveira
   Deslandes, Andrea Camaz
TI Affective and enjoyment responses in high intensity interval training
   and continuous training: A systematic review and metaanalysis
SO PLOS ONE
AB Previous studies investigating the effects of high intensity interval training (HIIT) and moderate intensity continuous training (MICT) showed controversial results. The aim of the present study was to systematically review the literature on the effects of HIIT and MICT on affective and enjoyment responses. The PRISMA Statement and the Cochrane recommendation were used to perform this systematic review and the database search was performed using PubMed, Scopus, ISI Web of Knowledge, PsycINFO, and SPORTDiscus. Eight studies investigating the acute affective and enjoyment responses on HIIT and MICT were included in the present systematic review. The standardized mean difference (SMD) was calculated for Feeling Scale (FS), Physical Activity Enjoyment Scale (PACES) and Exercise Enjoyment Scale (EES). The MICT was used as the reference condition. The overall results showed similar beneficial effects of HIIT on PACES and EES responses compared to MICT with SMDs classified as small (PACES-SMD = 0.49, I-2 = 69.3%, p = 0.001; EES-SMD = 0.48, I-2 = 24.1%, p = 0.245) while for FS, the overall result showed a trivial effect (FS-SMD = 0.19, I-2 = 78.9%, p< 0.001). Most of the comparisons performed presented positive effects for HIIT. For the FS, six of 12 comparisons showed beneficial effects for HIIT involving normal weight and overweight-to-obese populations. For PACES, six of 10 comparisons showed beneficial effects for HIIT involving normal weight and overweight-to- obese populations. For EES, six of seven comparisons showed beneficial effects for HIIT also involving normal weight and overweight-to-obese populations. Based on the results of the present study, it is possible to conclude that HIIT exercise may be a viable strategy for obtaining positive psychological responses. Although HIIT exercise may be recommended for obtaining positive psychological responses, chronic studies should clarify the applicability of HIIT for exercise adherence.
RI DOS SANTOS, TONY/V-2650-2019; Deslandes, Andrea/AAF-4525-2021;
   Deslandes, Andrea/F-3545-2010; Oliveira, Bruno/H-5298-2011; Santos,
   Tony/F-2288-2011; Pires, Flavio/I-2714-2012
OI Deslandes, Andrea/0000-0001-5941-9111; Oliveira,
   Bruno/0000-0001-7712-0025; Santos, Tony/0000-0002-5242-0117; Pires,
   Flavio/0000-0003-4538-1751
SN 1932-6203
PD JUN 6
PY 2018
VL 13
IS 6
AR e0197124
DI 10.1371/journal.pone.0197124
UT WOS:000434369400012
PM 29874256
ER

PT J
AU Buckinx, F
   Marcangeli, V
   Carvalho, LP
   Dulac, M
   Boutros, GH
   Gouspillou, G
   Gaudreau, P
   Morais, J
   Noirez, P
   Aubertin-Leheudre, M
AF Buckinx, Fanny
   Marcangeli, Vincent
   Carvalho, Livia Pinheiro
   Dulac, Maude
   Boutros, Guy Hajj
   Gouspillou, Gilles
   Gaudreau, Pierrette
   Morais, Jose
   Noirez, Philippe
   Aubertin-Leheudre, Mylene
TI Initial Dietary Protein Intake Influence Muscle Function Adaptations in
   Older Men and Women Following High-Intensity Interval Training Combined
   with Citrulline
SO NUTRIENTS
AB Background: This study evaluates whether the initial amount of dietary protein intake could influence the combined effect of high-intensity interval training (HIIT) and citrulline (CIT), or HIIT alone, on body composition, muscle strength, and functional capacities in obese older adults. Methods: Seventy-three sedentary obese older men and women who completed a 12-week elliptical HIIT program with double-blinded randomized supplementation of CIT or placebo (PLA) were divided into four groups according to their initial protein intake (CIT-PROT+: n = 21; CIT-PROT-: n = 19; PLA-PROT+: n = 19; PLA-PROT-: n = 14). Body composition (fat and fat-free masses), handgrip (HSr) strength, knee extensor (KESr) strength, muscle power, and functional capacities were measured pre-intervention and post-intervention. Results: Following the intervention, the four groups improved significantly regarding all the parameters measured. For the same initial amount of protein intake, the CIT-PROT- group decreased more gynoid fat mass (p = 0.04) than the PLA-PROT- group. The CIT-PROT+ group increased more KESr (p = 0.04) than the PLA-PROT+ group. In addition, the CIT-PROT- group decreased more gynoid FM (p = 0.02) and improved more leg FFM (p = 0.02) and HSr (p = 0.02) than the CIT-PROT+ group. Conclusion: HIIT combined with CIT induced greater positive changes than in the PLA groups. The combination seems more beneficial in participants consuming less than 1 g/kg/d of protein, since greater improvements on body composition and muscle strength were observed.
RI Carvalho, Livia/AAB-3173-2022
OI Gouspillou, Gilles/0000-0002-8543-3619; buckinx,
   fanny/0000-0002-9900-9157; Noirez, Philippe/0000-0003-4538-803X
SN 2072-6643
PD JUL
PY 2019
VL 11
IS 7
AR 1685
DI 10.3390/nu11071685
UT WOS:000478885400234
PM 31336654
ER

PT J
AU Murawska-Cialowicz, E
   Wolanski, P
   Zuwala-Jagiello, J
   Feito, Y
   Petr, M
   Kokstejn, J
   Stastny, P
   Golinski, D
AF Murawska-Cialowicz, Eugenia
   Wolanski, Pawel
   Zuwala-Jagiello, Jolanta
   Feito, Yuri
   Petr, Miroslav
   Kokstejn, Jakub
   Stastny, Petr
   Golinski, Dawid
TI Effect of HIIT with Tabata Protocol on Serum Irisin, Physical
   Performance, and Body Composition in Men
SO INTERNATIONAL JOURNAL OF ENVIRONMENTAL RESEARCH AND PUBLIC HEALTH
AB High-intensity interval training (HIIT) is frequently utilized as a method to reduce body mass. Its intensity of work results in a number of beneficial adaptive changes in a relatively short period of time. Irisin is a myokine and adipokine secreted to the blood during exercise and it takes part in the regulation of energy metabolism. It is a vital issue from the prophylaxis point of view as well as treatment through exercise of different diseases (e.g., obesity, type-2 diabetes). The aim of this study was to evaluate changes in irisin concentration, body composition, and aerobic and anaerobic performance in men after HIIT. Eight weeks of HIIT following the Tabata protocol was applied in the training group (HT) (n = 15), while a sedentary group (SED) (n = 10) did not participate in fitness activities within the same time period. Changes of irisin, body composition, and aerobic and anaerobic performance were evaluated after graded exercise test (GXT) and Wingate anaerobic test (WAnT) before and after eight weeks of training. Training resulted in an increased of blood irisin concentration (by 29.7%) p < 0.05), VO2max increase (PRE: 44.86 +/- 5.74 mL.kg(-1).min(-1); POST: 50.16 +/- 5.80 mL kg(-1).min(-1); p < 0.05), reduction in percent body fat (PRE: 14.44 +/- 3.33%; POST: 13.61 +/- 3.16%; p < 0.05), and increase of WAnT parameters (p < 0.05) in the HT group. No changes were observed in the SED group. HIIT resulted in beneficial effects in the increase in blood irisin concentration, physical performance, and reduced fat content. The HIIT may indicate an acceleration of base metabolism. This effect can be utilized in the prevention or treatment of obesity.
RI Zuwala-Jagiello, Jolanta/ABD-4286-2021; Kokstejn, Jakub/AAK-6389-2020;
   Feito, Yuri/HLW-7570-2023; Murawska-Ciałowicz, Eugenia/X-5410-2019;
   Petr, Miroslav/C-3648-2015; Stastny, Petr/S-3467-2016; Feito,
   Yuri/D-8255-2013; Kokstejn, Jakub/M-1430-2017
OI Stastny, Petr/0000-0003-2841-374X; Murawska-Cialowicz,
   Eugenia/0000-0001-8512-7278; Feito, Yuri/0000-0001-6790-6294; Petr,
   Miroslav/0000-0001-8735-1935; Zuwala-Jagiello,
   Jolanta/0000-0003-0314-3253; Wolanski, Pawel/0000-0003-4438-4360;
   Kokstejn, Jakub/0000-0002-8046-5830
EI 1660-4601
PD MAY
PY 2020
VL 17
IS 10
AR 3589
DI 10.3390/ijerph17103589
UT WOS:000539300900246
PM 32443802
ER

PT J
AU Leiva-Valderrama, JM
   Montes-de-Oca-Garcia, A
   Opazo-Diaz, E
   Ponce-Gonzalez, JG
   Molina-Torres, G
   Velazquez-Diaz, D
   Galan-Mercant, A
AF Leiva-Valderrama, Jose Manuel
   Montes-de-Oca-Garcia, Adrian
   Opazo-Diaz, Edgardo
   Ponce-Gonzalez, Jesus G.
   Molina-Torres, Guadalupe
   Velazquez-Diaz, Daniel
   Galan-Mercant, Alejandro
TI Effects of High-Intensity Interval Training on Inflammatory Biomarkers
   in Patients with Type 2 Diabetes. A Systematic Review
SO INTERNATIONAL JOURNAL OF ENVIRONMENTAL RESEARCH AND PUBLIC HEALTH
AB Background: Due to the prevalence and incidence worldwide of type 2 diabetes, and the significant role physical activity plays in these patients, a systematic review has been conducted to find out the effects that high-intensity interval training has on inflammatory biomarkers in subjects with type 2 diabetes. This project aims to determine the effect this training modality has on inflammatory biomarkers, in addition to observing its effects on the values of body composition and determining if this is a more effective, less effective or equally effective alternative to standard aerobic or resistance training. Methods: A search was conducted in the months of November and December 2020 on different databases: Pubmed, WoS and PEDro. A protocol for this systematic review was registered in PROSPERO (Registration number: CRD42021281186). The studies selected met the previously defined inclusion criteria, and the methodological quality of the papers used was evaluated according to the Downs and Black Checklist. Results: Out of 46 studies found, seven were included. The most relevant data concerning the characteristics of the clinical trials and HIIT characteristics, the values of body composition and the biomarkers under study were extracted from each study. Moreover, the results obtained from the different studies were described. Conclusions: HIIT could have an effect on inflammatory biomarkers. There is likely to be a relationship between changes in inflammatory profile and fat loss. A controlled diet may be a good complement to reduce the inflammatory profile. Further studies are required to determine whether HIIT is a better, worse or an equivalent alternative to medium-intensity aerobic exercise to improve the inflammatory profile.
RI Molina-Torres, Guadalupe/ABF-8942-2021; Galán-Mercant,
   Alejandro/Q-1901-2019; PONCE GONZALEZ, JESUS/R-1836-2019; Opazo,
   Edgardo/JNR-9218-2023; Montes de Oca Garcia, Adrian/AAJ-9093-2021;
   Ponce-Gonzalez, Jesus Gustavo/H-9500-2015
OI Galan-Mercant, Alejandro/0000-0003-3581-0372; Opazo-Diaz,
   Edgardo/0000-0003-0057-5333; Montes de Oca Garcia,
   Adrian/0000-0002-4874-5840; Ponce-Gonzalez, Jesus
   Gustavo/0000-0002-5982-7761; Velazquez-Diaz, Daniel/0000-0001-6270-9208;
   Molina-Torres, Guadalupe/0000-0002-2261-5482
EI 1660-4601
PD DEC
PY 2021
VL 18
IS 23
AR 12644
DI 10.3390/ijerph182312644
UT WOS:000735137100001
PM 34886369
ER

PT J
AU Hu, J
   Wang, Z
   Lei, BK
   Li, JP
   Wang, RY
AF Hu, Jing
   Wang, Zhen
   Lei, Bingkai
   Li, Junping
   Wang, Ruiyuan
TI Effects of a Low-Carbohydrate High-Fat Diet Combined with High-Intensity
   Interval Training on Body Composition and Maximal Oxygen Uptake: A
   Systematic Review and Meta-Analysis
SO INTERNATIONAL JOURNAL OF ENVIRONMENTAL RESEARCH AND PUBLIC HEALTH
AB The low-carbohydrate high-fat (LCHF) diet has recently been subject to attention on account of its reported influences on body composition and physical performance. However, the combined effect of LCHF with high-intensity interval training (HIIT) is unclear. A systematic review and meta-analysis were conducted to explore the effect of the LCHF diet combined with HIIT on human body composition (i.e., body weight (BM), body mass index (BMI), fat mass (FM), body fat percentage (BFP), fat-free mass (FFM)) and maximal oxygen uptake (VO2max). Online libraries (PubMed, Web of Science, EMBASE, Cochrane Library, EBSCO, CNKI, Wan Fang) were used to search initial studies until July 2021, from which 10 out of 2440 studies were included. WMD served as the effect size with a confidence interval value of 95%. The results of meta-analysis showed a significant reduction in BM (WMD = -5.299; 95% CI: -7.223, -3.376, p = 0.000), BMI (WMD = -1.150; 95% CI: -2.225, -0.075, p = 0.036), BFP (WMD = -2.787; 95% CI: -4.738, -0.835, p = 0.005) and a significant increase in VO2max (WMD = 3.311; 95% CI: 1.705, 4.918, p = 0.000), while FM (WMD = -2.221; 95% CI: -4.582, 0.139, p = 0.065) and FFM (WMD = 0.487; 95% CI: -3.512, 4.469, p = 0.814) remained unchanged. In conclusion, the LCHF diet combined with HIIT can reduce weight and fat effectively. This combination is sufficient to prevent muscle mass loss during LCHF, and further enhance VO2max. Further research might be required to clarify the effect of other types of exercise on body composition and physical performance during LCHF.</p>
OI hu, jing/0000-0002-3922-5210
EI 1660-4601
PD OCT
PY 2021
VL 18
IS 20
AR 10740
DI 10.3390/ijerph182010740
UT WOS:000713799600001
PM 34682481
ER

PT J
AU Kong, ZW
   Hu, MZ
   Liu, Y
   Shi, QD
   Zou, LY
   Sun, SY
   Zhang, HF
   Nie, JL
AF Kong, Zhaowei
   Hu, Mingzhu
   Liu, Yang
   Shi, Qingde
   Zou, Liye
   Sun, Shengyan
   Zhang, Haifeng
   Nie, Jinlei
TI Affective and Enjoyment Responses to Short-Term High-Intensity Interval
   Training with Low-Carbohydrate Diet in Overweight Young Women
SO NUTRIENTS
AB Low-carbohydrate diets (LCs) seem effective on weight reduction and maintenance. However, the affect and enjoyment of exercise during LCs is not clear. The purpose of the present study was to compare the psychological responses to high-intensity interval training (HIIT) and to moderate-intensity continuous training (MICT) during the consumption of a 4-week LC diet in overweight young women. With LCs (similar to 10% carbohydrate, 65%-70% fat, 20%-25% protein), forty-three eligible women (age: 20.9 +/- 3.1 years; body weight: 65.8 +/- 8.2 kg) were randomly assigned to one of three groups: HIIT (10 sets of 6 s all-out cycling interspersed with 9 s of rest), MICT (30 min cycling at 50%-60% of peak oxygen consumption, (V) over dotO(2peak)) or no-exercise controls (CON). Anthropometric indices and (V) over dotO(2peak) were measured pre- and post-training. Feeling Scale (FS), Felt Arousal Scale (FAS), Exercise Enjoyment Scale (EES), and Physical Activity Enjoyment Scale (PACES) scores were collected before and immediately after each training session throughout the study. After intervention, all three groups reduced by more than 2.5 kg of body weight whereas both exercise groups improved similar to 15% (V) over dotO(2peak). Participants in the HIIT and MICT group exhibited similar affect points as indicated by FS and FAS. Post-exercise enjoyment scores in PACES were lower in HIIT (73-78 points) than MICT (83-87 points) despite similarly positive responses being observed in EES (corresponding to similar to 4 points of a 7-point scale). Short-term LCs were effective in weight loss and exercise training had an additive improvement on cardiorespiratory fitness. The overweight young women had similar affect valence, arousal levels, and comparable pleasurable feelings to HIIT and MICT with LCs. Furthermore, as indicated by PACES, MICT was more enjoyable which may elicit better adherence, whereas HIIT with LCs seems to be more arduous despite its time-efficiency.
RI Zhang, Haifeng/AAA-5854-2021; Sun, Shengyan/AFT-1931-2022; Yang,
   Lin/AAE-4979-2020; Nie, Jinlei/B-6616-2011; Kong, Zhaowei/O-1095-2013
OI Zou, Liye/0000-0001-6411-5710; Sun, Shengyan/0000-0003-0806-3121; Nie,
   Jinlei/0000-0003-2326-3615; Kong, Zhaowei/0000-0002-9999-1312; Hu,
   Mingzhu/0009-0002-8373-4888
EI 2072-6643
PD FEB
PY 2020
VL 12
IS 2
AR 442
DI 10.3390/nu12020442
UT WOS:000522458700169
PM 32050648
ER

PT J
AU McDaniel, BB
   Naquin, MR
   Sirikul, B
   Kraemer, RR
AF McDaniel, Brittany B.
   Naquin, Mildred R.
   Sirikul, Bovorn
   Kraemer, Robert R.
TI Five Weeks of Aquatic-Calisthenic High Intensity Interval Training
   Improves Cardiorespiratory Fitness and Body Composition in Sedentary
   Young Adults
SO JOURNAL OF SPORTS SCIENCE AND MEDICINE
AB Aquatic exercise may be better tolerated by sedentary, overweight individuals than land-based exercise. The purpose of the present study was to determine the effects of five weeks of aquatic high-intensity interval training (AHIIT) using standard calisthenic pool exercises, on cardiorespiratory fitness and body composition in sedentary young adults. Eleven college-age participants (9 women, 2 men) completed 15 exercise sessions that included three sessions per week for five weeks. Each session consisted of a five-minute warm-up period, 25 minutes of exercise, and a five-minute cool down. A training progression based upon standard progression principals from a pilot study was implemented. The exercises consisted of 25 exercise intervals lasting 10-30 seconds in duration, utilizing combinations of 8-12 different exercises. Twenty-two standard aquatic upper body, lower body, and full body aerobic exercises, most of which utilized aquatic dumbbells or hand paddles, were performed in an AHIIT protocol during each exercise session. Reductions in body composition (32.6 to 30.6% fat), submaximal (169 to 165 b.min(-1)) and peak heart rate (199 to 192 b.min(-1)), submaximal VO2 (21.7 to 19.3 ml.kg(-1).min(-1) and peak VO2 (30.5 to 31.95 ml.kg(-1).min(-1)) occurred from pre- to post-program. This is the first study to determine the effectiveness of standard aquatic calisthenic exercises used in an AHIIT protocol. Improvements in cardiorespiratory fitness and exercise economy as well as body composition were observed in these sedentary individuals.
SN 1303-2968
PD MAR
PY 2020
VL 19
IS 1
BP 187
EP 194
UT WOS:000516851900021
PM 32132842
ER

PT J
AU Carrasco-Poyatos, M
   Granero-Gallegos, A
   López-García, GD
   López-Osca, R
AF Carrasco-Poyatos, Maria
   Granero-Gallegos, Antonio
   Lopez-Garcia, Gines D.
   Lopez-Osca, Rut
TI HRV-Guided Training for Elders after Stroke: A Protocol for a
   Cluster-Randomized Controlled Trial
SO INTERNATIONAL JOURNAL OF ENVIRONMENTAL RESEARCH AND PUBLIC HEALTH
AB There are many consequences associated with having a stroke, all of which are important factors affecting long-term rehabilitation outcomes; these become important health issues for those of advanced age and require dedicated health strategies. High-intensity interval training (HIIT) is an effective training protocol used in cardiac rehabilitation programs; however, owing to the inter-individual variability in physiological responses to training associated with cardiovascular diseases, the exercise regimen given to each patient should be closely controlled and individualized to ensure the safety and efficiency of the exercise program. Heart rate variability (HRV) is currently being used for this purpose, as it is closely linked to parasympathetic nervous system activation, with high HRV scores associated with good cardiovascular adaptation. The objective of this protocol is to determine the effect of HIIT compared to HRV-guided training in terms of cardiorespiratory fitness, heart rate variability, functional parameters, body composition, quality of life, inflammatory markers, and cognitive function in patients who have had a stroke, as well as to assess the feasibility of patients undertaking an 8-week cardiac rehabilitation program, evaluating its safety and their adherence. The proposed protocol involved cluster-randomized controlled design in which the post-stroke patients are assigned either to an HRV-based training group (HRV-G) or a HIIT-based training group (HIIT-G). HIIT-G will train according to a predefined training program, whereas HRV-G will train depending on the patients' daily HRV. The outcomes considered are peak oxygen uptake (VO2peak), endothelial and work parameters, heart rate variability, functional parameters, relative weight and body fat distribution, quality of life, inflammatory markers and cognitive function, as well as exercise adherence, feasibility, and safety. It is expected that this HRV-guided training protocol will improve functional performance in patients following a stroke and be safer, more feasible, and generate improved adherence relative to HIIT, providing an improved strategy for to optimize cardiac rehabilitation interventions.
RI Carrasco, María/AEG-2391-2022; Granero-Gallegos, Antonio/P-4888-2015
OI Lopez Osca, Rut/0009-0006-0755-266X; Carrasco-Poyatos,
   Maria/0000-0001-5735-4908; LOPEZ GARCIA, GINES
   DAVID/0000-0002-7761-0865; Granero-Gallegos, Antonio/0000-0002-1385-8386
EI 1660-4601
PD SEP
PY 2022
VL 19
IS 17
AR 10868
DI 10.3390/ijerph191710868
UT WOS:000851949200001
PM 36078584
ER

PT J
AU Li, X
   Han, TY
   Zou, X
   Zhang, H
   Feng, WP
   Wang, H
   Shen, YL
   Zhang, L
   Fang, GL
AF Li, Xi
   Han, Tianyu
   Zou, Xu
   Zhang, Han
   Feng, Wenpin
   Wang, Han
   Shen, Yulin
   Zhang, Li
   Fang, Guoliang
TI Long-term high-intensity interval training increases serum neurotrophic
   factors in elderly overweight and obese Chinese adults
SO EUROPEAN JOURNAL OF APPLIED PHYSIOLOGY
AB Purpose To compare the effects of 12-week high-intensity interval training (HIIT) and vigorous-intensity continuous training (VICT) on cognitive function, physical fitness, VO(2)max, serum neurotransmitters and neurotrophic factors in overweight and obese elderly individuals. Methods Twenty-nine physically inactive older adults (18 males and 11 females) with a mean age of 64.8 +/- 3.9 years were randomly divided into a control group (CON, n = 9), an HIIT group (4 x 3 min at 90% VO(2)max interspersed with 3 min at 60% VO(2)max, n = 10) and a VICT group (25 min at 70% VO(2)max, n = 10) and submitted to 12 weeks of training. Cognitive function questionnaires, physical fitness, VO(2)max, serum neurotransmitters and neurotrophic factors were determined at baseline and post training. Results Twelve weeks of HIIT and VICT improved the VO(2)max (4.19 +/- 2.21 and 1.84 +/- 1.63 mL/kg/min, respectively, p = 0.005), sit-and-reach distance (8.7 +/- 3.0 and 7.8 +/- 3.8 cm, p = 0.033), choice reaction time (- 0.115 +/- 0.15 and - 0.09 +/- 0.15 s, p = 0.004) and one-leg stand time (4.4 +/- 3.4 and 4.2 +/- 4.0 s, p < 0.001) of the elderly participants. The serum concentrations of brain-derived neurotrophic factor (375.5 +/- 247.9 and 227.0 +/- 137.1 pg/ml, p = 0.006), nerve growth factor (33.9 +/- 16.7 and 23.3 +/- 14.5 pg/ml, p = 0.037), neurotrophin-3 (24.2 +/- 9.33 and 16.3 +/- 5.91 pg/ml, p = 0.006) and neurotrophin-4 (10.4 +/- 3.8 and 7.8 +/- 5.0 pg/ml, p = 0.029) increased significantly in the HIIT and VICT groups after training. In addition, compared to VICT, HIIT significantly increased VO(2)max and the serum neurotrophin-3 concentration. Serum concentrations of the neurotransmitters acetylcholine, dopamine and serotonin trended upward with training. No significant change was observed in the cognitive function questionnaire scores (p > 0.05). Conclusion HIIT is suitable for elderly adults and is more effective than VICT for improving VO(2)max and serum neurotrophin-3 concentrations.
OI Li, Xi/0000-0001-5085-220X
SN 1439-6319
EI 1439-6327
PD OCT
PY 2021
VL 121
IS 10
BP 2773
EP 2785
DI 10.1007/s00421-021-04746-w
EA JUN 2021
UT WOS:000663688900001
PM 34148146
ER

PT J
AU Delgado-Floody, P
   Chirosa-Ríos, L
   Guzmán-Guzmán, IP
   Vargas, CA
   Sandoval-Aguilera, K
   Caamaño-Navarrete, F
   Guede-Rojas, F
   Alvarez, C
AF Delgado-Floody, Pedro
   Chirosa-Rios, Luis
   Paola Guzman-Guzman, Iris
   Andrea Vargas, Claudia
   Sandoval-Aguilera, Karina
   Caamano-Navarrete, Felipe
   Guede-Rojas, Francisco
   Alvarez, Cristian
TI The Social Distance Impacts from COVID-19 Pandemic on the Development of
   Two Orders of a Concurrent Training Programme for Morbidly Obese
   Patients
SO INTERNATIONAL JOURNAL OF ENVIRONMENTAL RESEARCH AND PUBLIC HEALTH
AB Background: Although there is relevant information regarding the consequences of the coronavirus SARS-CoV-2 (COVID-19), little is known about the impact of the imposed social confinement (at home) on the development of exercise training programmes in populations with morbid obesity. Aim: To describe the effects of the imposed COVID-19 confinement on the cardiometabolic health benefits acquired through a concurrent training programme that started before the pandemic in populations with morbid obesity. Methods: This was an experimental randomized clinical study, in which sedentary morbidly obese women were assigned 1:1 to a high-intensity interval training (HIIT) plus resistance training (RT) group (HIIT + RT; n = 11; BMI 42.1 +/- 6.6) or to the same exercise dose, but in different order group of RT plus HIIT group (RT + HIIT; n = 7; BMI 47.5 +/- 8.4). Both groups undertook two sessions/week. When COVID-19 confinement at home started, a post-test was applied in January 2020 (Post1) and after 20 months (Post2). The main outcomes were waist circumference (WC), systolic (SBP) and diastolic blood pressure (DBP), high-density lipids (HDL-c), triglycerides (Tg), and fasting plasma glucose (FPG). Results: In the HIIT + RT group, the WC showed significant increases from Post1 to Post2 (Delta + 3.1 cm, p = 0.035); in the RT + HIIT group, it decreased from Post1 to Post2 (Delta - 4.8 cm, p = 0.028). In the HIIT + RT group, SBP showed significant increases from Post1 to Post2 (Delta + 6.2 mmHg, p = 0.041); the RT + HIIT group decreased SBP from Pre0 to Post1 (Delta - 7.2 mmHg, p = 0.026) and increased DBP from Pre0 to Post1 (Delta + 8.1 mmHg, p = 0.015). Tg in the HIIT + RT group decreased from Pre0 to Post1 (Delta - 40.1 mg/dL, p = 0.023) but increased from Post1 to Post2 (Delta + 86.3 mg/dL, p < 0.0001). Conclusions: The COVID-19 social confinement worsened metabolic syndrome (MetS) outcomes that had improved from 20 weeks' RT + HIIT during the training period, such as WC, SBP, and Tg from HIIT + RT, when, worryingly, SBP increased to another more serious clinical classification in both groups.
RI Guede, Francisco/AAD-3561-2019; Ríos, Luis/AAX-2127-2020; Alvarez,
   Cristian/GSD-5566-2022; Delgado-Floody, Pedro/D-9779-2019; Chirosa Rios,
   Luis Javier/P-5488-2015
OI Delgado-Floody, Pedro/0000-0001-9952-993X; Guzman Guzman, Iris
   Paola/0000-0003-1535-4226; , Felipe
   Caamano-Navarrete/0000-0002-6884-589X; Alvarez,
   Cristian/0000-0003-4783-9981; Guede-Rojas,
   Francisco/0000-0002-1870-1396; Chirosa Rios, Luis
   Javier/0000-0002-1008-176X
EI 1660-4601
PD OCT
PY 2022
VL 19
IS 20
AR 13408
DI 10.3390/ijerph192013408
UT WOS:000875110000001
PM 36293985
ER

PT J
AU Romain, AJ
   Fankam, C
   Karelis, AD
   Letendre, E
   Mikolajczak, G
   Stip, E
   Abdel-Baki, A
AF Romain, Ahmed Jerome
   Fankam, Cedine
   Karelis, Antony D.
   Letendre, Elainte
   Mikolajczak, Gladys
   Stip, Emmanuel
   Abdel-Baki, Amal
TI Effects of high intensity interval training among overweight individuals
   with psychotic disorders: A randomized controlled trial
SO SCHIZOPHRENIA RESEARCH
AB Physical activity has been suggested to reduce the high prevalence ofmetabolic complications in individualswith psychosis. Although high intensity interval training (HIIT) is efficacious in other populations, it remains poorly studied in psychosis.
   Methods: Randomized controlled study comparing the effects of 6 months HIIT supervised program (30-minute treadmill sessions twice a week) to usual-care waiting-list control group. Anthropometric (primary outcome: waist circumference), body composition, blood profile, blood pressure, psychiatric symptoms and global functioning were measured at baseline and 6 months.
   Results: Sixty-six individuals with psychosis (62% men; 30.7 +/- 7.2 years old; mean BMI: 32.7 +/- 5.7 kg/m(2)) were randomly assigned to either HIIT (n=38) or control group (n=28). Mean attendance rate to HIIT sessionswas 64%, although 50% dropped-out the intervention before the end. Few minor adverse events were reported. The intent to treat analysis showed no impact ofHIIT onwaist circumference (p=0.25). However, in a post-hoc analysis among the compliant participants (N64% of prescribed sessions), significant improvements in waist circumference (-2.94, SE =1.41, p =0.04), negative symptoms (PANSS negative -3.7, SE =1.39; p =0.01), social (SOFAS + 6.16, SE=1.76, p =0.001) and global functioning (GAF + 5.38, SE=2.28, p=0.02) were observed.
   Discussion: HIIT seems to be safe and well accepted in overweight individuals with psychosis. Exercise compliance to HIIT is associated with improvements in waist circumference as well as negative symptoms and functioning. Interventions improving attendance are needed. (C) 2018 Elsevier B.V. All rights reserved.
RI Romain, Ahmed/AAP-5893-2020
OI Abdel-Baki, Amal/0000-0003-3333-9652; Stip,
   Emmanuel/0000-0003-2859-2100; Romain, Ahmed Jerome/0000-0003-1690-1375
SN 0920-9964
EI 1573-2509
PD AUG
PY 2019
VL 210
BP 278
EP 286
DI 10.1016/j.schres.2018.12.021
UT WOS:000479125500040
PM 30595443
ER

PT J
AU Takehara, K
   Ganchimeg, T
   Kikuchi, A
   Gundegmaa, L
   Altantsetseg, L
   Aoki, A
   Fukuie, T
   Suwabe, K
   Bat-Erdene, S
   Mikami, M
   Mori, R
   Soya, H
AF Takehara, Kenji
   Ganchimeg, Togoobaatar
   Kikuchi, Akihito
   Gundegmaa, Lkagvasuren
   Altantsetseg, Lkagvasuren
   Aoki, Ai
   Fukuie, Takemune
   Suwabe, Kazuya
   Bat-Erdene, Shagdar
   Mikami, Masashi
   Mori, Rintaro
   Soya, Hideaki
TI The effectiveness of exercise intervention for academic achievement,
   cognitive function, and physical health among children in Mongolia: a
   cluster RCT study protocol
SO BMC PUBLIC HEALTH
AB BackgroundMany studies have demonstrated positive effects of physical activity on children's health such as improved cardiorespiratory function and decreased obesity. Physical activity has also been found to have positive effects on academic achievement and cognitive function. However, there are few high quality RCT studies on this topic at present and the findings remain controversial.MethodsThis protocol describes cluster randomized controlled trials assessing the impact of school-based exercise intervention among children in Mongolia. The intervention consists of 3-min sessions of high intensity interval training combined with music implemented two times a week at school during study periods. The participants are children in the fourth grade in public elementary schools in the Sukhbaatar district in Ulaanbaatar, Mongolia. The participants are cluster randomized by school and allocated either to the intervention or control group. The primary outcome is academic achievement. Secondary outcomes are obesity/overweight, physical fitness function, lifestyle, mental health, and cognitive function.DiscussionThis cluster-RCT is designed and implemented to assess the effectiveness of exercise intervention on academic achievement, cognitive function, and physical and mental health among school-age children in Mongolia. This study will provide evidence to promote physical activities among children in low- and middle- income countries.Trial registrationUMIN: UMIN000031062. Registered on 1st February 2018.
RI SUWABE, Kazuya/AAW-5406-2021; Fukuie, Takemune/IZE-8552-2023
OI SUWABE, Kazuya/0000-0001-9286-791X; Lkhagvasuren,
   Gundegmaa/0000-0002-6683-4425; Fukuie, Takemune/0000-0002-1375-2522;
   Ndanguza Rusatsi, Denis/0000-0002-9953-9596; Mori,
   Rintaro/0000-0001-7656-6156; Takele, Kasahun/0000-0001-6127-7300;
   Togoobaatar, Ganchimeg/0000-0002-5116-5601
SN 1471-2458
PD JUN 6
PY 2019
VL 19
AR 697
DI 10.1186/s12889-019-6986-8
UT WOS:000470731700005
PM 31170967
ER

PT J
AU Soori, R
   Goodarzvand, F
   Akbarnejad, A
   Effatpanah, M
   Ramezankhani, A
   Teixeira, AL
   Ghram, A
AF Soori, R.
   Goodarzvand, F.
   Akbarnejad, A.
   Effatpanah, M.
   Ramezankhani, A.
   Teixeira, A. L.
   Ghram, A.
TI Effect of high-intensity interval training on clinical and laboratory
   parameters of adolescents with attention deficit hyperactivity disorder
SO SCIENCE & SPORTS
AB Purpose. - The aim of the present study was to evaluate the effect of high intensity interval training (HIIT) on clinical, as assessed by the Conners' Parent Rating Scale (CPRS), and anthropometric measures, and laboratory parameters of adolescents with attention deficit hyperactivity disorder (ADHD).
   Methods. - Forty-three adolescents with ADHD diagnosis were randomly assigned into two groups: Intervention group (male/female, n = 9/17) and Control group (male/female, n= 11/6). Intervention group performed 20m running program repetitions with 20-30 s resting between intervals at 85% max heart rate for 6 weeks. Anthropometric and body composition measures (body mass index-Z-score; BMI-Z-score, body fat mass; BFM), Interleukin-13 (IL-13), Interleukin-16 (IL-16), lactate, and CPRS were evaluated at baseline and after 6 weeks. Data were analyzed by means of Kolmogorov-Smirnov test, two-way ANOVA, and Tukey HSD post-hoc test. The statistical significance was set at P<0.05.
   Results. - After 6 weeks, BMI-Z-score and BFM reduced significantly in the intervention group (P< 0.001 and P=0.019, respectively) and were significantly lower than control group (P < 0.001 and P<0.001, respectively). After 6 weeks, lactate increased significantly in the intervention group (P=0.017) and was significantly higher than control group (P<0.01). IL-13 and CPRS reduced significantly after 6 weeks HIIT (P=0.017 and P=0.04, respectively). IL-16 did not show any significant difference between groups (P> 0.05).
   Conclusion. - HIIT seems to exert beneficial effects for adolescents with ADHD. (C) 2019 Elsevier Masson SAS. All rights reserved.
RI ramezankhani, azam/ABD-6726-2020; Soori, Rahman/AAM-8873-2020; Teixeira,
   Antonio/N-3315-2014; Ghram, Amine/AAN-3335-2021
OI Ghram, Amine/0000-0002-2851-0753
SN 0765-1597
PD SEP
PY 2020
VL 35
IS 4
BP 207
EP 215
DI 10.1016/j.scispo.2019.08.002
UT WOS:000561986900006
ER

PT J
AU Terada, T
   Friesen, A
   Chahal, BS
   Bell, GJ
   McCargar, LJ
   Boulé, NG
AF Terada, Tasuku
   Friesen, Alanna
   Chahal, Baljot S.
   Bell, Gordon J.
   McCargar, Linda J.
   Boule, Normand G.
TI Feasibility and preliminary efficacy of high intensity interval training
   in type 2 diabetes
SO DIABETES RESEARCH AND CLINICAL PRACTICE
AB Aims: To compare the feasibility of high intensity interval exercise (HI-IE) versus moderate intensity continuous exercise (MI-CE) in patients with type 2 diabetes (T2D), and to investigate the preliminary efficacy of HI-IE and MI-CE for improving glycated hemoglobin A(1c) (HbA(1c)) and body composition.
   Methods: Individuals with T2D were recruited and randomly assigned to HI-IE and MI-CE. Exercise training was performed 5 days per week for 12 weeks. Recruitment, retention, adherence, feeling states and self-efficacy were analyzed for feasibility. Changes in HbA(1c) and percent body fat from baseline were investigated at 12 weeks to determine the preliminary efficacy.
   Results: Of 126 participants showing interest to join the study, 15 individuals were randomized and completed the program. No participants dropped out from the study after enrollment. Adherence rates were high and did not differ between HI-IE and MI-CE (p > 0.05; > 97.2% of the eligible exercise sessions for both groups). Feeling states and self-efficacy did not differ between the groups. Percent trunk fat decreased in both HI-IE and MI-CE (p = 0.007 and 0.085, respectively). Total percent body fat, percent leg fat, and subcutaneous fat width were significantly reduced in both groups (p < 0.05), whereas HbA(1c) did not change from baseline (p > 0.05). The degree of improvement was similar between the interventions (p > 0.05).
   Conclusion: In individuals with T2D, implementing a 12-week structured HI-IE training can be as feasible as MI-CE training. Both interventions are equally effective in lowering total body fat but have little impact on HbA(1c) in relatively well controlled participants with T2D. (C) 2012 Elsevier Ireland Ltd. All rights reserved.
RI Terada, Tasuku/LRU-5616-2024
OI Chahal, Baljot S./0000-0002-6809-0562; Terada,
   Tasuku/0000-0002-6623-6994
SN 0168-8227
EI 1872-8227
PD FEB
PY 2013
VL 99
IS 2
BP 120
EP 129
DI 10.1016/j.diabres.2012.10.019
UT WOS:000317122400012
PM 23183390
ER

PT J
AU Stork, MJ
   Santos, A
   Locke, SR
   Little, JP
   Jung, ME
AF Stork, Matthew J.
   Santos, Alexandre
   Locke, Sean R.
   Little, Jonathan P.
   Jung, Mary E.
TI Can In-Task Affect During Interval and Continuous Exercise Predict
   12-Month Physical Activity Behavior? Findings from a Randomized Trial
SO INTERNATIONAL JOURNAL OF BEHAVIORAL MEDICINE
AB BackgroundIn-task affective responses to moderate-intensity continuous exercise training (MICT) have been shown to predict future physical activity behavior. However, limited research has investigated whether this affect-behavior relationship is similar for high-intensity interval training (HIIT) and whether it holds true over the longer term. This study aims to determine (1) if in-task affect during 2 weeks of supervised MICT and HIIT predicted changes to unsupervised moderate-to-vigorous physical activity (MVPA) behavior 12 months post-intervention and (2) if this predictive relationship was moderated by exercise type (MICT vs. HIIT).MethodNinety-nine adults (69.7% female; 50.9 +/- 9.4 years) who were low active and overweight were randomized to 2 weeks of exercise training of MICT (n = 52) or HIIT (n = 47), followed by 12 months of accelerometry-assessed free-living MVPA.ResultsThe pooled moderation model was not significant, F(3, 94) = 2.54, p = .07 (R2 = 0.085), with a non-significant group by affect interaction (p = .06). The conditional effect for MICT was significant (B = 17.27, t = 2.17, p = .03), suggesting that 12-month change in MVPA increased by 17.27 min/week for every one-point increase in in-task affect. The conditional effect for HIIT was not significant (p = .85), suggesting that in-task affect was not predictive of 12-month change in MVPA.ConclusionThe current findings raise important questions about whether the affect-behavior relationship may vary depending on exercise type. For HIIT-based exercise in particular, additional psychological constructs beyond in-task affect should be considered when attempting to predict future physical activity behavior.
RI Little, Jonathan/T-4076-2019; Santos, Alexandre/HTT-4557-2023
OI Santos, Alexandre/0000-0001-5445-5332; Jung, Mary/0000-0002-2360-0952;
   Little, Jonathan/0000-0002-9796-2008; Locke, Sean/0000-0002-3859-3257
SN 1070-5503
EI 1532-7558
PD 2023 OCT 12
PY 2023
DI 10.1007/s12529-023-10224-8
EA OCT 2023
UT WOS:001079597600001
PM 37828344
ER

PT J
AU Dineen, TE
   Locke, SR
   Cranston, KD
   Beauchamp, MR
   Jung, ME
AF Dineen, Tineke E.
   Locke, Sean R.
   Cranston, Kaela D.
   Beauchamp, Mark R.
   Jung, Mary E.
TI Self-regulatory efficacy and long-term physical activity engagement:
   Examining mediators from a randomized trial
SO PSYCHOLOGY OF SPORT AND EXERCISE
AB Objective: The purpose of this study was to examine self-regulatory efficacy (SRE) as an explanatory mediator of high-intensity interval training (HIIT) versus moderate-intensity continuous training (MICT) interventions in relation to physical activity levels over 6- and 12-months after condition assignment. Methods: Two mediation models were run. The first model explored initial change in the first 6 months by examining 6-month SRE as a mediator of the relations between the independent variable (condition) and dependent variable (average of 3-month and 6-month physical activity). A second mediation model explored sustained change in the second 6 months by examining 12-month SRE as a mediator of the relations between the independent variable (condition) and dependent variable (average of 9-month and 12-month physical activity). Hayes' PROCESS macro was used to estimate the indirect effect. Adults (n = 99) who were overweight and lowactive (mean age = 50.9 years, 69.7% female) were randomized to HIIT or MICT, with participants in both conditions receiving the same brief behavioural counselling. Results: SRE at 12-months post-program was found to mediate the intervention effects (total indirect effect: 8.26 [1.41-17.91]) while SRE at 6-months post program was not found to mediate the intervention effects (total indirect effect: 5.05 [-1.12 - 13.98]). SRE was found to be an explanatory mechanism in predicting greater longterm physical activity engagement for those in MICT compared to HIIT. Conclusions: These findings suggest that participants' perceived capabilities to self-manage their physical activity behaviour accounted for higher levels of maintained physical activity participation among participants in the MICT condition when compared to the HIIT condition one-year following participation in a diabetes prevention program.
RI Cranston, Kaela/HHS-7687-2022; Beauchamp, Mark/P-5230-2019
OI Cranston, Kaela D/0000-0001-9858-5585
SN 1469-0292
EI 1878-5476
PD SEP
PY 2021
VL 56
AR 102001
DI 10.1016/j.psychsport.2021.102001
EA JUN 2021
UT WOS:000685125100030
ER

PT J
AU Khalafi, M
   Symonds, ME
   Faramarzi, M
   Sharifmoradi, K
   Maleki, AH
   Rosenkranz, SK
AF Khalafi, Mousa
   Symonds, Michael E.
   Faramarzi, Marzieh
   Sharifmoradi, Kayvan
   Maleki, Aref Habibi
   Rosenkranz, Sara K.
TI The effects of exercise training on inflammatory markers in children and
   adolescents: A systematic review and meta-analysis
SO PHYSIOLOGY & BEHAVIOR
AB Introduction and aim: Exercise training is effective for improving cardiometabolic health in children and adolescents, but less is known about its impact on inflammatory markers. We therefore, undertook a systematic review and meta-analysis to investigate the role of exercise training on pro-inflammatory cytokines including interleukin 6 (IL-6), tumor necrosis factor-alpha (TNF-alpha), and C-reactive protein (CRP) in children and adolescents. Method: A comprehensive search was conducted in three electronic databases including PubMed, Web of Science, and Scopus, from inception to December 2023 to identify exercise trials with and without control groups, involving participants with mean ages ranging from >= 6 to < 18 years, of age with measurements of at least one of the following pro-inflammatory cytokines IL-6, TNF-alpha, or CRP. Standardized mean differences (SMD) and 95 % confidence interval (ICs) were calculated using random effects models. Results: Thirty-eight studies involving 2043 children and adolescents were included. The results show that exercise training resulted in significant reductions in IL-6 [SMD: -0.44; 95 % CI: -0.68, -0.21; P = 0.001] and CRP [SMD: -0.28; 95 % CI: -0.41, -0.16; P = 0.001], but not TNF-alpha [SMD: -0.15; 95 % CI: -0.38, -0.07; P = 0.19]. Subgroup analyses showed that IL-6 and CRP were reduced with aerobic training in adolescents, as was CRP with high-intensity interval training. Conclusion: These results provide evidence that exercise training is effective for reducing IL-6 and CRP in adolescents, but not in children, and any benefits may be modulated by the type of exercise performed.
RI Khalafi, Mousa/ABA-6120-2020; Habibi Maleki, Aref/HDM-3481-2022
OI khalafi, mousa/0000-0001-6465-1281; Habibi Maleki,
   Aref/0000-0001-7715-0734
SN 0031-9384
EI 1873-507X
PD MAY 1
PY 2024
VL 278
AR 114524
DI 10.1016/j.physbeh.2024.114524
EA MAR 2024
UT WOS:001216662100001
PM 38521236
ER

PT J
AU Buchan, DS
   Ollis, S
   Thomas, NE
   Baker, JS
AF Buchan, Duncan S.
   Ollis, Stewart
   Thomas, Non E.
   Baker, Julien S.
TI The influence of a high intensity physical activity intervention on a
   selection of health related outcomes: an ecological approach
SO BMC PUBLIC HEALTH
AB Background: Cardiovascular disease (CVD) is the main cause of mortality throughout the world. With accumulating evidence suggesting that CVD has its origins in childhood, it is unsurprising that research into obesity prevalence within school aged youth is burgeoning. Within this study our primary objective will be to examine whether high intensity interval training (HIT) improves the CVD risk profile of secondary school aged adolescents. Our secondary objective will be to identify the prevalence of CVD risk factors and examine factors associated with these in adolescents aged 15 - 18 years.
   Method/Design: A South Lanarkshire school of low socioeconomic status (SES) was selected to participate in the study intervention. Participants from secondary 5 (15 - 17 years) and 6 (16 - 18 years) will be recruited for this study. Participants from secondary 6 will be randomly assigned to Group A (HIT) or Group B (moderate-vigorous) and will perform each protocol three times weekly. The secondary 5 participants will act as the control group. Data collection will take place during the Physical Education (PE) lessons and on school premises and will include: anthropometrical variables (height, weight, waist and hip circumferences, skinfold thickness at two sites), physiological responses (blood pressure, aerobic fitness, heart rate (HR) response, vertical jump performance, 10-metre (m) sprint, 50-m sprint and 505-agility test), diet (self-reported seven-day food diary), physical activity (Physical Activity Questionnaire for Adolescents (PAQ-A)) and blood tests (fasting glucose, insulin, total cholesterol (TC), high-density lipoprotein (HDL), high-sensitivity C-reactive protein (hs-CRP), fibrinogen (Fg), interleukin-6 (IL-6), adiponectin (high molecular weight), triglyceride and plasminogen activator inhibitor-1 (PAI-1). An environmental audit of the secondary school and the health related quality of life (HRQOL) of the participants will also be measured. Finally, all exercise sessions will be video recorded and rate of perceived exertion (RPE) and mood states will also be taken after each exercise session.
   Discussion: Our study may be able to demonstrate a time efficient means of reducing CVD risk factors in adolescents.
OI Buchan, Duncan S/0000-0002-4320-4615
SN 1471-2458
PD JAN 8
PY 2010
VL 10
AR 8
DI 10.1186/1471-2458-10-8
UT WOS:000275403600001
PM 20064208
ER

PT J
AU Marzuca-Nassr, GN
   Artigas-Arias, M
   Olea, MA
   SanMartín-Calísto, Y
   Huard, N
   Durán-Vejar, F
   Beltrán-Fuentes, F
   Muñoz-Fernández, A
   Alegría-Molina, A
   Sapunar, J
   Salazar, LA
AF Nasri Marzuca-Nassr, Gabriel
   Artigas-Arias, Macarena
   Angelica Olea, Maria
   SanMartin-Calisto, Yuri
   Huard, Nolberto
   Duran-Vejar, Fernanda
   Beltran-Fuentes, Francisca
   Munoz-Fernandez, Aris
   Alegria-Molina, Andrea
   Sapunar, Jorge
   Salazar, Luis A.
TI High-intensity interval training on body composition, functional
   capacity and biochemical markers in healthy young versus older people
SO EXPERIMENTAL GERONTOLOGY
AB Background: The aim of the following study was to identify the effects of a 12-week high-intensity interval training (HIIT) program on the modification of parameters of body composition, functional capacity as well as lipid and glucose homeostasis markers in healthy young people versus older adults.
   Design: Experimental trial.
   Methods: Healthy young (YNG, 21 +/- 1 years, BMI 26.01 +/- 2.64 kg.m(-2), n = 10) and older (OLD, 66 +/- 5 years, BMI 27.43 +/- 3.11 kg.m(-2), n = 10) males were subjected to 12 weeks of HIIT. Prior to and immediately after the HIIT program, dual-energy X-ray absorptiometry, dominant leg strength one-repetition maximum (1-RM), maximal oxygen uptake (VO2max) and physical performance tests were performed. Blood samples were also taken.
   Results: Flexibility (P = 0.000), static balance (P = 0.004), timed up and go test (TUG) (P = 0.015), short physical performance battery (SPPB) (P = 0.005), dominant leg strength 1-RM (P = 0.012), and VO2max (P = 0.000) were better in YNG versus OLD. HIIT improved the % whole-body fat mass (P = 0.031), leg lean mass (P = 0.047), dominant leg strength 1-RM (P = 0.025), VO2max (P = 0.000), fasting cholesterol (P = 0.017) and fasting glucose (P = 0.006). TUG was improved by the training only in the OLD group (P = 0.016), but insulin (P = 0.002) and the homeostasis model assessment - insulin sensitivity (HOMA-IS) (P = 0.000) decreased only in the YNG group. HOMA-IS was correlated positive with BMI (R = 0.474, P = 0.035) and with whole-body fat mass (R = 0.517, P = 0.019).
   Conclusions: HIIT for 12 weeks improves parameters of body composition, functional capacity and fasting serum lipid and glucose homeostasis markers in healthy young and older participants. Young people are shown as benefiting more.
RI Marzuca-Nassr, Gabriel/S-5901-2019; SALAZAR, LUIS ANTONIO/HSG-4836-2023
OI San Martin, Yuri/0009-0002-9475-3347
SN 0531-5565
EI 1873-6815
PD NOV
PY 2020
VL 141
AR 111096
DI 10.1016/j.exger.2020.111096
UT WOS:000629615700015
PM 32971179
ER

PT J
AU Youssef, L
   Granet, J
   Marcangeli, V
   Dulac, M
   Hajj-Boutros, G
   Reynaud, O
   Buckinx, F
   Gaudreau, P
   Morais, JA
   Mauriège, P
   Gouspillou, G
   Noirez, P
   Aubertin-Leheudre, M
AF Youssef, Layale
   Granet, Jordan
   Marcangeli, Vincent
   Dulac, Maude
   Hajj-Boutros, Guy
   Reynaud, Olivier
   Buckinx, Fanny
   Gaudreau, Pierrette
   Morais, Jose A.
   Mauriege, Pascale
   Gouspillou, Gilles
   Noirez, Philippe
   Aubertin-Leheudre, Mylene
TI Clinical and Biological Adaptations in Obese Older Adults Following
   12-Weeks of High-Intensity Interval Training or Moderate-Intensity
   Continuous Training
SO HEALTHCARE
AB Sarcopenia and obesity are considered a double health burden. Therefore, the implementation of effective strategies is needed to improve the quality of life of older obese individuals. The aim of this study was to compare the impact of high-intensity interval training (HIIT) and moderate-intensity continuous training (MICT) on functional capacities, muscle function, body composition and blood biomarkers in obese older adults. Adipose tissue gene expression and markers of muscle mitochondrial content and quality control involved in exercise adaptations were also investigated. Sixty-eight participants performed either HIIT (n = 34) on an elliptical trainer or MICT (n = 34) on a treadmill, three times per week for 12 weeks. HIIT produced significantly higher benefits on some physical parameters (six-minute walking test (HIIT: +12.4% vs. MICT: +5.2%); step test (HIIT: +17.02% vs. MICT: +5.9%); ten-repetition chair test (HIIT: -17.04% vs. MICT: -4.7%)). Although both HIIT and MICT led to an improvement in lower limb power (HIIT: +25.2% vs. MICT: +20.4%), only MICT led to higher improvement in lower limb muscle strength (HIIT: +4.3% vs. MICT: +23.2%). HIIT was more beneficial for increasing total lean body mass (HIIT: +1.58% vs. MICT: -0.81%), while MICT was more effective for decreasing relative gynoid fat mass (HIIT: -1.09% vs. MICT: -4.20%). Regarding adipose tissue gene expression, a significant change was observed for cell death-inducing DFFA (DNA fragmentation factor-alpha)-like effector A (CIDEA) in the HIIT group (A.U; HIIT at T0: 32.10 +/- 39.37 vs. HIIT at T12: 48.2 +/- 59.2). Mitochondrial transcription factor A (TFAM) content, a marker of mitochondrial biogenesis, increased significantly following HIIT (+36.2%) and MICT (+57.2%). A significant increase was observed in the HIIT group for Translocase of Outer Membrane 20 (TOM20; +54.1%; marker of mitochondrial content), Mitofusin-2 (MFN2; +71.6%; marker of mitochondrial fusion) and Parkin RBR E3 Ubiquitin Protein Ligase (PARKIN; +42.3%; marker of mitophagy). Overall, our results indicate that even though MICT (walking on treadmill) and HIIT (on an elliptical) are effective intervention strategies in obese older adults, HIIT appears to have slightly more beneficial effects. More specifically, HIIT led to higher improvements than MICT on functional capacities, lean mass and skeletal muscle markers of mitochondrial content, fusion, and mitophagy. Thus, MICT but also HIIT (time-efficient training) could be recommended as exercise modalities for obese older adults to maintain or improve mobility, health and quality of life.
RI Youssef, Layale/ACL-9309-2022; Reynaud, Olivier/ISA-3693-2023
OI Hajj Boutros, Guy/0000-0001-8087-1030; Youssef,
   Layale/0000-0002-7571-0651; Gouspillou, Gilles/0000-0002-8543-3619;
   Marcangeli, Vincent/0000-0001-6413-2510
EI 2227-9032
PD JUL
PY 2022
VL 10
IS 7
AR 1346
DI 10.3390/healthcare10071346
UT WOS:000832245700001
PM 35885872
ER

PT J
AU Wu, J
   Yang, YH
   Yu, HS
   Li, LQ
   Chen, YY
   Sun, YP
AF Wu, Jin
   Yang, Yuhang
   Yu, Huasen
   Li, Liqiang
   Chen, Yanying
   Sun, Youping
TI Comparative effectiveness of school-based exercise interventions on
   physical fitness in children and adolescents: a systematic review and
   network meta-analysis
SO FRONTIERS IN PUBLIC HEALTH
AB BackgroundSchools provide a favorable setting for health education, however, the most effective school-based exercise mode for improving physical fitness remains unclear. This network meta-analysis was designed to assess and rank the comparative efficacy of six exercise modalities on physical fitness indicators in a school-based setting. MethodsAn online search of the Web of Science, PubMed, SPORTDiscus, and Scopus databases was conducted. Randomized and quasi-randomized controlled trials were considered. Outcomes included measures of anthropometry and body composition, muscular fitness, and cardiorespiratory fitness. Data were pooled with a random effects model using the frequentist framework. ResultsA total of 66 studies with 8,578 participants (48% girls) were included. High-intensity interval training was the most effective intervention reducing body mass index (mean difference (MD) = -0.60 kg center dot m(-2), 95% confidence interval (95%CI) = -1.04 to -0.15, p = 0.009), elevating VO2max (MD = 3.59 mL center dot kg(-1)center dot min(-1), 95% CI = 2.45 to 4.74, p < 0.001), and 20-meter sprint performance (MD = -0.35 s, 95% CI = -0.55 to -0.14, p = 0.001). Aerobic training had the highest probability of reducing waist circumference (standardized mean difference (SMD) = -0.60, 95% CI = -0.88 to -0.32, p < 0.001). Active video games emerged as a promising modality for improving countermovement jump (MD = 2.43 cm, 95% CI = 0.06 to 4.80, p = 0.041) and shuttle running performance (SMD = 0.86, 95% CI = 0.29 to 1.43, p = 0.003). Strength training was the best exercise mode for improving standing long jump performance (SMD = 1.03, 95% CI = 0.07 to 1.98, p = 0.035) while combined training was rated the first for decreasing body fat percent (MD = -2.56%, 95% CI = -4.73 to -0.40, p = 0.022) and increasing push-up repetitions (SMD = 3.59, 95% CI = 0.81 to 6.37, p = 0.012). ConclusionSchool-based exercise interventions have multiple effects on physical fitness. The findings of this study will help to inform physical education teachers and coaches how best to deliver exercise programs in a school setting. Since the study was limited by the original research, the conclusions will require further verification using high-quality randomized controlled trials. Systematic Review RegistrationPROSPERO, Identifier: CRD42023401963.
EI 2296-2565
PD JUN 5
PY 2023
VL 11
AR 1194779
DI 10.3389/fpubh.2023.1194779
UT WOS:001010119300001
PM 37342273
ER

PT J
AU Sultana, RN
   Sabag, A
   Keating, SE
   Johnson, NA
AF Sultana, Rachelle N.
   Sabag, Angelo
   Keating, Shelley E.
   Johnson, Nathan A.
TI The Effect of Low-Volume High-Intensity Interval Training on Body
   Composition and Cardiorespiratory Fitness: A Systematic Review and
   Meta-Analysis
SO SPORTS MEDICINE
AB Background Evidence for the efficacy of low-volume high-intensity interval training (HIIT) for the modulation of body composition is unclear. Objectives We examined the effect of low-volume HIIT versus a non-exercising control and moderate-intensity continuous training (MICT) on body composition and cardiorespiratory fitness in normal weight, overweight and obese adults. We evaluated the impact of low-volume HIIT (HIIT interventions where the total amount of exercise performed during training was <= 500 metabolic equivalent minutes per week [MET-min/week]) compared to a non-exercising control and MICT. Methods A database search was conducted in PubMed (MEDLINE), EMBASE, CINAHL, Web of Science, SPORTDiscus and Scopus from the earliest record to June 2019 for studies (randomised controlled trials and non-randomised controlled trials) with exercise training interventions with a minimum 4-week duration. Meta-analyses were conducted for between-group (low-volume HIIT vs. non-exercising control and low-volume HIIT vs. MICT) comparisons for change in total body fat mass (kg), body fat percentage (%), lean body mass (kg) and cardiorespiratory fitness. Results From 11,485 relevant records, 47 studies were included. No difference was found between low-volume HIIT and a non-exercising control on total body fat mass (kg) (effect size [ES]: - 0.129, 95% confidence interval [CI] - 0.468 to 0.210; p = 0.455), body fat (%) (ES: - 0.063, 95% CI - 0.383 to 0.257; p = 0.700) and lean body mass (kg) (ES: 0.050, 95% CI - 0.250 to 0.351; p = 0.744), or between low-volume HIIT and MICT on total body fat mass (kg) (ES: - 0.021, 95% CI - 0.272 to 0.231; p = 0.872), body fat (%) (ES: 0.005, 95% CI - 0.294 to 0.304; p = 0.974) and lean body mass (kg) (ES: 0.030, 95% CI - 0.167 to 0.266; p = 0.768). However, low-volume HIIT significantly improved cardiorespiratory fitness compared with a non-exercising control (p < 0.001) and MICT (p = 0.017). Conclusion These data suggest that low-volume HIIT is inefficient for the modulation of total body fat mass or total body fat percentage in comparison with a non-exercise control and MICT. A novel finding of our meta-analysis was that there appears to be no significant effect of low-volume HIIT on lean body mass when compared with a non-exercising control, and while most studies tended to favour improvement in lean body mass with low-volume HIIT versus MICT, this was not significant. However, despite its lower training volume, low-volume HIIT induces greater improvements in cardiorespiratory fitness than a non-exercising control and MICT in normal weight, overweight and obese adults. Low-volume HIIT, therefore, appears to be a time-efficient treatment for increasing fitness, but not for the improvement of body composition.
RI Sabag, Angelo/AAI-7904-2020; Keating, Shelley/P-2520-2015; Johnson,
   Nathan/Q-3158-2016
OI Keating, Shelley/0000-0001-5357-2721; Johnson,
   Nathan/0000-0002-3874-7092; Sabag, Angelo/0000-0002-0195-7029; Sultana,
   Rachelle/0000-0002-8616-1483
SN 0112-1642
EI 1179-2035
PD NOV
PY 2019
VL 49
IS 11
BP 1687
EP 1721
DI 10.1007/s40279-019-01167-w
UT WOS:000490065300006
PM 31401727
ER

PT J
AU Buckinx, F
   Gaudreau, P
   Marcangeli, V
   Boutros, GE
   Dulac, MC
   Morais, JA
   Aubertin-Leheudre, M
AF Buckinx, F.
   Gaudreau, P.
   Marcangeli, V.
   Boutros, G. El Hajj
   Dulac, M. C.
   Morais, J. A.
   Aubertin-Leheudre, M.
TI Muscle adaptation in response to a high-intensity interval training in
   obese older adults: effect of daily protein intake distribution
SO AGING CLINICAL AND EXPERIMENTAL RESEARCH
AB BackgroundAging is associated with declines in muscle mass, strength and quality, leading to physical impairments. An even protein distribution in daily meals has recently been proposed along with adequate total protein intake as important modulators of muscle mass. In addition, due to its short duration, high-intensity interval training (HIIT) has been highlighted as a promising intervention to prevent physical deterioration. However, the interaction between daily protein intake distribution and HIIT intervention in elderlies remain unknown.ObjectiveTo investigate muscle adaptation following HIIT in older adults according to daily protein intake distribution.MethodsThirty sedentary obese subjects who completed a 12-week elliptical HIIT program were matched [criteria: age (2 years), sex, BMI (2kg/m(2))] and divided a posteriori into 2 groups according to the amount of protein ingested at each meal: < 20g in at least one meal (P20-, n=15, 66.8 +/- 3.7years) and 20g in each meal (P20+, n=15, 68.1 +/- 4.1years). Body composition, functional capacity, muscle strength, muscle power, physical activity level, and nutritional intakes were measured pre- and post-intervention. A two way repeated ANOVA was used to determine the effect of the intervention (HIIT) and protein distribution (P20- vs P20+, p<0.05).Results No difference was observed at baseline between groups. Following the HIIT intervention, we observed a significant decrease in waist and hip circumferences and improvements in functional capacities in both P20- and P20+group (p<0.05). However, no protein distribution effect was observed.Conclusion A 12-week HIIT program is achievable and efficient to improve functional capacities as well as body composition in obese older adults. However, consuming at least 20g of proteins in every meal does not further enhance muscle performance in response to a 12-week HIIT intervention.
OI buckinx, fanny/0000-0002-9900-9157
SN 1594-0667
EI 1720-8319
PD JUN
PY 2019
VL 31
IS 6
SI SI
BP 863
EP 874
DI 10.1007/s40520-019-01149-y
UT WOS:000470272200015
PM 30806907
ER

PT J
AU Batacan, RB
   Duncan, MJ
   Dalbo, VJ
   Buitrago, GL
   Fenning, AS
AF Batacan, Romeo B., Jr.
   Duncan, Mitch J.
   Dalbo, Vincent J.
   Buitrago, Geraldine L.
   Fenning, Andrew S.
TI Effect of different intensities of physical activity on cardiometabolic
   markers and vascular and cardiac function in adult rats fed with a
   high-fat high-carbohydrate diet
SO JOURNAL OF SPORT AND HEALTH SCIENCE
AB Background: Physical activity (PA) and diet are 2 lifestyle factors that affect cardiometabolic risk. However, data on how a high-fat high-carbohydrate (HFHC) diet influences the effect of different intensities of PA on cardiometabolic health and cardiovascular function in a controlled setting are yet to be fully established. This study investigated the effect of sedentary behavior, light-intensity training (LIT), and high-intensity interval training (HIIT) on cardiometabolic markers and vascular and cardiac function in HFHC-fed adult rats.
   Methods: Twelve-week-old Wistar rats were randomly allocated to 4 groups (12 rats/group): control (CTL), sedentary (SED), LIT, and HIIT. Biometric indices, glucose and lipid control, inflammatory and oxidative stress markers, vascular reactivity, and cardiac electrophysiology of the experimental groups were examined after 12 weeks of HFHC-diet feeding and PA interventions.
   Results: The SED group had slower cardiac conduction (p = 0.0426) and greater thoracic aortic contractile responses (p < 0.05) compared with the CTL group. The LIT group showed improved cardiac conduction compared with the SED group (p = 0.0003), and the HIIT group showed decreased mesenteric artery contractile responses compared with all other groups and improved endothelium-dependent mesenteric artery relaxation compared with the LIT group (both p < 0.05). The LIT and HIIT groups had lower visceral (p = 0.0057 for LIT, p = 0.0120 for HIIT) and epididymal fat (p < 0.0001 for LIT, p = 0.0002 for HIIT) compared with the CTL group.
   Conclusion: LIT induced positive adaptations on fat accumulation and cardiac conduction, and HIIT induced a positive effect on fat accumulation, mesenteric artery contraction, and endothelium-dependent relaxation. No other differences were observed between groups. These findings suggest that few positive health effects can be achieved through LIT and HIIT when consuming a chronic and sustained HFHC diet. (C) 2018 Production and hosting by Elsevier B.V. on behalf of Shanghai University of Sport.
RI Duncan, Mitch/V-1708-2019
OI Duncan, Mitch/0000-0002-9166-6195; BUITRAGO,
   GERALDINE/0000-0003-1389-5301; BATACAN, ROMEO JR/0000-0002-6084-7452
SN 2095-2546
EI 2213-2961
PD JAN
PY 2018
VL 7
IS 1
BP 109
EP 119
DI 10.1016/j.jshs.2016.08.001
UT WOS:000425929600016
PM 30356452
ER

PT J
AU Alonso-Fernández, D
   Fernández-Rodríguez, R
   Taboada-Iglesias, Y
   Gutiérrez-Sánchez, A
AF Alonso-Fernandez, Diego
   Fernandez-Rodriguez, Rosana
   Taboada-Iglesias, Yaiza
   Gutierrez-Sanchez, Agueda
TI Impact of High-Intensity Interval Training on Body Composition and
   Depressive Symptoms in Adults under Home Confinement
SO INTERNATIONAL JOURNAL OF ENVIRONMENTAL RESEARCH AND PUBLIC HEALTH
AB The home confinement derived from the COVID-19 pandemic has led to drastic changes in people's habits. This situation has influenced their eating, rest, physical activity and socialization patterns, triggering changes in their mental stability. It was demonstrated that physical activity is beneficial for people's physical and mental health. By its moderate volume and requiring little space or material, high-intensity interval training (HIIT) could prove to be a valid alternative in a situation of confinement. The aim of the present study was to observe the impact of an 8-week HIIT protocol on the body composition and the depressive symptoms of adults in strict home confinement. A total of 21 healthy adults, both male and female, (35.4 +/- 5.6 years old; 70.50 +/- 12.1 kg; 171 +/- 10 cm) were divided into an experimental group (EG, n = 11) who carried out an 8-week Tabata protocol, based upon calisthenic exercises with their own weight in their homes, and a control group (CG, n = 10) who did not carry out any systematic physical activity over the same period. Following the intervention, the EG experienced a significant reduction in percentage (t = 3.86, d = 0.57, p < 0.05) and in kg (t = 4.62, d = 0.29, p < 0.05) of body fat mass (BFM) and body fat mass index (BFMI) (t = 4.61, d = 0.31, p < 0.05), as well as a reduction in depressive symptoms (t = 6.48, d = 1.3, p < 0.05). These results indicate that HIIT is a potential public health tool that could possibly be prescribed to the population in case of future situations of home confinement.
RI Taboada-Iglesias, Yaiza/S-3722-2019; Gutierrez-Sanchez,
   Agueda/K-8991-2014
OI Taboada-Iglesias, Yaiza/0000-0002-9286-613X; Gutierrez-Sanchez,
   Agueda/0000-0003-2414-2882
EI 1660-4601
PD MAY
PY 2022
VL 19
IS 10
AR 6145
DI 10.3390/ijerph19106145
UT WOS:000802639200001
PM 35627681
ER

PT J
AU Buckinx, F
   Carvalho, LP
   Marcangeli, V
   Dulac, M
   Boutros, GH
   Gouspillou, G
   Gaudreau, P
   Noirez, P
   Aubertin-Leheudre, M
AF Buckinx, F.
   Carvalho, L. P.
   Marcangeli, V.
   Dulac, M.
   Boutros, G. Hajj
   Gouspillou, G.
   Gaudreau, P.
   Noirez, P.
   Aubertin-Leheudre, M.
TI High intensity interval training combined with L-citrulline
   supplementation: Effects on physical performance in healthy older adults
SO EXPERIMENTAL GERONTOLOGY
AB Introduction: The aim of this study was to evaluate the effect of citrulline (CIT) supplementation combined to high intensity interval training (HIIT) on physical performance in healthy older adults.
   Methods: This study is a secondary analysis from a double-blind, randomized trial. Among the participants (sedentary & inactive older adults aged over 65 yrs), 44 were non obese (BMI < 30 kg/m(2)) and completed the intervention: Placebo + HIIT (PLA; n = 21) or CIT + HIIT (n = 23). All participants ingested either 10 g of CIT supplementation/day or placebo and followed HIIT sessions (30 min/session; cycle: 30 s > 85% of maximal heart rate (HR) and Borg scale > 17/20 + 1:50 min at 65% HR and Borg scale between 13 and 16) on an elliptical device 3 times per week over a 12-week period. Body composition, muscle strength, muscle power, functional capacities (unipodal balance; self-paced and fast Timed Up and Go (nTUG; frUG); chair test step tests; 4-meter walking test 6-minute walking test); dietary intake, energy expenditure and biological markers were measured pre and post-intervention. A repeated-measure analysis of variance was used to estimate time (HIIT intervention), group (PLA vs. CIT) and time"group effects.
   Results: The decrease in BMI (p = 0.02) and android fat mass (p = 0.05) were significantly greater in the HIIT + CIT group than in the HIIT + PLA group. Finally, a greater increase in self-paced gait speed (nTUG) (p = 0.02) and fast-paced gait speed (frUG) = 0.03) were also observed in the HIIT + CIT group than in the HIIT + PLA group.
   Conclusion: CIT supplementation combined to HIIT is more effective in improving functional capacities and body composition in healthy older adults than HIIT alone.
RI Carvalho, Livia/AAB-3173-2022
OI Gouspillou, Gilles/0000-0002-8543-3619; buckinx,
   fanny/0000-0002-9900-9157
SN 0531-5565
EI 1873-6815
PD OCT 15
PY 2020
VL 140
AR 111036
DI 10.1016/j.exger.2020.111036
UT WOS:000569147700010
PM 32721549
ER

PT J
AU Martínez-Vizcaíno, V
   Alvarez-Bueno, C
   Cavero-Redondo, I
   Pozuelo-Carrascosa, DP
   Garrido-Miguel, M
   Martínez-Hortelano, JA
   Martínez-Madrid, V
   de Medio, EP
   Sánchez-López, M
   Berlanga-Macías, C
   Notario-Pacheco, B
   Díez-Fernández, A
   Pardo-Guijarro, MJ
   Nieto-López, M
   González-García, A
   García-Prieto, JC
   Torres-Costoso, A
   García-Hermoso, A
   Pesce, C
   Cuevas-Campos, R
AF Martinez-Vizcaino, Vicente
   Alvarez-Bueno, Celia
   Cavero-Redondo, Ivan
   Pozuelo-Carrascosa, Diana P.
   Garrido-Miguel, Miriam
   Alberto Martinez-Hortelano, Jose
   Martinez-Madrid, Vanesa
   Prada de Medio, Enrique
   Sanchez-Lopez, Mairena
   Berlanga-Macias, Carlos
   Notario-Pacheco, Blanca
   Diez-Fernandez, Ana
   Jesus Pardo-Guijarro, Maria
   Nieto-Lopez, Marta
   Gonzalez-Garcia, Alberto
   Canete Garcia-Prieto, Jorge
   Torres-Costoso, Ana
   Garcia-Hermoso, Antonio
   Pesce, Caterina
   Cuevas-Campos, Ricardo
CA MOVI Grp
TI MOVI-daFIT! Intervention Rationale and design of a cluster randomized
   controlled trial testing the effects on improving adiposity, cognition,
   and subclinical atherosclerosis by increasing cardiorespiratory fitness
   in children
SO MEDICINE
AB Introduction: High-intensity interval training (HIIT) programs have demonstrated positive effects on cardiorespiratory fitness and cardiometabolic parameters, but their impact on other health parameters (such as body mass and fat) and cognition remains unclear. This paper presents the rationale and methods of a HIIT after-school physical activity (PA) intervention (MOVI-daFIT!) on reducing fat mass and cardiovascular risk, and improving physical fitness, executive function, and academic achievement among children aged 9 to 11 years old. Methods: A cluster randomized controlled trial (RCT), including 10 schools from Cuenca province, Spain, was designed. Schools were randomly assigned to the MOVI-daFIT! intervention and to the control group. Children were evaluated at the beginning (September 2017) and at the end (June 2018) of the school year. Children in the intervention group were involved in 60-minute after-school sessions 4 days per week developed in the school setting. Each session consisted of 15 minutes of set-up and warm-up games, 28 minutes of games using the HIIT protocol, and 10 minutes of cool down. In addition, children in the intervention and control groups received 2 regular 50-minute physical education sessions per week, as it is compulsory by law in Spanish schools. Conclusion: This study will determine the effect of an after-school physical activity intervention (MOVI-daFIT!), designed as a HIIT program, on reducing fat mass and cardiovascular risk, and improving fitness and cognition, including executive function and academic achievement.
RI Nieto, Marta/R-9126-2019; Carrascosa, Diana/R-4379-2017; Cavero Redondo,
   Iván/HII-7855-2022; VIZCAINO, VICENTE/R-4336-2017; Alvarez-Bueno,
   Celia/R-4075-2019; SANCHEZ-LOPEZ, MAIRENA/J-7933-2016; García-Hermoso,
   Antonio/ADU-2591-2022; Diez-Fernandez, Ana/Z-3348-2019; Torres-Costoso,
   Ana/R-4847-2019; Garcia-Hermoso, Antonio/P-1857-2017
OI Alvarez-Bueno, Celia/0000-0002-6176-1618; Martinez-Hortelano, Jose
   Alberto/0000-0001-6477-5014; GARRIDO MIGUEL, MIRIAM/0000-0003-4617-616X;
   Cavero-Redondo, Ivan/0000-0003-2617-0430; Garcia-Hermoso,
   Antonio/0000-0002-1397-7182
SN 0025-7974
EI 1536-5964
PD MAR
PY 2019
VL 98
IS 9
AR e14737
DI 10.1097/MD.0000000000014737
UT WOS:000462397400068
PM 30817628
ER

PT J
AU Yan, SR
   Kim, Y
   Choi, Y
AF Yan, Shuren
   Kim, Yonghwan
   Choi, Yongchul
TI Aerobic and Anaerobic Fitness according to High-Intensity Interval
   Training Frequency in Youth Soccer Players in the Last Stage of
   Rehabilitation
SO INTERNATIONAL JOURNAL OF ENVIRONMENTAL RESEARCH AND PUBLIC HEALTH
AB In the last stage of rehabilitation, high-intensity interval training (HIIT) for improving physical fitness is appropriate for return-to-play; however, some youth athletes visit the rehabilitation center less frequently due to conflict with their distance to center, and academic schedule. We tested the effects of short-term low-frequency HIIT in 54 youth male soccer players, after dividing them into a low-frequency group (LFG, n = 27 players) and a high-frequency group (HFG, n = 27 players). Muscle mass and body fat were measured using a body composition test, and VO(2)peak and exercise duration were measured using a treadmill. Five sets of anaerobic peak power and fatigue were measured repeatedly using the Wingate test. To evaluate knee joint muscle function, 60 degrees/s, 180 degrees/s, and 240 degrees/s were measured using the isokinetic muscle function equipment. HIIT sessions were conducted twice a week for LFG and five times a week for HFG for 4 weeks. In this study, Wilcoxon signed-rank test and Mann-Whitney U test were mainly used for analysis. Significant improvements in VO(2)peak, anaerobic peak power, and knee strength were observed after intervention in both groups (p < 0.05). In the post test, there were significant differences between groups in VO(2)peak (LFG, 56.4 vs. HFG, 57.1 mL/kg/min; p = 0.035), exercise duration (LFG, 972.3 vs. HFG, 990.4 s; p = 0.041), Wingate anaerobic peak power 5 sets (LFG, 606.3 vs. HFG, 629.3 Watt; p = 0.039), and muscle function test 240 degrees/s (LFG, 68.5 vs. HFG, 70.2 Jouls; p = 0.010). However, neither group showed significant changes in body composition, such as muscle mass or body fat (p > 0.05). In conclusion, although it is a short-term training, the effect of HIIT was shown in the HFG as well as LFG. Although HFG improved physical fitness, significant improvement was also achieved in LFG. Therefore, in the last stage of rehabilitation, low frequency as well as high frequency HIIT would be an appropriate training method to improve physical fitness for youth soccer players.
OI kim, yong hwan/0000-0002-1327-8998; Choi, Yong chul/0000-0002-3543-6301
EI 1660-4601
PD DEC
PY 2022
VL 19
IS 23
AR 15573
DI 10.3390/ijerph192315573
UT WOS:000896205900001
PM 36497647
ER

PT J
AU Frimpong, E
   Dafkin, C
   Donaldson, J
   Millen, AME
   Meiring, RM
AF Frimpong, Emmanuel
   Dafkin, Chloe
   Donaldson, Janine
   Millen, Aletta Maria Esterhuyse
   Meiring, Rebecca Mary
TI The effect of home-based low-volume, high-intensity interval training on
   cardiorespiratory fitness, body composition and cardiometabolic health
   in women of normal body mass and those with overweight or obesity:
   protocol for a randomized controlled trial
SO BMC SPORTS SCIENCE MEDICINE AND REHABILITATION
AB Background There is a high prevalence of women in South Africa with overweight and obesity which is associated with an increased risk of cardiometabolic disorders. Perceived barriers such as lack of time and motivation reduce engagement in beneficial activity behaviours for health. High-intensity interval training (HIIT) is a time-efficient and effective way to improve cardiometabolic risk profile regardless of a loss in body mass or change in body composition. This randomized controlled trial aims to determine the effects on cardiorespiratory fitness, body composition and cardiometabolic health and feasibility of a home-based 14-week HIIT program in women with overweight/obesity or normal body mass. Methods One hundred and twenty women (18-40 years old) with a body mass index between 20 and 35 kg/m(2), will be stratified according to their BMI (normal, BMI 20-24.9 kg/m(2); or high BMI >= 25 kg/m(2)) and randomized into a HIIT exercising group (HIIT) or a non-exercising control group (CON). HIIT participants will perform exercises for 11 min/session six times per week for a period of 14 weeks. The 2 x 4 HIIT protocol will require a work phase of own-body weight exercise lasting 2 minutes (85% VO(2)peak), repeated four times and separated by a one-minute active rest phase (65% VO(2)peak). CON participants will be asked to maintain their normal habitual lifestyle. Outcomes of cardiorespiratory fitness, body composition, echocardiography, central blood pressure, arterial stiffness and biomarkers of cardiometabolic health will be measured before and after the 14-week intervention. Every 4 weeks during the intervention, an objective estimation of compliance to the study protocol will be assessed by measuring participant physical activity over 7 days using an Actigraph GT3X accelerometer. Discussion Supervised laboratory-based HIIT interventions are effective in improving cardiometabolic health. More pragmatic exercise protocols may however show to be successful for mitigating barriers to the engagement in physical activity and exercise resulting in positive benefits to health. Investigation into home-based HIIT regimens are important in women, where globally the rising trend of overweight and obesity overshadows that of men. The results from this study may therefore inform future research on effective exercise prescription for women's health.
RI Donaldson, Janine/AAT-3397-2020; Dafkin, Chloe/AAU-3446-2021
OI Dafkin, Chloe/0000-0002-8407-313X; Millen, Aletta/0000-0002-4831-7336;
   Meiring, Rebecca/0000-0002-8472-4940; Frimpong,
   Emmanuel/0000-0002-5238-9236
SN 2052-1847
PD DEC 30
PY 2019
VL 11
IS 1
AR 39
DI 10.1186/s13102-019-0152-6
UT WOS:000512709200001
PM 31893126
ER

PT J
AU Li, SQ
   Guo, R
   Yu, T
   Li, SM
   Han, TH
   Yu, WB
AF Li, Shuoqi
   Guo, Rong
   Yu, Tao
   Li, Shiming
   Han, Tenghai
   Yu, Wenbing
TI Effect of High-Intensity Interval Training Combined with Blood Flow
   Restriction at Different Phases on Abdominal Visceral Fat among Obese
   Adults: A Randomized Controlled Trial
SO INTERNATIONAL JOURNAL OF ENVIRONMENTAL RESEARCH AND PUBLIC HEALTH
AB Background: High-intensity interval training (HIIT) and blood flow restriction (BFR) represent a critical nonpharmacological strategy to reduce the excess deposition of visceral fat, as well as relevant complications, among obese populations. Applying BFR at diverse phases may have different effects. Therefore, the exercise program of this study combined HIIT with BFR, so as to explore the effect of BFR on abdominal visceral fat area and its mechanism in different periods of HIIT. The aim is to provide a more effective exercise prescription for obese people who want to reduce visceral fat quickly. Methods: This study was a randomized controlled trial involving 72 obese adults. One week before intervention, both regional and whole-body fat masses, abdominal subcutaneous and visceral fat areas, variables of blood metabolism, and VO2max were recorded. Additionally, subjects with a matched fat percentage were randomized as a no-training control (C), HIIT (H), HIIT with BFR during interval (I), and HIIT with BFR during exercise (E) groups for 24 sessions within a 12-week period, using a cycle ergometer. During session one, this study recorded blood lactate, specific serum lipolytic hormones, rating of perceived exertion (RPE), and exercise heart rate (HR) and compared them among three groups. The baseline tests were repeated at 1 week after intervention. Results: There was no significant statistical difference in the indicators of each group at baseline (p > 0.05). The improvement of trunk fat mass and fat percentage of the I and E groups markedly increased relative to the H group (p < 0.05). Meanwhile, the I group had improved android fat mass and whole-body fat mass relative to group H (p < 0.05). Those exercise groups had markedly improved indices compared with the C group (p < 0.05). Additionally, the reduction in the I group had remarkably superior abdominal visceral fat areas (AVFA) to the H and E groups (p < 0.05). Immediately and 30 min following exercise, the E and I groups had remarkably increased growth hormone (GH) compared with the H group (p < 0.05). After exercise, the I group showed markedly increased epinephrine (EPI) compared with the H group (p < 0.05). The LA level in the I group evidently increased relative to the E group (p < 0.05), while that in the E group evidently increased compared with the H group (p < 0.05). Conclusion: Compared with HIIT alone, HIIT with BFR can better improve the body-fat level and glucose metabolism. HIIT with BFR in the interval phase better reduces the abdominal visceral-fat level than in the exercise phase, which may be due to the increase in lipolytic hormone level caused by the higher physiological load.
RI Li, Shuoqi/LUW-9079-2024; wenbing, yu/AAX-5365-2020
OI Yu, Wenbing/0000-0001-6183-6942
EI 1660-4601
PD OCT
PY 2022
VL 19
IS 19
AR 11936
DI 10.3390/ijerph191911936
UT WOS:000866925000001
PM 36231251
ER

PT J
AU Reljic, D
   Frenk, F
   Herrmann, HJ
   Neurath, MF
   Zopf, Y
AF Reljic, Dejan
   Frenk, Fabienne
   Herrmann, Hans Joachim
   Neurath, Markus Friedrich
   Zopf, Yurdaguel
TI Maximum Heart Rate- and Lactate Threshold-Based Low-Volume
   High-Intensity Interval Training Prescriptions Provide Similar Health
   Benefits in Metabolic Syndrome Patients
SO HEALTHCARE
AB Exercise is an integral part of metabolic syndrome (MetS) treatment. Recently, low-volume high-intensity interval training (LOW-HIIT) has emerged as a time-efficient approach to improving cardiometabolic health. Intensity prescriptions for LOW-HIIT are typically based on maximum heart rate (HRmax) percentages. However, HRmax determination requires maximal effort during exercise testing, which may not always be feasible/safe for MetS patients. This trial compared the effects of a 12-week LOW-HIIT program based on: (a) HRmax (HIIT-HR), or (b) submaximal lactate threshold (HIIT-LT), on cardiometabolic health and quality of life (QoL) in MetS patients. Seventy-five patients were randomized to HIIT-HR (5 x 1 min at 80-95% HRmax), HIIT-LT (5 x 1 min at 95-105% LT) groups, both performed twice weekly on cycle ergometers, or a control group (CON). All patients received nutritional weight loss consultation. All groups reduced their body weight (HIIT-HR: -3.9 kg, p < 0.001; HTT-LT: -5.6 kg, p < 0.001; CON: -2.6 kg, p = 0.003). The HIIT-HR and HIIT-LT groups similarly, improved their maximal oxygen uptake (+3.6 and +3.7 mL/kg/min, p < 0.001), glycohemoglobin (-0.2%, p = 0.005, and -0.3%, p < 0.001), homeostasis model assessment index (-1.3 units, p = 0.005, and -1.0 units, p = 0.014), MetS z-score (-1.9 and -2.5 units, p < 0.001) and QoL (+10 points, p = 0.029, and +11 points, p = 0.002), while the CON did not experience changes in these variables. We conclude that HIIT-LT is a viable alternative to HIIT-HR for patients who are not able/willing to undergo maximal exercise testing.
RI Reljic, Dejan/CAG-1377-2022
OI Zopf, Yurdagul/0000-0002-3432-7488; Herrmann, Hans
   Joachim/0000-0002-3021-8022; Reljic, Dejan/0000-0001-8049-1775
EI 2227-9032
PD MAR
PY 2023
VL 11
IS 5
AR 711
DI 10.3390/healthcare11050711
UT WOS:000946896900001
PM 36900716
ER

PT J
AU Cebrick-Grossman, JA
   Fetherman, DL
AF Cebrick-Grossman, Joan A.
   Fetherman, Debra L.
TI A Worksite Intervention Program for Obese Sedentary Women Using Wearable
   Technology
SO WORKPLACE HEALTH & SAFETY
AB Background: The sedentary aspects of work have been associated with increased health risks. The purpose of this study was to compare the effects of high intensity interval training (HIIT) and increased steps on anthropometric, body mass, and body composition changes over a 12-week period. Methods: 12 sedentary, obese, body mass index (BMI) = 32.98 +/- 3.21 kg/m(2), adult (46.10 +/- 9.56 years), females volunteered for the study and were randomly assigned into one of the two groups, the HIIT group and the STEP group. During the 12-week study, all participants' movements were monitored during their workday, via an accelerometer, a Movband (TM), 5 days/week. Findings: The HIIT group (n = 5) engaged in structured exercise (similar to 15.0 +/- 3.5 minutes), defined as total body moves which consisted of eight different routines: upper and lower extremity, two cardio segments, two total body, yoga, and abdominal exercises. The STEP group (n = 7) averaged similar to 7,000 steps/day throughout 12 weeks. Pre- and post-program measurements included: five anthropometric measurements (biceps, waist, abdomen, hips, and thigh), along with body mass and body composition measures: relative (%) body fat via dual x-ray absorptiometry (DEXA) scan, fat mass, fat-free mass, and lean mass. Conclusions: Statistical significance was determined among participants for biceps, hips, and thigh measurements along with body mass and body composition changes for improved health. Application to Practice: This work is suggestive that a physical activity intervention integrated into the workplace via work processes and/or structured exercise is supportive in reducing anthropometric and body composition measurements, while changing body mass, to increase health and reduce obesity-related chronic disease risks in sedentary women.
RI Fetherman, Debra/JNT-0186-2023
OI Fetherman, Debra/0000-0002-7630-062X
SN 2165-0799
EI 2165-0969
PD JUL
PY 2024
VL 72
IS 7
BP 298
EP 306
DI 10.1177/21650799241254402
EA JUN 2024
UT WOS:001243145900001
PM 38842071
ER

PT J
AU Berge, J
   Hjelmesæth, J
   Kolotkin, RL
   Storen, O
   Bratland-Sanda, S
   Hertel, JK
   Gjevestad, E
   Småstuen, MC
   Helgerud, J
   Bernklev, T
AF Berge, Jarle
   Hjelmesaeth, Joran
   Kolotkin, Ronette L.
   Storen, Oyvind
   Bratland-Sanda, Solfrid
   Hertel, Jens Kristoffer
   Gjevestad, Espen
   Smastuen, Milada Cvancarova
   Helgerud, Jan
   Bernklev, Tomm
TI Effect of aerobic exercise intensity on health-related quality of life
   in severe obesity: a randomized controlled trial
SO HEALTH AND QUALITY OF LIFE OUTCOMES
AB Background Aerobic exercise is an important part of obesity treatment and may improve health-related quality of life (HRQOL). The objective of this study was to compare the effect of two different exercise programs on health-related quality of life in patients with severe obesity. Methods This was a single-center, open-label, randomized, parallel-group study comparing the effects of a 24-week moderate-intensity continuous training (MICT) program and a combined high-intensity interval training program with MICT (HIIT/MICT). The primary objective (specified secondary outcome) was to assess HRQOL by using the general health dimension of the Short Form Health Survey (SF-36). The secondary objectives were to assess other dimensional SF-36 scores, the impact of weight on the physical and psychosocial aspects of quality of life (IWQOL-Lite), and the burden of obesity-specific weight symptoms (WRSM). Results 73 patients were enrolled and reported patient reported outcome measures, with 71 patients (55% females) allocated to either MICT (n = 34) or HIIT/MICT (n = 37). In the intention-to-treat analysis, general health scores increased between baseline and 24-week follow-up in both the HIIT/MICT group and the MICT group, with a mean change of 13 (95% CI 6-21) points and 11 (95% CI 5-17) points, respectively, with no difference between the groups. The effect sizes of these changes were moderate. The vitality and social functioning scores of SF-36, and the physical function and self-esteem scores of IWQOL-Lite increased moderately in both groups, with no difference between groups. The tiredness, back pain, and physical stamina scores based on WRSM showed moderate to strong changes in both the groups. Conclusions Patients who had completed a combined HIIT/MICT program did not experience larger improvements in general health compared with those completing a clean 24-week MICT program. Exercise may confer general health benefits independent of intensity.
RI Bratland-Sanda, Solfrid/H-4580-2019
OI Berge, Jarle/0000-0001-9188-6043
EI 1477-7525
PD FEB 24
PY 2022
VL 20
IS 1
AR 34
DI 10.1186/s12955-022-01940-y
UT WOS:000761940000002
PM 35209911
ER

PT J
AU Quintero, AP
   Bonilla-Vargas, KJ
   Correa-Bautista, JE
   Domínguez-Sanchéz, MA
   Triana-Reina, HR
   Velasco-Orjuela, GP
   García-Hermoso, A
   Villa-González, E
   Esteban-Cornejo, I
   Correa-Rodríguez, M
   Ramírez-Vélez, R
AF Quintero, Andrea P.
   Johana Bonilla-Vargas, Kely
   Correa-Bautista, Jorge E.
   Dominguez-Sanchez, Maria A.
   Triana-Reina, Hector R.
   Velasco-Orjuela, Gina P.
   Garcia-Hermoso, Antonio
   Villa-Gonzalez, Emilio
   Esteban-Cornejo, Irene
   Correa-Rodriguez, Maria
   Ramirez-Velez, Robinson
TI Acute effect of three different exercise training modalities on
   executive function in overweight inactive men: A secondary analysis of
   the BrainFit study
SO PHYSIOLOGY & BEHAVIOR
AB There is currently a consensus about the positive effects of physical exercise on cognition. However, the exercise intensity-dependent effect on executive function remains unclear. Thus, the aim of this study was to compare the acute effects of high-intensity aerobic interval training (HIIT), progressive resistance training (PRT), or combined training (PRT + HIIT) on executive function indicators in overweight inactive adult men (aged 18-30 years old). The participants were screened and excluded for medical conditions known to impact cognitive functioning, which was measured with the Montreal Cognitive Assessment (MoCA) screening cognitive test. A randomised, parallel-group clinical trial was conducted among 36 adults who were randomly assigned to a HIIT (n = 12), PRT (n = 7), PRT + HIIT (n = 7), or control group (n = 10) until the energy expenditure of 400-500 kcal. Cognitive inhibition and attention capacity were examined using the Stroop test and d2 test of attention, respectively, and were obtained pre-exercise for baseline measurement and 1 min post-exercise for each exercise training modality. Cognitive inhibition measured by the Stroop test was improved after the HIIT protocol for the domains of reading by +5.89 (eta(2) = 0.33), colour naming +9.0 (eta(2) = 0.60), interference +10.1 (eta(2) = 0.39), and index interference +6.0 (eta(2) = 0.20). Additionally, the PRT + HIIT group had an increase for the reading condition of +7.1 (eta(2) = 0.40), colour naming +7.5 (eta(2) = 0.80), and interference +5.8 (eta(2) = 0.39). In regard to attentional capacity, the HIIT group elicited small to medium improvements in the concentration level domain of +21.7 (eta(2) = 0.44), total performance domain +56.6 (eta(2) = 0.50), and consistency domain 3.0 (eta(2) = 0.27). These results were similar in the PRT and PRT + HIIT groups in the concentration level and items processed domains (P < 0.05). In conclusion, acute HIIT and PRT + HIIT sessions reported important effect sizes than PRT alone for cognitive inhibition and attention capacity. Taken together, the results suggest that even short-term exercise interventions can enhance overweight adults' executive functions.
RI Correa Bautista, Jorge Enrique/JDD-3131-2023; Esteban-Cornejo,
   Irene/AGR-6997-2022; García-Hermoso, Antonio/ADU-2591-2022;
   Villa-González, Emilio/G-6421-2015; Triana-Reina, Héctor/JMP-5055-2023;
   Correa-Bautista, Jorge Enrique/N-2741-2015; Correa-Rodriguez,
   Maria/G-1793-2018; Garcia-Hermoso, Antonio/P-1857-2017; Ramirez-Velez,
   Robinson/D-5311-2016
OI Dominguez Sanchez, Maria Andrea/0000-0003-0830-7990; Correa-Bautista,
   Jorge Enrique/0000-0002-0646-2316; TRIANA-REINA, HECTOR
   REYNALDO/0000-0002-6334-7082; Correa-Rodriguez,
   Maria/0000-0001-9165-4349; Garcia-Hermoso, Antonio/0000-0002-1397-7182;
   Ramirez-Velez, Robinson/0000-0003-3075-6960
SN 0031-9384
PD DEC 1
PY 2018
VL 197
BP 22
EP 28
DI 10.1016/j.physbeh.2018.09.010
UT WOS:000449132300004
PM 30248301
ER

PT J
AU Liu, HX
   Liu, SQ
   Wang, K
   Zhang, TR
   Yin, L
   Liang, JQ
   Yang, Y
   Luo, J
AF Liu, Hengxu
   Liu, Shiqi
   Wang, Kun
   Zhang, Tingran
   Yin, Lian
   Liang, Jiaqi
   Yang, Yi
   Luo, Jiong
TI Time-Dependent Effects of Physical Activity on Cardiovascular Risk
   Factors in Adults: A Systematic Review
SO INTERNATIONAL JOURNAL OF ENVIRONMENTAL RESEARCH AND PUBLIC HEALTH
AB Purpose: Physical activity is an important non-drug-related method to prevent and treat cardiovascular diseases, but how exercise duration affects the cardiovascular metabolic risk factors in adults remains uncertain. This review systematically examines the time-dependent effects of physical activity on cardiovascular risk factors in adults and aims to further the understanding of the temporal therapeutics of exercise. Methods: Following the PRISMA guidelines, the PubMed, Web of Science, EMBASE, and CNKI databases were systematically searched for relevant scientific studies from January 2000 to June 2022. Results: A total of 16 studies met the inclusion criteria and were included in the systematic review. The sample size ranged from 11-275 participants who were diagnosed with obesity, hypertension, diabetes mellitus type 2 (T2DM), and Coronary Heart Disease (CAD), while the subjects in four studies did not report any metabolic or cardiovascular disease. Four studies conducted trials of acute exercise interventions, while the remaining intervention periods ranged from 12 days to 12 weeks. The exercise interventions included aerobic training, resistance training, aerobic training that was combined with resistance training, compound exercise, and high-intensity interval exercise, and the training frequency varied from 2-5 times/week. Conclusions: Overall, this review found some evidence that the cardiovascular risk factors in adults may be time-dependent in response to physical activity. However, it is limited by the small sample size for each of the outcomes and several methodological issues, leading to poor comparability between studies. A randomized controlled trial with a larger sample size is supposed to be designed for the relevant population to completely test whether synchronizing the exercise time point in the day with the individual's circadian rhythm can amplify the benefits of the exercise for improving cardiovascular health.
RI Kun, Wang/KVA-4884-2024
EI 1660-4601
PD NOV
PY 2022
VL 19
IS 21
AR 14194
DI 10.3390/ijerph192114194
UT WOS:000881137600001
PM 36361072
ER

PT J
AU Delgado-Floody, P
   Latorre-Román, PA
   Jerez-Mayorga, D
   Caamaño-Navarrete, F
   Cano-Montoya, J
   Laredo-Aguilera, JA
   Carmona-Torres, JM
   Cobo-Cuenca, AI
   Pozuelo-Carrascosa, DP
   Alvarez, C
AF Delgado-Floody, Pedro
   Angel Latorre-Roman, Pedro
   Jerez-Mayorga, Daniel
   Caamano-Navarrete, Felipe
   Cano-Montoya, Johnattan
   Alberto Laredo-Aguilera, Jose
   Manuel Carmona-Torres, Juan
   Isabel Cobo-Cuenca, Ana
   Pozuelo-Carrascosa, Diana P.
   Alvarez, Cristian
TI Poor Sleep Quality Decreases Concurrent Training Benefits in Markers of
   Metabolic Syndrome and Quality of Life of Morbidly Obese Patients
SO INTERNATIONAL JOURNAL OF ENVIRONMENTAL RESEARCH AND PUBLIC HEALTH
AB Background: Sleep quality (SQ) plays a role in multiple activities of daily living, but little is known about its role in concurrent training [CT, high-intensity interval (HIIT) plus resistance training (RT)] adaptations for metabolic syndrome (MetS) and health-related quality of life (HRQoL) markers. The aim of the present study was to determine the effects of a 20-week CT programme on MetS and HRQoL markers according to the SQ of morbidly obese patients. Methods: Twenty-nine morbidly obese patients were allocated to one of two groups: good sleep quality (GSQ, n = 15, 38.07 +/- 12.26 years) and poor sleep quality (PSQ, n = 14, 40.79 +/- 11.62 years). HRQoL, body mass index, waist circumference (WC), systolic and diastolic blood pressure (SBP and DBP, respectively), and plasma outcomes were measured. Results: The GSQ group reported significant changes (pre- vs. post-intervention) in WC (114.0 +/- 3.1 vs. 110.4 +/- 3.4 cm, p = 0.012), SBP (137.0 +/- 4.3 vs. 125.6 +/- 1.8 mmHg, p = 0.006), and HRQoL general health (51.33 +/- 21.08 vs. 64.33 +/- 16.24, p = 0.020). By contrast, the PSQ group showed significant changes only in SQ (9.00 +/- 2.42 vs. 5.36 +/- 2.84, p = 0.004). Conclusions: Morbidly obese PSQ patients showed a lower response for improving MetS and HRQoL markers after a 20-week CT programme than GSQ peers. However, there was a greater effect size for decreasing WC and SBP in favour of the GSQ compared with the PSQ group, suggesting that there are limitations to CT benefits on these outcomes in the PSQ group. These results call for more complex future studies.
RI Jerez-Mayorga, Daniel/GQP-1860-2022; Laredo, José/ABR-3810-2022; Cuenca,
   Ana/AAE-5569-2019; ALVAREZ, CRISTIAN/S-8150-2019; CARMONA TORRES, JUAN
   MANUEL/E-1579-2018; Delgado-Floody, Pedro/D-9779-2019; Cano-Montoya,
   Johnattan/N-9869-2018
OI CARMONA TORRES, JUAN MANUEL/0000-0002-7781-872X; COBO-CUENCA, ANA
   ISABEL/0000-0001-7873-3835; Jerez Mayorga, Daniel/0000-0002-6878-8004;
   Delgado-Floody, Pedro/0000-0001-9952-993X; Laredo Aguilera, Jose
   Alberto/0000-0002-3661-3584; Cano-Montoya,
   Johnattan/0000-0003-4654-6335; Alvarez, Cristian/0000-0003-4783-9981
EI 1660-4601
PD SEP
PY 2020
VL 17
IS 18
AR 6804
DI 10.3390/ijerph17186804
UT WOS:000581462700001
PM 32961878
ER

PT J
AU Corres, P
   MartinezAguirre-Betolaza, A
   Fryer, SM
   Gorostegi-Anduaga, I
   Arratibel-Imaz, I
   Aispuru, GR
   Maldonado-Martín, S
AF Corres, Pablo
   MartinezAguirre-Betolaza, Aitor
   Fryer, Simon M.
   Gorostegi-Anduaga, Ilargi
   Arratibel-Imaz, Inaki
   Aispuru, G. Rodrigo
   Maldonado-Martin, Sara
TI Long-term Effects in the EXERDIET-HTA Study: Supervised Exercise
   Training <i>vs</i>. Physical Activity Advice
SO RESEARCH QUARTERLY FOR EXERCISE AND SPORT
AB Purpose: To determine whether improvements in cardiorespiratory fitness (CRF), blood pressure (BP) and body composition previously seen after a 16-week exercise intervention (POST) with hypocaloric diet are maintained following six months (6M) of unsupervised exercise time. Methods: Overweight/obese, physically inactive participants with primary hypertension (HTN) (n = 190) were randomly assigned into an attention control group (physical activity recommendations) or one of three supervised exercise groups. After POST, all participants received diet and physical activity advice for the following 6M but no supervision. All anthropometric and physiological measurements were taken pre and post the 16-week supervised intervention period, as well as after 6M of no supervision. Results: After 6M: 1) body mass (BM) (Delta = 2.5%) and waist circumference (Delta = 1.8%) were higher (P < .005) than POST, but lower (P < .005) than pre-intervention (BM, Delta = -5.1%; waist circumference, Delta = -4.7%), with high-volume and high-intensity interval training group revealing a higher BM reduction (Delta = -6.4 kg) compared to control group (Delta = -3.5 kg); 2) BP variables were higher (P < .001) compared to POST with no change from pre-intervention; and 3) CRF was higher compared to pre-intervention (Delta = 17.1%, P < .001) but lower than POST (Delta = -5.7%, P < .001). Conclusions: When an overweight/obese population with HTN attains significant improvements in cardiometabolic health POST intervention with diet restriction, there is a significant reduction following 6M when exercise and diet supervision is removed, and only recommendations were applied. These results suggest the need for a regular, systematic and supervised diet and exercise programs to avoid subsequent declines in cardiometabolic health.
RI MALDONADO-MARTIN, SARA/AAF-6866-2020
OI Martinez de Aguirre, Aitor/0000-0002-6563-4325; Gorostegi Anduaga,
   Ilargi/0000-0002-1571-8408; MALDONADO-MARTIN, SARA/0000-0002-2622-5385;
   Corres, Pablo/0000-0002-2363-2962
SN 0270-1367
EI 2168-3824
PD APR 2
PY 2020
VL 91
IS 2
BP 209
EP 218
DI 10.1080/02701367.2019.1656794
EA OCT 2019
UT WOS:000492306900001
PM 31647384
ER

PT J
AU Hiam, D
   Patten, R
   Gibson-Helm, M
   Moreno-Asso, A
   McIlvenna, L
   Levinger, I
   Harrison, C
   Moran, LJ
   Joham, A
   Parker, A
   Shorakae, S
   Simar, D
   Stepto, N
AF Hiam, Danielle
   Patten, Rhiannon
   Gibson-Helm, Melanie
   Moreno-Asso, Alba
   McIlvenna, Luke
   Levinger, Itamar
   Harrison, Cheryce
   Moran, Lisa J.
   Joham, Anju
   Parker, Alex
   Shorakae, Soulmaz
   Simar, David
   Stepto, Nigel
TI The effectiveness of high intensity intermittent training on metabolic,
   reproductive and mental health in women with polycystic ovary syndrome:
   study protocol for the iHIT- randomised controlled trial
SO TRIALS
AB BackgroundPolycystic ovary syndrome (PCOS) is a reproductive-metabolic condition. Insulin resistance is a hallmark of PCOS and is related to increased hyperandrogenism that drives inherent metabolic, reproductive and psychological features of the syndrome. Insulin resistance in women with PCOS is managed by weight loss, lifestyle interventions (i.e. exercise, diet) and insulin-sensitising medications. This manuscript describes the protocol of our study evaluating the effectiveness of high intensity intermittent training (HIIT) or moderate intensity exercise on cardiometabolic, reproductive and mental health in overweight women with PCOS.Methods/designWe will employ a three arm, parallel-group, randomised controlled trial recruiting 60 women diagnosed with PCOS, aged between 18 and 45years and with a body mass index (BMI) greater than 25kg/m(2). Following screening and baseline testing, women will be randomised by simple randomisation procedure using computer generated sequence allocation to undergo one of two 12-week supervised interventions: either HIIT or moderate intensity exercise (standard supervised exercise), or to standard care [Con] (unsupervised lifestyle advice) at a 1:1:1 allocation ratio. The primary outcome for this trial is to measure the improvements in metabolic health; specifically changes in insulin sensitivity in response to different exercise intensities. Baseline and post-intervention testing include anthropometric measurements, cardiorespiratory fitness testing, reproductive hormone profiles (anti-mullerian hormone and steroid profiles), metabolic health, health-related quality of life and mental health questionnaires and objective and subjective lifestyle monitoring. Reporting of the study will follow the CONSORT statement.DiscussionThis trial aims to demonstrate the comparative efficacy and maintenance of different exercise intensities to advance the understanding of PCOS management and provide insight into the optimal exercise intensity for improved cardiometabolic outcomes. Secondary outcomes will include the impact of different exercise protocols on reproductive hormone profiles, mental health and health-related quality of life.Trial registrationAustralian New Zealand Clinical Trials Registry, ACTRN12615000242527. Registered on 17 March 2015.
RI Hiam, Danielle/AAD-4160-2021; Moran, Lisa/E-9850-2015; Parker,
   Alexandra/AER-0997-2022; Joham, Anju/AAD-6020-2019; McIlvenna,
   Luke/AAC-9231-2019; Harrison, Cheryce/AAC-3675-2019; Patten,
   Rhiannon/AAV-6945-2020
OI Hiam, Danielle/0000-0003-0135-329X; Moran, Lisa/0000-0001-5772-6484;
   Moreno-Asso, Alba/0000-0003-1213-2572; Simar, David/0000-0002-3862-1932;
   McIlvenna, Luke/0000-0003-3759-3711; harrison,
   cheryce/0000-0002-3154-4946; Levinger, Itamar/0000-0001-9194-2033;
   Patten, Rhiannon/0000-0002-1655-1849; Parker,
   Alexandra/0000-0002-2398-6306
EI 1745-6215
PD APR 16
PY 2019
VL 20
AR 221
DI 10.1186/s13063-019-3313-8
UT WOS:000464902800001
PM 30992038
ER

PT J
AU Deka, P
   Blesa, J
   Pathak, D
   Sempere-Rubio, N
   Iglesias, P
   Micó, L
   Soriano, JM
   Klompstra, L
   Marques-Sule, E
AF Deka, Pallav
   Blesa, Jesus
   Pathak, Dola
   Sempere-Rubio, Nuria
   Iglesias, Paula
   Mico, Lydia
   Soriano, Jose Miguel
   Klompstra, Leonie
   Marques-Sule, Elena
TI Combined Dietary Education and High-Intensity Interval Resistance
   Training Improve Health Outcomes in Patients with Coronary Artery
   Disease
SO INTERNATIONAL JOURNAL OF ENVIRONMENTAL RESEARCH AND PUBLIC HEALTH
AB Background: Reducing cardiovascular risk through lifestyle changes that include a heart-healthy diet and regular exercise is recommended in the rehabilitation of patients with coronary artery disease (CAD). We pilot-tested the effectiveness of a dietary-education and high-intensity interval resistance training (DE-HIIRT) program on healthy food choices and associated anthropometric variables in patients with established CAD. Methods: A total of 22 participants, aged 60.0 +/- 7.2 years, were enrolled in the study. Over 3 months, under the guidance and supervision of a physiotherapist, participants performed the resistance exercises 2x/week in a group setting (cohort of 11). Participants additionally attended three sessions of dietary education led by a dietician. Participants demonstrated their knowledge and understanding of dietary education by picking heart-healthy foods by reading food labels. Outcomes included change in diet (measured using the tricipital skinfold thickness Mediterranean Diet Adherence questionnaire (MEDAS-14) and the Food Consumption Frequency Questionnaire (FCFQ)) and anthropometric measurements (body composition, body circumference, and tricipital skinfold thickness). A paired t-test was performed to analyze the differences between the baseline and post-intervention results. Results: Participants significantly increased their consumption of vegetables (p = 0.04) and lowered their consumption of sweet snacks (p = 0.007), pastries (p = 0.02), and processed food (p = 0.05). Significant improvements in body mass index (p = 0.001), waist circumference (p = 0.0001), hip circumference (p = 0.04), and body fat (p = 0.0001) were also achieved. Conclusion: Making lifestyle changes that include both diet and exercise is essential in the management of CAD. The HIIRT program combined with dietary changes shows promise in achieving weight-loss goals in this population and needs to be further investigated with appropriate study designs.
RI Soriano, Jose/AAA-4158-2019; Blesa, Jesús/H-9242-2015; Klompstra,
   Leonie/ABH-2079-2020
OI Sempere-Rubio, Nuria/0000-0002-6564-0936; Pathak,
   Dola/0000-0003-2490-4461; Soriano, Jose/0000-0003-2846-1311; Marques
   Sule, Elena/0000-0001-8554-5402
EI 1660-4601
PD SEP
PY 2022
VL 19
IS 18
AR 11402
DI 10.3390/ijerph191811402
UT WOS:000858595400001
PM 36141673
ER

PT J
AU Li, FH
   Sun, L
   Zhu, M
   Li, T
   Gao, HE
   Wu, DS
   Zhu, L
   Duan, R
   Liu, TCY
AF Li, Fang-Hui
   Sun, Lei
   Zhu, Min
   Li, Tao
   Gao, Hao-En
   Wu, Da-Shuai
   Zhu, Ling
   Duan, Rui
   Liu, Timon Cheng-Yi
TI Beneficial alterations in body composition, physical performance,
   oxidative stress, inflammatory markers, and adipocytokines induced by
   long-term high-intensity interval training in an aged rat model
SO EXPERIMENTAL GERONTOLOGY
AB Sarcopenia is associated with loss of muscle mass and function as well as oxidative stress, chronic low-grade inflammatory status, and adipocytokine dysfunction. It has been reported that sarcopenia can be attenuated by exercise training. The purpose of this study was to evaluate whether long-term high-intensity interval training (HIIT) and moderate-intensity continuous training (MICT) protocols could differentially modulate changes in body composition, physical performance, inflammatory parameters, and adipocytokines in fat tissues and serum, as well as oxidative parameters and insulin-like growth factor 1 (IGF-1) levels in skeletal muscle tissue of aged rats. Middle-aged (18-month-old) female Sprague Dawley rats (n= 36) were subjected to 8 months of MICT (26-m MICT) or HIIT (26-m HIIT) treadmill training (45 min, 5 times per week), and the results were compared with those of age-matched sedentary controls (26-m SED); 8-month-old (8-m SED) and 18-month-old (18-m SED) rats served as aging sedentary controls. Body composition parameters; physical performance; serum and skeletal muscle oxidative stress parameters; levels of IGF-1, a serum and fat tissue inflammatory marker; adipocytokine (leptin, adiponectin) levels; and plasma glucose and lipid metabolism-related parameters were analyzed among the five groups. The percent fat and body fat to lean mass ratio increased as a main effect with age, whereas 26-m HIIT but not 26-m MICT attenuated these alterations. The 26-m HIIT group showed a larger improvement in grip strength compared to that of 26-m MICT, with a similar increase in inclined plane performance, maximum running speed, and exhaustion over time as compared with the 26-m SED group. Notably, the 26-m HIIT group showed lower high-sensitivity C-reactive protein levels and higher IL-10 in serum compared with those of the 26-m SED and 26-m MICT groups. Both exercise protocols promoted increased skeletal muscle IGF-1 and decreased serum IGF-1 and adiponectin relative to those in the 26-m SED group, whereas only 26-m HIIT dampened the age-related decrease in plasma free fatty acids and increased serum leptin, along with providing lower fat tissue leptin as compared with that in the 26-m SED group. Moreover, the 26-m HIIT group showed lower serum and skeletal muscle malonylaldehyde and skeletal muscle 8-hydroxydeoxyguanosine (8OHdG) levels than those in the 26-m MICT group, albeit similar decreases in serum and skeletal muscle 4hydroxynonenal and serum 8-OHdG and increases in skeletal muscle superoxide dismutase 2 activity. In conclusion, HIIT initiated late in life exhibited greater beneficial effects in ameliorating aged-related elevations in oxidative stress and inflammation, as well as dysfunction of circulating adipocytokine levels, than a volumematched MICT program. HIIT may therefore contribute to improvements in body composition and physical performance changes associated with aging.
RI Liu, Ty/KMX-5982-2024; duan, rui/AAK-8037-2020; Li,
   Tengfei/AAI-5043-2020; Duan, Rui/I-9015-2018
OI Duan, Rui/0000-0001-5035-5633
SN 0531-5565
EI 1873-6815
PD NOV
PY 2018
VL 113
BP 150
EP 162
DI 10.1016/j.exger.2018.10.006
UT WOS:000449275300018
PM 30308288
ER

PT J
AU Tan, J
   Wang, JS
   Guo, Y
   Lu, CX
   Tang, WK
   Zheng, L
AF Tan, Jun
   Wang, Jingsong
   Guo, Yin
   Lu, Chunxia
   Tang, Wanke
   Zheng, Lan
TI Effects of 8 months of high-intensity interval training on physical
   fitness and health-related quality of life in substance use disorder
SO FRONTIERS IN PSYCHIATRY
AB Objective: This study aimed to investigate the effect of 8 months of high-intensity interval training (HIIT) on physical fitness and health-related quality of life in substance use disorder.
   Methods: Sixty substance use disorder were randomly assigned to either the HIIT group or the control group according to a random sampling method. The HIIT group received 8 months of four 60-min sessions per week under supervision. Weight, waist circumference, body fat percentage, heart rate, blood pressure, VO2max, reaction time, grip strength, standing on one foot with eyes closed, sitting forward flexion, and quadrant jumping, standing on one foot with eyes closed, the number of push-ups, quality of life (SF-36) score, and craving (VAS) scored were monitored in the HIIT and control groups at baseline, 4 months, and 8 months. SPSS 22.0 was used to conduct repeated measurement analysis of variance and Pearson correlation analysis on the collected subject data.
   Results: Compared with baseline, weight (p < 0.001), waist circumference (p < 0.001), body fat percentage (p < 0.001), heart rate (p < 0.05), Systolic blood pressure (p < 0.01), systolic blood pressure (p < 0.05), reaction time (p < 0.001),PSQI (p < 0.001), Total cholesterol (p < 0.001), Triglyceride (p < 0.001), Blood sugar (p < 0.001) and VAS score (p < 0.001) were significantly decreased after 8 months of exercise intervention. Contrastingly, VO2max (p < 0.05), grip strength (p < 0.05), eyes closed and one foot Standing (p < 0.001), sitting forward flexion (p < 0.001), quadrant jumping (p < 0.001), push-ups (p < 0.001), PCS (p < 0.001), and MCS (p < 0.001) were significantly increased. VO2max was significantly negatively correlated with VAS (r = -0.434, p < 0.001), and significantly positively correlated with PCS (r = 0.425, p < 0.001). There was a positive correlation between standing on one foot with closed eyes and MCS (r = 0.283, p < 0.05).
   Conclusion: Eight months of HIIT can comprehensively improve the physical health level and health-related quality of life of men with substance use disorders, reduce the desire for drugs, and lay the foundation for better starting a happy life.
RI LU, CX/KFB-9510-2024
SN 1664-0640
PD AUG 9
PY 2023
VL 14
AR 1093106
DI 10.3389/fpsyt.2023.1093106
UT WOS:001055287600001
PM 37621972
ER

PT J
AU Keogh, JW
   Grigg, J
   Vertullo, CJ
AF Keogh, Justin W.
   Grigg, Josephine
   Vertullo, Christopher J.
TI Is high-intensity interval cycling feasible and more beneficial than
   continuous cycling for knee osteoarthritic patients? Results of a
   randomised control feasibility trial
SO PEERJ
AB Background: Knee osteoarthritis (OA) patients often suffer joint pain and stiffness, which contributes to negative changes in body composition, strength, physical performance (function), physical activity and health-related quality of life. To reduce these symptoms and side effects of knee OA, moderate-intensity continuous training (MICT) cycling is often recommended. While resistance training is considered the optimal form of training to improve sarcopenic outcomes, it imposes higher joint loads and requires supervision, either initially or continuously by trained exercise professionals. Therefore, this pilot study sought to gain some insight into the feasibility and potential benefits of high-intensity interval training (HIIT) cycling as an alternative exercise option to MICT cycling for individuals with knee OA.
   Methods: Twenty-seven middle-aged and older adults with knee OA were randomly allocated to either MICT or HIIT, with both programs involving four unsupervised home-based cycling sessions (similar to 25 min per session) each week for eight weeks. Feasibility was assessed by enrolment rate, withdrawal rate, exercise adherence and number of adverse effects. Efficacy was assessed by health-related quality of life (Western Ontario and McMaster Universities Osteoarthritis Index (WOMAC) and Lequesne index), physical function (Timed Up and Go (TUG), Sit to Stand (STS) and preferred gait speed) and body composition (body mass, BMI, body fat percentage and muscle mass).
   Results: Twenty-seven of the interested 50 potential participants (54%) enrolled in the study, with 17 of the 27 participants completing the trial (withdrawal rate of 37%); with the primary withdrawal reasons being unrelated injuries or illness or family related issues. Of the 17 participants who completed the trial, exercise adherence was very high (HIIT 94%; MICT 88%). While only three individuals (one in the MICT and two in the HIIT group) reported adverse events, a total of 28 adverse events were reported, with 24 of these attributed to one HIIT participant. Pre-post-test analyses indicated both groups significantly improved their WOMAC scores, with the HIIT group also significantly improving in the TUG and STS. The only significant between-group difference was observed in the TUG, whereby the HIIT group improved significantly more than the MICT group. No significant changes were observed in the Lequesne index, gait speed or body composition for either group.
   Discussion: An unsupervised home-based HIIT cycle program appears somewhat feasible for middle-aged and older adults with knee OA and may produce similar improvements in health-related quality of life but greater improvements in physical function than MICT. These results need to be confirmed in larger randomised controlled trials to better elucidate the potential for HIIT to improve outcomes for those with knee OA. Additional research needs to identify and modify the potential barriers affecting the initiation and adherence to home-based HIIT cycling exercise programs by individuals with knee OA.
RI Keogh, Justin/I-5045-2019; Vertullo, Christopher/Y-2560-2019
OI Vertullo, Christopher/0000-0002-8447-8399; Grigg,
   Josie/0000-0003-1655-7578; Keogh, Justin/0000-0001-9851-1068
SN 2167-8359
PD MAY 9
PY 2018
VL 6
AR e4738
DI 10.7717/peerj.4738
UT WOS:000432016000004
PM 29761054
ER

PT J
AU Kraushaar, LE
   Krämer, A
AF Kraushaar, Lutz Erwin
   Kraemer, Alexander
TI Web-Enabled Feedback Control Over Energy Balance Promotes an Increase in
   Physical Activity and a Reduction of Body Weight and Disease Risk in
   Overweight Sedentary Adults
SO PREVENTION SCIENCE
AB This study aims to investigate whether a Web-based tool will facilitate the adoption of feedback control over calorie balance in overweight individuals, thereby promoting an increase of physical activity and a reduction of body weight and cardiovascular risk factors. This is a prospective exercise intervention study, commencing with a minimum weekly 3 x 20-min requirement of high-intensity interval training and requirement for Web-based self-monitoring and self-reporting of exercise and body weight. Subjects of this study include 83 overweight, sedentary, otherwise healthy adults aged 26-68 years. Anthropometric parameters, body fat, peak oxygen consumption, self-reported physical activity, frequency of use of the Webbased tool are among the characters measured in this study. This 24-week intervention substantially increased time spent for exercise (mean and median of 135 and 170 min/week, respectively) among the 72 % of participants who had adopted cognitive feedback control vs. no increase in the remaining participants of nonadopters. Adopters witnessed significantly improved peak oxygen consumption of > 1 metabolic equivalent vs. no improvement among nonadopters. Adopters also reduced body mass index, body weight, and body fat by 1.6 kg/m(2), 4.8 kg, and 3.6 kg, respectively vs. 0.4 kg/m(2), 1.4 kg, and 1.1 kg in the control group. The increase in physical activity came at virtually no intervention effort of the investigators. This study demonstrates for the first time that adoption of cognitive feedback control over energy balance is possible with the help of a simple Webbased tool and that overweight adopters self-regulate exercise volume to significantly reduce body weight and improve biomarkers of fitness and cardiovascular risk.
RI Kraemer, Alexander/F-8832-2016
SN 1389-4986
EI 1573-6695
PD AUG
PY 2014
VL 15
IS 4
BP 579
EP 587
DI 10.1007/s11121-013-0398-2
UT WOS:000344805500014
PM 23636894
ER

PT J
AU Dasa, MS
   Friborg, O
   Kristoffersen, M
   Pettersen, G
   Sundgot-Borgen, J
   Rosenvinge, JH
AF Dasa, Marcus S.
   Friborg, Oddgeir
   Kristoffersen, Morten
   Pettersen, Gunn
   Sundgot-Borgen, Jorunn
   Rosenvinge, Jan H.
TI Accuracy of Tracking Devices' Ability to Assess Exercise Energy
   Expenditure in Professional Female Soccer Players: Implications for
   Quantifying Energy Availability
SO INTERNATIONAL JOURNAL OF ENVIRONMENTAL RESEARCH AND PUBLIC HEALTH
AB The purpose of the study was to assess the accuracy of commonly used GPS/accelerometerbased tracking devices in the estimation of exercise energy expenditure (EEE) during high-intensity intermittent exercise. A total of 13 female soccer players competing at the highest level in Norway (age 20.5 +/- 4.3 years; height 168.4 +/- 5.1 cm; weight 64.1 +/- 5.3 kg; fat free mass 49.7 +/- 4.2 kg) completed a single visit test protocol on an artificial grass surface. The test course consisted of walking, jogging, high-speed running, and sprinting, mimicking the physical requirements in soccer. Three commonly used tracking devices were compared against indirect calorimetry as the criterion measure to determine their accuracy in estimating the total energy expenditure. The anaerobic energy consumption (i.e., excess post-exercise oxygen consumption, EPOC) and resting time were examined as adjustment factors possibly improving accuracy. All three devices significantly underestimated the total energy consumption, as compared to the criterion measure (p = 0.022, p = 0.002, p = 0.017; absolute ICC = 0.39, 0.24 and 0.30, respectively), and showed a systematic pattern with increasing underestimation for higher energy consumption. Excluding EPOC from EEE reduced the bias substantially (all p's becoming non-significant; absolute ICC = 0.49, 0.54 and 0.49, respectively); however, bias was still present for all tracking devices. All GPS trackers were biased by showing a general tendency to underestimate the exercise energy consumption during high intensity intermittent exercising, which in addition showed a systematic pattern by over- or underestimation during lower or higher exercising intensity. Adjusting for EPOC reduced the bias and provided a more acceptable accuracy. For a more correct EEE estimation further calibration of these devices by the manufacturers is strongly advised by possibly addressing biases caused by EPOC.
RI Friborg, Oddgeir/LFV-8258-2024
OI Dasa, Marcus/0000-0002-0081-7753
EI 1660-4601
PD APR
PY 2022
VL 19
IS 8
AR 4770
DI 10.3390/ijerph19084770
UT WOS:000785229300001
PM 35457635
ER

PT J
AU Russell, DW
   Kazman, J
   Russell, CA
AF Russell, Dale W.
   Kazman, Joshua
   Russell, Cristel Antonia
TI Body Composition and Physical Fitness Tests Among US Army Soldiers: A
   Comparison of the Active and Reserve Components
SO PUBLIC HEALTH REPORTS
AB Objectives: US Army reserve soldiers and active-duty soldiers differ in their daily work demands and supporting resources, yet research on reservists' health and fitness is lacking. The objectives of this study were to (1) determine whether physical test failure rates and health behaviors differed between active-duty soldiers and reserve soldiers and (2) establish which demographic and health behavioral factors were associated with failing physical tests. Methods: We analyzed a sample of 239 329 US Army active-duty and reserve soldiers surveyed from September 2013 through March 2015 using the Global Assessment Tool. We extracted data on soldier demographic characteristics and health behaviors, as well as Body Composition Test (BCT) and Army Physical Fitness Test (APFT) results. We compared the 2 groups using the active-to-reserve adjusted odds ratio (aOR) for each variable. We used logistic regression models to determine which variables were associated with failing these tests. Results: The odds of failing the BCT (aOR = 0.76; 95% confidence interval [CI], 0.73-0.78) or the APFT (aOR = 0.31; 95% CI, 0.30-0.32) were lower among active-duty soldiers than among reservists, and the odds of doing high levels of high-intensity interval training (aOR = 1.47; 95% CI, 1.42-1.51), resistance training (aOR = 1.45; 95% CI, 1.42-1.48), and vigorous physical activity (aOR = 2.92; 95% CI, 2.86-2.98) were higher among active-duty soldiers than among reservists. The odds of using tobacco (aOR = 1.37; 95% CI, 1.35-1.40), binge drinking alcohol (aOR = 1.11; 95% CI, 1.09-1.13), having insomnia (aOR = 1.46; 95% CI, 1.43-1.48) or mild depression (aOR = 1.50; 95% CI, 1.48-1.53), and sustaining a physical activity-related injury (aOR = 2.52; 95% CI, 2.47-2.57) were higher among active-duty soldiers than among reservists. Conclusions: Policy makers and military leaders could use this information to implement health screenings and tailor health-promotion, intervention, and treatment programs.
RI Kazman, Josh/I-2706-2015; Russell, Dale/S-7057-2016
OI Russell, Dale/0000-0003-4289-1270
SN 0033-3549
EI 1468-2877
PD SEP
PY 2019
VL 134
IS 5
BP 502
EP 513
AR 0033354919867069
DI 10.1177/0033354919867069
EA AUG 2019
UT WOS:000481068700001
PM 31394052
ER

PT J
AU Chien, KY
   Chen, YJ
   Hsu, KJ
   Chen, CN
AF Chien, Kuei-Yu
   Chen, Yun-Ju
   Hsu, Kuo-Jen
   Chen, Chiao-Nan
TI High-protein diet with immediate post-exercise protein drink: Impact on
   appetite in middle-aged obesity
SO PHYSIOLOGY & BEHAVIOR
AB Successful management of obesity can be challenging if individuals constantly experience cravings. The present study investigated the effects of a high-protein diet, including a high-protein drink consumed immediately after high-intensity interval training (HIIT), on appetite and weight loss in obese middle-aged individuals. A total of 52 obese middle-aged individuals (58.2 +/- 4.11 years old) were randomly assigned to one of three groups: the exercise group (E, n=19), exercise and high-protein diet group (ED, n=21), and a control group (n=12). The E and ED groups engaged in cycling HIIT (comprising 90 % of peak heart rate (HRpeak) for 3 min, followed by 70 % of HRpeak for 3 min, for a total of 5 cycles) three times a week for 3 months. The ED group consumed a high-protein drink immediately after HIIT and had a daily protein intake of 1.6g/kg. Body composition and eating behavior were assessed before and after the intervention. Additionally, appetite levels were measured before and after each exercise session, before dinner, and before bedtime during three phases of the intervention: the first phase (weeks 3-4), the second phase (weeks 5-8), and the third phase (weeks 9-12). Results showed that only the ED group experienced a decrease in body mass index (from 27.4 +/- 4.28 to 26.8 +/- 4.09 kg/m2, p=0.04). Appetite significantly increased after exercise in both E and ED groups (p values for the three phases ranged from 0.04 to 0.001 for the E group and from 0.042 to 0.003 for the ED group). The desire to eat significantly increased after exercise in the E group (phase 1: p = 0.026; phase 2: p = 0.011; phase 3: p = 0.003), but not in the ED group. Furthermore, the frequency of late-night snacking decreased in the ED group (the score changed from 2.4 +/- 0.86 to 2.7 +/- 0.80, p = 0.034). Notably, the E group tended to have a higher pre-dinner appetite score than the ED group in the third phase (p = 0.063). In summary, a high daily protein intake, combined with the consumption of high-protein drinks after exercise, resulted in reduced post-exercise appetite and a decrease in the frequency of late-night snacking.
RI Grace, Chien/AAY-8846-2021; Huang, Chien-Lung/O-2028-2013
SN 0031-9384
EI 1873-507X
PD JAN 1
PY 2024
VL 273
AR 114404
DI 10.1016/j.physbeh.2023.114404
EA NOV 2023
UT WOS:001118723700001
PM 37935299
ER

PT J
AU Nagy, M
   O'Sullivan, M
   Block, S
   Hasson, RE
AF Nagy, Matthew
   O'Sullivan, Molly
   Block, Shannon
   Hasson, Rebecca E.
TI Acute Effects of Intermittent Physical Activity on Perceptions of
   Exercise-Related Fatigue in Children
SO JOURNAL OF PHYSICAL ACTIVITY & HEALTH
AB Purpose: To investigate the acute effects of intermittent activity performed at varying intensities on the perceptions of exerciserelated fatigue in children. Methods: A total of 30 children completed 4 experimental conditions in random order, which consisted of 8 hours of sitting interrupted with 20 two-minute low-, moderate-, or high-intensity activity breaks or 20 two-minute sedentary breaks. The perceptions of exercise-related fatigue were determined via the Subjective Exercise Experience Scale at the beginning (0 breaks), middle (after 10 breaks), and end (after 20 breaks) of each condition. Results: The average heart rate was significantly higher with increasing exercise intensity (sedentary: 89.6 +/- 1.2 beats/min, low: 114.6 +/- 1.8 beats/min, moderate: 147.2 +/- 1.8 beats/min, and high: 172.3 +/- 1.8 beats/min, P <.0001). There was no significant main effect of condition (sedentary: -0.5 +/- 0.6, low: -1.0 +/- 0.7, moderate: -0.2 +/- 0.5, and high: -0.6 +/- 1.2; P =.86) and time (10-0 breaks: -0.7 +/- 0.5 and 20-0 breaks: -0.5 +/- 0.5; P =.45), nor time by condition interaction (P =.99) on change in exercise-related fatigue. Conclusions: Incorporating intermittent activity into physical activity programs may help to reduce barriers to regular exercise by minimizing perceptions of exercise-related fatigue in children.
SN 1543-3080
EI 1543-5474
PD JUN
PY 2020
VL 17
IS 6
BP 603
EP 609
DI 10.1123/jpah.2018-0506
UT WOS:000540557900003
PM 32315981
ER

PT J
AU Heydari, M
   Boutcher, YN
   Boutcher, SH
AF Heydari, Mehrdad
   Boutcher, Yati N.
   Boutcher, Stephen H.
TI The effects of high-intensity intermittent exercise training on
   cardiovascular response to mental and physical challenge
SO INTERNATIONAL JOURNAL OF PSYCHOPHYSIOLOGY
AB The purpose was to examine the effect of a 12-week exercise intervention on the cardiovascular and autonomic response of males to mental and physical challenge. Thirty four young overweight males were randomly assigned to either an exercise or control group. The exercise group completed a high-intensity intermittent exercise (HIIE) program three times per week for 12 weeks. Cardiovascular response to the Stroop task was determined before and after the intervention by assessing heart rate (HR), stroke volume (SV), arterial stiffness, baroreflex sensitivity (BRS), and skeletal muscle blood flow. The exercise group improved their aerobic fitness levels by 17% and reduced their body weight by 1.6 kg. Exercisers compared to controls experienced a significant reduction in HR (p<0.001) and a significant increase in SV (p <0.001) at rest and during Stroop and exercise. For exercisers, arterial stiffness significantly decreased at rest and during Stroop (p<0.01), whereas BRS was increased at rest and during Stroop (p<0.01). Forearm blood flow was significantly increased during the first two minutes of Stroop (p<0.05). HIIE induced significant cardiovascular and autonomic changes at rest and during mental and physical challenge after 12 weeks of training. (C) 2013 Elsevier B.V. All rights reserved.
OI Heydari, Mehrdad/0000-0001-8833-7174
SN 0167-8760
EI 1872-7697
PD FEB
PY 2013
VL 87
IS 2
BP 141
EP 146
DI 10.1016/j.ijpsycho.2012.11.013
UT WOS:000317258300004
PM 23220158
ER

PT J
AU Wall, BA
   Galvao, DA
   Fatehee, N
   Taaffe, DR
   Spry, N
   Joseph, D
   Hebert, JJ
   Newton, RU
AF Wall, Bradley A.
   Galvao, Daniel A.
   Fatehee, Naeem
   Taaffe, Dennis R.
   Spry, Nigel
   Joseph, David
   Hebert, Jeffrey J.
   Newton, Robert U.
TI Exercise Improves (V)over dotO<sub>2max</sub> and Body Composition in
   Androgen Deprivation Therapy-treated Prostate Cancer Patients
SO MEDICINE & SCIENCE IN SPORTS & EXERCISE
AB Introduction: Prostate cancer is the most common cancer in men, and patients treated with androgen deprivation therapy (ADT) experience unfavorable changes in body composition and associated metabolic complications, which can increase the risk of cardiovascular disease. We examined the effect of a 6-month program of aerobic and resistance exercise aimed at improving body composition and cardiorespiratory health in this population. Methods: Ninety-seven men (43-90 yr) with localized prostate cancer receiving ADT were randomized to either exercise (EX, n = 50) or usual care (CON, n = 47). Supervised exercise was undertaken twice weekly at moderate to high intensity. Measures of cardiorespiratory capacity ((V)over dotO(2max)), resting metabolic rate, central blood pressure, hemodynamic variables, blood markers, and body composition were assessed. Results: There was a significant group-time interaction present for (V)over dotO(2max) (P = 0.033) with a treatment effect for EX of 0.11 L.min(-1) (95% confidence interval [ CI] = 0.04-0.19) (relative to body mass = 1.3 mL.min(-1).min(-1), 95% CI = 0.3-2.3) and fat oxidation (P = 0.037) of 12.0 mg.min(-1) (95% CI = 2.3-21.7). Similarly, there was a significant improvement in glucose (P < 0.001) for EX of -0.5 mmol.L-1 (95% CI = -0.8 to -0.3), with no change in prostate-specific antigen or testosterone as a result of exercise. Body composition was enhanced for EX with adjusted mean differences in lean mass (P = 0.015) of 0.8 kg (95% CI = 0.3-1.3), total fat mass (P = 0.020) of -1.1 kg (95% CI = -1.8 to -0.5), and trunk fat mass (P G 0.001) of -1.0 kg (95% CI = -1.4 to -0.6). Conclusion: A 6-month combined aerobic and resistance exercise program has a significant favorable effect on cardiorespiratory capacity, resting fat oxidation, glucose, and body composition despite the adverse effects of hormone suppression. Combined aerobic and resistance training should be considered a key adjuvant component in men undergoing ADT for the treatment of prostate cancer.
RI Hebert, Jeffrey/C-4614-2008; Newton, Robert/A-3466-2009; Galvao, Daniel
   A/A-2744-2010
OI Hebert, Jeffrey/0000-0002-6959-325X; Galvao, Daniel
   A/0000-0002-8209-2281; Taaffe, Dennis/0000-0001-6381-1597; Spry,
   Nigel/0000-0001-8659-5065
SN 0195-9131
EI 1530-0315
PD AUG
PY 2017
VL 49
IS 8
BP 1503
EP 1510
DI 10.1249/MSS.0000000000001277
UT WOS:000405552000001
PM 28319589
ER

PT J
AU Lunde, LK
   Skare, O
   Mamen, A
   Sirnes, PA
   Aass, HCD
   Ovstebo, R
   Goffeng, E
   Matre, D
   Nielsen, P
   Heglum, HSA
   Hammer, SE
   Skogstad, M
AF Lunde, Lars-Kristian
   Skare, Oivind
   Mamen, Asgeir
   Sirnes, Per Anton
   Aass, Hans C. D.
   Ovstebo, Reidun
   Goffeng, Elisabeth
   Matre, Dagfinn
   Nielsen, Pia
   Heglum, Hanne Siri Amdahl
   Hammer, Stine Eriksen
   Skogstad, Marit
TI Cardiovascular Health Effects of Shift Work with Long Working Hours and
   Night Shifts: Study Protocol for a Three-Year Prospective Follow-Up
   Study on Industrial Workers
SO INTERNATIONAL JOURNAL OF ENVIRONMENTAL RESEARCH AND PUBLIC HEALTH
AB There is a plausible association between shift work and cardiovascular disease (CVD), which may be due to disruption of the circadian rhythm causing hormonal changes and metabolic disturbances, resulting in high blood pressure, atherosclerosis, diabetes, and being overweight. However, few studies have investigated the association between several consecutive long work shifts, including night shifts, and risk factors for developing CVD. Moreover, knowledge is lacking on factors that may modify or enhance this suggested relationship. The study period is planned from the third quarter of 2018 to the fourth quarter of 2021, and will involve 125 industrial employees at two Norwegian enterprises producing insulation. The work schedule is either rotating shiftwork (morning, evening, night) or regular day work. At baseline, we will measure blood parameters, including markers of inflammation, lipids, and glycosylated hemoglobin. We will also collect measures of blood pressure, resting heart rate, arterial stiffness, carotid intima-media thickness, and aerobic fitness. At the end of baseline data collection, a subgroup will undergo a supervised high-intensity interval training intervention for eight weeks, initiated by the Occupational Health Service. At one-year follow-up, we repeat baseline measures with added measures of heart rate variability and additional five weeks monitoring of sleep and physical activity, and assessment of respirable dust. At the two year follow-up, we will measure CVD risk factors before and after a planned three-month shutdown in one of the studied plants. We will also assess respirable dust, monitor sleep, and compile a one-year retrospective detailed overview of working hours. A final data collection, similar to the one at baseline, will be carried out after three years. We will use a comprehensive set of methods to identify the effects of shift work with long working hours and night shifts on cardiovascular health. This will provide new knowledge on the association between early manifestations of CVD and occupational exposure to shift work. Further, we can study whether work organization such as extensive overtime, sleep loss, and dust exposure have detrimental effects, and if a three-month cease in shift work or increased physical activity will modify early manifestations of CVD.
RI Sirnes, Per/AAS-2343-2020; Mamen, Asgeir/AAH-8873-2020; Skare,
   Oivind/C-6330-2016
OI Matre, Dagfinn/0000-0003-0042-6389; Hammer, Stine
   Eriksen/0000-0002-7632-9764; Lunde, Lars-Kristian/0000-0001-6219-9244;
   Skare, Oivind/0000-0001-8043-2820; Heglum, Hanne Siri
   Amdahl/0000-0001-9684-3835; Sirnes, Per Anton/0000-0001-6055-5858
EI 1660-4601
PD JAN 2
PY 2020
VL 17
IS 2
AR 589
DI 10.3390/ijerph17020589
UT WOS:000516827400210
PM 31963313
ER

PT J
AU Mayr, HL
   Cohen, F
   Isenring, E
   Soenen, S
   Marshall, S
AF Mayr, Hannah L.
   Cohen, Felicity
   Isenring, Elizabeth
   Soenen, Stijn
   Marshall, Skye
CA Project GRIT Team
TI Multidisciplinary lifestyle intervention in children and
   adolescents-results of the project GRIT (Growth, Resilience, Insights,
   Thrive) pilot study
SO BMC PEDIATRICS
AB Background During childhood and adolescence leading behavioural risk factors for the development of cardiometabolic diseases include poor diet quality and sedentary lifestyle. The aim of this study was to determine the feasibility and effect of a real-world group-based multidisciplinary intervention on cardiorespiratory fitness, diet quality and self-concept in sedentary children and adolescents aged 9 to 15 years. Methods Project GRIT (Growth, Resilience, Insights, Thrive) was a pilot single-arm intervention study. The 12-week intervention involved up to three outdoor High Intensity Interval Training (HIIT) running sessions per week, five healthy eating education or cooking demonstration sessions, and one mindful eating and Emotional Freedom Technique psychology session. Outcome measures at baseline and 12-week follow-up included maximal graded cardiorespiratory testing, the Australian Child and Adolescent Eating Survey, and Piers-Harris 2 children's self-concept scale. Paired samples t-test or Wilcoxon signed-rank test were used to compare baseline and follow-up outcome measures in study completers only. Results Of the 38 recruited participants (median age 11.4 years, 53% male), 24 (63%) completed the 12-week intervention. Dropouts had significantly higher diet quality at baseline than completers. Completers attended a median 58 (IQR 55-75) % of the 33 exercise sessions, 60 (IQR 40-95) % of the dietary sessions, and 42% attended the psychology session. No serious adverse events were reported. Absolute VO(2)peak at 12 weeks changed by 96.2 +/- 239.4 mL/min (p = 0.06). As a percentage contribution to energy intake, participants increased their intake of healthy core foods by 6.0 +/- 11.1% (p = 0.02) and reduced median intake of confectionary (- 2.0 [IQR 0.0-3.0] %, p = 0.003) and baked products (- 1.0 [IQR 0.0-5.0] %, p = 0.02). Participants significantly improved self-concept with an increase in average T-Score for the total scale by 2.8 +/- 5.3 (p = 0.02) and the 'physical appearance and attributes' domain scale by median 4.0 [IQR 0.5-4.0] (p = 0.02). Conclusions The 12-week group-based multidisciplinary lifestyle intervention for children and adolescents improved diet quality and self-concept in study completers. Future practice and research should focus on providing sustainable multidisciplinary lifestyle interventions for children and adolescents aiming to improve long-term health and wellbeing.
RI Isenring, Elisabeth/E-5198-2011; Marshall, Skye/D-2435-2016
OI Soenen, Stijn/0000-0002-0196-128X; Isenring,
   Elizabeth/0000-0002-4478-9707; Marshall, Skye/0000-0001-8953-5068; Mayr,
   Hannah L/0000-0001-7356-653X
EI 1471-2431
PD APR 20
PY 2020
VL 20
IS 1
AR 174
DI 10.1186/s12887-020-02069-x
UT WOS:000529211100002
PM 32312241
ER

PT J
AU Chueh, TY
   Chen, YC
   Hung, TM
AF Chueh, Ting-Yu
   Chen, Yung-Chih
   Hung, Tsung-Min
TI Acute effect of breaking up prolonged sitting on cognition: a systematic
   review
SO BMJ OPEN
AB Objectives To review the current evidence on the acute effects of interrupting prolonged periods of sitting with intermittent physical activity (PA) on cognition in healthy populations. Design This systematic review followed the Preferred Reporting Items for Systematic Reviews and Meta-Analysis guidelines. Methods Studies were included if they investigated the acute effects of taking regular PA breaks from sitting on cognition in healthy populations without any cardiovascular disease, history of brain injury, or psychiatric or neurological disorder. Four electronic databases-PubMed, Scopus, MEDLINE and ProQuest-were searched for eligible studies on 20 September 2020. Study quality was assessed using the Physiotherapy Evidence Database scale. Results Seven studies, involving 168 participants aged between 18 and 80 years, were eligible for inclusion in this review. Three of the seven studies found positive effects of interrupting sitting with either (a) 3 min of relatively high-intensity (6 km/hour) walking every 30 min on attention and inhibitory control in young adults; (b) hourly breaks with progressively longer duration (10-30 min) of very light-intensity cycling/walking on attention, working memory and cognitive flexibility in adults with obesity; or (c) an initial bout of continuous moderate-intensity exercise, followed by interruption of post-exercise sitting with 3 min breaks of light-intensity walking (3.2 km/hour) every 30 min, on working memory in older adults with overweight. Conclusion Given the limited evidence with mixed findings on this topic in the literature and the heterogeneity of PA protocols across the included studies, the results regarding the effectiveness of interrupting prolonged sitting with PA breaks in improving cognition warrant further verification. PROSPERO registration number CRD42020147536.
RI Chueh, Ting-Yu/AHC-0919-2022
OI Chueh, Ting-Yu/0000-0003-3624-8465
SN 2044-6055
PD MAR
PY 2022
VL 12
IS 3
AR e050458
DI 10.1136/bmjopen-2021-050458
UT WOS:000770320300021
PM 35292487
ER

PT J
AU González-Gálvez, N
   Soler-Marín, A
   Abelleira-Lamela, T
   Abenza-Cano, L
   Mateo-Orcajada, A
   Vaquero-Cristóbal, R
AF Gonzalez-Galvez, Noelia
   Soler-Marin, Antonio
   Abelleira-Lamela, Tomas
   Abenza-Cano, Lucia
   Mateo-Orcajada, Adrian
   Vaquero-Cristobal, Raquel
TI Eight weeks of high-intensity interval vs. sprint interval training
   effects on overweight and obese adolescents carried out during the
   cool-down period of physical education classes: randomized controlled
   trial
SO FRONTIERS IN PUBLIC HEALTH
AB Objective The aim of this study was to evaluate the effect of sprint interval training (SIT) and [high intensive interval training (HIIT)] carried out during the cool-down period of the physical education classes on body composition, blood pressure variables (BP) and pulse rate (PR), and cardiorespiratory fitness of adolescents who are overweight and obese, and to compare the differences in enjoyment in response to SIT vs. HIIT.Methods For this randomized controlled trial, forty-five adolescents were recruited from a high school and were randomly placed into three groups. SIT and HIIT trained for 8 weeks, twice a week, for 12 min/session. Experimental group (EG) 3 was the control, and they maintained their regular physical education class schedule. The SIT group performed 6 sets of 60 s of work (90-95%HRmax) / 60 s of rest (50-55%HRmax), and the HIIT group performed 3 sets of 2 min of work (80-85%HRmax) / 2 min of rest (50-55%HRmax).Results Both experimental groups showed a significant improvement in fat mass (FM) (%) and trunk FM (kg). In addition, EG2 reported a significance improvement in lean mass (kg), blood pressure BP (mmHG), systolic blood pressure (SBP) (mmHg), diastolic blood pressure (DBP) (mmHg), PR (bpm), and VO2max (ml/kg/min).Conclusion The present study found that a HIIT protocol performed during the cool-down period of the physical education classes generated adaptations such as improvement in body composition, BP variables and PR, and cardiorespiratory fitness, in overweight and obese adolescents. In contrast, the group of overweight and obese adolescents who performed SIT showed limited benefits, with changes in fat mass only.
RI Soler-Marín, Antonio/O-4575-2016; CANO, LUCIA/ABG-7471-2020;
   Mateo-Orcajada, Adrián/ABF-7145-2021; Vaquero-Cristóbal,
   Raquel/H-8757-2015; GONZÁLEZ-GÁLVEZ, NOELIA/I-5832-2018;
   Abelleira-Lamela, Tomás/HKM-7708-2023
OI Soler-Marin, Antonio/0000-0002-1843-4005
EI 2296-2565
PD APR 30
PY 2024
VL 12
AR 1394328
DI 10.3389/fpubh.2024.1394328
UT WOS:001221760700001
PM 38746000
ER

PT J
AU Reljic, D
   Frenk, F
   Herrmann, HJ
   Neurath, MF
   Zopf, Y
AF Reljic, Dejan
   Frenk, Fabienne
   Herrmann, Hans J.
   Neurath, Markus F.
   Zopf, Yurdaguel
TI Effects of very low volume high intensity versus moderate intensity
   interval training in obese metabolic syndrome patients: a randomized
   controlled study
SO SCIENTIFIC REPORTS
AB Physical activity is a cornerstone in the treatment of obesity and metabolic syndrome (MetS). Given the leading physical activity barrier of time commitment and safety concerns about vigorous exercise in high-risk groups, this study aimed to investigate the effects of two extremely time-efficient training protocols (<30 min time effort per week), either performed as high- (HIIT) or moderate-intensity interval training (MIIT) over 12 weeks, in obese MetS patients. In total, 117 patients (49.8 +/- 13.6 years, BMI: 38.2 +/- 6.2 kg/m(2)) were randomized to HIIT (n=40), MIIT (n=37) or an inactive control group (n=40). All groups received nutritional counseling to support weight loss. Maximal oxygen uptake (VO2max), MetS severity (MetS z-score), body composition and quality of life (QoL) were assessed pre-and post-intervention. All groups significantly reduced body weight (similar to 3%) but only the exercise groups improved VO2max, MetS z-score and QoL. VO2max (HIIT:+3.1 mL/kg/min, p<0.001; MIIT:+1.2 mL/kg/min, p<0.05) and MetS z-score (HIIT: -1.8 units, p<0.001; MIIT: -1.2 units, p<0.01) improved in an exercise intensity-dependent manner. In conclusion, extremely low-volume interval training, even when done at moderate intensity, is sufficiently effective to improve cardiometabolic health in obese MetS patients. These findings underpin the crucial role of exercise in the treatment of obesity and MetS.
RI Reljic, Dejan/CAG-1377-2022
OI Reljic, Dejan/0000-0001-8049-1775; Frenk, Carlos/0000-0002-2338-716X
SN 2045-2322
PD FEB 2
PY 2021
VL 11
IS 1
AR 2836
DI 10.1038/s41598-021-82372-4
UT WOS:000617707200021
PM 33531522
ER

PT J
AU Beer, NJ
   Jackson, B
   Dimmock, JA
   Guelfi, KJ
AF Beer, Natalya J.
   Jackson, Ben
   Dimmock, James A.
   Guelfi, Kym J.
TI Attenuation of Post-Exercise Energy Intake Following 12 Weeks of Sprint
   Interval Training in Men and Women with Overweight
SO NUTRIENTS
AB An acute bout of sprint interval training (SIT) performed with psychological need-support incorporating autonomy, competence, and relatedness has been shown to attenuate energy intake at the post-exercise meal, but the long-term effects are not known. The aim of this trial was to investigate the effects of 12 weeks of SIT combined with need-support on post-exercise food consumption. Thirty-six physically inactive participants with overweight and obesity (BMI: 29.6 +/- 3.8 kg.m(-2); (V) over dotO(2peak) 20.8 +/- 4.1 mL.kg(-1).min(-1)) completed three sessions per week of SIT (alternating cycling for 15 s at 170% (V) over dotO(2peak) and 60 s at 32% (V) over dotO(2peak)) with need-support or traditional moderate-intensity continuous training (MICT) without need-support (continuous cycling at 60% (V) over dotO(2peak)). Assessments of appetite, appetite-related hormones, and ad libitum energy intake in response to acute exercise were conducted pre- and post-intervention. Fasting appetite and blood concentrations of active ghrelin, leptin, and insulin did not significantly differ between groups or following the training. Post-exercise energy intake from snacks decreased significantly from pre- (807 +/- 550 kJ) to post- SIT (422 +/- 468 kJ; p < 0.05) but remained unaltered following MICT. SIT with psychological need-support appears well-tolerated in a physically inactive population with overweight and offers an alternative to traditional exercise prescription where dietary intake is of concern.
RI Guelfi, Kym/H-9322-2014; Jackson, Ben/H-5117-2014
OI Jackson, Ben/0000-0003-0351-8377; Guelfi, Kym/0000-0003-0412-8901; Beer,
   Natalya Jane/0000-0003-4076-0269
EI 2072-6643
PD APR
PY 2022
VL 14
IS 7
AR 1362
DI 10.3390/nu14071362
UT WOS:000781721500001
PM 35405974
ER

PT J
AU Viana, RB
   Naves, JPA
   Coswig, VS
   de Lira, CAB
   Steele, J
   Fisher, JP
   Gentil, P
AF Viana, Ricardo Borges
   Araujo Naves, Joao Pedro
   Coswig, Victor Silveira
   Barbosa de Lira, Claudio Andre
   Steele, James
   Fisher, James Peter
   Gentil, Paulo
TI 被撤回的出版物: Is interval training the magic bullet for fat loss? A
   systematic review and meta-analysis comparing moderate-intensity
   continuous training with high-intensity interval training (HIIT)
   (Retracted Article)
SO BRITISH JOURNAL OF SPORTS MEDICINE
AB Objectives To compare the effects of interval training and moderate-intensity continuous training (MOD) on body adiposity in humans, and to perform subgroup analyses that consider the type and duration of interval training in different groups.
   Design Systematic review and meta-analysis.
   Data sources English-language, Spanish-language and Portuguese-language searches of the electronic databases PubMed and Scopus were conducted from inception to 11 December 2017.
   Eligibility criteria for selecting studies Studies that met the following criteria were included: (1) original articles, (2) human trials, (3) minimum exercise training duration of 4 weeks, and (4) directly or indirectly compared interval training with MOD as the primary or secondary aim.
   Results Of the 786 studies found, 41 and 36 were included in the qualitative analysis and meta-analysis, respectively. Within-group analyses showed significant reductions in total body fat percentage (%) (interval training: -1.50 [95% CI -2.14 to -0.86, p<0.00001] and MOD: -1.44 [95% CI -2.00 to -0.89, p<0.00001]) and in total absolute fat mass (kg) (interval training: -1.58 [95% CI -2.74 to -0.43, p=0.007] and MOD: -1.13 [95% CI -2.18 to -0.08, p=0.04]), with no significant differences between interval training and MOD for total body fat percentage reduction (-0.23 [95% CI -1.43 to 0.97], p=0.705). However, there was a significant difference between the groups in total absolute fat mass (kg) reduction (-2.28 [95% CI -4.00 to -0.56], p=0.0094). Subgroup analyses comparing sprint interval training (SIT) with MOD protocols favour SIT for loss of total absolute fat mass (kg) (-3.22 [95% CI -5.71 to -0.73], p=0.01). Supervised training, walking/running/jogging, age (<30 years), study quality and intervention duration (<12 weeks) favourably influence the decreases in total absolute fat mass (kg) observed from interval training programmes; however, no significant effect was found on total body fat percentage (%). No effect of sex or body mass index was observed on total absolute fat mass (kg) or total body fat percentage (%).
   Conclusion Interval training and MOD both reduce body fat percentage (%). Interval training provided 28.5% greater reductions in total absolute fat mass (kg) than MOD.
RI Steele, James/I-1944-2019; Fisher, James/JCP-1569-2023; de Lira,
   Claudio/V-2480-2019; Coswig, Victor/GLV-6627-2022; Gentil,
   Paulo/L-7968-2016; Borges Viana, Ricardo/AAU-7463-2020; Coswig,
   Victor/A-2475-2016; de Lira, Claudio/A-5105-2012
OI Araujo Naves, Joao Pedro/0000-0002-2087-9871; Gentil,
   Paulo/0000-0003-2459-4977; Borges Viana, Ricardo/0000-0001-9200-3185;
   Coswig, Victor/0000-0001-5461-7119; Fisher, James/0000-0002-6013-8402;
   de Lira, Claudio/0000-0001-5749-6877
SN 0306-3674
EI 1473-0480
PD MAY
PY 2019
VL 53
IS 10
BP 655
EP +
DI 10.1136/bjsports-2018-099928
UT WOS:000469499800021
PM 30765340
ER

PT J
AU Islam, H
   Townsend, LK
   Hazell, TJ
AF Islam, Hashim
   Townsend, Logan K.
   Hazell, Tom J.
TI Excess Postexercise Oxygen Consumption and Fat Utilization Following
   Submaximal Continuous and Supramaximal Interval Running
SO RESEARCH QUARTERLY FOR EXERCISE AND SPORT
AB Purpose: Few studies have directly compared excess postexercise oxygen consumption (EPOC) and fat utilization following different exercise intensities, and the effect of continuous exercise exceeding 75% of maximal oxygen uptake (VO(2)max) on these parameters remains unexplored. The current study examined EPOC and fat utilization following acute moderate- and vigorous-intensity continuous training (MICT and VICT) and sprint interval training (SIT). Methods: Eight active young men performed 4 experimental sessions: (a) MICT (30min of running at 65% VO(2)max); (b) VICT (30min of running at 85% VO(2)max); (c) SIT (4 30-s all-out sprints with 4min of rest); and (d) no exercise (REST). Excess postexercise oxygen consumption and fat oxidation were estimated from gas measurements (VO2 and carbon dioxide production [VCO2]) obtained during a 2-hr postexercise period. Results: Total EPOC was similar (p=.097; effect size [ES]=0.3) after VICT (8.6 +/- 4.7L) and SIT (10.0 +/- 4.2L) and greater after both (VICT, p=.025, ES=0.3, and SIT, p<.001, ES=0.6) versus MICT (6.0 +/- 4.3L). Fat utilization increased after MICT (0.047 +/- 0.018g min(-1), p=.018, ES=1.3), VICT (0.066 +/- 0.020g center dot min(-1), p=.034, ES=2.2), and SIT (0.115 +/- 0.026g center dot min(-1), p<.001, ES=4.0) versus REST (0.025 +/- 0.018g center dot min(-1)) and was greatest after SIT (p<.001, ES=3.0 vs. MICT; p=.031, ES=2.1 vs. VICT). Conclusion: Acute exercise increases EPOC and fat utilization in an intensity-dependent manner.
OI Islam, Hashim/0000-0002-7145-0522; Hazell, Tom/0000-0002-8135-4518
SN 0270-1367
EI 2168-3824
PY 2018
VL 89
IS 4
BP 450
EP 456
DI 10.1080/02701367.2018.1513633
UT WOS:000452006100008
PM 30325710
ER

PT J
AU McKie, GL
   Islam, H
   Townsend, LK
   Robertson-Wilson, J
   Eys, M
   Hazell, TJ
AF McKie, Greg L.
   Islam, Hashim
   Townsend, Logan K.
   Robertson-Wilson, Jennifer
   Eys, Mark
   Hazell, Tom J.
TI Modified sprint interval training protocols: physiological and
   psychological responses to 4 weeks of training
SO APPLIED PHYSIOLOGY NUTRITION AND METABOLISM
AB Sprint interval training (SIT) protocols involving brief (<= 15 s) work bouts improve aerobic and anaerobic performance, highlighting peak speed generation as a potentially important adaptive stimulus. To determine the physiological and psychological effects of reducing the SIT work bout duration, while maintaining total exercise and recovery time, 43 healthy males (n = 27) and females (n = 16) trained for 4 weeks (3 times/week) using one of the following running SIT protocols: (i) 30: 240 (n = 11; 4-6 x 30-s bouts, 4 min rest); (ii) 15: 120 (n = 11; 8-12 x 15-s bouts, 2 min rest); (iii) 5: 40 (n = 12; 24-36 x 5-s bouts, 40 s rest); or (iv) served as a nonexercising control (n = 9). Protocols were matched for total work (2-3 min) and rest (16-24 min) durations, as well as the work-to-rest ratio (1: 8 s). Pre- and post-training measures included a graded maximal oxygen consumption test, a 5-km time trial, and a 30-s maximal sprint test. Self-efficacy, enjoyment, and intentions were assessed following the last training session. Training improved maximal oxygen consumption (5.5%; P = 0.006) and time-trial performance (5.2%; P = 0.039), with a main effect of time for peak speed (1.7%; P = 0.042), time to peak speed (25%; P < 0.001), and body fat percentage (1.4%; P < 0.001) that appeared to be driven by the training. There were no group effects for self-efficacy (P = 0.926), enjoyment (P = 0.249), or intentions to perform SIT 3 (P = 0.533) or 5 (P = 0.951) times/week. This study effectively demonstrated that the repeated generation of peak speed during brief SIT work bouts sufficiently stimulates adaptive mechanisms promoting increases in aerobic and anaerobic capacity.
OI Islam, Hashim/0000-0002-7145-0522; Hazell, Tom/0000-0002-8135-4518
SN 1715-5312
EI 1715-5320
PD JUN
PY 2018
VL 43
IS 6
BP 595
EP 601
DI 10.1139/apnm-2017-0595
UT WOS:000433550300008
PM 29268031
ER

PT J
AU Gentil, P
   de Lira, CAB
   Vancini, RL
   Ramirez-Campillo, R
   Souza, D
AF Gentil, Paulo
   Barbosa de Lira, Claudio Andre
   Vancini, Rodrigo Luiz
   Ramirez-Campillo, Rodrigo
   Souza, Daniel
TI High-Intensity Multimodal Training for Young People: It's Time to Think
   Inside the Box!
SO FRONTIERS IN PHYSIOLOGY
RI de Lira, Claudio/V-2480-2019; Ramirez-Campillo, Rodrigo/M-1258-2016;
   Gentil, Paulo/L-7968-2016; de Lira, Claudio/A-5105-2012
OI Ramirez-Campillo, Rodrigo/0000-0003-2035-3279; Gentil,
   Paulo/0000-0003-2459-4977; de Lira, Claudio/0000-0001-5749-6877
EI 1664-042X
PD AUG 12
PY 2021
VL 12
AR 723486
DI 10.3389/fphys.2021.723486
UT WOS:000690758400001
PM 34456755
ER

PT J
AU Hernandez, B
   Barros, T
   Gomes, P
   de Araúo, RC
   Malik, N
   Lofrano-Prado, MC
   Botero, JP
   Prado, W
AF Hernandez, Brianna
   Barros, Tercio
   Gomes, Priiscyla
   de Araujo, Rodrigo Cappato
   Malik, Neal
   Lofrano-Prado, Mara Cristina
   Botero, Joao Paulo
   Prado, Wagner
TI Acute Effects of High Intensity Interval Training on Psychological
   Outcomes in Adults with Obesity
SO OBESITY
CT 39th Annual Meeting of the Obesity-Society (TOS) at ObesityWeek
CY NOV 01-05, 2021
CL ELECTR NETWORK
SP Obes Soc
RI Araújo do Rêgo Barros, Tércio/HJP-0850-2023; Lofrano-Prado,
   Mara/Y-5628-2019; Botero, João/C-1638-2014; Cappato de Araujo,
   Rodrigo/C-5606-2011
OI Araujo do Rego Barros, Tercio/0000-0001-5111-1593; Cappato de Araujo,
   Rodrigo/0000-0002-6399-3201
SN 1930-7381
EI 1930-739X
PD DEC
PY 2021
VL 29
SU 2
MA 011
BP 51
EP 51
UT WOS:000727052100117
ER

PT J
AU Gonzalo-Encabo, P
   Maldonado, G
   Valades, D
   Ferragut, C
   Perez-Lopez, A
AF Gonzalo-Encabo, Paola
   Maldonado, Gonzalo
   Valades, David
   Ferragut, Carmen
   Perez-Lopez, Alberto
TI The Role of Exercise Training on Low-Grade Systemic Inflammation in
   Adults with Overweight and Obesity: A Systematic Review
SO INTERNATIONAL JOURNAL OF ENVIRONMENTAL RESEARCH AND PUBLIC HEALTH
AB Low-grade systemic inflammation leads to critical alterations of several tissues and organs that can promote the appearance of non-communicable diseases, a risk that is increased in adults with obesity. Exercise training may counteract low-grade systemic inflammation, but there is a lack of consensus on how cytokines are modulated by training in adults with obesity. This study aimed of examining the effects of exercise training on circulating pro- and anti-inflammatory cytokines in adults with overweight and obesity, and whether exercise-induced fat mass reduction could mediate that effect. The search was conducted on Medline (Pubmed), SPORTDiscus and Web of Science databases from January 1998 to August 2021, using keywords pertaining to inflammation, exercise, and obesity. A total of 27 studies were selected, in which the circulating concentration levels of cytokines were analyzed. Endurance training (ET) decreased circulating CRP, IL-6 and TNF-alpha levels. TNF-alpha was reduced after resistance and concurrent training (CT), while IL-10 increased after resistance training (RT). Changes in IL-10 and CRP coincided with fat mass reduction, while decreased TNF-alpha levels were concomitant with changes in IL-6 and IL-10. Exercise training may reduce systemic low-grade inflammation profile in adults with overweight and obesity.
RI Gonzalo, Paola/KCX-6270-2024; Valades, David/H-9835-2015; Ferragut,
   Carmen/H-8789-2015; Perez-Lopez, Alberto/I-7559-2015
OI Valades, David/0000-0002-4709-2390; Ferragut,
   Carmen/0000-0003-3291-3042; Perez-Lopez, Alberto/0000-0003-0220-6240;
   Gonzalo-Encabo, Paola/0000-0001-5793-1437
EI 1660-4601
PD DEC
PY 2021
VL 18
IS 24
AR 13258
DI 10.3390/ijerph182413258
UT WOS:000738536500001
PM 34948868
ER

PT J
AU Camacho-Cardenosa, A
   Brazo-Sayavera, J
   Camacho-Cardenosa, M
   Marcos-Serrano, M
   Timón, R
   Olcina, G
AF Camacho-Cardenosa, Alba
   Brazo-Sayavera, Javier
   Camacho-Cardenosa, Marta
   Marcos-Serrano, Marta
   Timon, Rafael
   Olcina, Guillermo
TI Effects of High Intensity Interval Training on Fat Mass Parameters in
   Adolescents
SO REVISTA ESPANOLA DE SALUD PUBLICA
AB Background: Childhood and adolescence are key to the development of chronic disease stages, the distribution of fat an important factor in this regard. The aim of the study was to evaluate the effects on fat parameters of a high intensity program developed in adolescents during physical education classes.
   Methods: In 2013, 35 school-age children of Caceres taken part in this study divided into two groups. The high-intensity group performed for 8 weeks, 4-6 sets of 20 seconds at maximal intensity with a ratio effort / recovery of 1: 3 to 1: 1. The other group, developed continuous aerobic exercise during the same time. It conducted an assessment of fat mass before and after the training program. Repeated measures ANOVA test was used to observe that there were no statistically significant differences.
   Results: Continuous aerobic training group showed statistically significant differences in intra-group analysis in the percentage of fat mass trunk (Pre: 15.66 +/- 4.16 vs Post: 16.95 +/- 4.03; + 1, 29%; p = 0.04) and the percentage of total fat (Pre: 21.58 +/- 3.93 / Post: 22.34 +/- 3.70; p = 0.05). Statistically significant differences were not found in the analysis between-groups in any of the studied variables.
   Conclusions: The training program high intensity physical activity at school carried out during physical education classes did not improve fat mass parameters evaluated. However, maintaining these parameters could be a good result during the development of this stage, where an increase of these occurs.
RI Timon, Rafael/Q-1664-2017; Camacho-Cardenosa, Marta/F-6751-2015; Olcina,
   Guillermo/F-7313-2016; Camacho-Cardenosa, Alba/I-4405-2014
SN 1135-5727
PD NOV 21
PY 2016
VL 90
UT WOS:000431846000001
ER

PT J
AU Kayhan, RF
   Bayrakdaroglu, S
   Ceylan, HI
   Eken,Ö
   Bayrakdaroglu, Y
   Badicu, G
   Al-Mhanna, SB
   Enoiu, RS
   Ardigo, LP
AF Kayhan, Recep Fatih
   Bayrakdaroglu, Serdar
   Ceylan, Halil Ibrahim
   Eken, Ozgur
   Bayrakdaroglu, Yesim
   Badicu, Georgian
   Al-Mhanna, Sameer Badri
   Enoiu, Razvan-Sandu
   Ardigo, Luca Paolo
TI Effects of different rest intervals in high intensity interval training
   programs on VO<sub>2max</sub>, body composition, and isokinetic strength
   and power
SO JOURNAL OF MENS HEALTH
AB The aim of this study was to evaluate the effect of 8 weeks of short and long rest running-based high-intensity training (HIIT) on body composition, isokinetic strength, and maximal oxygen uptake (VO2max). Nineteen physically active men were recruited to voluntarily participate in the study. The participants were grouped using the closed-envelope randomized method as HIIT with a short rest (HIITS, n = 9; age: 19.60 +/- 1.34 years) and HIIT with a long rest (HIITL, n = 10; age: 19.77 +/- 0.97). Pre and post the 8-week running-based HIIT program, body mass index and body fat % were measured and all subjects performed isokinetic strength tests to determine their hamstring (H)/quadriceps (Q) peak torque ratio and the peak power and peak work for their H and Q muscles. The participants also underwent a graded exercise test to determine their VO2max. Statistical analysis performed with One-Way Variance Analysis and Bonferroni correction post hoc tests. As a result of the study, there were no significant differences between the pre- and post-training isokinetic strength parameters for the H and Q of HIITL and HIITS at velocities of 60 and 240(degrees)s(-1). The VO2max did not change for HIITS training but the VO2max increased (p < 0.05) for HIITL training. In conclusion, that HIITL and HIITS programs for 8 weeks did not change the relative and absolute strength, force production and the VO2max, but the VO2max increased (p < 0.05) for HIITL training.
RI Georgian, Badicu/P-1217-2015; kayhan, recep/JXN-9527-2024; AL-Mhanna,
   Sameer/LCD-8679-2024; Enoiu, Razvan/C-9297-2018; Eken,
   Ozgur/ABE-8274-2020
OI Kayhan, Recep Fatih/0000-0002-1022-2892; Eken, Ozgur/0000-0002-5488-3158
SN 1875-6867
EI 1875-6859
PD MAY
PY 2024
VL 20
IS 5
BP 1
EP 11
DI 10.22514/jomh.2024.064
UT WOS:001238515700001
ER

PT J
AU Domaradzki, J
   Kozlenia, D
   Popowczak, M
AF Domaradzki, Jaroslaw
   Kozlenia, Dawid
   Popowczak, Marek
TI The Mediation Role of Fatness in Associations between Cardiorespiratory
   Fitness and Blood Pressure after High-Intensity Interval Training in
   Adolescents
SO INTERNATIONAL JOURNAL OF ENVIRONMENTAL RESEARCH AND PUBLIC HEALTH
AB Background: Low cardiorespiratory fitness (CRF), elevated blood pressure (BP), and high fatness are cardiovascular disease risk factors. It remains unknown how fatness affects the influence of CRF on BP. Therefore, the aim was to examine whether the associations between baseline CRF and HIIT-postintervention resting BP were mediated through fatness in adolescents. Material and methods: The sample (n = 64) comprised 28 boys 36 girls aged 16 years. The analysed factors were fitness index- reflecting CRF, body fat mass (BFM), fat mass index (FMI), and body mass index (BMI). Bootstrapped mediation procedures were performed. The mediation analysis was conducted concerning the sex moderation effect. Results: The mediation effect of sex was confirmed; therefore, mediations models were designed separately for boys and girls. The results showed a statistically significant inverse relationship between baseline CRF and post-intervention systolic blood pressure (SBP) in both sexes (boys: B = -0.603, p = 0.010; girls: B = -0.394, p = 0.037). The relations between CRF and SBP revealed the mediation effect of the BFM and the FMI only in boys. Conclusions: Fatness mediated associations between CRF and SBP in boys. Therefore, both CRF and fatness are necessary to maintain positive results of the BP revealed in normal SBP ranges after HIIT.
RI Popowczak, Marek/A-7026-2018; Domaradzki, Jarosław/AFR-1747-2022;
   Kozlenia, Dawid/IUQ-6335-2023
OI Popowczak, Marek/0000-0002-3895-6206; Kozlenia,
   Dawid/0000-0002-5304-7879
EI 1660-4601
PD FEB
PY 2022
VL 19
IS 3
AR 1698
DI 10.3390/ijerph19031698
UT WOS:000755541500001
PM 35162721
ER

PT J
AU Inoue, DS
   Antunes, BM
   Maideen, MFB
   Lira, FS
AF Inoue, Daniela S.
   Antunes, Barbara M.
   Maideen, Mohammad F. B.
   Lira, Fabio S.
TI Pathophysiological Features of Obesity and its Impact on Cognition:
   Exercise Training as a Non-Pharmacological Approach
SO CURRENT PHARMACEUTICAL DESIGN
AB Background: The number of individuals with obesity is growing worldwide and this is a worrying trend, as obesity has shown to cause pathophysiological changes, which result in the emergence of comorbidities such as cardiovascular disease, diabetes mellitus type 2 and cancer. In addition, cognitive performance may be compromised by immunometabolic deregulation of obesity. Although in more critical cases, the use of medications is recommended, a physically active lifestyle is one of the main foundations for health maintenance, making physical training an important tool to reduce the harmful effects of excessive fat accumulation.
   Aim: The purpose of this review of the literature is to present the impact of immunometabolic alterations on cognitive function in individuals with obesity, and the role of exercise training as a non-pharmacological approach to improve the inflammatory profile, energy metabolism and neuroplasticity in obesity.
   Method: An overview of the etiology and pathophysiology of obesity to establish a possible link with cognitive performance in obese individuals, with the executive function being one of the most affected cognitive components. In addition, the brain-derived neurotrophic factor (BDNF) profile and its impact on cognition in obese individuals are discussed. Lastly, studies showing regular resistance and/or aerobic training, which may be able to improve the pathophysiological condition and cognitive performance through the improvement of the inflammatory profile, decreased insulin resistance and higher BDNF production are discussed.
   Conclusion: Exercise training is essential for reestablishment and maintenance of health by increasing energy expenditure, insulin resistance reduction, anti-inflammatory proteins and neurotrophin production corroborating to upregulation of body function.
RI Inoue, Daniela/O-9585-2015; Moura Antunes, Barbara/C-8535-2018; Lira,
   Fabio/Q-7581-2016
OI Inoue, Daniela/0000-0002-3536-3675; Bin Maideen, Mohammad
   Fauzan/0000-0001-7544-6494; Moura Antunes, Barbara/0000-0002-5807-6900;
   Lira, Fabio/0000-0002-9645-1003
SN 1381-6128
EI 1873-4286
PY 2020
VL 26
IS 9
BP 916
EP 931
DI 10.2174/1381612826666200114102524
UT WOS:000528287700003
PM 31942854
ER

PT J
AU Martínez-Rodríguez, A
   Rubio-Arias, JA
   Garcia-De Frutos, JM
   Vicente-Martínez, M
   Gunnarsson, TP
AF Martinez-Rodriguez, Alejandro
   Rubio-Arias, Jacobo A.
   Garcia-De Frutos, Jose M.
   Vicente-Martinez, Manuel
   Gunnarsson, Thomas P.
TI Effect of High-Intensity Interval Training and Intermittent Fasting on
   Body Composition and Physical Performance in Active Women
SO INTERNATIONAL JOURNAL OF ENVIRONMENTAL RESEARCH AND PUBLIC HEALTH
AB Nutritional strategies may have an effect on body composition and physical performance. Intermittent fasting (IF) is an eating pattern that cycles between periods of eating and fasting in specified time periods. Moreover, it is a common strategy among members of the athlete population that are looking for weight loss. However, this strategy may negatively affect physical performance, as compared to other weight loss strategies. The main purpose of this research was to use a cross-over design to study the effects of HIIT, with or without intermittent fasting, on muscular and anaerobic performance in 14 active women (27 +/- 6 y). To assess performance, body composition (anthropometry), hand-grip strength, and counter-movement jump (CMJ) height was measured, and a 30 s Wingate test was completed assessed. HIIT + IF reduced fat mass (1 kg, p < 0.05, d = 1.1; 1.5%, p < 0.01, d = 1.0) and increased CMJ height (6.2 cm, p < 0.001, d = 1.8). In addition, the change in CMJ height in HIIT + IF was higher over HIIT (5.2 cm, p < 0.001, d = 1.9). In conclusion, intermittent fasting could be a nutritional strategy to decrease fat mass and increase jumping performance. However, longer duration programs would be necessary to determine whether other parameters of muscle performance could be positively affected by IF.
RI Gunnarsson, Thomas/K-4671-2019; Martínez-Rodríguez,
   Alejandro/AAK-5669-2020; Rubio-Arias, Jacobo A./I-1124-2015
OI del Pino Ortega, Daniel/0000-0001-5051-9482; Martinez-Rodriguez,
   Alejandro/0000-0002-7499-1471; Rubio-Arias, Jacobo
   A./0000-0003-2496-2426; Garcia de Frutos, Jose
   Manuel/0000-0002-5261-0236; Gunnarsson, Thomas P/0000-0001-7414-3045
EI 1660-4601
PD JUN
PY 2021
VL 18
IS 12
AR 6431
DI 10.3390/ijerph18126431
UT WOS:000667447700001
PM 34198554
ER

PT J
AU Salus, M
   Tillmann, V
   Remmel, L
   Unt, E
   Mäestu, E
   Parm, Ü
   Mägi, A
   Tali, M
   Jürimäe, J
AF Salus, Marit
   Tillmann, Vallo
   Remmel, Liina
   Unt, Eve
   Maestu, Evelin
   Parm, Ulle
   Magi, Agnes
   Tali, Maie
   Jurimae, Jaak
TI Effect of Sprint Interval Training on Cardiometabolic Biomarkers and
   Adipokine Levels in Adolescent Boys with Obesity
SO INTERNATIONAL JOURNAL OF ENVIRONMENTAL RESEARCH AND PUBLIC HEALTH
AB This study investigated the effect of supervised sprint interval training (SIT) on different cardiometabolic risk factors and adipokines in adolescent boys with obesity. Thirty-seven boys were allocated to either a SIT group (13.1 +/- 0.3 years; body mass index [BMI]: 30.3 +/- 0.9 kg center dot m(-2)) or a control group (CONT) (13.7 +/- 0.4 years; BMI: 32.6 +/- 1.6 kg center dot m(-2)). The SIT group performed 4-6 x 30 s all-out cycling sprints, interspersed with 4 min rest, for 3 sessions/week, during a 12-week period, while the non-exercising CONT group maintained a habitual lifestyle. Anthropometric measurements, triglycerides, fasting insulin and glucose, total cholesterol (TC), high- (HDLc) and low-density (LDLc) cholesterol, leptin and adiponectin in blood, cardiorespiratory fitness (CRF), and a metabolic syndrome severity risk score (MSSS) were calculated before and after the 12-week period. Compared to baseline values, a significant reduction in MSSS was seen in the SIT group after intervention. LDLc showed favorable changes in SIT compared to CONT (-0.06 +/- 0.1 vs. 0.19 +/- 0.01 mmol center dot L-1; p = 0.025). Additionally, CRF increased in the SIT group compared to the CONT group (5.2 +/- 1.1 vs. -2.1 +/- 1.1 mL center dot min(-1)center dot kg(-1), p < 0.001). Moreover, a 12-week all-out SIT training effectively improves cardiometabolic health in adolescent boys with obesity.
RI Unt, Eve/J-8873-2012; Jürimäe, Jaak/G-9692-2016; Maestu,
   Evelin/B-7826-2019; Tillmann, Vallo/G-8118-2012
OI Salus, Marit/0000-0003-1425-6990; Jurimae, Jaak/0000-0003-4819-5241;
   Unt, Eve/0000-0003-3416-0865; Maestu, Evelin/0000-0002-2939-9890;
   Tillmann, Vallo/0000-0002-5279-4493
EI 1660-4601
PD OCT
PY 2022
VL 19
IS 19
AR 12672
DI 10.3390/ijerph191912672
UT WOS:000866837700001
PM 36231972
ER

PT J
AU Decker, ES
   Ekkekakis, P
AF Decker, Emily S.
   Ekkekakis, Panteleimon
TI More efficient, perhaps, but at what price? Pleasure and enjoyment
   responses to high-intensity interval exercise in low-active women with
   obesity
SO PSYCHOLOGY OF SPORT AND EXERCISE
AB Objectives: Fewer than 1.5% of women with obesity in the USA are physically active at recommended levels. High-intensity interval exercise (HIIE) has been proposed as a possible solution to the problem of low activity, based on the dual promise of accelerating the accrual of benefits while reducing the time commitment. However, concerns have been raised about the appeal and sustainability of HIIE. The purpose of this study was to compare during-exercise affective valence and post-exercise enjoyment in response to a bout of HIIE and a longer, isocaloric bout of moderate-intensity continuous exercise (MICE).
   Design: Within-subjects experiment.
   Methods: Low-active women with obesity (N = 24) completed one bout of HIIE (3-min warm-up, four 3-min intervals of recumbent cycling at 115% of Watts at the ventilatory threshold, four 2-min periods of active recovery at 85% of Watts at the ventilatory threshold, 5-min cool-down) and one bout of MICE (3-min warm-up, 25 min of recumbent cycling at 90% of Watts at the ventilatory threshold, 5-min cool down) in counterbalanced order. The Feeling Scale (FS) was administered during exercise and the Physical Activity Enjoyment Scale (PACES) was administered after cool-down.
   Results: Differences were found for both FS (condition by time interaction: p < 0.001, eta(2) = 0.27) and PACES (p = 0.04, d = -0.38), with both outcomes favoring MICE.
   Conclusions: The lower pleasure and enjoyment associated with HIIE compared to MICE underscore the importance of considering not only physiological adaptations but also the appeal and sustainability of HIIE for low-active women with obesity. (C) 2016 Elsevier Ltd. All rights reserved.
RI Ekkekakis, Panteleimon/HCJ-0116-2022
SN 1469-0292
EI 1878-5476
PD JAN
PY 2017
VL 28
BP 1
EP 10
DI 10.1016/j.psychsport.2016.09.005
UT WOS:000389168000001
ER

PT J
AU Magal, M
   Liette, NC
   Crowley, SK
   Hoffman, JR
   Thomas, KS
AF Magal, Meir
   Liette, Nicole C.
   Crowley, Shannon K.
   Hoffman, Jay R.
   Thomas, Kathleen S.
TI Sex-Based Performance Responses to an Acute Sprint Interval Cycling
   Training Session in Collegiate Athletes
SO RESEARCH QUARTERLY FOR EXERCISE AND SPORT
AB There are limited data pertaining to the effects of sex on sprint interval cycling (SIC) training session performance.Purpose: We investigated sex-based differences on sprint interval cycling (SIC) performance in collegiate soccer players.Methods: Twelve men and twelve women completed two identical lab trials, 7-14 days apart. The first lab session served as familiarization, "dry run," trial. Reported data were collected and analyzed during the second, "testing" SIC training trial. Each SIC training session was comprised of a warm-up, at 50 revolutions per min (RPM) with no resistance, and six repeated 30-s Wingate Anaerobic Tests (WAnT) separated by a 4-min recovery period between each sprint.Results: Significant (P <= .05) sex differences were observed in peak power (PP), peak power relative to body mass (RPP), mean power (MP), mean power relative to body mass (RMP) but not in peak power relative to fat free mass (FFMPP). When WAnT bouts 2-6 were expressed as %Delta of WAnT1, there were no significant (P> .05) differences between the sexes across all performance variables. Further, Cohen'sdstatistics demonstrated only trivial and small effect size between the groups. Average HR and RPE were not significantly (P> .05) different between the sexes. Correlational analysis revealed a significant (P <= .05) relationship between FFM, and PP and MP.Conclusion: Although overall performance may be affected by a number of physiological mechanisms, the results of the current study indicate that differences between men and women soccer players performing SIC training, are likely attributed to differences in body composition.
RI ; Hoffman, Jay/AAF-2005-2019
OI Magal, Meir/0000-0001-9613-7615; Hoffman, Jay/0000-0002-0073-6603
SN 0270-1367
EI 2168-3824
PD JUL 3
PY 2021
VL 92
IS 3
BP 469
EP 476
DI 10.1080/02701367.2020.1751026
EA JUN 2020
UT WOS:000549470800001
PM 32589514
ER

PT J
AU González-Gálvez, N
   López-Gil, JF
   Espeso-Garcia, A
   Abenza-Cano, L
   Mateo-Orcajada, A
   Vaquero-Cristóbal, R
AF Gonzalez-Galvez, Noelia
   Lopez-Gil, Jose Francisco
   Espeso-Garcia, Alejandro
   Abenza-Cano, Lucia
   Mateo-Orcajada, Adrian
   Vaquero-Cristobal, Raquel
TI Effectiveness of high intensity and sprint interval training on
   metabolic biomarkers, body composition, and physical fitness in
   adolescents: randomized controlled trial
SO FRONTIERS IN PUBLIC HEALTH
AB Objective The aim of this study was to evaluate the effect of HIIT and SIT programmes on body composition, blood pressure, lipid profile, glucose, cardiorespiratory fitness, and strength of adolescents and to compare the effect between those different protocols. Methods Sixty adolescents were recruited from a high school and were randomly placed into three groups. SIT and HIIT undertook a training for 8 weeks, twice a week, for 12 min per session, during their Physical Education lessons. SIT group performed 6 sets of 60 s of work (90-95%HRmax) / 60 s of rest (50-55%HRmax), and HIIT group performed 3 sets of 2 min of work (80-85%HRmax) / 2 min of rest (50-55%HRmax). Results After adjustment by sex, both experimental groups exhibited a significant reduction in fat mass (p < 0.01), and trunk fat mass (p < 0.01), as well as a significant increase in lean mass (p = 0.01; <0.01), hand-grip strength (p < 0.01) and standing long jump (p = 0.05-0.04, respectively). In addition, HIIT showed a significant (p < 0.05) improvement in blood pressure, diastolic blood pressure, heart rate and VO2max, and a tendency toward a significant reduction in low density lipoprotein. Conclusion The implementation of a HIIT protocol within high school Physical Education sessions, maintained for 8 weeks, at a rate of 3 sets of 2 min of work (80-85% RHR)/2 min of rest (50-55% RHR) generated adaptations such as improved fitness condition, changes in body composition, and improvements in blood parameters and blood pressure. However, the group of adolescents who performed SIT, shorter but more intense sets, did not experience as many benefits.
RI Vaquero-Cristóbal, Raquel/H-8757-2015; GONZÁLEZ-GÁLVEZ,
   NOELIA/I-5832-2018; de Investigación y Vinculación, Dirección
   General/AAN-5618-2020; CANO, LUCIA/ABG-7471-2020; Mateo-Orcajada,
   Adrián/ABF-7145-2021
EI 2296-2565
PD JUL 31
PY 2024
VL 12
AR 1425191
DI 10.3389/fpubh.2024.1425191
UT WOS:001292419900001
PM 39157534
ER

PT J
AU Devin, JL
   Sax, AT
   Hughes, GI
   Jenkins, DG
   Aitken, JF
   Chambers, SK
   Dunn, JC
   Bolam, KA
   Skinner, TL
AF Devin, James L.
   Sax, Andrew T.
   Hughes, Gareth I.
   Jenkins, David G.
   Aitken, Joanne F.
   Chambers, Suzanne K.
   Dunn, Jeffrey C.
   Bolam, Kate A.
   Skinner, Tina L.
TI The influence of high-intensity compared with moderate-intensity
   exercise training on cardiorespiratory fitness and body composition in
   colorectal cancer survivors: a randomised controlled trial
SO JOURNAL OF CANCER SURVIVORSHIP
AB Following colorectal cancer diagnosis and anti-cancer therapy, declines in cardiorespiratory fitness and body composition lead to significant increases in morbidity and mortality. There is increasing interest within the field of exercise oncology surrounding potential strategies to remediate these adverse outcomes. This study compared 4 weeks of moderate-intensity exercise (MIE) and high-intensity exercise (HIE) training on peak oxygen consumption (VI double dagger O(2)peak) and body composition in colorectal cancer survivors.
   Forty seven post-treatment colorectal cancer survivors (HIE = 27 months post-treatment; MIE = 38 months post-treatment) were randomised to either HIE [85-95 % peak heart rate (HRpeak)] or MIE (70 % HRpeak) in equivalence with current physical activity guidelines and completed 12 training sessions over 4 weeks.
   HIE was superior to MIE in improving absolute (p = 0.016) and relative (p = 0.021) VI double dagger O(2)peak. Absolute (+0.28 L.min(-1), p < 0.001) and relative (+3.5 ml.kg(-1).min(-1), p < 0.001) VI double dagger O-2 peak were increased in the HIE group but not the MIE group following training. HIE led to significant increases in lean mass (+0.72 kg, p = 0.002) and decreases in fat mass (-0.74 kg, p < 0.001) and fat percentage (-1.0 %, p < 0.001), whereas no changes were observed for the MIE group. There were no severe adverse events.
   In response to short-term training, HIE is a safe, feasible and efficacious intervention that offers clinically meaningful improvements in cardiorespiratory fitness and body composition for colorectal cancer survivors.
   HIE appears to offer superior improvements in cardiorespiratory fitness and body composition in comparison to current physical activity recommendations for colorectal cancer survivors and therefore may be an effective clinical utility following treatment.
RI Dunn, Jeff/H-6002-2012; Chambers, Suzanne/H-5957-2012; Skinner,
   Tina/D-5432-2012; Aitken, Joanne/C-5289-2009; Jenkins,
   David/E-6232-2010; Skinner, Tina/N-6733-2013
OI Skinner, Tina/0000-0002-5704-2741; Dunn, Jeff/0000-0002-1180-3381;
   Jenkins, David/0000-0003-0596-9526; Bolam, Kate A/0000-0002-5140-9098;
   Chambers, Suzanne K/0000-0003-2369-6111; Aitken, Joanne
   Frances/0000-0001-6859-2186
SN 1932-2259
EI 1932-2267
PD JUN
PY 2016
VL 10
IS 3
BP 467
EP 479
DI 10.1007/s11764-015-0490-7
UT WOS:000376032700005
PM 26482384
ER

PT J
AU Dias, ARL
   de Souza, KA
   dos Santos, KM
   Peçanha, T
   Ferreira, JC
   Cambri, LT
   Arsa, G
AF Dias, Andre Rodrigues Lourenco
   de Souza, Katrice Almeida
   dos Santos, Kamila Meireles
   Pecanha, Tiago
   Ferreira, Jacielle Carolina
   Cambri, Lucieli Teresa
   Arsa, Gisela
TI Acute Exercise Increases the Ambulatory Cardiac Modulation of Young Men
   With Overweight/Obesity
SO RESEARCH QUARTERLY FOR EXERCISE AND SPORT
AB Purpose: To verify whether excess body mass influences 24-h ambulatory heart rate variability (HRV) after a moderate-intensity continuous exercise (MICE) session.Method: Participants included 27 non-trained young men that were divided into two groups, 1) normal-weight (n = 10) and 2) overweight and obese (n = 17). Participants underwent a single MICE session of 30 minutes at 50-60% of heart rate reserve (HRR), and a control session (CT). Heart rate (HR) and HRV indices were recorded at 60-minute intervals and were used to obtain the area under the curve (AUC) for 24-h ambulatory measurements following MICE or CT. SDNN (standard deviation of RR intervals in milliseconds) and RMSSD (root mean square of successive differences between adjacent RR interval in milliseconds), Ln-LF (log-transformed values of the absolute power of the low-frequency band) and HF (log-transformed values of the absolute power of the high-frequency band) were analyzed.Results: The overweight and obese group presented higher AUC of RMSSD (p = .006), Ln-LF (p = .002), and Ln-HF (p = .005) indices after MICE than CT. Nighttime periods were more responsive to the effects of MICE on RMSSD and Ln-HF indices (p < .05), regardless of group.Conclusion: MICE promoted an increase in the 24-h ambulatory cardiac autonomic modulation in the group overweight and obese, mainly at nighttime during sleep. These results revealed a potential benefit of MICE on the cardiac autonomic modulation for young men with overweight and obesity.
RI Arsa, Gisela/ABG-3856-2021; Dias, André/AAR-9606-2020; Ferreira,
   Jacielle/E-4261-2019; Arsa, Gisela/E-4856-2016; Cambri, Lucieli
   Teresa/I-5964-2012; Meireles, Kamila/T-1255-2018; Pecanha,
   Tiago/C-5819-2013
OI Rodrigues Lourenco Dias, Andre/0000-0002-6877-8113; Arsa,
   Gisela/0000-0003-3586-3749; Cambri, Lucieli Teresa/0000-0002-5609-7249;
   Meireles, Kamila/0000-0001-7770-5250; Pecanha,
   Tiago/0000-0003-4968-5525; Ferreira, Jacielle
   Carolina/0000-0002-9321-749X
SN 0270-1367
EI 2168-3824
PD OCT 2
PY 2021
VL 92
IS 4
BP 796
EP 804
DI 10.1080/02701367.2020.1786488
EA AUG 2020
UT WOS:000564564700001
PM 32857946
ER

PT J
AU Townsend, JR
   Stout, JR
   Morton, AB
   Jajtner, AR
   Gonzalez, AM
   Wells, AJ
   Mangine, GT
   McCormack, WP
   Emerson, NS
   Robinson, EH
   Hoffman, JR
   Fragala, MS
   Cosio-Lima, L
AF Townsend, Jeremy R.
   Stout, Jeffrey R.
   Morton, Aaron B.
   Jajtner, Adam R.
   Gonzalez, Adam M.
   Wells, Adam J.
   Mangine, Gerald T.
   McCormack, William P.
   Emerson, Nadia S.
   Robinson, Edward H.
   Hoffman, Jay R.
   Fragala, Maren S.
   Cosio-Lima, Ludmila
TI EXCESS POST-EXERCISE OXYGEN CONSUMPTION (EPOC) FOLLOWING MULTIPLE EFFORT
   SPRINT AND MODERATE AEROBIC EXERCISE
SO KINESIOLOGY
AB The purpose of this study was to investigate the effects of 30-second all-out sprint interval exercise (SIE) vs. moderate aerobic exercise (MA) on excess post-exercise oxygen consumption (EPOC). Six recreationally-trained males (age=23.3 +/- 1.4 yrs, weight=81.8 +/- 9.9 kg, height=180.8 +/- 6.3 cm) completed a sprint interval exercise session consisting of three repeated 30-second Wingate cycling tests separated by four minutes (duration similar to 11minutes) as well as a moderate aerobic exercise session consisting of 30-minute cycling at 60% heart rate reserve (HRR) in a random counterbalanced design. Baseline oxygen consumption (VO2) was determined by an average VO2 from the final five minutes of a 30-minute supine rest period prior to each trial. Following each protocol, VO2 was measured for 30 minutes or until baseline measures were reached. EPOC was determined by subtracting baseline VO2 from post-exercise VO2 measurements. Energy expenditure (kJ) was determined by multiplying kJ per liter of oxygen by the average VO2 during recovery. EPOC values were significantly higher in SIE (7.5 +/- 1.3 L) than MA (1.8 +/- 0.7 L). SIE produced a higher recovery caloric expenditure (156.9 kJ) compared to MA (41.0 kJ) and remained significantly elevated (p=.024) over resting levels during the entire recovery period (30 minutes) compared to MA (6 minutes, p=.003). The energy required to recover from three repeated maximal effort 30-second Wingate cycling tests was greater than 30 minutes of moderate aerobic exercise. Future studies should examine the chronic effects of maximal effort sprint training protocol on cardiovascular fitness and body composition.
RI Stout, Jeffrey/F-5805-2014; Wells, Adam/C-7212-2017; Hoffman,
   Jay/AAF-2005-2019
OI Stout, Jeffrey/0000-0001-6114-1649; Wells, Adam/0000-0003-0243-3574;
   Hoffman, Jay/0000-0002-0073-6603
SN 1331-1441
PD JUN
PY 2013
VL 45
IS 1
BP 16
EP 21
UT WOS:000328333300002
ER

PT J
AU Herrera-Valenzuela, T
   Carter, J
   Leiva, E
   Valdés-Badilla, P
   Ojeda-Aravena, A
   Franchini, E
AF Herrera-Valenzuela, Tomas
   Carter, Johan
   Leiva, Elvis
   Valdes-Badilla, Pablo
   Ojeda-Aravena, Alex
   Franchini, Emerson
TI Effect of a Short HIIT Program with Specific Techniques on Physical
   Condition and Activity during Simulated Combat in National-Level Boxers
SO SUSTAINABILITY
AB The present study investigated the effect of an additional short-duration HIIT program using boxing-specific techniques on activity during a simulated competition. Additionally, we investigated the impact on physical fitness, specifically aerobic performance and lower-body muscle power. Sixteen boxers were randomized into a control (n = 8) or experimental groups (n = 8). The experimental protocol consisted of 3 blocks of 5 repetitions of 30s all-out effort, with 6s recovery between repetitions and 1 min rest interval between blocks, conducted 3 days per week for 4 weeks. A two-way (group, two levels; moment, two levels) analysis of variance with repeated measurements in the second factor was used. For the experimental group, there was a change in body mass (ES = -0.13 (trivial)), body fat percentage (ES = -0.12 (trivial)), VO2max (ES = +0.42 (small)), CMJ (ES = +0.12 (trivial)), CMJ-left (ES = -0.11 (trivial)), CMJ-right (ES = +0.22 (trivial)), actions (ES = +0.68 (moderate)), time (ES = -0.29 (small)) and punches (ES = +0.56 (moderate)). For the control group, there was a change in body mass (ES = +0.04 (trivial)), body fat percentage (ES = -0.12 (trivial)), VO2max (ES = +0.11 (trivial)), CMJ (ES = -0.27 (small)), CMJ-left (ES = -0.39 (small)), CMJ-right (ES = +0.08 (trivial)), actions (ES = +0.08 (trivial)), time (ES = -0.65 (moderate)) and punches (ES = -0.57 (moderate)). The punches variable was significant concerning group-by-time interaction (F-1,F-14 = 11.630; p = 0.004; n(2) = 0.454). The present study indicated that the addition of a boxing-specific HIIT program is effective to increase the number of punches during a simulated match.
RI Ojeda Aravena, Alex/JRF-5369-2023; Herrera-Valenzuela,
   Tomas/L-1819-2019; Franchini, Emerson/B-9119-2012
OI Valdes-Badilla, Pablo/0000-0002-3948-8280; Ojeda-Aravena,
   Alex/0000-0002-2406-9622; Herrera-Valenzuela, Tomas/0000-0002-5219-5896;
   Franchini, Emerson/0000-0002-0769-8398
EI 2071-1050
PD AUG
PY 2021
VL 13
IS 16
AR 8746
DI 10.3390/su13168746
UT WOS:000689972400001
ER

PT J
AU Shaw, K
   Gennat, H
   O'Rourke, P
   Del Mar, C
AF Shaw, K.
   Gennat, H.
   O'Rourke, P.
   Del Mar, C.
TI Exercise for overweight or obesity
SO COCHRANE DATABASE OF SYSTEMATIC REVIEWS
AB Background Clinical trials have shown that exercise in adults with overweight or obesity can reduce bodyweight. There has been no quantitative systematic review of this in The Cochrane Library.
   Objectives To assess exercise as a means of achieving weight loss in people with overweight or obesity, using randomised controlled clinical trials.
   Search strategy Studies were obtained from computerised searches of multiple electronic bibliographic databases. The last search was conducted in January 2006.
   Selection criteria Studies were included if they were randomised controlled trials that examined body weight change using one or more physical activity intervention in adults with overweight or obesity at baseline and loss to follow-up of participants of less than 15%.
   Data collection and analysis Two authors independently assessed trial quality and extracted data.
   Main results The 43 studies included 3476 participants. Although significant heterogeneity in some of the main effects' analyses limited ability to pool effect sizes across some studies, a number of pooled effect sizes were calculated. When compared with no treatment, exercise resulted in small weight losses across studies. Exercise combined with diet resulted in a greater weight reduction than diet alone (WMD -1.1 kg; 95% confidence interval (CI) -1.5 to -0.6). Increasing exercise intensity increased the magnitude of weight loss (WMD -1.5 kg; 95% CI -2.3 to -0.7). There were significant differences in other outcome measures such as serum lipids, blood pressure and fasting plasma glucose. Exercise as a sole weight loss intervention resulted in significant reductions in diastolic blood pressure (WMD 2 mmHg; 95% CI -4 to -1), triglycerides (WMD -0.2 mmol/ L; 95% CI -0.3 to -0.1) and fasting glucose (WMD -0.2 mmol/ L; 95% CI -0.3 to -0.1). Higher intensity exercise resulted in greater reduction in fasting serum glucose than lower intensity exercise (WMD 0.3 mmol/ L; 95% CI -0.5 to -0.2). No data were identified on adverse events, quality of life, morbidity, costs or on mortality.
   Authors' conclusions The results of this review support the use of exercise as a weight loss intervention, particularly when combined with dietary change. Exercise is associated with improved cardiovascular disease risk factors even if no weight is lost.
RI Del Mar, Chris/B-1136-2008
SN 1469-493X
EI 1361-6137
PY 2006
IS 4
AR CD003817
DI 10.1002/14651858.CD003817.pub3
UT WOS:000241386000021
ER

PT J
AU Gilbertson, NM
   Mandelson, JA
   Hilovsky, K
   Akers, JD
   Hargens, TA
   Wenos, DL
   Edwards, ES
AF Gilbertson, Nicole M.
   Mandelson, Joan A.
   Hilovsky, Kathryn
   Akers, Jeremy D.
   Hargens, Trent A.
   Wenos, David L.
   Edwards, Elizabeth S.
TI Combining supervised run interval training or moderate-intensity
   continuous training with the diabetes prevention program on clinical
   outcomes
SO EUROPEAN JOURNAL OF APPLIED PHYSIOLOGY
AB PurposeThe present study was designed to evaluate the 16weeks diabetes prevention program (DPP) combined with instructed run sprint interval training (INT) or moderate-intensity continuous training (MICT) on glycemic control, body composition, fitness, exercise adherence, and perceived exercise enjoyment in sedentary, adults with prediabetes.MethodsParticipants completed three weekly supervised sessions of INT (4-10bouts of 30s maximal sprints followed by a 4min active recovery) or MICT (30-60min at 45-55% HRR) exercise coupled with the DPP for 16weeks. At baseline, 8 and 16weeks, participants completed fitness and clinical assessments as well as questionnaires to assess group and time differences.ResultsTwenty-nine study participants (INT n=17, MICT n=12) were randomized, however, significantly (p=0.024) more participants withdrew from the INT (n=11) than MICT (n=4) treatment. There was no significant difference between groups in perceived exercise enjoyment, but, the MICT group significantly improved their perceived exercise enjoyment (10.814.2; p=0.021) from baseline to 16weeks. Both INT and MICT groups decreased their body weight (2.0 +/- 0.8 vs. -5.5 +/- 1.4kg; p<0.001), BMI (-0.6 +/- 0.3 vs. -2.1 +/- 0.5kg/m(2); p<0.001), body fat mass (1.4 +/- 0.6 vs. -4.2 +/- 1.0kg; p<0.001), fasting glucose (-0.09 +/- 0.01 vs. -0.18 +/- 0.02mmol/L; p=0.020), and HbA1c (-0.21 +/- 0.09 vs. -0.12 +/- 0.12%; p=0.001), respectively, however, the MICT had greater reductions (GxT: p0.05) in body weight, BMI, and body fat than the INT group.Conclusion Sixteen weeks of MICT is adhered to better and elicits greater improvements in body composition than INT. Nevertheless, both interventions similarly reduced fasting glucose and HbA1c in adults with prediabetes, suggesting either treatment could be effective for T2D prevention.
RI Hargens, Trent/F-1010-2011
OI Hargens, Trent/0000-0002-5930-4872; Edwards,
   Elizabeth/0000-0001-5396-9315
SN 1439-6319
EI 1439-6327
PD JUL
PY 2019
VL 119
IS 7
BP 1503
EP 1512
DI 10.1007/s00421-019-04137-2
UT WOS:000471726600004
PM 30980133
ER

PT J
AU Sánchez-Polo, A
   De-Llano, E
   Gómez-Conesa, A
AF Sanchez-Polo, Andres
   De-Llano, Elisa
   Gomez-Conesa, Antonia
TI Moderate-Intensity Continuous Training Versus Moderate-Intensity
   Interval Training Effects on Cardiometabolic Factors in Spanish Obese
   Adults
SO JOURNAL OF CARDIOVASCULAR NURSING
AB BackgroundExcess weight and obesity are related to cardiometabolic diseases and limit physical activity. Until now, the effects of moderate-intensity continuous training (MICT) compared with moderate-intensity interval training (MIIT) in Spanish obese adults have not been analyzed.ObjectiveThis study aimed to investigate the effect of MICT and MIIT together with a 1300-to-1400 caloric restrictive diet on cardiovascular disease risk factors in overweight and obese patients.MethodsThe MICT and MIIT groups trained during 4 sessions a week for 12 weeks while performing the diet. The MICT group trained for 32 minutes per session in a cycloergometer, initially at 60% maximal oxygen uptake during the first month and increasing by 10% every 4 weeks. The MIIT group performed 4 x 4 intervals (at 60% maximal oxygen uptake and active rest at 60% maximal oxygen uptake minus 20 W), with a 10% increase every 4 weeks. The control group neither trained nor followed the restrictive diet.ResultsOne hundred fifty-nine obese adults participated in the study. The control group did not present any significant changes during the study. The MICT group significantly improved in all the variables (P < .05) except for high-density lipoproteins. The MIIT group improved in all the variables (P < .05) except for high-density lipoproteins and triglycerides. The MIIT group lost weight in less time than the MICT group.ConclusionsOverweight and obese adults of both the MICT and MIIT groups decreased their risk for cardiovascular disease, although the MIIT group lost weight in a shorter amount of time.
OI Sanchez, Andres/0000-0002-5647-9140
SN 0889-4655
EI 1550-5049
PD JUL-AUG
PY 2023
VL 38
IS 4
BP 397
EP 408
DI 10.1097/JCN.0000000000000994
UT WOS:001005002400014
PM 37155298
ER

PT J
AU Lee, EB
   Okimitsu, O
   Ryu, J
   Lee, TH
   Park, DH
   Hong, S
   Suh, SH
   Park, D
   Han, J
   Lalande, S
   Tanaka, H
   Oh, M
   Jeon, JY
AF Lee, Eun-Byeol
   Okimitsu, Oyama
   Ryu, Jiin
   Lee, Tae Ho
   Park, Dong-Hyuk
   Hong, Sunghyun
   Suh, Sang-Hoon
   Park, Daehyun
   Han, Jungsun
   Lalande, Sophie
   Tanaka, Hirofumi
   Oh, Minsuk
   Jeon, Justin Y.
TI Greater Excess Post-Exercise Oxygen Consumption and Fat Use Following
   Calisthenics vs. Oxygen Consumption Matched Steady-State Exercise
SO RESEARCH QUARTERLY FOR EXERCISE AND SPORT
AB Calisthenics is a form of bodyweight exercise that involves dynamic and rhythmic exercises. The physiological responses during and after calisthenics remain unclear. This study examined whether a bout of full-body calisthenics, a form of circuit resistance exercise that involves bodyweight movements, yields greater excess post-exercise oxygen consumption (EPOC) than steady-state exercise (SSE) at matched oxygen consumption. Twenty-two young adults (age = 22.1 +/- 2.4 years; four females) participated in two separate, oxygen consumption (VO2) matched exercise sessions: full-body calisthenics (nine body weight exercises, 15 reps x 4 sets) and SSE (running on a treadmill at 60-90% of VO(2)max). Energy expenditure, substrate utilization, and EPOC were measured during exercise and 60 min of recovery. SSE showed higher peak VO2 and heart rate during exercise than those during calisthenics. However, the post-exercise VO2 and energy expenditure above baseline level during the first 10 min of recovery were significantly higher with calisthenics than with SSE (0-5 min: 1.7 +/- 0.5 vs. 1.0 +/- 0.6; 6-10 min: 0.5 +/- 0.4 vs. 0.1 +/- 0.2 kcal/min; 31-60 min recovery: -0.1 +/- 0.3 vs. -0.2 +/- 0.2; all p < .05). During calisthenics, participants utilized a significantly higher proportion of energy from carbohydrates (85 vs. 73%; p < .01) but after exercise, they used a greater proportion of fat as the energy source (71 vs. 50%; p < .01) compared to SSE. Full-body calisthenics, a circuit-style bodyweight exercise, may be more effective than VO2 matched SSE in triggering greater EPOC and fat metabolism. Further efforts are warranted to demonstrate whether different amounts of skeletal muscle mass groups indeed lead to varying EPOC responses and energy use.
RI Tanaka, Hirofumi/AAB-3186-2022
OI Tanaka, Hirofumi/0000-0002-1780-7471; RYU, JIIN/0000-0002-2474-4480
SN 0270-1367
EI 2168-3824
PD 2024 OCT 12
PY 2024
DI 10.1080/02701367.2024.2410394
EA OCT 2024
UT WOS:001336807100001
PM 39388673
ER

PT J
AU Astorino, TA
   Emma, D
AF Astorino, Todd A.
   Emma, Danielle
TI Differences in Physiological and Perceptual Responses to High Intensity
   Interval Exercise Between Arm and Leg Cycling
SO FRONTIERS IN PHYSIOLOGY
AB This study compared changes in oxygen uptake (VO2), heart rate (HR), blood lactate concentration (BLa), affective valence, and rating of perceived exertion (RPE) between sessions of high intensity interval exercise (HIIE) performed on the arm (ACE) and leg cycle ergometer (LCE). Twenty three active and non-obese men and women (age and BMI=24.7 +/- 5.8year and 24.8 +/- 3.4kg/m(2)) initially underwent graded exercise testing to determine VO(2)max and peak power output (PPO) on both ergometers. Subsequently on two separate days, they performed 10 1min intervals of ACE or LCE at 75 %PPO separated by 1min of active recovery at 10 %PPO. Gas exchange data, HR, and perceptual responses were obtained continuously and blood samples were acquired pre- and post-exercise to assess the change in BLa. VO(2)max and PPO on the LCE were significantly higher (p < 0.001) than ACE (37.2 +/- 6.3 vs. 26.3 +/- 6.6ml/kg/min and 259.0 +/- 48.0 vs. 120.0 +/- 48.1W). Mean VO2 (1.7 +/- 0.3 vs. 1.1 +/- 0.3L/min, d=2.3) and HR (149 +/- 14 vs. 131 +/- 17 b/min, d=2.1) were higher (p < 0.001) in response to LCE vs. ACE as was BLa (7.6 +/- 2.6 vs. 5.3 +/- 2.5mM, d=2.3), yet there was no difference (p=0.12) in peak VO2 or HR. Leg cycling elicited higher relative HR compared to ACE (81 +/- 5 vs. 75 +/- 7 %HRmax, p=0.01), although, there was no difference in relative VO2 (63 +/- 6 vs. 60 +/- 8 %VO(2)max, p=0.09) between modes. Affective valence was lower during LCE vs. ACE (p=0.003), although no differences in enjoyment (p=0.68) or RPE (p=0.59) were demonstrated. Overall, HIIE performed on the cycle ergometer elicits higher relative heart rate and blood lactate concentration and a more aversive affective valence, making these modes not interchangeable in terms of the acute physiological and perceptual response to interval based exercise.
EI 1664-042X
PD AUG 18
PY 2021
VL 12
AR 700294
DI 10.3389/fphys.2021.700294
UT WOS:000693025300001
PM 34483956
ER

PT J
AU Ratajczak, M
   Skrypnik, D
   Krutki, P
   Karolkiewicz, J
AF Ratajczak, Marzena
   Skrypnik, Damian
   Krutki, Piotr
   Karolkiewicz, Joanna
TI Effects of an Indoor Cycling Program on Cardiometabolic Factors in Women
   with Obesity vs. Normal Body Weight
SO INTERNATIONAL JOURNAL OF ENVIRONMENTAL RESEARCH AND PUBLIC HEALTH
AB The study aimed to provide evidence on the impact of indoor cycling (IC) in reducing cardiometabolic risk factors. The study compares the effects of a 3 month IC program involving three 55 min sessions per week on women aged 40-60 years, with obesity (OW, n = 18) vs. women with normal body weight (NW, n = 8). At baseline and at the end of the study, anthropometric parameters, oxygen uptake (VO2 peak), and serum parameters: glucose, total cholesterol (TC), high-density lipoprotein cholesterol (HDL-C), low-density lipoprotein cholesterol (LDL-C), and triglycerides (TG), insulin, human anti-oxidized low-density lipoprotein antibody (OLAb), total blood antioxidant capacity (TAC), thiobarbituric acid reactive substances (TBARS), endothelial nitric oxide synthase (eNOS), C-reactive protein (CRP), lipid accumulation product (LAP), and homeostasis model assessment of insulin resistance index (HOMA IR) were determined. Before the intervention, VO2 peak and HDL-C levels were significantly lower and levels of TG, LAP, insulin, HOMA-IR, and CRP were significantly higher in the OW group compared to those in the NW group. After the intervention, only the OW group saw a decrease in body mass, total cholesterol, OLAb, TBARS, and CRP concentration and an increase in total body skeletal muscle mass and HDL-C concentration. In response to the IC training, measured indicators in the OW group were seen to approach the recommended values, but all between-group differences remained significant. Our results demonstrate that IC shows promise for reducing cardiometabolic risk factors, especially dyslipidemia. After 12 weeks of regular IC, the metabolic function of the OW group adapted in many aspects to be more like that of the NW group.
RI Karolkiewicz, Joanna/AAQ-9946-2020; Skrypnik, Damian/AAZ-9602-2021;
   Krutki, Piotr/JCE-1574-2023
OI Krutki, Piotr/0000-0003-4193-5171; Ratajczak,
   Marzena/0000-0002-9816-6441; Karolkiewicz, Joanna/0000-0002-7176-5540;
   Skrypnik, Damian/0000-0001-5643-6899
EI 1660-4601
PD DEC
PY 2020
VL 17
IS 23
AR 8718
DI 10.3390/ijerph17238718
UT WOS:000597565300001
PM 33255278
ER

PT J
AU Guo, LX
   Chen, JY
   Yuan, WX
AF Guo, Linxuan
   Chen, Jiaying
   Yuan, Wenxue
TI The effect of HIIT on body composition, cardiovascular fitness,
   psychological well-being, and executive function of overweight/obese
   female young adults
SO FRONTIERS IN PSYCHOLOGY
AB PurposeTo evaluate the effect of a short-term HIIT program on the selected health-related parameters for overweight/obese young adult women in a university context. MethodsA total of 48 participants were randomly divided into two groups. The exercise group (HIIT) received a HIIT intervention of aerobics for 4 weeks, while the control group (CON) received no training. Body composition including waist circumference (WC), body fat percentage (BF %), Cardiorespiratory fitness (VO2max), the score of Self-Rating Depression Scale (SDS), and Stroop word-color test (SCWT) results were assessed before and after the intervention along with within- and between-group comparisons. ResultsAll the indices were significantly improved in HIIT group (p < 0.01) after 4 weeks of intervention. No significant changes were found in CON. There were significant differences between HIIT and CON in cardiovascular fitness (p < 0.01), SDS (p < 0.01) and SCWT (p < 0.05) before and after 4 weeks. In addition, weekly measurements of HIIT effects showed significant changes (p < 0.01) from the second week in the variables of body composition, VO2max, SDS and SCWT when compared with the baseline and maintained the tendency till the end of program. ConclusionThe short-term HIIT aerobics of the campus program conducted in a non-lab setting induced significant improvements in body composition, cardiovascular fitness, psychological well-being and executive function in overweight young female adults.
RI chen, jiaying/KLD-4760-2024
SN 1664-1078
PD JAN 18
PY 2023
VL 13
AR 1095328
DI 10.3389/fpsyg.2022.1095328
UT WOS:000920251500001
PM 36743598
ER

PT J
AU Hu, HY
   Chou, YJ
   Chou, P
   Chen, LK
   Huang, N
AF Hu, H-Y
   Chou, Y-J
   Chou, P.
   Chen, L-K
   Huang, N.
TI Association between obesity and injury among Taiwanese adults
SO INTERNATIONAL JOURNAL OF OBESITY
AB Background: The prevalence of obesity and injury has increased in Asian countries, but the relationship between obesity and injury is less well established. The aim of this study is to evaluate the relationship between body mass index (BMI), the occurrence of injury, and the injury-related expenditure among Taiwanese adults.
   Design: Retrospective cohort study.
   Methods: Our study sample consisted of 12 520 adults aged 18 years or older from the 2001 National Health Interview Survey, who had consented to the linking of their survey responses with their National Health Insurance claims records. Cox proportional hazards regression and a two-part model were used for analysis.
   Results: The results show that there was a positive association between BMI and injury. Relative to normal-weight adults, the hazard ratio (HR) of injury were 1.21 (95% confidence interval (CI): 1.08-1.36) for obese class II adults and 1.11 (95% CI: 1.05-1.18) for obese class I adults, after adjusting for confounding factors. The HR of sustained strain/sprain rose to statistical significance (P < 0.001) among persons with a higher BMI. For obese class II and I adults, the adjusted injury-related expenditure levels were 33.4 and 15.6%, respectively, greater than those of normal-weight adults.
   Conclusions: There was a strong positive relationship between high BMI and increased risk of injury as well as higher injury-related expenditure. Specifically, a high BMI was associated with an increased risk of strain/sprain. Low-intensity flexibility, strength, and balance training programs should be considered in addition to weight reduction programs to prevent strain/sprain for obese adults. International Journal of Obesity (2009) 33, 878-884; doi: 10.1038/ijo.2009.122; published online 16 June 2009
RI Chen, Li-Kwang/E-3934-2010
OI Huang, Nicole/0000-0002-6629-1176
SN 0307-0565
EI 1476-5497
PD AUG
PY 2009
VL 33
IS 8
BP 878
EP 884
DI 10.1038/ijo.2009.122
UT WOS:000268799200009
PM 19528968
ER

PT J
AU Luan, X
   Tian, XY
   Zhang, HX
   Huang, R
   Li, N
   Chen, PJ
   Wang, R
AF Luan, Xin
   Tian, Xiangyang
   Zhang, Haixin
   Huang, Rui
   Li, Na
   Chen, Peijie
   Wang, Ru
TI Exercise as a prescription for patients with various diseases
SO JOURNAL OF SPORT AND HEALTH SCIENCE
AB A growing understanding of the benefits of exercise over the past few decades has prompted researchers to take an interest in the possibilities of exercise therapy. Because each sport has its own set of characteristics and physiological complications that tend to occur during exercise training, the effects and underlying mechanisms of exercise remain unclear. Thus, the first step in probing the effects of exercise on different diseases is the selection of an optimal exercise protocol. This review summarizes the latest exercise prescription treatments for 26 different diseases: musculoskeletal system diseases (low back pain, tendon injury, osteoporosis, osteoarthritis, and hip fracture), metabolic system diseases (obesity, type 2 diabetes, type 1 diabetes, and nonalcoholic fatty liver disease), cardio-cerebral vascular system diseases (coronary artery disease, stroke, and chronic heart failure), nervous system diseases (Parkinson's disease, Huntington's disease, Alzheimer's disease, depression, and anxiety disorders), respiratory system diseases (chronic obstructive pulmonary disease, interstitial lung disease, and after lung transplantation), urinary system diseases (chronic kidney disease and after kidney transplantation), and cancers (breast cancer, colon cancer, prostate cancer, and lung cancer). Each exercise prescription is displayed in a corresponding table. The recommended type, intensity, and frequency of exercise prescriptions are summarized, and the effects of exercise therapy on the prevention and rehabilitation of different diseases are discussed. (C) 2019 Published by Elsevier B.V. on behalf of Shanghai University of Sport.
RI Tian, Xiangyang/N-1616-2017; Chen, PeiJie/AAT-4769-2021; LUAN,
   XIN/AAJ-1671-2020
SN 2095-2546
EI 2213-2961
PD SEP
PY 2019
VL 8
IS 5
BP 422
EP 441
DI 10.1016/j.jshs.2019.04.002
UT WOS:000485149500003
PM 31534817
ER

PT J
AU Marijancevic, D
   Vrkic, N
   Jukic, I
   Bok, D
AF Marijancevic, Domagoj
   Vrkic, Nada
   Jukic, Igor
   Bok, Daniel
TI ALTERATIONS IN REDOX HOMEOSTASIS FOLLOWING REPEATED SPRINT TRAINING
SO KINESIOLOGY
AB This study examined the effects of a 6-week repeated sprint training on redox-based homeostasis and their association with muscle damage. Fifteen male physical education students (aged 20.0 +/- 1.0 years; body weight 77.7 +/- 6.0 kg; height 181.0 +/- 4.4 cm; %body fat 8.7 +/- 3.0 %), familiar with intermittent activities, volunteered to participate in the study. Experimental training program consisted of 2-3 sets of 6-10 straight-line or shuttle 20-m repeated sprints with departures every 25 seconds and a 2-minute inter-set passive recovery. The training intervention lasted six weeks during which 18 training sessions were performed. The levels were measured of the following: 15-F-2t-isoprostanes in plasma and 24-hour urine; superoxide dismutase, glutathione peroxidase and glutathione reductase in erythrocytes; uric acid and creatine kinase in serum after the first and the penultimate training session. The level of muscle damage following the repeated sprint exercise was not significantly altered (402 to 496 U/L; p=.151) and had no significant associations with the changes in markers depicting redox-homeostasis. A significant increase in plasma 15-F-2t-isoprostanes (0.32 to 0.56 ng/mL; p=.026), and a subsequent decrease in glutathione reductase (7.7 to 3.4 U/g Hb; p<.001) were observed. Urinary 15-F-2(t)-isoprostane levels were 25% greater at post-training, although this increase did not reach statistical significance. These results indicate that repeated sprint training stimulates the equilibrium in redox homeostasis developing antioxidant protection to the constantly increasing training load.
RI Bok, Daniel/AAZ-8091-2020
OI Marijancevic, Domagoj/0000-0002-1735-1865; Bok,
   Daniel/0000-0003-4847-9818
SN 1331-1441
EI 1848-638X
PD JUN
PY 2020
VL 52
IS 1
BP 19
EP 29
DI 10.26582/k.52.1.3
UT WOS:000564135300003
ER

PT J
AU MERO, A
   KAUHANEN, H
   PELTOLA, E
   VUORIMAA, T
AF MERO, A
   KAUHANEN, H
   PELTOLA, E
   VUORIMAA, T
TI CHANGES IN ENDURANCE, STRENGTH AND SPEED CAPACITY OF DIFFERENT
   PREPUBESCENT ATHLETIC GROUPS DURING ONE YEAR OF TRAINING
SO JOURNAL OF HUMAN MOVEMENT STUDIES
AB In order to investigate changes in endurance, strength and speed capacity during one year of training 19 male prepubescent athletes and 6 controls served as subjects. They were tested on three identical occasions at six month intervals. The changes were calculated following the competition period (change 1) and following the training period (change 2). Tennis players (n = 7), weight lifters (n = 4), endurance runners (n = 4), sprint runners (n = 4) formed the athletic group (AG) and their biological age at the beginning of the study (11.3 .+-. 0.9 years) was greater (p < 0.05) than that (10.2 .+-. 1.4 years) of the control group (CG). The results indicated significant differences between AG and CG in fat percentage (change 2) (p < 0.05), in anaerobic capacity (change 2) (p < 0.01), in the rise of the centre of gravity in a counter movement jump (change 2) (p < 0.05) and in the best drop jump at the beginning of the study (p < 0.05), in the dropping height of that jump (p <  0.05), in the average force in the concentric phase of the best drop jump (changes 1 and 2) (p < 0.05-0.01), in leg lifts (changes 1 and 2) (p < 0.05-0.01), and in choice reaction time (changes 1 and 2) (p < 0.01-0.001). In those variables AG was superior to CG except in choice reaction time. Serum testosterone correlated positively with change 2 in anaerobic power (p < 0.05), in anaerobic capacity (p < 0.05), and in average force in the concentric phase of a counter movement jump (p <  0.01). Muscle fibre area (type II, %) also correlated positively with change 2 in anaerobic power (p < 0.05), and in the average force in the concentric phase of a counter movement jump (p < 0.05). It was concluded that there are some clear changes in the physical performance capacity of prepubescent athletic boys compared to the controls during one year of training. These changes are affected by biological age, serum testosterone and the specificity of the training.
SN 0306-7297
PY 1988
VL 14
IS 5
BP 219
EP 239
UT WOS:A1988R143000002
ER

PT J
AU Boer, PH
   Moss, SJ
AF Boer, P. H.
   Moss, S. J.
TI Effect of continuous aerobic vs. interval training on selected
   anthropometrical, physiological and functional parameters of adults with
   Down syndrome
SO JOURNAL OF INTELLECTUAL DISABILITY RESEARCH
AB BackgroundA large percentage of adults with Down syndrome (DS) are overweight and have extremely low aerobic capacities compared with the general population and persons with intellectual disability without DS. Previous aerobic training intervention studies showed limited potential to significantly ameliorate anthropometrical and cardiovascular variables. The primary purpose of this study was to determine the effect of continuous aerobic training (CAT) vs. interval training (IT) on selected anthropometrical, health, physical and functional parameters of adults with DS.
   MethodsForty-two adults with DS (25 men and 17 women) and a mean age of 33.8 (8.6) years were randomly allocated to one of three groups (IT, CAT and control). Training was performed for 12weeks. The IT group performed 10-30s all out sprints with 90s (1:3 work-rest ratio) of low cadence, low intensity cycling or walking. The CAT group performed continuous cycling and walking at an intensity of 70-80% of VO2 peak. Heart rate monitors were used for monitoring training intensities. After 6weeks of training, the intensity of the CAT was increased to 85% of VO2 peak, whilst the intensity of the IT group remained all out'. An increase of 5min in duration was implemented after 6weeks for both training groups. To evaluate pre-post differences between groups, a repeated analysis of covariance with post hoc Bonferroni test was performed
   ResultsAfter 12weeks of training, body weight and body mass index decreased significantly more in the IT group compared with control and CAT (P<0.05). Participants in the IT group decreased their body weight from 71.4 +/- 8 to 69.4 +/- 8kg and their body mass index from 29.3 +/- 4 to 28.5 +/- 4kg/m(2). Significant ameliorations for functional parameters and leg strength were shown for CAT compared with control (P<0.05). Participants in the CAT group improved their performance in the 6 minute walk distance (499 +/- 78 to 563 +/- 75m), 8-ft up-and-go (5.9 +/- 1.2 to 4.8 +/- 0.9) and leg strength (13.1 +/- 2 to 15.2 +/- 2). VO2 peak and time to exhaustion significantly improved in both the IT and CAT group compared with control (P<0.01). Moreover, a significant improvement for relative VO2 peak was also determined for IT compared with CAT (P<0.05). Participants in the IT group increased their VO2 peak from 32 +/- 8 to 37 +/- 8mL/min/kg. Submaximal heart rate and VO2 values improved significantly within both exercise groups (P<0.05).
   ConclusionInterval training and CAT can both be pursued by adults with DS to positively impact on various parameters of anthropometry, fitness and functional ability, with IT more appropriate for improving body weight and aerobic capacity.
RI ; Moss, Sarah/L-3397-2016
OI Boer, Pieter-Henk/0000-0003-3622-2599; Moss, Sarah/0000-0001-7938-1800
SN 0964-2633
EI 1365-2788
PD APR
PY 2016
VL 60
IS 4
BP 322
EP 334
DI 10.1111/jir.12251
UT WOS:000372287100003
PM 26805768
ER

PT J
AU Marques-Sule, E
   Arnal-Gómez, A
   Monzani, L
   Deka, P
   López-Bueno, JP
   Saavedra-Hernández, M
   Suso-Martí, L
   Espi-Lopez, GV
AF Marques-Sule, Elena
   Arnal-Gomez, Anna
   Monzani, Lucas
   Deka, Pallav
   Lopez-Bueno, Jairo P.
   Saavedra-Hernandez, Manuel
   Suso-Marti, Luis
   Espi-Lopez, Gemma, V
TI Canoe polo Athletes' Anthropometric, Physical, Nutritional, and
   Functional Characteristics and Performance in a Rowing Task:
   Cross-Sectional Study
SO INTERNATIONAL JOURNAL OF ENVIRONMENTAL RESEARCH AND PUBLIC HEALTH
AB Understanding the physical, functional, mental, and nutritional attributes of canoe polo athletes is essential for training and development. Forty-three canoe polo athletes (mean age: 21.54 +/- 6.03) participated in the study and were assessed for: anthropometric measurements, exercise motivation, eating habits, adherence to the Mediterranean Diet, and physical and functional abilities. Correlation and multivariate analysis were conducted. Individual performance in a rowing task showed body mass index (beta = 0.41) and female gender (beta = 0.34) to be the strongest anthropometric predictors, whereas body fat (beta = -0.35) and triceps brachii skinfold fatty tissue (beta = -0.35) were the strongest negative predictors. Pushing strength (beta = 0.37) and range of motion with internal rotation (beta = 0.30) were the strongest physical predictors. The physical dimension of the Exercise Motivation Index was a significant psychosocial predictor (beta = 0.27). Senior participants had a higher waist-hip ratio (p = 0.04, d = 0.66), arm circumference (p = 0.03, d = 0.68), handgrip strength (p < 0.01, d = 1.27), and push strength (p < 0.01, d = 1.42) than under 21-year-olds. Understanding the highlighted sport-specific characteristics of canoe polo athletes can help trainers to design programs at all levels to optimize performance.
RI Monzani, Lucas/H-3083-2019; Arnal-Gómez, Anna/AAK-9477-2021; Suso-Marti,
   Luis/AAU-1941-2020; Espi Lopez, Gemma V./J-9002-2017
OI Monzani, Lucas/0000-0002-3375-068X; Deka, Pallav/0000-0002-3648-9843;
   Suso-Marti, Luis/0000-0001-9191-4243; Arnal-Gomez,
   Anna/0000-0003-1025-2239; Marques Sule, Elena/0000-0001-8554-5402; Espi
   Lopez, Gemma V./0000-0003-0042-8034
EI 1660-4601
PD OCT
PY 2022
VL 19
IS 20
AR 13518
DI 10.3390/ijerph192013518
UT WOS:000872824800001
PM 36294099
ER

PT J
AU Sharma, A
   Sharma, N
   Vats, S
   Jain, M
   Chahal, A
   Kashoo, FZ
   Hakamy, A
   Alajam, RA
   Alshehri, MM
   Kumar, MB
   Sanjeevi, RR
   Alwadaani, F
   Shaphe, MA
AF Sharma, Abhishek
   Sharma, Nidhi
   Vats, Sakshi
   Jain, Mansi
   Chahal, Aksh
   Kashoo, Faizan Z. Z.
   Hakamy, Ali
   Alajam, Ramzi Abdu
   Alshehri, Mohammed M. M.
   Kumar, Mallela Bharath
   Sanjeevi, Ramya Ramasamy
   Alwadaani, Fawwaz
   Shaphe, Mohammad Abu
TI Effect of Resistance Training on Body Composition, Hemodynamic
   Parameters and Exercise Tolerance among Patients with Coronary Artery
   Disease: A Systematic Review
SO HEALTHCARE
AB Background: Effectiveness and safety of Resistance Training in treating various Cerebrovascular Disease diagnoses have drawn attention in recent years. Patients suffering with coronary artery disease should be offered individually tailored Resistance Training in their exercise regimen. Resistance Training was developed to help individuals with their functional status, mobility, physical performance, and muscle strength. Objective: The objective of this review was to collect, summarize and present information on the state of science focusing on usefulness, viability, safety and efficacy of Resistance Training in treating coronary artery disease and enhancing the aerobic capacity and improving overall health-related quality of life. Methods: The review is prepared in accordance with Preferred Reporting Items for Systematic Review and Meta-Analyses guidelines. Searches were conducted in Cochrane Library, PubMed/MEDLINE, PEDro and Scopus database. PEDro scale was used for methodological quality assessment of included studies. Two independent reviewers determined the inclusion criteria of studies by classifying interventions based on core components, outcome measures, diagnostic population and rated the quality of evidence and strength of recommendations using GRADE criteria. Results: Total 13 studies with 1025 patients were included for the detailed analysis. Findings emphasize the importance of assessing effectiveness and safety of Resistance Training in individuals with coronary artery disease. Patient specific designed exercise programs as Resistance Training targets at enhancing patients' exercise tolerance, improves hemodynamic response and muscular strength with reduction in body fat composition. Conclusion: Resistance Training is an effective exercise that should be incorporated to counteract the loss of muscle strength, muscle mass, and physiological vulnerability, as well as to combat the associated debilitating effects on physical functioning, mobility and overall independence and Quality of Life during rehabilitation of patients with coronary artery disease.
RI Ramasamy, Ramya/HSH-3514-2023; CHAHAL, AKSH/AAX-7995-2020; Vats,
   Sakshi/KGL-5844-2024; Kashoo, Faizan/AAD-1748-2020; Sharma,
   Abhishek/GSE-5934-2022; Alajam, Ramzi/GXH-4117-2022; SHAPHE, MOHAMMAD
   ABU/T-4602-2018; Alshehri, Mohammed/AFM-1005-2022
OI SHAPHE, MOHAMMAD ABU/0000-0002-6046-9543; Kashoo,
   faizan/0000-0002-8272-674X; Sharma, Abhishek/0000-0001-5968-1910;
   Alajam, Ramzi/0000-0001-5110-289X; Alshehri,
   Mohammed/0000-0003-0028-0957; Hakamy, Ali/0000-0001-9318-1784; Sharma,
   Nidhi/0000-0002-3177-0943; Ramasamy Sanjeevi, Ramya/0000-0003-3486-0482
EI 2227-9032
PD JAN
PY 2023
VL 11
IS 1
AR 131
DI 10.3390/healthcare11010131
UT WOS:000908538600001
PM 36611590
ER

PT J
AU Ahmeti, GB
   Idrizovic, K
   Elezi, A
   Zenic, N
   Ostojic, L
AF Ahmeti, Gentiana Beqa
   Idrizovic, Kemal
   Elezi, Abdulla
   Zenic, Natasa
   Ostojic, Ljerka
TI Endurance Training vs. Circuit Resistance Training: Effects on Lipid
   Profile and Anthropometric/Body Composition Status in Healthy Young
   Adult Women
SO INTERNATIONAL JOURNAL OF ENVIRONMENTAL RESEARCH AND PUBLIC HEALTH
AB Background: Endurance training (ET) and resistance training (RT) are known to be effective in improving anthropometric/body composition and lipid panel indicators, but there is an evident lack of studies on differential effects of these two forms of physical exercise (PE). This study aimed to evaluate the differential effects of 8-week ET and RT among young adult women. Methods: Participants were women (n = 57; age: 23 +/- 3 years; initial body height: 165 +/- 6 cm; body mass: 66.79 +/- 7.23 kg; BMI: 24.37 +/- 2.57 kg/m(2)) divided into the ET group (n = 20), RT group (n = 19), and non-exercising control group (n = 18). All participants were tested for cardiovascular risk factors (CRF), including total cholesterol, high density lipoprotein (HDL), low density lipoprotein (LDL), triglycerides, glucose, and anthropometric/body composition (body mass, body mass index, skinfold measures, body fat %) at the beginning and at the end of the study. Over the 8 weeks, the ET group trained three times/week on a treadmill while the RT group participated in equal number of circuit weight training sessions. Both types of training were planned according to participants' pre-study fitness status. Results: A two-factor analysis of variance for repeated measurements ("group" x "measurement") revealed significant main effects for "measurement" in CRF. The "group x measurement" interaction was significant for CRF. The post-hoc analysis indicated significant improvements in CRF for RT and ET. No significant differential effects between RT and ET were evidenced. Conclusions: The results of this study evidence improvements of CRF in young adult women as a result of 8-week ET and RT. The lack of differential training-effects may be attributed to the fact that all participants underwent pre-study screening of their fitness status, which resulted in application of accurate training loads.
RI Idrizović, Kemal/ABA-1771-2022; Ostojic, Ljerka/D-8355-2017; Zenic,
   Natasa/D-7622-2017
OI Elezi, Abdulla/0000-0003-0225-7494; Zenic, Natasa/0000-0003-4421-8645
EI 1660-4601
PD FEB
PY 2020
VL 17
IS 4
AR 1222
DI 10.3390/ijerph17041222
UT WOS:000522388500098
PM 32074953
ER

PT J
AU Rey, O
   Vallier, JM
   Nicol, C
   Mercier, CS
   Maïano, C
AF Rey, Olivier
   Vallier, Jean -Marc
   Nicol, Caroline
   Mercier, Charles-Symphorien
   Maiano, Christophe
TI Effects of Combined Vigorous Interval Training Program and Diet on Body
   Composition, Physical Fitness, and Physical Self-Perceptions Among Obese
   Adolescent Boys and Girls
SO PEDIATRIC EXERCISE SCIENCE
AB Purpose This study examined the effects of a five-week intervention combining vigorous interval training (VIT) with diet among twenty-four obese adolescents. Fourteen girls and ten boys (aged 14-15) schooled in a pediatric rehabilitation center participated.
   Methods: The VIT intensity was targeted and remained above 80% of maximal heart rate (HR) and over six kilocalories per minute. Pre-and postintervention measures were body composition (BMI, weight, body fat percentage), physical self-perceptions (PSP), physical fitness (6-min walking distance and work) and its associated physiological responses (HRpeak and blood lactate concentration). A series of two-way analyses of variance or covariance controlling for weight loss were used to examine the changes.
   Results: Significant improvements were found in body composition, physical fitness and PSP (endurance, activity level, sport competence, global physical self-concept and appearance). In addition, boys presented higher levels of perceived strength and global physical self-concept than girls. Finally, there was a significant increase in perceived endurance, sport competence, and global physical self-concept in girls only.
   Conclusion: This five-week VIT program combined with diet represents an effective means for improving body composition, physical fitness, and PSP in obese adolescents, the effects on PSP being larger among girls.
RI REY, Olivier/ITV-1556-2023
OI REY, Olivier/0000-0002-2667-4148; VALLIER, Jean-Marc/0000-0001-7187-2576
SN 0899-8493
EI 1543-2920
PD FEB
PY 2017
VL 29
IS 1
SI SI
BP 73
EP 83
DI 10.1123/pes.2016-0105
UT WOS:000397352200017
PM 27617981
ER

PT J
AU Zhao, HT
   Cheng, RH
   Teng, J
   Song, G
   Huang, CJ
   Yuan, S
   Lu, YX
   Shen, SQ
   Liu, JQ
   Liu, C
AF Zhao, Haotian
   Cheng, Ruihong
   Teng, Jin
   Song, Ge
   Huang, Chenjian
   Yuan, Shuo
   Lu, Yuxuan
   Shen, Siqin
   Liu, Jingqi
   Liu, Chang
TI A Meta-Analysis of the Effects of Different Training Modalities on the
   Inflammatory Response in Adolescents with Obesity
SO INTERNATIONAL JOURNAL OF ENVIRONMENTAL RESEARCH AND PUBLIC HEALTH
AB The aim of this study was to investigate the effect of different training modalities on improving the inflammatory response in adolescents with obesity. For the study methodology, the databases such as China National Knowledge Infrastructure (CNKI), Wanfang Data, Pubmed, Web of Science, and EBSCO were selected for searching. The methodological quality of the included studies was assessed using the Cochrane Risk of Bias (ROB) tool, and statistical analysis was performed by applying RevMan 5.4.1 analysis software. A total of 14 studies with 682 subjects were included. The results of this meta-analysis showed that aerobic training (AT) and aerobic plus resistance training (AT + RT) reduced the levels of IL-6 and CRP in adolescents with obesity. Among them, AT + RT was more effective than other training modalities in reducing IL-6 and CRP in adolescents with obesity. Different training modalities have no effect on the TNF-alpha level in adolescents with obesity. However, regarding the increase in IL-6, CRP, and TNF-alpha in adolescents with obesity, resistance training (RT) did not lead to significant differences. In conclusion, long-term regular AT, AT + RT, and HIIT are all helpful in improving the inflammatory state of adolescents with obesity, with AT + RT being the best training modality to combat inflammation in adolescents with obesity.
RI liu, Chang/IWV-0879-2023; Zhao, Haotian/JKH-5794-2023
OI liu, Chang/0000-0002-7867-6807; Zhao, Haotian/0000-0003-4915-9090
EI 1660-4601
PD OCT
PY 2022
VL 19
IS 20
AR 13224
DI 10.3390/ijerph192013224
UT WOS:000875244200001
PM 36293806
ER

PT J
AU Dahly, DL
   Li, X
   Smith, HA
   Khashan, AS
   Murray, DM
   Kiely, ME
   Hourihane, JO
   McCarthy, FP
   Kenny, LC
   Kearney, PM
AF Dahly, Darren L.
   Li, Xia
   Smith, Hazel A.
   Khashan, Ali S.
   Murray, Deirdre M.
   Kiely, Mairead E.
   Hourihane, Jonathan O'B
   McCarthy, Fergus P.
   Kenny, Louise C.
   Kearney, Patricia M.
CA SCOPE Ireland Cohort Study
   Cork BASELINE Birth Cohort Study
TI Associations between maternal lifestyle factors and neonatal body
   composition in the Screening for Pregnancy Endpoints (Cork) cohort study
SO INTERNATIONAL JOURNAL OF EPIDEMIOLOGY
AB Background: Neonatal body composition likely mediates fetal influences on life long chronic disease risk. A better understanding of how maternal lifestyle is related to newborn body composition could thus inform intervention efforts.
   Methods: Using Cork participant data (n = 1754) from the Screening for Pregnancy Endpoints (SCOPE) cohort study [ECM5(10) 05/02/08], we estimated how pre-pregnancy body size, gestational weight gain, exercise, alcohol, smoking and diet were related to neonatal fat and fat-free mass, as well as length and gestational age at birth, using quantile regression. Maternal factors were measured by a trained research midwife at 15 gestational weeks, in addition to a 3rd trimester weight measurement used to calculate weight gain. Infant body composition was measured using air-displacement plethysmography.
   Results: Healthy (versus excess) gestational weight gain was associated with lower median fat-free mass [-112 g, 95% confidence interval (CI): -47 to -176) and fat mass (-33 g, 95% CI: -1 to -65) in the offspring; and a 103 g decrease in the 95th centile of fat mass (95% CI: -33 to -174). Maternal normal weight status (versus obesity) was associated with lower median fat mass (-48 g, 95% CI: -12 to -84). At the highest centiles, fat mass was lower among infants of women who engaged in frequent moderate-intensity exercise early in the pregnancy (-92 g at the 95th centile, 95% CI: -168 to -16). Lastly, women who never smoked tended to have longer babies with more fat mass and fat-free mass. No other lifestyle factors were strongly related to infant body composition.
   Conclusions: These results suggest that supporting healthy maternal lifestyles could reduce the risk of excess fat accumulation in the offspring, without adversely affecting fat- free mass development, length or gestational age.
RI Kiely, Mairead/I-8269-2019; Kearney, Patricia/AAE-8501-2020; Kenny,
   Louise/X-6329-2019; Kenny, Louise/G-1112-2011
OI Smith, Hazel A/0000-0001-5538-0897; McCarthy,
   Fergus/0000-0001-5062-6851; Kenny, Louise/0000-0002-9011-759X; Kearney,
   Patricia Maryclare/0000-0001-9599-3540; Dahly,
   Darren/0000-0003-0110-324X
SN 0300-5771
EI 1464-3685
PD FEB
PY 2018
VL 47
IS 1
BP 131
EP 145
DI 10.1093/ije/dyx221
UT WOS:000426148300026
PM 29136159
ER

PT J
AU Strasser, B
   Siebert, U
   Schobersberger, W
AF Strasser, Barbara
   Siebert, Uwe
   Schobersberger, Wolfgang
TI Resistance Training in the Treatment of the Metabolic Syndrome
SO SPORTS MEDICINE
AB Over the last decade, investigators have given increased attention to the effects of resistance training (RT) on several metabolic syndrome variables. The metabolic consequences of reduced muscle mass, as a result of normal aging or decreased physical activity, lead to a high prevalence of metabolic disorders. The purpose of this review is: (i) to perform a meta-analysis of randomized controlled trials (RCTs) regarding the effect of RT on obesity-related impaired glucose tolerance and type 2 diabetes mellitus; and (ii) to investigate the existence of a dose-response relationship between intensity, duration and frequency of RT and the metabolic clustering. Thirteen RCTs were identified through a systematic literature search in MEDLINE ranging from January 1990 to September 2007. We included all RCTs comparing RI with a control group in patients with abnormal glucose regulation. For data analysis, we performed random effects meta-analyses to determine weighted mean differences (WMD) with 95% confidence intervals (CIs) for each end-point. All data were analysed with the software package Review Manager 4.2.10 of the Cochrane Collaboration. In the 13 RCTs included in our analysis, RT reduced glycosylated haemoglobin (HbA(1c)) by 0.48% (95% CI -0.76, -0.21; p = 0.0005), fat mass by 2.33 kg (95% CI -4.71, 0.04; p = 0.05) and systolic blood pressure by 6.19 mmHg (95% CI 1.00, 11.38; p = 0.02). There was no statistically significant effect of RT on total cholesterol, high-density lipoprotein cholesterol, low-density lipoprotein cholesterol, triglyceride and diastolic blood pressure. Based on our meta-analysis, RI has a clinically and statistically significant effect on metabolic syndrome risk factors such as obesity, HbA(1c) levels and systolic blood pressure, and therefore should be recommended in the management of type 2 diabetes and metabolic disorders.
RI Siebert, Uwe/M-5057-2019; Strasser, Barbara/ABG-3013-2020
OI Strasser, Barbara/0000-0002-4318-5629; Schobersberger,
   Wolfgang/0000-0002-5657-0307; Siebert, Uwe/0000-0001-6425-7671
SN 0112-1642
EI 1179-2035
PY 2010
VL 40
IS 5
BP 397
EP 415
DI 10.2165/11531380-000000000-00000
UT WOS:000278717500004
PM 20433212
ER

PT J
AU Levin, S
   Lowry, R
   Brown, DR
   Dietz, WH
AF Levin, S
   Lowry, R
   Brown, DR
   Dietz, WH
TI Physical activity and body mass index among US adolescents - Youth risk
   behavior survey, 1999
SO ARCHIVES OF PEDIATRICS & ADOLESCENT MEDICINE
AB Objective: To investigate associations of underweight and overweight with physical activity among high school students in the United States.
[truncated: 24,674 more chars]
