# Supplementary material for: The effect of high-intensity interval training on health-related outcomes in obese adolescents: a systematic review and meta-analysis
Source: Front Physiol. 2025 Aug 20;16:1609818. doi: 10.3389/fphys.2025.1609818 (PMC12403219; doi:10.3389/fphys.2025.1609818)
Supplement: Supplementary file 9 [file Table5.xlsx]

PMID- 32492705
OWN - NLM
STAT- MEDLINE
DCOM- 20210208
LR  - 20210825
IS  - 1945-7197 (Electronic)
IS  - 0021-972X (Print)
IS  - 0021-972X (Linking)
VI  - 105
IP  - 8
DP  - 2020 Aug 1
TI  - Moderate-Intensity Exercise and High-Intensity Interval Training Affect Insulin 
      Sensitivity Similarly in Obese Adults.
PG  - e2941-59
LID - dgaa345 [pii]
LID - 10.1210/clinem/dgaa345 [doi]
AB  - OBJECTIVE: We compared the effects of high-intensity interval training (HIIT) and 
      moderate-intensity continuous training (MICT) on insulin sensitivity and other 
      important metabolic adaptations in adults with obesity. METHODS: Thirty-one 
      inactive adults with obesity (age: 31 ± 6 years; body mass index: 33 ± 3 kg/m2) 
      completed 12 weeks (4 sessions/week) of either HIIT (10 × 1-minute at 90%HRmax, 
      1-minute active recovery; n = 16) or MICT (45 minutes at 70%HRmax; n = 15). To 
      assess the direct effects of exercise independent of weight/fat loss, 
      participants were required to maintain body mass. RESULTS: Training increased 
      peak oxygen uptake by ~10% in both HIIT and MICT (P < 0.0001), and body 
      weight/fat mass were unchanged. Peripheral insulin sensitivity 
      (hyperinsulinemic-euglycemic clamp) was ~20% greater the day after the final 
      exercise session compared to pretraining (P < 0.01), with no difference between 
      HIIT and MICT. When trained participants abstained from exercise for 4 days, 
      insulin sensitivity returned to pretraining levels in both groups. HIIT and MICT 
      also induced similar increases in abundance of many skeletal muscle proteins 
      involved in mitochondrial respiration and lipid and carbohydrate metabolism. 
      Training-induced alterations in muscle lipid profile were also similar between 
      groups. CONCLUSION: Despite large differences in training intensity and exercise 
      time, 12 weeks of HIIT and MICT induce similar acute improvements in peripheral 
      insulin sensitivity the day after exercise, and similar longer term metabolic 
      adaptations in skeletal muscle in adults with obesity. These findings support the 
      notion that the insulin-sensitizing effects of both HIIT and MICT are mediated by 
      factors stemming from the most recent exercise session(s) rather than adaptations 
      that accrue with training.
CI  - © Endocrine Society 2020. All rights reserved. For permissions, please e-mail: 
      journals.permissions@oup.com.
FAU - Ryan, Benjamin J
AU  - Ryan BJ
AD  - Substrate Metabolism Laboratory, School of Kinesiology, University of Michigan, 
      Ann Arbor, Michigan.
FAU - Schleh, Michael W
AU  - Schleh MW
AD  - Substrate Metabolism Laboratory, School of Kinesiology, University of Michigan, 
      Ann Arbor, Michigan.
FAU - Ahn, Cheehoon
AU  - Ahn C
AD  - Substrate Metabolism Laboratory, School of Kinesiology, University of Michigan, 
      Ann Arbor, Michigan.
FAU - Ludzki, Alison C
AU  - Ludzki AC
AD  - Substrate Metabolism Laboratory, School of Kinesiology, University of Michigan, 
      Ann Arbor, Michigan.
FAU - Gillen, Jenna B
AU  - Gillen JB
AD  - Substrate Metabolism Laboratory, School of Kinesiology, University of Michigan, 
      Ann Arbor, Michigan.
AD  - Faculty of Kinesiology and Physical Education, University of Toronto, Toronto, 
      Ontario, Canada.
FAU - Varshney, Pallavi
AU  - Varshney P
AD  - Substrate Metabolism Laboratory, School of Kinesiology, University of Michigan, 
      Ann Arbor, Michigan.
FAU - Van Pelt, Douglas W
AU  - Van Pelt DW
AD  - Substrate Metabolism Laboratory, School of Kinesiology, University of Michigan, 
      Ann Arbor, Michigan.
FAU - Pitchford, Lisa M
AU  - Pitchford LM
AD  - Substrate Metabolism Laboratory, School of Kinesiology, University of Michigan, 
      Ann Arbor, Michigan.
FAU - Chenevert, Thomas L
AU  - Chenevert TL
AD  - Department of Radiology, University of Michigan, Ann Arbor, Michigan.
FAU - Gioscia-Ryan, Rachel A
AU  - Gioscia-Ryan RA
AD  - Substrate Metabolism Laboratory, School of Kinesiology, University of Michigan, 
      Ann Arbor, Michigan.
FAU - Howton, Suzette M
AU  - Howton SM
AD  - Substrate Metabolism Laboratory, School of Kinesiology, University of Michigan, 
      Ann Arbor, Michigan.
FAU - Rode, Thomas
AU  - Rode T
AD  - Substrate Metabolism Laboratory, School of Kinesiology, University of Michigan, 
      Ann Arbor, Michigan.
FAU - Hummel, Scott L
AU  - Hummel SL
AD  - Division of Cardiology, Department of Internal Medicine, University of Michigan, 
      Ann Arbor, Michigan.
AD  - Ann Arbor Veterans Affairs Health System, Ann Arbor, Michigan.
FAU - Burant, Charles F
AU  - Burant CF
AD  - Division of Metabolism, Endocrinology, and Diabetes, Department of Internal 
      Medicine, University of Michigan, Ann Arbor, MI.
FAU - Little, Jonathan P
AU  - Little JP
AD  - School of Health and Exercise Sciences, University of British Columbia, Okanagan 
      Campus, Kelowna, British Columbia, Canada.
FAU - Horowitz, Jeffrey F
AU  - Horowitz JF
AD  - Substrate Metabolism Laboratory, School of Kinesiology, University of Michigan, 
      Ann Arbor, Michigan.
LA  - eng
SI  - ClinicalTrials.gov/NCT02706093
GR  - 146190/CIHR/Canada
GR  - R01 DK077966/DK/NIDDK NIH HHS/United States
GR  - 338735/CIHR/Canada
GR  - P30 DK089503/DK/NIDDK NIH HHS/United States
GR  - F32 DK117522/DK/NIDDK NIH HHS/United States
GR  - T32 DK007245/DK/NIDDK NIH HHS/United States
GR  - U24 DK097153/DK/NIDDK NIH HHS/United States
PT  - Comparative Study
PT  - Journal Article
PT  - Randomized Controlled Trial
PT  - Research Support, N.I.H., Extramural
PT  - Research Support, Non-U.S. Gov't
PL  - United States
TA  - J Clin Endocrinol Metab
JT  - The Journal of clinical endocrinology and metabolism
JID - 0375362
RN  - 0 (Insulin)
SB  - IM
CIN - J Clin Endocrinol Metab. 2021 Jan 1;106(1):e365-e366. doi: 
      10.1210/clinem/dgaa451. PMID: 32678867
MH  - Adaptation, Physiological
MH  - Adult
MH  - Exercise/*physiology
MH  - Female
MH  - *High-Intensity Interval Training
MH  - Humans
MH  - Insulin/*metabolism
MH  - Insulin Resistance/*physiology
MH  - Male
MH  - Muscle, Skeletal/metabolism
MH  - Obesity/metabolism/*rehabilitation
MH  - Sedentary Behavior
MH  - Treatment Outcome
MH  - Young Adult
PMC - PMC7347288
OTO - NOTNLM
OT  - Insulin resistance
OT  - exercise training
OT  - high-intensity interval training
OT  - skeletal muscle
EDAT- 2020/06/04 06:00
MHDA- 2021/02/09 06:00
PMCR- 2021/06/03
CRDT- 2020/06/04 06:00
PHST- 2020/04/05 00:00 [received]
PHST- 2020/05/28 00:00 [accepted]
PHST- 2020/06/04 06:00 [pubmed]
PHST- 2021/02/09 06:00 [medline]
PHST- 2020/06/04 06:00 [entrez]
PHST- 2021/06/03 00:00 [pmc-release]
AID - 5850995 [pii]
AID - dgaa345 [pii]
AID - 10.1210/clinem/dgaa345 [doi]
PST - ppublish
SO  - J Clin Endocrinol Metab. 2020 Aug 1;105(8):e2941-59. doi: 10.1210/clinem/dgaa345.

PMID- 28401638
OWN - NLM
STAT- MEDLINE
DCOM- 20180222
LR  - 20220408
IS  - 1467-789X (Electronic)
IS  - 1467-7881 (Linking)
VI  - 18
IP  - 6
DP  - 2017 Jun
TI  - The effects of high-intensity interval training vs. moderate-intensity continuous 
      training on body composition in overweight and obese adults: a systematic review 
      and meta-analysis.
PG  - 635-646
LID - 10.1111/obr.12532 [doi]
AB  - OBJECTIVE: The objective of this study is to compare the effects of 
      high-intensity interval training (HIIT) and moderate-intensity continuous 
      training (MICT) for improvements in body composition in overweight and obese 
      adults. METHODS: Trials comparing HIIT and MICT in overweight or obese 
      participants aged 18-45 years were included. Direct measures (e.g. whole-body fat 
      mass) and indirect measures (e.g. waist circumference) were examined. RESULTS: 
      From 1,334 articles initially screened, 13 were included. Studies averaged 
      10 weeks × 3 sessions per week training. Both HIIT and MICT elicited significant 
      (p < 0.05) reductions in whole-body fat mass and waist circumference. There were 
      no significant differences between HIIT and MICT for any body composition 
      measure, but HIIT required ~40% less training time commitment. Running training 
      displayed large effects on whole-body fat mass for both HIIT and MICT 
      (standardized mean difference -0.82 and -0.85, respectively), but cycling 
      training did not induce fat loss. CONCLUSIONS: Short-term moderate-intensity to 
      high-intensity exercise training can induce modest body composition improvements 
      in overweight and obese individuals without accompanying body-weight changes. 
      HIIT and MICT show similar effectiveness across all body composition measures 
      suggesting that HIIT may be a time-efficient component of weight management 
      programs.
CI  - © 2017 World Obesity Federation.
FAU - Wewege, M
AU  - Wewege M
AD  - Department of Exercise Physiology, School of Medical Sciences, University of New 
      South Wales, Sydney, Australia.
FAU - van den Berg, R
AU  - van den Berg R
AD  - Department of Exercise Physiology, School of Medical Sciences, University of New 
      South Wales, Sydney, Australia.
FAU - Ward, R E
AU  - Ward RE
AD  - Department of Exercise Physiology, School of Medical Sciences, University of New 
      South Wales, Sydney, Australia.
FAU - Keech, A
AU  - Keech A
AD  - Department of Exercise Physiology, School of Medical Sciences, University of New 
      South Wales, Sydney, Australia.
LA  - eng
PT  - Journal Article
PT  - Meta-Analysis
PT  - Review
PT  - Systematic Review
DEP - 20170411
PL  - England
TA  - Obes Rev
JT  - Obesity reviews : an official journal of the International Association for the 
      Study of Obesity
JID - 100897395
SB  - IM
CIN - Obes Rev. 2017 Oct;18(10):1223-1224. doi: 10.1111/obr.12583. PMID: 28730655
CIN - Obes Rev. 2017 Oct;18(10):1225-1226. doi: 10.1111/obr.12586. PMID: 28730659
MH  - Adult
MH  - Body Composition/*physiology
MH  - Body Mass Index
MH  - Energy Metabolism/physiology
MH  - Heart Rate/physiology
MH  - *High-Intensity Interval Training
MH  - Humans
MH  - Obesity/metabolism/*physiopathology
MH  - Overweight/metabolism/*physiopathology
MH  - Oxygen Consumption/physiology
OTO - NOTNLM
OT  - Exercise
OT  - high-intensity interval training
OT  - obesity
EDAT- 2017/04/13 06:00
MHDA- 2018/02/23 06:00
CRDT- 2017/04/13 06:00
PHST- 2017/01/29 00:00 [received]
PHST- 2017/02/12 00:00 [revised]
PHST- 2017/02/12 00:00 [accepted]
PHST- 2017/04/13 06:00 [pubmed]
PHST- 2018/02/23 06:00 [medline]
PHST- 2017/04/13 06:00 [entrez]
AID - 10.1111/obr.12532 [doi]
PST - ppublish
SO  - Obes Rev. 2017 Jun;18(6):635-646. doi: 10.1111/obr.12532. Epub 2017 Apr 11.

PMID- 34198554
OWN - NLM
STAT- MEDLINE
DCOM- 20210726
LR  - 20220531
IS  - 1660-4601 (Electronic)
IS  - 1661-7827 (Print)
IS  - 1660-4601 (Linking)
VI  - 18
IP  - 12
DP  - 2021 Jun 14
TI  - Effect of High-Intensity Interval Training and Intermittent Fasting on Body 
      Composition and Physical Performance in Active Women.
LID - 10.3390/ijerph18126431 [doi]
LID - 6431
AB  - Nutritional strategies may have an effect on body composition and physical 
      performance. Intermittent fasting (IF) is an eating pattern that cycles between 
      periods of eating and fasting in specified time periods. Moreover, it is a common 
      strategy among members of the athlete population that are looking for weight 
      loss. However, this strategy may negatively affect physical performance, as 
      compared to other weight loss strategies. The main purpose of this research was 
      to use a cross-over design to study the effects of HIIT, with or without 
      intermittent fasting, on muscular and anaerobic performance in 14 active women 
      (27 ± 6 y). To assess performance, body composition (anthropometry), hand-grip 
      strength, and counter-movement jump (CMJ) height was measured, and a 30 s Wingate 
      test was completed assessed. HIIT + IF reduced fat mass (1 kg, p < 0.05, d = 1.1; 
      1.5%, p < 0.01, d = 1.0) and increased CMJ height (6.2 cm, p < 0.001, d = 1.8). 
      In addition, the change in CMJ height in HIIT + IF was higher over HIIT (5.2 cm, 
      p < 0.001, d = 1.9). In conclusion, intermittent fasting could be a nutritional 
      strategy to decrease fat mass and increase jumping performance. However, longer 
      duration programs would be necessary to determine whether other parameters of 
      muscle performance could be positively affected by IF.
FAU - Martínez-Rodríguez, Alejandro
AU  - Martínez-Rodríguez A
AUID- ORCID: 0000-0003-4747-3465
AD  - Department of Analytical Chemistry, Nutrition and Food Sciences, Faculty of 
      Sciences, University of Alicante, 03690 Alicante, Spain.
AD  - Alicante Institute for Health and Biomedical Research (ISABIAL Foundation), 03010 
      Alicante, Spain.
FAU - Rubio-Arias, Jacobo A
AU  - Rubio-Arias JA
AUID- ORCID: 0000-0003-2496-2426
AD  - Department of Education, Faculty of Education Sciences, University of Almería, 
      04120 Almería, Spain.
FAU - García-De Frutos, José M
AU  - García-De Frutos JM
AD  - Faculty of Sport, San Antonio Catholic University of Murcia, 30107 Murcia, Spain.
FAU - Vicente-Martínez, Manuel
AU  - Vicente-Martínez M
AD  - Faculty of Health Sciences, Miguel de Cervantes European University, 47012 
      Valladolid, Spain.
FAU - Gunnarsson, Thomas P
AU  - Gunnarsson TP
AUID- ORCID: 0000-0001-7414-3045
AD  - Department of Nutrition, Exercise and Sports, University of Copenhagen, 2100 
      Copenhagen Ø, Denmark.
LA  - eng
PT  - Journal Article
PT  - Randomized Controlled Trial
DEP - 20210614
PL  - Switzerland
TA  - Int J Environ Res Public Health
JT  - International journal of environmental research and public health
JID - 101238455
SB  - IM
MH  - Anthropometry
MH  - Body Composition
MH  - Cross-Over Studies
MH  - *Fasting
MH  - Female
MH  - *High-Intensity Interval Training
MH  - Humans
MH  - Physical Functional Performance
PMC - PMC8296247
OTO - NOTNLM
OT  - diet
OT  - exercise
OT  - health promotion
OT  - nutrition
COIS- The authors declare no conflict of interest.
EDAT- 2021/07/03 06:00
MHDA- 2021/07/27 06:00
PMCR- 2021/06/14
CRDT- 2021/07/02 01:01
PHST- 2021/04/03 00:00 [received]
PHST- 2021/06/03 00:00 [revised]
PHST- 2021/06/09 00:00 [accepted]
PHST- 2021/07/02 01:01 [entrez]
PHST- 2021/07/03 06:00 [pubmed]
PHST- 2021/07/27 06:00 [medline]
PHST- 2021/06/14 00:00 [pmc-release]
AID - ijerph18126431 [pii]
AID - ijerph-18-06431 [pii]
AID - 10.3390/ijerph18126431 [doi]
PST - epublish
SO  - Int J Environ Res Public Health. 2021 Jun 14;18(12):6431. doi: 
      10.3390/ijerph18126431.

PMID- 36981649
OWN - NLM
STAT- MEDLINE
DCOM- 20230330
LR  - 20230421
IS  - 1660-4601 (Electronic)
IS  - 1661-7827 (Print)
IS  - 1660-4601 (Linking)
VI  - 20
IP  - 6
DP  - 2023 Mar 8
TI  - Effect of High-Intensity Interval Training vs. Moderate-Intensity Continuous 
      Training on Fat Loss and Cardiorespiratory Fitness in the Young and Middle-Aged a 
      Systematic Review and Meta-Analysis.
LID - 10.3390/ijerph20064741 [doi]
LID - 4741
AB  - OBJECTIVES: This systematic review is conducted to evaluate the effect of 
      high-intensity interval training (HIIT) and moderate-intensity continuous 
      training (MICT) on body composition and cardiorespiratory fitness (CRF) in the 
      young and middle-aged. METHODS: Seven databases were searched from their 
      inception to 22 October 2022 for studies (randomized controlled trials only) with 
      HIIT and MICT intervention. Meta-analysis was carried out for within-group 
      (pre-intervention vs. post-intervention) and between-group (HIIT vs. MICT) 
      comparisons for change in body mass (BM), body mass index (BMI), waist 
      circumference (WC), percent fat mass (PFM), fat mass (FM), fat-free mass (FFM), 
      and CRF. RESULTS: A total of 1738 studies were retrieved from the database, and 
      29 studies were included in the meta-analysis. Within-group analyses indicated 
      that both HIIT and MICT can bring significant improvement in body composition and 
      CRF, except for FFM. Between-group analyses found that compared to MICT, HIIT 
      brings significant benefits to WC, PFM, and VO(2peak). CONCLUSIONS: The effect of 
      HIIT on fat loss and CRF in the young and middle-aged is similar to or better 
      than MICT, which might be influenced by age (18-45 years), complications 
      (obesity), duration (>6 weeks), frequency, and HIIT interval. Despite the 
      clinical significance of the improvement being limited, HIIT appears to be more 
      time-saving and enjoyable than MICT.
FAU - Guo, Zhicheng
AU  - Guo Z
AUID- ORCID: 0000-0002-3270-303X
AD  - School of Physical Education, Hunan University of Science and Technology, 
      Xiangtan 411201, China.
FAU - Li, Meng
AU  - Li M
AD  - School of Physical Education, Hunan University of Science and Technology, 
      Xiangtan 411201, China.
FAU - Cai, Jianguang
AU  - Cai J
AD  - School of Physical Education, Hunan University of Science and Technology, 
      Xiangtan 411201, China.
FAU - Gong, Weiqi
AU  - Gong W
AD  - School of Physical Education, Hunan University of Science and Technology, 
      Xiangtan 411201, China.
FAU - Liu, Yin
AU  - Liu Y
AD  - School of Physical Education, Hunan University of Science and Technology, 
      Xiangtan 411201, China.
FAU - Liu, Ze
AU  - Liu Z
AD  - School of Physical Education, Hunan University of Science and Technology, 
      Xiangtan 411201, China.
LA  - eng
PT  - Journal Article
PT  - Meta-Analysis
PT  - Research Support, Non-U.S. Gov't
PT  - Review
PT  - Systematic Review
DEP - 20230308
PL  - Switzerland
TA  - Int J Environ Res Public Health
JT  - International journal of environmental research and public health
JID - 101238455
SB  - IM
MH  - Middle Aged
MH  - Humans
MH  - Adolescent
MH  - Young Adult
MH  - Adult
MH  - *High-Intensity Interval Training
MH  - *Cardiorespiratory Fitness
MH  - Obesity
MH  - Body Mass Index
MH  - Body Composition
PMC - PMC10048683
OTO - NOTNLM
OT  - cardiorespiratory fitness
OT  - fat loss
OT  - high-intensity interval training
OT  - middle-aged
OT  - moderate-intensity continuous training
OT  - systematic review
OT  - young
COIS- The authors declare that the research was conducted in the absence of any 
      commercial or financial relationships that could be construed as a potential 
      conflict of interest.
EDAT- 2023/03/30 06:00
MHDA- 2023/03/30 06:11
PMCR- 2023/03/08
CRDT- 2023/03/29 01:31
PHST- 2023/01/10 00:00 [received]
PHST- 2023/02/26 00:00 [revised]
PHST- 2023/03/05 00:00 [accepted]
PHST- 2023/03/30 06:11 [medline]
PHST- 2023/03/29 01:31 [entrez]
PHST- 2023/03/30 06:00 [pubmed]
PHST- 2023/03/08 00:00 [pmc-release]
AID - ijerph20064741 [pii]
AID - ijerph-20-04741 [pii]
AID - 10.3390/ijerph20064741 [doi]
PST - epublish
SO  - Int J Environ Res Public Health. 2023 Mar 8;20(6):4741. doi: 
      10.3390/ijerph20064741.

PMID- 28643209
OWN - NLM
STAT- MEDLINE
DCOM- 20181119
LR  - 20240327
IS  - 1179-2035 (Electronic)
IS  - 0112-1642 (Print)
IS  - 0112-1642 (Linking)
VI  - 47
IP  - 11
DP  - 2017 Nov
TI  - High-Intensity Interval Training Interventions in Children and Adolescents: A 
      Systematic Review.
PG  - 2363-2374
LID - 10.1007/s40279-017-0753-8 [doi]
AB  - BACKGROUND: Whilst there is increasing interest in the efficacy of high-intensity 
      interval training in children and adolescents as a time-effective method of 
      eliciting health benefits, there remains little consensus within the literature 
      regarding the most effective means for delivering a high-intensity interval 
      training intervention. Given the global health issues surrounding childhood 
      obesity and associated health implications, the identification of effective 
      intervention strategies is imperative. OBJECTIVES: The aim of this review was to 
      examine high-intensity interval training as a means of influencing key health 
      parameters and to elucidate the most effective high-intensity interval training 
      protocol. METHODS: Studies were included if they: (1) studied healthy children 
      and/or adolescents (aged 5-18 years); (2) prescribed an intervention that was 
      deemed high intensity; and (3) reported health-related outcome measures. RESULTS: 
      A total of 2092 studies were initially retrieved from four databases. Studies 
      that were deemed to meet the criteria were downloaded in their entirety and 
      independently assessed for relevance by two authors using the pre-determined 
      criteria. From this, 13 studies were deemed suitable. This review found that 
      high-intensity interval training in children and adolescents is a time-effective 
      method of improving cardiovascular disease biomarkers, but evidence regarding 
      other health-related measures is more equivocal. Running-based sessions, at an 
      intensity of >90% heart rate maximum/100-130% maximal aerobic velocity, two to 
      three times a week and with a minimum intervention duration of 7 weeks, elicit 
      the greatest improvements in participant health. CONCLUSION: While high-intensity 
      interval training improves cardiovascular disease biomarkers, and the evidence 
      supports the effectiveness of running-based sessions, as outlined above, further 
      recommendations as to optimal exercise duration and rest intervals remain 
      ambiguous owing to the paucity of literature and the methodological limitations 
      of studies presently available.
FAU - Eddolls, William T B
AU  - Eddolls WTB
AUID- ORCID: 0000-0002-9590-8817
AD  - Applied Sports Science Technology and Medicine Research Centre (A-STEM), College 
      of Engineering, Swansea University, A101 Engineering East, Bay Campus, Fabian 
      Way, Swansea, SA1 8EN, UK. 636442@swansea.ac.uk.
FAU - McNarry, Melitta A
AU  - McNarry MA
AUID- ORCID: 0000-0003-0813-7477
AD  - Applied Sports Science Technology and Medicine Research Centre (A-STEM), College 
      of Engineering, Swansea University, A101 Engineering East, Bay Campus, Fabian 
      Way, Swansea, SA1 8EN, UK.
FAU - Stratton, Gareth
AU  - Stratton G
AUID- ORCID: 0000-0001-5618-0803
AD  - Applied Sports Science Technology and Medicine Research Centre (A-STEM), College 
      of Engineering, Swansea University, A101 Engineering East, Bay Campus, Fabian 
      Way, Swansea, SA1 8EN, UK.
AD  - School of Sport Health and Exercise Science, University of Western Australia, 
      Perth, WA, Australia.
FAU - Winn, Charles O N
AU  - Winn CON
AUID- ORCID: 0000-0001-8769-2764
AD  - Applied Sports Science Technology and Medicine Research Centre (A-STEM), College 
      of Engineering, Swansea University, A101 Engineering East, Bay Campus, Fabian 
      Way, Swansea, SA1 8EN, UK.
FAU - Mackintosh, Kelly A
AU  - Mackintosh KA
AUID- ORCID: 0000-0003-0355-6357
AD  - Applied Sports Science Technology and Medicine Research Centre (A-STEM), College 
      of Engineering, Swansea University, A101 Engineering East, Bay Campus, Fabian 
      Way, Swansea, SA1 8EN, UK.
LA  - eng
PT  - Journal Article
PT  - Review
PT  - Systematic Review
PL  - New Zealand
TA  - Sports Med
JT  - Sports medicine (Auckland, N.Z.)
JID - 8412297
SB  - IM
MH  - Adolescent
MH  - Cardiovascular Diseases/*therapy
MH  - Child
MH  - Child, Preschool
MH  - *Health Promotion
MH  - *High-Intensity Interval Training
MH  - Humans
MH  - Running
PMC - PMC5633633
COIS- FUNDING: William Eddolls, Melitta McNarry and Kelly Mackintosh were supported by 
      Commando Joe’s Fun and Fitness Ltd. The funders had no role in the study design, 
      collection, analysis and interpretation of data, writing of the manuscript or 
      submission of the article for publication. CONFLICT OF INTEREST: William Eddolls, 
      Melitta McNarry, Gareth Stratton, Charles Winn and Kelly Mackintosh have no 
      conflicts of interest directly relevant to the content of this review. ETHICS 
      APPROVAL: Approval to conduct this research was granted by Swansea University 
      A-STEM Ethical Advisory Committee.
EDAT- 2017/06/24 06:00
MHDA- 2018/11/20 06:00
PMCR- 2017/06/22
CRDT- 2017/06/24 06:00
PHST- 2017/06/24 06:00 [pubmed]
PHST- 2018/11/20 06:00 [medline]
PHST- 2017/06/24 06:00 [entrez]
PHST- 2017/06/22 00:00 [pmc-release]
AID - 10.1007/s40279-017-0753-8 [pii]
AID - 753 [pii]
AID - 10.1007/s40279-017-0753-8 [doi]
PST - ppublish
SO  - Sports Med. 2017 Nov;47(11):2363-2374. doi: 10.1007/s40279-017-0753-8.

PMID- 27797726
OWN - NLM
STAT- MEDLINE
DCOM- 20170321
LR  - 20220318
IS  - 1473-0480 (Electronic)
IS  - 0306-3674 (Linking)
VI  - 51
IP  - 6
DP  - 2017 Mar
TI  - Effects of high-intensity interval training on cardiometabolic health: a 
      systematic review and meta-analysis of intervention studies.
PG  - 494-503
LID - 10.1136/bjsports-2015-095841 [doi]
AB  - The current review clarifies the cardiometabolic health effects of high-intensity 
      interval training (HIIT) in adults. A systematic search (PubMed) examining HIIT 
      and cardiometabolic health markers was completed on 15 October 2015. Sixty-five 
      intervention studies were included for review and the methodological quality of 
      included studies was assessed using the Downs and Black score. Studies were 
      classified by intervention duration and body mass index classification. Outcomes 
      with at least 5 effect sizes were synthesised using a random-effects 
      meta-analysis of the standardised mean difference (SMD) in cardiometabolic health 
      markers (baseline to postintervention) using Review Manager 5.3. Short-term (ST) 
      HIIT (<12 weeks) significantly improved maximal oxygen uptake (VO(2) max; SMD 
      0.74, 95% CI 0.36 to 1.12; p<0.001), diastolic blood pressure (DBP; SMD -0.52, 
      95% CI -0.89 to -0.16; p<0.01) and fasting glucose (SMD -0.35, 95% CI -0.62 to 
      -0.09; p<0.01) in overweight/obese populations. Long-term (LT) HIIT (≥12 weeks) 
      significantly improved waist circumference (SMD -0.20, 95% CI -0.38 to -0.01; 
      p<0.05), % body fat (SMD -0.40, 95% CI -0.74 to -0.06; p<0.05), VO(2) max (SMD 
      1.20, 95% CI 0.57 to 1.83; p<0.001), resting heart rate (SMD -0.33, 95% CI -0.56 
      to -0.09; p<0.01), systolic blood pressure (SMD -0.35, 95% CI -0.60 to -0.09; 
      p<0.01) and DBP (SMD -0.38, 95% CI -0.65 to -0.10; p<0.01) in overweight/obese 
      populations. HIIT demonstrated no effect on insulin, lipid profile, C reactive 
      protein or interleukin 6 in overweight/obese populations. In normal weight 
      populations, ST-HIIT and LT-HIIT significantly improved VO(2) max, but no other 
      significant effects were observed. Current evidence suggests that ST-HIIT and 
      LT-HIIT can increase VO(2) max and improve some cardiometabolic risk factors in 
      overweight/obese populations.
CI  - Published by the BMJ Publishing Group Limited. For permission to use (where not 
      already granted under a licence) please go to 
      http://www.bmj.com/company/products-services/rights-and-licensing/.
FAU - Batacan, Romeo B Jr
AU  - Batacan RB Jr
AD  - School of Medical and Applied Sciences, Central Queensland University, 
      Rockhampton, Queensland, Australia.
AD  - Centre for Physical Activity Studies, Central Queensland University, Rockhampton, 
      Queensland, Australia.
FAU - Duncan, Mitch J
AU  - Duncan MJ
AD  - Faculty of Health and Medicine, School of Medicine & Public Health, Priority 
      Research Centre for Physical Activity and Nutrition, The University of Newcastle, 
      University Drive, Callaghan, Queensland, Australia.
FAU - Dalbo, Vincent J
AU  - Dalbo VJ
AD  - School of Medical and Applied Sciences, Central Queensland University, 
      Rockhampton, Queensland, Australia.
AD  - Clinical Biochemistry Laboratory, Central Queensland University, Rockhampton, 
      Queensland, Australia.
FAU - Tucker, Patrick S
AU  - Tucker PS
AD  - School of Medical and Applied Sciences, Central Queensland University, 
      Rockhampton, Queensland, Australia.
AD  - Clinical Biochemistry Laboratory, Central Queensland University, Rockhampton, 
      Queensland, Australia.
FAU - Fenning, Andrew S
AU  - Fenning AS
AD  - School of Medical and Applied Sciences, Central Queensland University, 
      Rockhampton, Queensland, Australia.
AD  - Centre for Physical Activity Studies, Central Queensland University, Rockhampton, 
      Queensland, Australia.
LA  - eng
PT  - Journal Article
PT  - Meta-Analysis
PT  - Review
PT  - Systematic Review
DEP - 20161020
PL  - England
TA  - Br J Sports Med
JT  - British journal of sports medicine
JID - 0432520
RN  - 0 (Blood Glucose)
SB  - IM
MH  - Adult
MH  - Aged
MH  - Blood Glucose/metabolism
MH  - Blood Pressure/physiology
MH  - Cardiovascular Diseases/prevention & control
MH  - Clinical Trials as Topic
MH  - Female
MH  - High-Intensity Interval Training/*methods
MH  - Humans
MH  - Lipid Metabolism/physiology
MH  - Male
MH  - Metabolic Diseases/prevention & control
MH  - Middle Aged
MH  - Obesity/physiopathology/rehabilitation
MH  - Overweight/metabolism/physiopathology/*therapy
MH  - Oxygen Consumption/physiology
MH  - Waist Circumference/physiology
MH  - Young Adult
OTO - NOTNLM
OT  - Cardiovascular
OT  - Exercise
OT  - Metabolism
OT  - Physical activity
OT  - VO2max
EDAT- 2016/11/01 06:00
MHDA- 2017/03/23 06:00
CRDT- 2016/11/01 06:00
PHST- 2016/10/03 00:00 [accepted]
PHST- 2016/11/01 06:00 [pubmed]
PHST- 2017/03/23 06:00 [medline]
PHST- 2016/11/01 06:00 [entrez]
AID - bjsports-2015-095841 [pii]
AID - 10.1136/bjsports-2015-095841 [doi]
PST - ppublish
SO  - Br J Sports Med. 2017 Mar;51(6):494-503. doi: 10.1136/bjsports-2015-095841. Epub 
      2016 Oct 20.

PMID- 35232402
OWN - NLM
STAT- MEDLINE
DCOM- 20220413
LR  - 20220413
IS  - 1471-2431 (Electronic)
IS  - 1471-2431 (Linking)
VI  - 22
IP  - 1
DP  - 2022 Mar 1
TI  - Effects of school-based high-intensity interval training on body composition, 
      cardiorespiratory fitness and cardiometabolic markers in adolescent boys with 
      obesity: a randomized controlled trial.
PG  - 112
LID - 10.1186/s12887-021-03079-z [doi]
LID - 112
AB  - BACKGROUND: With accumulating evidence suggesting that CVD has its origins in 
      childhood obesity. The purpose of this study was to determine the effect of a 
      real-world school-based high-intensity interval training intervention on body 
      composition, cardiorespiratory fitness and cardiometabolic markers in obese boys 
      aged 10 to 13 years. METHODS: Forty-five adolescent boys with obesity 
      (age = 11.2 ± 0.7 years, BMI = 24.2 ± 1.0 kg/m(2)), were randomized to 
      high-intensity interval training group (HIIT, n = 15), moderate-intensity 
      continuous training group (MICT, n = 15), or a control group (CON, n = 15). The 
      intervention groups performed three weekly exercise sessions over 12 weeks. HIIT 
      group performed two sets of eight bouts of 15 s run at high-intensity [90 ~ 100% 
      maximal aerobic speed (MAS)] separated by eight bouts of 15 s recovery run at 
      low-intensity (50% MAS), MICT group performed 30 min run at moderate intensity 
      (60 ~ 70% MAS) and CON group were instructed to continue their normal behaviors. 
      All participants had indices of body composition, cardiorespiratory fitness (CRF) 
      and cardiometabolic markers measured at baseline and post-intervention. 
      Statistical differences between and within groups were determined by use of 
      two-way analysis of variance (ANOVA) with repeated measures. RESULTS: Following 
      the school-based training program, BMI and body fat mass decreased (BMI: 
      - 1.8 kg/m(2) vs. - 1.2 kg/m(2), P < 0.01; FM: - 1.6 kg, P < 0.05 vs. -3.7 kg, 
      P < 0.01) in HIIT and MICT group, but there was no significant difference between 
      the two interventions; [Formula: see text] both increased significantly in two 
      intervention groups, and the increment of HIIT group was significantly greater 
      than that of MICT (6.1 mL/kg/min vs. 3.8 mL/kg/min, P < 0.01), Visceral adipose 
      tissue was significant decrease in HIIT group (- 53 g vs. -17 g, P < 0.01) whilst 
      the MICT group experienced a significant decrease in body fat percentage 
      (- 3.1 ± 1.0 kg, P < 0.01), but there were no significant difference between the 
      two interventions. Low-density lipoprotein cholesterol decreased only in HIIT 
      group (- 17.2%, P < 0.05). Significant decrease in the usual index of insulin 
      resistance (HOMA-IR) occurred in HIIT and MICT groups (- 27.3 and - 28.6%, 
      respectively; P < 0.05). CONCLUSIONS: Our results demonstrated that 
      high-intensity interval training based on running can be used to improve the 
      physical health of obese adolescents in school. Further investigations involving 
      a larger cohort of participants, taken from different schools, is recommended. 
      TRIAL REGISTRATION: title Effect of High Intensity Interval Training on Obese 
      Children and Adolescents, time 16/12/2017, ID ChiCTR-IOR-17013992 , website 
      http://www.chictr.org.cn.
CI  - © 2022. The Author(s).
FAU - Meng, Cao
AU  - Meng C
AD  - Institute of Physical Education, Normal College, Shenzhen University, 3688 Nan 
      Hai Road, Nan Shan district, Shenzhen, 518061, China. caomengsus@163.com.
AD  - Institute of KEEP Collaborative Innovation, Shenzhen, 518061, China. 
      caomengsus@163.com.
FAU - Yucheng, Tang
AU  - Yucheng T
AD  - Institute of Physical Education, Normal College, Shenzhen University, 3688 Nan 
      Hai Road, Nan Shan district, Shenzhen, 518061, China.
AD  - Institute of KEEP Collaborative Innovation, Shenzhen, 518061, China.
FAU - Shu, Li
AU  - Shu L
AD  - Institute of Physical Education, Normal College, Shenzhen University, 3688 Nan 
      Hai Road, Nan Shan district, Shenzhen, 518061, China.
AD  - Institute of KEEP Collaborative Innovation, Shenzhen, 518061, China.
FAU - Yu, Zou
AU  - Yu Z
AD  - College of Education, Zhejiang University, Zhejiang, 310058, China.
LA  - eng
PT  - Journal Article
PT  - Randomized Controlled Trial
PT  - Research Support, Non-U.S. Gov't
DEP - 20220301
PL  - England
TA  - BMC Pediatr
JT  - BMC pediatrics
JID - 100967804
RN  - 0 (Biomarkers)
SB  - IM
MH  - Adolescent
MH  - Biomarkers
MH  - Body Composition
MH  - *Cardiorespiratory Fitness
MH  - *Cardiovascular Diseases
MH  - Child
MH  - Exercise Therapy/methods
MH  - *High-Intensity Interval Training/methods
MH  - Humans
MH  - Male
MH  - *Pediatric Obesity/therapy
PMC - PMC8886768
COIS- The authors declare that they have no competing interests.
EDAT- 2022/03/03 06:00
MHDA- 2022/04/14 06:00
PMCR- 2022/03/01
CRDT- 2022/03/02 05:44
PHST- 2021/03/17 00:00 [received]
PHST- 2021/12/17 00:00 [accepted]
PHST- 2022/03/02 05:44 [entrez]
PHST- 2022/03/03 06:00 [pubmed]
PHST- 2022/04/14 06:00 [medline]
PHST- 2022/03/01 00:00 [pmc-release]
AID - 10.1186/s12887-021-03079-z [pii]
AID - 3079 [pii]
AID - 10.1186/s12887-021-03079-z [doi]
PST - epublish
SO  - BMC Pediatr. 2022 Mar 1;22(1):112. doi: 10.1186/s12887-021-03079-z.

PMID- 31052205
OWN - NLM
STAT- MEDLINE
DCOM- 20191114
LR  - 20240717
IS  - 1660-4601 (Electronic)
IS  - 1661-7827 (Print)
IS  - 1660-4601 (Linking)
VI  - 16
IP  - 9
DP  - 2019 Apr 30
TI  - Effect of High-Intensity Interval Training versus Moderate-Intensity Continuous 
      Training on Cardiorespiratory Fitness in Children and Adolescents: A 
      Meta-Analysis.
LID - 10.3390/ijerph16091533 [doi]
LID - 1533
AB  - Enhancing cardiorespiratory fitness (CRF) can lead to substantial health 
      benefits. Comparisons between high-intensity interval training (HIIT) and 
      moderate-intensity continuous training (MICT) on CRF for children and adolescents 
      are inconsistent and inconclusive. The objective of this study was to perform a 
      meta-analysis to compare the effects between HIIT and MICT on CRF in children and 
      adolescents. We searched MEDLINE, PubMed, Web of Science, and Google Scholar to 
      identify relevant articles. The standardized mean differences (SMD) and 95% 
      confidence intervals (95% CI) were calculated to determine the pooled effect size 
      of HIIT and MICT on CRF. A total of 563 subjects from 17 studies (18 effects) 
      were identified. The pooled effect size was 0.51 (95% CI = 0.33-0.69) comparing 
      HIIT to MICT. Moreover, intervention duration, exercise modality, work and rest 
      ratio, and total bouts did not significantly modify the effect of HIIT on CRF. It 
      is concluded that compared with endurance training, HIIT has greater improvements 
      on cardiorespiratory fitness among children and adolescents.
FAU - Cao, Meng
AU  - Cao M
AUID- ORCID: 0000-0002-4726-1203
AD  - School of Physical Education and Sports Training, Shanghai University of Sport, 
      Shanghai 200438, China. caomengsus@163.com.
FAU - Quan, Minghui
AU  - Quan M
AUID- ORCID: 0000-0002-4016-1322
AD  - School of Kinesiology, Shanghai University of Sport, Shanghai 200438, China. 
      quanminghui@163.com.
FAU - Zhuang, Jie
AU  - Zhuang J
AD  - School of Kinesiology, Shanghai University of Sport, Shanghai 200438, China. 
      zhuangjiesh@163.com.
LA  - eng
PT  - Journal Article
PT  - Meta-Analysis
PT  - Research Support, Non-U.S. Gov't
PT  - Review
DEP - 20190430
PL  - Switzerland
TA  - Int J Environ Res Public Health
JT  - International journal of environmental research and public health
JID - 101238455
SB  - IM
MH  - Adolescent
MH  - Cardiorespiratory Fitness/*physiology
MH  - Child
MH  - *High-Intensity Interval Training/statistics & numerical data
MH  - Humans
MH  - Physical Conditioning, Human/*physiology/statistics & numerical data
PMC - PMC6539300
OTO - NOTNLM
OT  - adolescent
OT  - cardiorespiratory fitness
OT  - high-intensity interval training
OT  - obesity
COIS- The authors declare no conflict of interest.
EDAT- 2019/05/06 06:00
MHDA- 2019/11/15 06:00
PMCR- 2019/05/01
CRDT- 2019/05/05 06:00
PHST- 2019/03/04 00:00 [received]
PHST- 2019/04/21 00:00 [revised]
PHST- 2019/04/23 00:00 [accepted]
PHST- 2019/05/05 06:00 [entrez]
PHST- 2019/05/06 06:00 [pubmed]
PHST- 2019/11/15 06:00 [medline]
PHST- 2019/05/01 00:00 [pmc-release]
AID - ijerph16091533 [pii]
AID - ijerph-16-01533 [pii]
AID - 10.3390/ijerph16091533 [doi]
PST - epublish
SO  - Int J Environ Res Public Health. 2019 Apr 30;16(9):1533. doi: 
      10.3390/ijerph16091533.

PMID- 33000332
OWN - NLM
STAT- MEDLINE
DCOM- 20210928
LR  - 20210928
IS  - 1439-6327 (Electronic)
IS  - 1439-6319 (Linking)
VI  - 121
IP  - 1
DP  - 2021 Jan
TI  - HIIT is superior than MICT on cardiometabolic health during training and 
      detraining.
PG  - 159-172
LID - 10.1007/s00421-020-04502-6 [doi]
AB  - PURPOSE: This study investigated the cardiometabolic health of overweight/obese 
      untrained individuals in response to 8 weeks of HIIT and MICT using a field 
      approach, and to 4 weeks of training cessation (TC). METHODS: Twenty-two subjects 
      performed 8 weeks of moderate intensity continuous training (MICT-n = 11) or 
      high-intensity interval training (HIIT-n = 11) (outdoor running), followed by 4 
      weeks of TC. Cardiorespiratory fitness, body composition, arterial blood 
      pressure, glucose metabolism and blood lipids were measured pre-training (PRE), 
      post-training (POST) and TC. RESULTS: HIIT improved eight indicators of 
      cardiometabolic health ([Formula: see text], BMI, body fat, visceral fat, 
      systolic blood pressure, total cholesterol, fasting glucose and triglycerides-p 
       < 0.05) while MICT only three ([Formula: see text], BMI, and visceral fat-p 
       < 0.05). After 4 weeks of TC, four positive adaptations from HIIT were 
      negatively affected ( [Formula: see text], visceral fat, systolic blood pressure 
      and total cholesterol-p  < 0.05) and three in the MICT group ([Formula: see 
      text], BMI and visceral fat, p  < 0.05). CONCLUSION: Eight weeks of HIIT 
      performed in a real-world setting promoted a greater number of positive 
      adaptations in cardiometabolic health of individuals with overweight/obese 
      compared to MICT. Most of the positive effects of the HIIT protocol were also 
      found to be longer lasting and maintained after the suspension of high-intensity 
      interval running for 4 weeks. Conversely, all positive effects of MICT protocols 
      were reversed after TC.
FAU - Gripp, Fernando
AU  - Gripp F
AD  - Multicenter Graduate Program in Physiological Sciences, Federal University of the 
      Jequitinhonha and Mucuri Valleys, Diamantina, MG, Brazil.
AD  - Departament of Physical Education, Federal University of the Jequitinhonha and 
      Mucuri Valleys, Diamantina, MG, Brazil.
FAU - Nava, Roberto Carlos
AU  - Nava RC
AD  - Department of Health, Exercise, and Sports Sciences, Johnson Center B145 MSC04 
      2610, University of New Mexico, Albuquerque, NM, 87131-0001, USA.
FAU - Cassilhas, Ricardo Cardoso
AU  - Cassilhas RC
AD  - Multicenter Graduate Program in Physiological Sciences, Federal University of the 
      Jequitinhonha and Mucuri Valleys, Diamantina, MG, Brazil.
AD  - Departament of Physical Education, Federal University of the Jequitinhonha and 
      Mucuri Valleys, Diamantina, MG, Brazil.
FAU - Esteves, Elizabethe Adriana
AU  - Esteves EA
AD  - Multicenter Graduate Program in Physiological Sciences, Federal University of the 
      Jequitinhonha and Mucuri Valleys, Diamantina, MG, Brazil.
AD  - Departamento of Nutrition, Federal University of the Jequitinhonha and Mucuri 
      Valleys, Diamantina, MG, Brazil.
FAU - Magalhães, Caíque Olegário Diniz
AU  - Magalhães COD
AD  - Multicenter Graduate Program in Physiological Sciences, Federal University of the 
      Jequitinhonha and Mucuri Valleys, Diamantina, MG, Brazil.
AD  - Departament of Physical Education, Federal University of the Jequitinhonha and 
      Mucuri Valleys, Diamantina, MG, Brazil.
FAU - Dias-Peixoto, Marco Fabrício
AU  - Dias-Peixoto MF
AD  - Multicenter Graduate Program in Physiological Sciences, Federal University of the 
      Jequitinhonha and Mucuri Valleys, Diamantina, MG, Brazil.
AD  - Departament of Physical Education, Federal University of the Jequitinhonha and 
      Mucuri Valleys, Diamantina, MG, Brazil.
FAU - de Castro Magalhães, Flávio
AU  - de Castro Magalhães F
AD  - Multicenter Graduate Program in Physiological Sciences, Federal University of the 
      Jequitinhonha and Mucuri Valleys, Diamantina, MG, Brazil.
AD  - Department of Health, Exercise, and Sports Sciences, Johnson Center B145 MSC04 
      2610, University of New Mexico, Albuquerque, NM, 87131-0001, USA.
AD  - Departament of Physical Education, Federal University of the Jequitinhonha and 
      Mucuri Valleys, Diamantina, MG, Brazil.
FAU - Amorim, Fabiano Trigueiro
AU  - Amorim FT
AUID- ORCID: 0000-0003-2936-4484
AD  - Multicenter Graduate Program in Physiological Sciences, Federal University of the 
      Jequitinhonha and Mucuri Valleys, Diamantina, MG, Brazil. amorim@unm.edu.
AD  - Department of Health, Exercise, and Sports Sciences, Johnson Center B145 MSC04 
      2610, University of New Mexico, Albuquerque, NM, 87131-0001, USA. amorim@unm.edu.
AD  - Departament of Physical Education, Federal University of the Jequitinhonha and 
      Mucuri Valleys, Diamantina, MG, Brazil. amorim@unm.edu.
LA  - eng
GR  - PNPD-2455/2011/Coordenação de Aperfeiçoamento de Pessoal de Nível Superior/
GR  - APQ-01915-13, APQ-01871-14, APQ-01727-18, APQ-01436-15, APQ-03058-16/Fundação de 
      Amparo à Pesquisa do Estado de Minas Gerais/
GR  - 447007/2014-9, 407975/2018-7/Conselho Nacional de Desenvolvimento Científico e 
      Tecnológico/
PT  - Comparative Study
PT  - Journal Article
PT  - Randomized Controlled Trial
DEP - 20200930
PL  - Germany
TA  - Eur J Appl Physiol
JT  - European journal of applied physiology
JID - 100954790
RN  - 0 (Blood Glucose)
RN  - 0 (Lipids)
SB  - IM
MH  - Adult
MH  - Blood Glucose/metabolism
MH  - Blood Pressure
MH  - Body Composition
MH  - *Cardiorespiratory Fitness
MH  - Endurance Training/adverse effects/*methods
MH  - Female
MH  - Heart Rate
MH  - High-Intensity Interval Training/adverse effects/*methods
MH  - Humans
MH  - Lipids/blood
MH  - Male
MH  - Middle Aged
MH  - Obesity/*therapy
MH  - Oxygen Consumption
OTO - NOTNLM
OT  - Blood pressure
OT  - Cardiorespiratory fitness
OT  - Detraining
OT  - High-intensity interval training
OT  - Moderate-intensity continuous training
OT  - Obesity
EDAT- 2020/10/02 06:00
MHDA- 2021/09/29 06:00
CRDT- 2020/10/01 05:40
PHST- 2020/04/23 00:00 [received]
PHST- 2020/09/10 00:00 [accepted]
PHST- 2020/10/02 06:00 [pubmed]
PHST- 2021/09/29 06:00 [medline]
PHST- 2020/10/01 05:40 [entrez]
AID - 10.1007/s00421-020-04502-6 [pii]
AID - 10.1007/s00421-020-04502-6 [doi]
PST - ppublish
SO  - Eur J Appl Physiol. 2021 Jan;121(1):159-172. doi: 10.1007/s00421-020-04502-6. 
      Epub 2020 Sep 30.

PMID- 29127602
OWN - NLM
STAT- MEDLINE
DCOM- 20181112
LR  - 20220409
IS  - 1179-2035 (Electronic)
IS  - 0112-1642 (Linking)
VI  - 48
IP  - 2
DP  - 2018 Feb
TI  - Effect of High-Intensity Interval Training on Total, Abdominal and Visceral Fat 
      Mass: A Meta-Analysis.
PG  - 269-288
LID - 10.1007/s40279-017-0807-y [doi]
AB  - BACKGROUND: High-intensity interval training (HIIT) is promoted as a 
      time-efficient strategy to improve body composition. OBJECTIVE: The aim of this 
      meta-analysis was to assess the efficacy of HIIT in reducing total, abdominal, 
      and visceral fat mass in normal-weight and overweight/obese adults. METHODS: 
      Electronic databases were searched to identify all related articles on HIIT and 
      fat mass. Stratified analysis was performed using the nature of HIIT (cycling 
      versus running, target intensity), sex and/or body weight, and the methods of 
      measuring body composition. Heterogeneity was also determined RESULTS: A total of 
      39 studies involving 617 subjects were included (mean age 38.8 years ± 14.4, 52% 
      females). HIIT significantly reduced total (p = 0.003), abdominal (p = 0.007), 
      and visceral (p = 0.018) fat mass, with no differences between the sexes. A 
      comparison showed that running was more effective than cycling in reducing total 
      and visceral fat mass. High-intensity (above 90% peak heart rate) training was 
      more successful in reducing whole body adiposity, while lower intensities had a 
      greater effect on changes in abdominal and visceral fat mass. Our analysis also 
      indicated that only computed tomography scan or magnetic resonance imaging showed 
      significant abdominal and/or visceral fat-mass loss after HIIT interventions. 
      CONCLUSION: HIIT is a time-efficient strategy to decrease fat-mass deposits, 
      including those of abdominal and visceral fat mass. There was some evidence of 
      the greater effectiveness of HIIT running versus cycling, but owing to the wide 
      variety of protocols used and the lack of full details about cycling training, 
      further comparisons need to be made. Large, multicenter, prospective studies are 
      required to establish the best HIIT protocols for reducing fat mass according to 
      subject characteristics.
FAU - Maillard, Florie
AU  - Maillard F
AD  - Laboratoire des Adaptations Métaboliques à l'Exercice en conditions 
      Physiologiques et Pathologiques (AME2P), Université Clermont Auvergne, 63000, 
      Clermont-Ferrand, France.
FAU - Pereira, Bruno
AU  - Pereira B
AD  - Biostatistics Unit (DRCI), University Hospital Clermont-Ferrand, 
      Clermont-Ferrand, France.
FAU - Boisseau, Nathalie
AU  - Boisseau N
AD  - Laboratoire des Adaptations Métaboliques à l'Exercice en conditions 
      Physiologiques et Pathologiques (AME2P), Université Clermont Auvergne, 63000, 
      Clermont-Ferrand, France. nathalie.boisseau@uca.fr.
AD  - CRNH-Auvergne, Clermont-Ferrand, France. nathalie.boisseau@uca.fr.
LA  - eng
PT  - Journal Article
PT  - Meta-Analysis
PT  - Review
PL  - New Zealand
TA  - Sports Med
JT  - Sports medicine (Auckland, N.Z.)
JID - 8412297
SB  - IM
CIN - Sports Med. 2018 Jun;48(6):1513-1514. doi: 10.1007/s40279-018-0891-7. PMID: 
      29524161
CIN - Sports Med. 2018 Jun;48(6):1515-1516. doi: 10.1007/s40279-018-0882-8. PMID: 
      29524162
CIN - Sports Med. 2018 Oct;48(10):2417-2420. doi: 10.1007/s40279-018-0903-7. PMID: 
      29594959
CIN - Sports Med. 2018 Oct;48(10):2413-2415. doi: 10.1007/s40279-018-0904-6. PMID: 
      29594960
MH  - Adolescent
MH  - Adult
MH  - Aged
MH  - Body Composition/*physiology
MH  - Female
MH  - *High-Intensity Interval Training
MH  - Humans
MH  - *Intra-Abdominal Fat
MH  - Magnetic Resonance Imaging
MH  - Male
MH  - Obesity/diagnostic imaging/physiopathology/*therapy
MH  - Overweight/diagnostic imaging/physiopathology/*therapy
MH  - Tomography, X-Ray Computed
MH  - Young Adult
EDAT- 2017/11/12 06:00
MHDA- 2018/11/13 06:00
CRDT- 2017/11/12 06:00
PHST- 2017/11/12 06:00 [pubmed]
PHST- 2018/11/13 06:00 [medline]
PHST- 2017/11/12 06:00 [entrez]
AID - 10.1007/s40279-017-0807-y [pii]
AID - 10.1007/s40279-017-0807-y [doi]
PST - ppublish
SO  - Sports Med. 2018 Feb;48(2):269-288. doi: 10.1007/s40279-017-0807-y.

PMID- 32344773
OWN - NLM
STAT- MEDLINE
DCOM- 20200930
LR  - 20200930
IS  - 1660-4601 (Electronic)
IS  - 1661-7827 (Print)
IS  - 1660-4601 (Linking)
VI  - 17
IP  - 8
DP  - 2020 Apr 24
TI  - High Intensity Interval Training (HIIT) Improves Cardiorespiratory Fitness (CRF) 
      in Healthy, Overweight and Obese Adolescents: A Systematic Review and 
      Meta-Analysis of Controlled Studies.
LID - 10.3390/ijerph17082955 [doi]
LID - 2955
AB  - Background: High Intensity Interval Training (HIIT) is a sustainable and 
      effective method for improving Cardiorespiratory Fitness (CRF) in adolescents. 
      HIIT is proven to produce equal or greater improvements in CRF when compared to 
      moderate intensity continuous exercise (MICE) in adolescents. Methods: The 
      studies included were considered eligible if: (1) Participants were adolescents 
      (11-18 years old); (2) Examined changes in CRF measured either directly or 
      indirectly; (3) Included a non-exercising control group or MICE comparison group; 
      (4) Participants were matched at enrolment; (5) Reported HIIT protocol 
      information; (6) Provided HIIT intensity. A meta-analysis was conducted to 
      determine the effect of HIIT on CRF. Meta-regression and moderator analyses were 
      performed out to quantitatively examine moderators of protocol design on CRF 
      improvements. Results: HIIT displays a moderate effect to improve CRF (g = 0.86, 
      95% CI 0.518-1.106, p < 0.001). Neither study duration (weeks), nor total or 
      weekly accumulated HIIT volume (min) displayed any significant moderation effect 
      on pooled improvement on CRF (p > 0.05). Conclusions: HIIT is an effective method 
      to improve CRF in adolescents, irrespective of body composition. Notably, meta 
      regression analysis identified that prolonged high volume HIIT programs are 
      similarly effective to short term low volume HIIT programs. This becomes of 
      particular interest for those involved in school curricula, where short HIIT 
      exercise may provide a pragmatic adjunct to the health benefits of Physical 
      Education (PE) lessons.
FAU - Martin-Smith, Rhona
AU  - Martin-Smith R
AUID- ORCID: 0000-0002-3478-5390
AD  - Movement Behaviours, Health and Wellbeing Research Group, Department of Sport and 
      Physical Activity, Edge Hill University, Ormskirk, Lancashire L39 4QP, UK.
FAU - Cox, Ashley
AU  - Cox A
AD  - Movement Behaviours, Health and Wellbeing Research Group, Department of Sport and 
      Physical Activity, Edge Hill University, Ormskirk, Lancashire L39 4QP, UK.
FAU - Buchan, Duncan S
AU  - Buchan DS
AD  - Institute of Clinical Exercise and Health Science, University of the West of 
      Scotland Lanarkshire Campus Lanarkshire, Scotland G72 0LH, UK.
FAU - Baker, Julien S
AU  - Baker JS
AUID- ORCID: 0000-0002-9093-7897
AD  - Centre for Health and Exercise Science Research, Department of Sport, Physical 
      Education and Health, Hong Kong Baptist University, Kowloon Tong, Hong Kong, 
      China.
FAU - Grace, Fergal
AU  - Grace F
AD  - School of Health & Life Sciences, Federation University, Mt Helen, Ballarat, VIC 
      3350, Australia.
FAU - Sculthorpe, Nicholas
AU  - Sculthorpe N
AD  - Institute of Clinical Exercise and Health Science, University of the West of 
      Scotland Lanarkshire Campus Lanarkshire, Scotland G72 0LH, UK.
LA  - eng
PT  - Journal Article
PT  - Meta-Analysis
PT  - Systematic Review
DEP - 20200424
PL  - Switzerland
TA  - Int J Environ Res Public Health
JT  - International journal of environmental research and public health
JID - 101238455
SB  - IM
MH  - Adolescent
MH  - Body Composition
MH  - *Cardiorespiratory Fitness
MH  - Child
MH  - *High-Intensity Interval Training
MH  - Humans
MH  - *Obesity/therapy
MH  - *Overweight/therapy
PMC - PMC7215828
OTO - NOTNLM
OT  - adolescents
OT  - cardiorespiratory fitness
OT  - high intensity interval training
COIS- The authors declare no conflict of interest.
EDAT- 2020/04/30 06:00
MHDA- 2020/10/02 06:00
PMCR- 2020/04/01
CRDT- 2020/04/30 06:00
PHST- 2020/03/27 00:00 [received]
PHST- 2020/04/09 00:00 [revised]
PHST- 2020/04/17 00:00 [accepted]
PHST- 2020/04/30 06:00 [entrez]
PHST- 2020/04/30 06:00 [pubmed]
PHST- 2020/10/02 06:00 [medline]
PHST- 2020/04/01 00:00 [pmc-release]
AID - ijerph17082955 [pii]
AID - ijerph-17-02955 [pii]
AID - 10.3390/ijerph17082955 [doi]
PST - epublish
SO  - Int J Environ Res Public Health. 2020 Apr 24;17(8):2955. doi: 
      10.3390/ijerph17082955.

PMID- 37726733
OWN - NLM
STAT- MEDLINE
DCOM- 20230922
LR  - 20231123
IS  - 1741-7007 (Electronic)
IS  - 1741-7007 (Linking)
VI  - 21
IP  - 1
DP  - 2023 Sep 19
TI  - High-intensity interval training induces lactylation of fatty acid synthase to 
      inhibit lipid synthesis.
PG  - 196
LID - 10.1186/s12915-023-01698-9 [doi]
LID - 196
AB  - BACKGROUND: The aim of study was to observe the effect of increased lactate 
      levels during high-intensity interval training (HIIT) on protein lactylation, 
      identify the target protein, and investigate the regulatory effect of lactylation 
      on the function of the protein. METHODS: C57B/L6 mice were divided into 3 groups: 
      the control group, HIIT group, and dichloroacetate injection + HIIT group 
      (DCA + HIIT). The HIIT and DCA + HIIT groups underwent 8 weeks of HIIT treatment, 
      and the DCA + HIIT group was injected DCA before HIIT treatment. The expression 
      of lipid metabolism-related genes was determined. Protein lactylation in 
      subcutaneous adipose tissue was identified and analyzed using 4D label-free 
      lactylation quantitative proteomics and bioinformatics analyses. The fatty acid 
      synthase (FASN) lactylation and activity was determined. RESULTS: HIIT had a 
      significant effect on fat loss; this effect was weakened when lactate production 
      was inhibited. HIIT significantly upregulated the protein lactylation while 
      lactate inhibition downregulated in iWAT. FASN had the most modification sites. 
      Lactate treatment increased FASN lactylation levels, inhibited FASN activity, and 
      reduced palmitate and triglyceride synthesis in 3T3-L1 cells. CONCLUSIONS: This 
      investigation revealed that lactate produced by HIIT increased protein 
      pan-lactylation levels in iWAT. FASN lactylation inhibited de novo lipogenesis, 
      which may be an important mechanism in HIIT-induced fat loss.
CI  - © 2023. BioMed Central Ltd., part of Springer Nature.
FAU - Chen, Xuefei
AU  - Chen X
AD  - College of P.E. and Sports, Beijing Normal University, Beijing, 100875, China.
AD  - School of Physical Education Institute (Main Campus), Zhengzhou University, 
      Zhengzhou, China.
FAU - Huang, Wenhua
AU  - Huang W
AD  - College of P.E. and Sports, Beijing Normal University, Beijing, 100875, China.
FAU - Zhang, Jingbo
AU  - Zhang J
AD  - College of P.E. and Sports, Beijing Normal University, Beijing, 100875, China.
FAU - Li, Yanjun
AU  - Li Y
AD  - College of P.E. and Sports, Beijing Normal University, Beijing, 100875, China.
FAU - Xing, Zheng
AU  - Xing Z
AD  - College of P.E. and Sports, Beijing Normal University, Beijing, 100875, China.
FAU - Guo, Lanlan
AU  - Guo L
AD  - College of P.E. and Sports, Beijing Normal University, Beijing, 100875, China.
FAU - Jiang, Hongfeng
AU  - Jiang H
AD  - Experimental Research Center, Beijing Institute of Heart, Lung and Blood Vessel 
      Diseases, Beijing Anzhen Hospital, Capital Medical University, Beijing, China.
FAU - Zhang, Jing
AU  - Zhang J
AUID- ORCID: 0000-0003-1766-7576
AD  - College of P.E. and Sports, Beijing Normal University, Beijing, 100875, China. 
      zhangjing@bnu.edu.cn.
LA  - eng
PT  - Journal Article
PT  - Research Support, Non-U.S. Gov't
DEP - 20230919
PL  - England
TA  - BMC Biol
JT  - BMC biology
JID - 101190720
RN  - EC 2.3.1.85 (Fatty Acid Synthases)
RN  - 33X04XA5AT (Lactic Acid)
RN  - 0 (Lipids)
RN  - EC 2.3.1.85 (Fasn protein, mouse)
SB  - IM
MH  - Animals
MH  - Mice
MH  - Fatty Acid Synthases/genetics
MH  - *High-Intensity Interval Training
MH  - Lactic Acid
MH  - Lipids
MH  - *Lipogenesis
PMC - PMC10510295
OTO - NOTNLM
OT  - Fat loss
OT  - Fatty acid synthase
OT  - High-intensity interval training
OT  - Lactylation
COIS- The authors declare that they have no competing interests.
EDAT- 2023/09/20 00:43
MHDA- 2023/09/21 06:42
PMCR- 2023/09/19
CRDT- 2023/09/19 23:47
PHST- 2023/02/10 00:00 [received]
PHST- 2023/09/08 00:00 [accepted]
PHST- 2023/09/21 06:42 [medline]
PHST- 2023/09/20 00:43 [pubmed]
PHST- 2023/09/19 23:47 [entrez]
PHST- 2023/09/19 00:00 [pmc-release]
AID - 10.1186/s12915-023-01698-9 [pii]
AID - 1698 [pii]
AID - 10.1186/s12915-023-01698-9 [doi]
PST - epublish
SO  - BMC Biol. 2023 Sep 19;21(1):196. doi: 10.1186/s12915-023-01698-9.

PMID- 32613697
OWN - NLM
STAT- MEDLINE
DCOM- 20211020
LR  - 20211020
IS  - 1469-445X (Electronic)
IS  - 0958-0670 (Linking)
VI  - 105
IP  - 9
DP  - 2020 Sep
TI  - Effect of high intensity interval training on body composition in women before 
      and after menopause: a meta-analysis.
PG  - 1470-1490
LID - 10.1113/EP088654 [doi]
AB  - NEW FINDINGS: What is the topic of this review? A meta-analysis of the efficacy 
      of high intensity interval training (HIIT) in reducing weight, total fat mass 
      (FM) and (intra)-abdominal FM in normal-weight and overweight/obese women before 
      and after menopause. What advances does it highlight? HIIT programmes in women 
      significantly decrease body weight and total and abdominal FM. Their effects are 
      more evident in pre- than in postmenopausal women. Cycling HIIT seems more 
      effective than running, especially in postmenopausal women, and training 
      interventions longer than 8 weeks comprising three sessions a week should be 
      promoted. ABSTRACT: High-intensity interval training (HIIT) is a stimulating 
      modality for reducing body weight and adipose tissue. The purpose of this 
      meta-analysis was to assess the efficacy of HIIT in reducing weight, total fat 
      mass (FM) and (intra)-abdominal FM in normal-weight and overweight/obese women 
      before and after menopause. A structured electronic search was performed to find 
      all publications relevant to our review. Stratified analyses were made of 
      hormonal status (pre- vs. postmenopausal state), weight, HIIT modalities (cycling 
      vs. running), programme duration (< or ≥8 weeks) and the methods used to measure 
      body composition (dual-energy X-ray absorptiometry vs. computed tomography, 
      Magnetic Resonance Imaging and others). A total of 38 studies involving 959 
      subjects were included. Our meta-analysis showed that overall HIIT programmes 
      significantly decrease weight, total and abdominal FM in women. Both normal 
      weight and overweight/obese women lost total FM after HIIT protocols whereas HIIT 
      was only effective in decreasing abdominal FM in women with excess adiposity. 
      When pre- and postmenopausal women were considered separately, the effect of HIIT 
      on weight, total and abdominal FM were only significant before menopause. Cycling 
      HIIT seemed more effective than running, especially in postmenopausal women, and 
      training interventions longer than 8 weeks comprising three sessions were more 
      efficient. HIIT is a successful strategy to lose weight and FM in normal weight 
      and overweight/obese women. However, further studies are still needed to draw 
      meaningful conclusions about the real effectiveness of HIIT protocols in 
      postmenopausal women.
CI  - © 2020 The Authors. Experimental Physiology © 2020 The Physiological Society.
FAU - Dupuit, Marine
AU  - Dupuit M
AD  - Laboratory of Metabolic Adaptations to Exercise under Physiological and 
      Pathological Conditions (AME2P), Université Clermont Auvergne, EA 3533, 
      Clermont-Ferrand, 63171, France.
FAU - Maillard, Florie
AU  - Maillard F
AD  - Laboratory of Metabolic Adaptations to Exercise under Physiological and 
      Pathological Conditions (AME2P), Université Clermont Auvergne, EA 3533, 
      Clermont-Ferrand, 63171, France.
FAU - Pereira, Bruno
AU  - Pereira B
AUID- ORCID: 0000-0003-3778-7161
AD  - Clermont-Ferrand University Hospital, Biostatistics Unit (DRCI), 
      Clermont-Ferrand, 63000, France.
FAU - Marquezi, Marcelo Luis
AU  - Marquezi ML
AD  - Escola de Educação Física e Esporte, Universidade de São Paulo, Brazil.
FAU - Lancha, Antonio Herbert Jr
AU  - Lancha AH Jr
AD  - Escola de Educação Física e Esporte, Universidade de São Paulo, Brazil.
FAU - Boisseau, Nathalie
AU  - Boisseau N
AUID- ORCID: 0000-0003-2835-1163
AD  - Laboratory of Metabolic Adaptations to Exercise under Physiological and 
      Pathological Conditions (AME2P), Université Clermont Auvergne, EA 3533, 
      Clermont-Ferrand, 63171, France.
AD  - CRNH - Auvergne-Rhône-Alpes (CNRH-AURA), Clermont-Ferrand, 63000, France.
LA  - eng
PT  - Journal Article
PT  - Meta-Analysis
PT  - Review
DEP - 20200721
PL  - England
TA  - Exp Physiol
JT  - Experimental physiology
JID - 9002940
SB  - IM
MH  - Adult
MH  - Aged
MH  - *Body Composition
MH  - Female
MH  - *High-Intensity Interval Training
MH  - Humans
MH  - *Intra-Abdominal Fat
MH  - Menopause
MH  - Middle Aged
MH  - Obesity/therapy
MH  - Overweight/therapy
MH  - *Weight Loss
MH  - Young Adult
OTO - NOTNLM
OT  - abdominal fat mass
OT  - fat mass
OT  - high-intensity interval training
OT  - menopause
OT  - women
EDAT- 2020/07/03 06:00
MHDA- 2021/10/21 06:00
CRDT- 2020/07/03 06:00
PHST- 2020/03/31 00:00 [received]
PHST- 2020/06/18 00:00 [accepted]
PHST- 2020/07/03 06:00 [pubmed]
PHST- 2021/10/21 06:00 [medline]
PHST- 2020/07/03 06:00 [entrez]
AID - 10.1113/EP088654 [doi]
PST - ppublish
SO  - Exp Physiol. 2020 Sep;105(9):1470-1490. doi: 10.1113/EP088654. Epub 2020 Jul 21.

PMID- 28513103
OWN - NLM
STAT- MEDLINE
DCOM- 20180423
LR  - 20181202
IS  - 1467-789X (Electronic)
IS  - 1467-7881 (Linking)
VI  - 18
IP  - 8
DP  - 2017 Aug
TI  - A systematic review and meta-analysis of interval training versus 
      moderate-intensity continuous training on body adiposity.
PG  - 943-964
LID - 10.1111/obr.12536 [doi]
AB  - Interval training (including high-intensity interval training [HIIT] and sprint 
      interval training [SIT]) is promoted in both scientific and lay media as being a 
      superior and time-efficient method for fat loss compared with traditional 
      moderate-intensity continuous training (MICT). We evaluated the efficacy of 
      HIIT/SIT when directly compared with MICT for the modulation of body adiposity. 
      Databases were searched to 31 August 2016 for studies with exercise training 
      interventions with minimum 4-week duration. Meta-analyses were conducted for 
      within-group and between-group comparisons for total body fat percentage (%) and 
      fat mass (kg). To investigate heterogeneity, we conducted sensitivity and 
      meta-regression analyses. Of the 6,074 studies netted, 31 were included. 
      Within-group analyses demonstrated reductions in total body fat (%) (HIIT/SIT: 
      -1.26 [95% CI: -1.80; -0.72] and MICT: -1.48 [95% CI: -1.89; -1.06]) and fat mass 
      (kg) (HIIT/SIT: -1.38 [95% CI: -1.99; -0.77] and MICT: -0.91 [95% CI: -1.45; 
      -0.37]). There were no differences between HIIT/SIT and MICT for any body fat 
      outcome. Analyses comparing MICT with HIIT/SIT protocols of lower time commitment 
      and/or energy expenditure tended to favour MICT for total body fat reduction 
      (p = 0.09). HIIT/SIT appears to provide similar benefits to MICT for body fat 
      reduction, although not necessarily in a more time-efficient manner. However, 
      neither short-term HIIT/SIT nor MICT produced clinically meaningful reductions in 
      body fat.
CI  - © 2017 World Obesity Federation.
FAU - Keating, S E
AU  - Keating SE
AUID- ORCID: 0000-0001-5357-2721
AD  - Discipline of Exercise and Sport Science, Faculty of Health Sciences, University 
      of Sydney, Sydney, New South Wales, Australia.
AD  - Centre for Research on Exercise, Physical Activity and Health, School of Human 
      Movement and Nutrition Sciences, The University of Queensland, St Lucia, 
      Queensland, Australia.
FAU - Johnson, N A
AU  - Johnson NA
AD  - Discipline of Exercise and Sport Science, Faculty of Health Sciences, University 
      of Sydney, Sydney, New South Wales, Australia.
AD  - Boden Institute of Obesity, Nutrition, Exercise & Eating Disorders, Sydney 
      Medical School, University of Sydney, Sydney, New South Wales, Australia.
FAU - Mielke, G I
AU  - Mielke GI
AD  - Centre for Research on Exercise, Physical Activity and Health, School of Human 
      Movement and Nutrition Sciences, The University of Queensland, St Lucia, 
      Queensland, Australia.
AD  - Postgraduate Program in Epidemiology, Federal University of Pelotas, Pelotas, 
      Brazil.
FAU - Coombes, J S
AU  - Coombes JS
AD  - Centre for Research on Exercise, Physical Activity and Health, School of Human 
      Movement and Nutrition Sciences, The University of Queensland, St Lucia, 
      Queensland, Australia.
LA  - eng
PT  - Journal Article
PT  - Meta-Analysis
PT  - Review
PT  - Systematic Review
DEP - 20170517
PL  - England
TA  - Obes Rev
JT  - Obesity reviews : an official journal of the International Association for the 
      Study of Obesity
JID - 100897395
SB  - IM
MH  - Adiposity/*physiology
MH  - Body Mass Index
MH  - Energy Metabolism/physiology
MH  - Exercise Therapy/*methods
MH  - High-Intensity Interval Training/*methods
MH  - Humans
MH  - Obesity/*therapy
MH  - Overweight/*therapy
MH  - Oxygen Consumption/physiology
MH  - Treatment Outcome
MH  - Weight Loss/*physiology
OTO - NOTNLM
OT  - exercise
OT  - fat loss
OT  - high-intensity interval training
OT  - sprint interval training
EDAT- 2017/05/18 06:00
MHDA- 2018/04/24 06:00
CRDT- 2017/05/18 06:00
PHST- 2016/12/12 00:00 [received]
PHST- 2017/02/08 00:00 [revised]
PHST- 2017/02/17 00:00 [accepted]
PHST- 2017/05/18 06:00 [pubmed]
PHST- 2018/04/24 06:00 [medline]
PHST- 2017/05/18 06:00 [entrez]
AID - 10.1111/obr.12536 [doi]
PST - ppublish
SO  - Obes Rev. 2017 Aug;18(8):943-964. doi: 10.1111/obr.12536. Epub 2017 May 17.

PMID- 34171293
OWN - NLM
STAT- MEDLINE
DCOM- 20220128
LR  - 20220128
IS  - 1538-9375 (Electronic)
IS  - 1525-8610 (Linking)
VI  - 23
IP  - 1
DP  - 2022 Jan
TI  - High-Intensity Interval and Resistance Training Improve Health Outcomes in Older 
      Adults With Coronary Disease.
PG  - 60-65
LID - S1525-8610(21)00518-1 [pii]
LID - 10.1016/j.jamda.2021.05.034 [doi]
AB  - OBJECTIVE: Both high-intensity interval training (HIIT) and resistance exercises 
      (R) are used in cardiac rehabilitation in patients with coronary artery disease 
      (CAD). However, the combined effect of an HIIT + R exercise program in older 
      adults with CAD is not well investigated. The study's purpose was to assess the 
      changes in anthropometric parameters, physical activity, functional capacity, 
      physiological parameters, and quality of life (QoL) in this population following 
      a combined HIIT + R program. DESIGN: The study was a 2-group (n = 45 each) 
      randomized controlled single-blinded trial. SETTING AND PARTICIPANTS: The study 
      was done at a treatment clinic of a tertiary hospital. The mean age of 
      participants was 69.23 ± 4.9 years. The HIIT + R group performed 8 sessions 
      (1/wk) of HIIT + R training. The 30 minutes of the active exercise phase 
      consisted of ten 3-minute bouts. Each bout comprised of 1 minute of 
      high-intensity treadmill walking at 85% to 90% maximum heart rate (MHR), followed 
      by a low-intensity walking at 60%-70% MHR, followed by low-to moderate-intensity 
      resistance training. The Usual Care group underwent conventional medical 
      treatment. MEASURES: Anthropometric measurements [weight, body mass index (BMI), 
      waist circumference, body fat percentage, lean body mass], physical activity 
      (International Physical Activity Questionnaire), functional capacity (Incremental 
      Shuttle Walking Test), physiologic measurements (blood pressure, heart rate), and 
      QoL (36-Item Short Form Health Survey) were measured pre- and postintervention. 
      RESULTS: Significant group and time interaction were found for the participants 
      in the HIIT + R Group for BMI (P = .001), body fat percentage (P = .001), waist 
      circumference (P < .001), physical activity (P < .001), functional capacity (P < 
      .001), and QoL (P = .001) compared with the UC Group. Significant improvement in 
      systolic blood pressure (P = .001) was seen in the HIIT + R group. CONCLUSIONS 
      AND IMPLICATIONS: A combined HIIT + R training protocol in older adults with CAD 
      can be useful in producing desired health outcomes. Further evaluation of longer 
      duration exercise programs with more frequent dosing needs to be evaluated for 
      their benefits and sustainability.
CI  - Copyright © 2021 AMDA – The Society for Post-Acute and Long-Term Care Medicine. 
      Published by Elsevier Inc. All rights reserved.
FAU - Deka, Pallav
AU  - Deka P
AD  - College of Nursing, Michigan State University, East Lansing, MI, USA. Electronic 
      address: pdeka@msu.edu.
FAU - Pathak, Dola
AU  - Pathak D
AD  - Department of Statistics and Probability, Michigan State University, East 
      Lansing, MI, USA.
FAU - Klompstra, Leonie
AU  - Klompstra L
AD  - Linkoping University, Department of Health, Medicine and Caring Sciences, 
      Linkoping, Sweden.
FAU - Sempere-Rubio, Nuria
AU  - Sempere-Rubio N
AD  - Department of Physiotherapy, University of Valencia, Valencia, Spain.
FAU - Querol-Giner, Felipe
AU  - Querol-Giner F
AD  - Physiotherapy in Motion. Multispeciality Research Group (PTinMOTION), Department 
      of Physiotherapy, University of Valencia, Valencia, Spain.
FAU - Marques-Sule, Elena
AU  - Marques-Sule E
AD  - Department of Physiotherapy, University of Valencia, Valencia, Spain; 
      Physiotherapy in Motion. Multispeciality Research Group (PTinMOTION), Department 
      of Physiotherapy, University of Valencia, Valencia, Spain.
LA  - eng
PT  - Journal Article
PT  - Randomized Controlled Trial
DEP - 20210623
PL  - United States
TA  - J Am Med Dir Assoc
JT  - Journal of the American Medical Directors Association
JID - 100893243
SB  - IM
MH  - Aged
MH  - *Coronary Artery Disease
MH  - *High-Intensity Interval Training
MH  - Humans
MH  - Middle Aged
MH  - Outcome Assessment, Health Care
MH  - Quality of Life
MH  - *Resistance Training
OTO - NOTNLM
OT  - BMI
OT  - High-intensity interval training
OT  - exercise
OT  - older adults
OT  - resistance exercise
EDAT- 2021/06/26 06:00
MHDA- 2022/01/29 06:00
CRDT- 2021/06/25 20:10
PHST- 2021/02/22 00:00 [received]
PHST- 2021/04/28 00:00 [revised]
PHST- 2021/05/25 00:00 [accepted]
PHST- 2021/06/26 06:00 [pubmed]
PHST- 2022/01/29 06:00 [medline]
PHST- 2021/06/25 20:10 [entrez]
AID - S1525-8610(21)00518-1 [pii]
AID - 10.1016/j.jamda.2021.05.034 [doi]
PST - ppublish
SO  - J Am Med Dir Assoc. 2022 Jan;23(1):60-65. doi: 10.1016/j.jamda.2021.05.034. Epub 
      2021 Jun 23.

PMID- 31904713
OWN - NLM
STAT- MEDLINE
DCOM- 20200917
LR  - 20210210
IS  - 1533-4287 (Electronic)
IS  - 1064-8011 (Linking)
VI  - 34
IP  - 3
DP  - 2020 Mar
TI  - Effects of High-Intensity Interval Training in Combat Sports: A Systematic Review 
      with Meta-Analysis.
PG  - 888-900
LID - 10.1519/JSC.0000000000003255 [doi]
AB  - Vasconcelos, BB, Protzen, GV, Galliano, LM, Kirk, C, and Del Vecchio, FB. Effects 
      of high-intensity interval training in combat sports: A systematic review with 
      meta-analysis. J Strength Cond Res 34(3): 888-900, 2020-Combat sports (CS) are 
      intermittent by nature and high-intensity interval training (HIIT) has been used 
      as a tool to maintain and improve physical fitness among CS athletes. The aim of 
      this study was to perform a systematic review and meta-analysis about chronic 
      effects of HIIT in CS athletes. An electronic search was performed in PubMed, 
      Science Direct, and Google Scholar using the following Boolean criteria: ("CS" OR 
      "martial arts" OR "judo" OR "taekwondo" OR "jiu jitsu" OR "boxing" OR "karate" OR 
      "wrestling" OR "wushu" OR "kung fu") AND ("HIIT" OR "intermittent exercise" OR 
      "sprint interval training" OR "repeated sprint training [RST]"). To be included, 
      the studies needed to be original, involve CS athletes, present HIIT intervention 
      protocol (HIIT, sprint interval training [SIT] or RST), and analyze chronic 
      physiological outcomes. From 2,211 identified studies, after screening and 
      eligibility evaluation, 12 studies were included in this review with 
      meta-analysis. Aerobic (aerobic capacity, heart rate, and maximum oxygen uptake), 
      anaerobic (peak and mean power in single and successive Wingate tests, and blood 
      lactate concentration), and anthropometric outcomes (body mass and body fat 
      percentage) were evaluated. Data of 255 subjects from 12 studies were assessed. 
      Regarding methodological quality, 7 studies obtained 9-10/12 on the TESTEX scale. 
      For the interventions, 5 studies used HIIT, 4 studies used RST protocols, one 
      used SIT protocols, and one used an intermittent protocol that could not be 
      classified. Relating to aerobic power, was found an increase in V[Combining Dot 
      Above]O2max, with a mean difference (MD) of 2.83 ml·kg·min (CI 95% = 0.40-5.25; p 
      < 0.001) for striking and 2.36 ml·kg·min (CI 95% = 1.05-3.66; p < 0.001) for 
      grappling athletes. No differences on anaerobic peak power for striking (MD = 
      0.67 W; CI 95% = -0.43 to 1.77; p = 0.23) were found, and a statistical 
      improvement for grappling athletes, (MD = 0.51 W; CI 95% = 0.03-0.98; p = 0.04) 
      was found. Seven studies analyzed anthropometric variables, with differences for 
      body mass in striking (MD = -0.93 kg; CI 95% = -1.68 to -0.19; p = 0.01) and no 
      differences for grappling (MD = -0.09 kg; CI 95% = -2.80 to 2.62; p = 0.95). 
      Differences in body fat percentage in striking (MD = 0.50%; CI 95% = 0.30-0.70; p 
      < 0.001) and no differences in grappling (MD = -0.87%; CI 95% = -1.77 to 0.03; p 
      = 0.06) were found. It was concluded that HIIT positively influences maximum 
      oxygen uptake and anaerobic power in combat sport athletes, with a minor impact 
      on body composition.
FAU - Vasconcelos, Breno B
AU  - Vasconcelos BB
AD  - Physical Education College, Federal University of Pelotas, Pelotas, Rio Grande do 
      Sul, Brazil.
FAU - Protzen, Gabriel V
AU  - Protzen GV
AD  - Physical Education College, Federal University of Pelotas, Pelotas, Rio Grande do 
      Sul, Brazil.
FAU - Galliano, Leony M
AU  - Galliano LM
AD  - Physical Education College, Federal University of Pelotas, Pelotas, Rio Grande do 
      Sul, Brazil.
FAU - Kirk, Christopher
AU  - Kirk C
AD  - University of Derby, College of Life and Natural Sciences, Derby, United Kingdom; 
      and.
AD  - Liverpool John Moores University, Research Institute for Sport and Exercise 
      Sciences, Liverpool, United Kingdom.
FAU - Del Vecchio, Fabrício B
AU  - Del Vecchio FB
AD  - Physical Education College, Federal University of Pelotas, Pelotas, Rio Grande do 
      Sul, Brazil.
LA  - eng
PT  - Journal Article
PT  - Meta-Analysis
PT  - Systematic Review
PL  - United States
TA  - J Strength Cond Res
JT  - Journal of strength and conditioning research
JID - 9415084
RN  - S88TT14065 (Oxygen)
SB  - IM
MH  - Athletes
MH  - Athletic Performance/*physiology
MH  - Cardiorespiratory Fitness/physiology
MH  - Heart Rate
MH  - High-Intensity Interval Training/*methods
MH  - Humans
MH  - Male
MH  - Martial Arts/*physiology
MH  - Oxygen
MH  - Oxygen Consumption/physiology
MH  - Physical Fitness/*physiology
MH  - Young Adult
EDAT- 2020/01/07 06:00
MHDA- 2020/09/18 06:00
CRDT- 2020/01/07 06:00
PHST- 2020/01/07 06:00 [pubmed]
PHST- 2020/09/18 06:00 [medline]
PHST- 2020/01/07 06:00 [entrez]
AID - 00124278-202003000-00032 [pii]
AID - 10.1519/JSC.0000000000003255 [doi]
PST - ppublish
SO  - J Strength Cond Res. 2020 Mar;34(3):888-900. doi: 10.1519/JSC.0000000000003255.

PMID- 31343521
OWN - NLM
STAT- MEDLINE
DCOM- 20200720
LR  - 20210211
IS  - 1530-0315 (Electronic)
IS  - 0195-9131 (Linking)
VI  - 52
IP  - 1
DP  - 2020 Jan
TI  - Low-Frequency HIIT Improves Body Composition and Aerobic Capacity in Overweight 
      Men.
PG  - 56-66
LID - 10.1249/MSS.0000000000002097 [doi]
AB  - BACKGROUND: The relationship between the frequency of high-intensity interval 
      training (HIIT) and the resultant adaptations is largely unclear. PURPOSE: This 
      study compared the effects of different frequencies of HIIT with those of 
      moderate-intensity continuous training (MICT) on body composition in overweight 
      or obese adults. METHODS: Fifty-six overweight or obese (body mass index = 26.4 ± 
      2.9) men between 18 and 30 yr old (age = 22.8 ± 3.1 yr) were randomly assigned to 
      the following groups: no-intervention control (CON; n = 14), MICT performed 
      thrice weekly (MICT×3/wk; n = 9), HIIT performed thrice weekly (HIIT×3/wk; n = 
      14), HIIT performed twice weekly (HIIT×2/wk; n = 10), and HIIT performed once 
      weekly (HIIT×1/wk; n = 9). Each HIIT session consisted of 12 × 1-min bouts at 90% 
      heart rate reserve, interspersed with 11 × 1-min bouts at 70% heart rate reserve. 
      Aerobic capacity, body composition, resting heart rate, vascular function, 
      insulin resistance, and biomarkers of metabolic syndrome risk factor were 
      examined at baseline, after 4 wk, and after 8 wk of intervention. RESULTS: 
      Aerobic capacity and percent fat-free mass significantly increased in all 
      exercise groups compared with those in the CON group (CON vs all exercise groups, 
      P < 0.05), whereas body fat mass and systolic blood pressure significantly 
      decreased after 8 wk of intervention in all exercise groups compared with those 
      in the CON group (CON vs all exercise groups, P < 0.05). Body fat mass 
      significantly decreased after 4 wk in all HIIT groups compared with those in the 
      CON group (CON vs all HIIT groups, P < 0.05) but not in the MICT×3/wk group. 
      CONCLUSION: These novel results demonstrated that performing HIIT once weekly, 
      even with a lower weekly volume of exercise, improved cardiorespiratory fitness, 
      body composition, and blood pressure in overweight/obese adults. Low-frequency 
      HIIT might be a feasible and effective strategy for the prescription of an 
      initial exercise program for inactive, overweight, or obese young men.
FAU - Chin, Edwin C
AU  - Chin EC
AD  - Division of Kinesiology, School of Public Health, The University of Hong Kong, 
      Pokfulam, HONG KONG.
FAU - Yu, Angus P
AU  - Yu AP
AD  - Division of Kinesiology, School of Public Health, The University of Hong Kong, 
      Pokfulam, HONG KONG.
FAU - Lai, Christopher W
AU  - Lai CW
FAU - Fong, Daniel Y
AU  - Fong DY
AD  - School of Nursing, The University of Hong Kong, Pokfulam, HONG KONG.
FAU - Chan, Derwin K
AU  - Chan DK
FAU - Wong, Stephen H
AU  - Wong SH
AD  - Department of Sports Science and Physical Education, The Chinese University of 
      Hong Kong, Pokfulam, HONG KONG.
FAU - Sun, Fenghua
AU  - Sun F
AD  - Department of Health and Physical Education, The Education University of Hong 
      Kong, Pokfulam, HONG KONG.
FAU - Ngai, Heidi H
AU  - Ngai HH
AD  - Dietitic Clinic, School of Professional and Continuing Education, The University 
      of Hong Kong, Pokfulam, HONG KONG.
FAU - Yung, Patrick S H
AU  - Yung PSH
AD  - Department of Orthopaedics and Traumatology, The Chinese University of Hong Kong, 
      Pokfulam, HONG KONG.
FAU - Siu, Parco M
AU  - Siu PM
AD  - Division of Kinesiology, School of Public Health, The University of Hong Kong, 
      Pokfulam, HONG KONG.
LA  - eng
PT  - Journal Article
PT  - Randomized Controlled Trial
PT  - Research Support, Non-U.S. Gov't
PL  - United States
TA  - Med Sci Sports Exerc
JT  - Medicine and science in sports and exercise
JID - 8005433
SB  - IM
MH  - Adolescent
MH  - Blood Pressure/physiology
MH  - Body Composition/*physiology
MH  - Body Fat Distribution
MH  - Body Mass Index
MH  - Cardiorespiratory Fitness/*physiology
MH  - Exercise Therapy/methods
MH  - Heart Rate/physiology
MH  - High-Intensity Interval Training/adverse effects/*methods
MH  - Humans
MH  - Male
MH  - Obesity/*physiopathology/therapy
MH  - Overweight/*physiopathology/therapy
MH  - Time Factors
MH  - Young Adult
EDAT- 2019/07/26 06:00
MHDA- 2020/07/21 06:00
CRDT- 2019/07/26 06:00
PHST- 2019/07/26 06:00 [pubmed]
PHST- 2020/07/21 06:00 [medline]
PHST- 2019/07/26 06:00 [entrez]
AID - 00005768-202001000-00007 [pii]
AID - 10.1249/MSS.0000000000002097 [doi]
PST - ppublish
SO  - Med Sci Sports Exerc. 2020 Jan;52(1):56-66. doi: 10.1249/MSS.0000000000002097.

PMID- 34628447
OWN - NLM
STAT- MEDLINE
DCOM- 20220307
LR  - 20230410
IS  - 1530-0315 (Electronic)
IS  - 0195-9131 (Linking)
VI  - 54
IP  - 3
DP  - 2022 Mar 1
TI  - Effect of Concurrent Training on Body Composition and Gut Microbiota in 
      Postmenopausal Women with Overweight or Obesity.
PG  - 517-529
LID - 10.1249/MSS.0000000000002809 [doi]
AB  - PURPOSE: Menopause tends to be associated with an increased risk of obesity and 
      abdominal fat mass (FM) and is associated with lower intestinal species 
      diversity. The aim of this study was to determine the effects of a high-intensity 
      interval training and resistance training (HIIT + RT) program on body composition 
      and intestinal microbiota composition in overweight or obese postmenopausal 
      women. METHODS: Participants (n = 17) were randomized in two groups: HIIT + RT 
      group (3× per week, 12 wk) and control group without any training. Dual-energy 
      x-ray absorptiometry was used to measure whole-body and abdominal/visceral FM and 
      fat-free mass. Intestinal microbiota composition was determined by 16S rRNA gene 
      sequencing at baseline and at the study end, and the diet was controlled. 
      RESULTS: Compared with sedentary controls, physical fitness (maximal oxygen 
      consumption, peak power output) increased, total abdominal and visceral FM 
      decreased, and segmental muscle mass increased in the training group. Although 
      the HIIT + RT protocol did not modify α-diversity and taxonomy, it significantly 
      influenced microbiota composition. Moreover, various intestinal microbiota 
      members were correlated with HIIT + RT-induced body composition changes, and 
      baseline microbiota composition predicted the response to the HIIT + RT program. 
      CONCLUSIONS: HIIT + RT is an effective modality to reduce abdominal/visceral FM 
      and improve physical capacity in nondieting overweight or obese postmenopausal 
      women. Training modified intestinal microbiota composition, and the response to 
      training seems to depend on the initial microbiota profile. More studies are 
      needed to determine whether microbiota composition could predict the individual 
      training response.
CI  - Copyright © 2021 by the American College of Sports Medicine.
FAU - Dupuit, Marine
AU  - Dupuit M
AD  - Laboratory of the Metabolic Adaptations to Exercise under Physiological and 
      Pathological Conditions (AME2P), Clermont Auvergne University, Clermont-Ferrand, 
      FRANCE.
FAU - Rance, Mélanie
AU  - Rance M
AD  - Center of Resources, Expertise and Performance in Sports (CREPS), 
      Bellerive-sur-Allier, FRANCE.
FAU - Morel, Claire
AU  - Morel C
AD  - Center of Resources, Expertise and Performance in Sports (CREPS), 
      Bellerive-sur-Allier, FRANCE.
FAU - Bouillon, Patrice
AU  - Bouillon P
AD  - Department of Cardiology, Vichy Hospital, Vichy, FRANCE.
FAU - Boscaro, Audrey
AU  - Boscaro A
AD  - Laboratory of the Metabolic Adaptations to Exercise under Physiological and 
      Pathological Conditions (AME2P), Clermont Auvergne University, Clermont-Ferrand, 
      FRANCE.
FAU - Martin, Vincent
AU  - Martin V
FAU - Vazeille, Emilie
AU  - Vazeille E
AD  - Department of Cardiology, University Hospital of Clermont-Ferrand, 
      Clermont-Ferrand, FRANCE.
FAU - Barnich, Nicolas
AU  - Barnich N
FAU - Chassaing, Benoit
AU  - Chassaing B
AD  - Inserm U1016, Team "Mucosal microbiota in chronic inflammatory diseases," CNRS 
      UMR 8104, Paris University, Paris, FRANCE.
FAU - Boisseau, Nathalie
AU  - Boisseau N
LA  - eng
SI  - ClinicalTrials.gov/NCT03940924
PT  - Journal Article
PT  - Randomized Controlled Trial
PT  - Research Support, Non-U.S. Gov't
PL  - United States
TA  - Med Sci Sports Exerc
JT  - Medicine and science in sports and exercise
JID - 8005433
SB  - IM
MH  - Aged
MH  - Body Composition/*physiology
MH  - Female
MH  - Gastrointestinal Microbiome/*physiology
MH  - High-Intensity Interval Training/*methods
MH  - Humans
MH  - Middle Aged
MH  - Overweight/*therapy
MH  - *Postmenopause
MH  - Resistance Training/*methods
EDAT- 2021/10/11 06:00
MHDA- 2022/03/08 06:00
CRDT- 2021/10/10 21:11
PHST- 2021/10/11 06:00 [pubmed]
PHST- 2022/03/08 06:00 [medline]
PHST- 2021/10/10 21:11 [entrez]
AID - 00005768-202203000-00017 [pii]
AID - 10.1249/MSS.0000000000002809 [doi]
PST - ppublish
SO  - Med Sci Sports Exerc. 2022 Mar 1;54(3):517-529. doi: 
      10.1249/MSS.0000000000002809.

PMID- 30733142
OWN - NLM
STAT- MEDLINE
DCOM- 20191104
LR  - 20191104
IS  - 1878-1861 (Electronic)
IS  - 1878-1861 (Linking)
VI  - 22
IP  - 8
DP  - 2019 Aug
TI  - Effects of different protocols of high intensity interval training for VO(2)max 
      improvements in adults: A meta-analysis of randomised controlled trials.
PG  - 941-947
LID - S1440-2440(18)30919-8 [pii]
LID - 10.1016/j.jsams.2019.01.013 [doi]
AB  - OBJECTIVES: To examine the effects of different protocols of high-intensity 
      interval training (HIIT) on VO(2)max improvements in healthy, overweight/obese 
      and athletic adults, based on the classifications of work intervals, session 
      volumes and training periods. DESIGN: Systematic review and meta-analysis. 
      METHODS: PubMed, Scopus, Medline, and Web of Science databases were searched up 
      to April 2018. Inclusion criteria were randomised controlled trials; healthy, 
      overweight/obese or athletic adults; examined pre- and post-training 
      VO(2)max/peak; HIIT in comparison to control or moderate intensity continuous 
      training (MICT) groups. RESULTS: Fifty-three studies met the eligibility 
      criteria. Overall, the degree of change in VO(2)max induced by HIIT varied by 
      populations (SMD=0.41-1.81, p<0.05). When compared to control groups, even 
      short-intervals (≤30s), low-volume (≤5min) and short-term HIIT (≤4weeks) elicited 
      clear beneficial effects (SMD=0.79-1.65, p<0.05) on VO(2)max/peak. However, 
      long-interval (≥2min), high-volume (≥15min) and moderate to long-term 
      (≥4-12weeks) HIIT displayed significantly larger effects on VO(2)max 
      (SMD=0.50-2.48, p<0.05). When compared to MICT, only long-interval (≥2min), 
      high-volume (≥15min) and moderate to long-term (≥4-12weeks) HIIT showed 
      beneficial effects (SMD=0.65-1.07, p<0.05). CONCLUSIONS: Short-intervals (≤30s), 
      low-volume (≤5min) and short-term (≤4weeks) HIIT represent effective and 
      time-efficient strategies for developing VO(2)max, especially for the general 
      population. To maximize the training effects on VO(2)max, long-interval (≥2min), 
      high-volume (≥15min) and moderate to long-term (≥4-12weeks) HIIT are recommended.
CI  - Copyright © 2019 Sports Medicine Australia. Published by Elsevier Ltd. All rights 
      reserved.
FAU - Wen, Daizong
AU  - Wen D
AD  - School of Physical Education and Sport Science, Fujian Normal University, China; 
      Physical Education and Health Science Research Center, HuaQiao University, China.
FAU - Utesch, Till
AU  - Utesch T
AD  - Institute of Sport and Exercise Sciences, University of Münster, Germany.
FAU - Wu, Jun
AU  - Wu J
AD  - Fujian Research Institute of Sports Science, China.
FAU - Robertson, Samuel
AU  - Robertson S
AD  - Institute of Sport Exercise and Active Living (ISEAL), Victoria University, 
      Australia.
FAU - Liu, John
AU  - Liu J
AD  - Department of Physical Education and Health Education, Springfield College, USA.
FAU - Hu, Guopeng
AU  - Hu G
AD  - Physical Education and Health Science Research Center, HuaQiao University, China; 
      Department of Physical Education, HuaQiao University, China.
FAU - Chen, Haichun
AU  - Chen H
AD  - School of Physical Education and Sport Science, Fujian Normal University, China. 
      Electronic address: chen_wen_dr@163.com.
LA  - eng
PT  - Journal Article
PT  - Meta-Analysis
PT  - Systematic Review
DEP - 20190129
PL  - Australia
TA  - J Sci Med Sport
JT  - Journal of science and medicine in sport
JID - 9812598
SB  - IM
MH  - Adult
MH  - High-Intensity Interval Training/*methods
MH  - Humans
MH  - Oxygen Consumption/*physiology
MH  - Randomized Controlled Trials as Topic
OTO - NOTNLM
OT  - Cardiorespiratory fitness
OT  - Exercise
OT  - High-intensity intermittent exercise
OT  - Meta-analysis
EDAT- 2019/02/09 06:00
MHDA- 2019/11/05 06:00
CRDT- 2019/02/09 06:00
PHST- 2018/09/18 00:00 [received]
PHST- 2018/12/24 00:00 [revised]
PHST- 2019/01/22 00:00 [accepted]
PHST- 2019/02/09 06:00 [pubmed]
PHST- 2019/11/05 06:00 [medline]
PHST- 2019/02/09 06:00 [entrez]
AID - S1440-2440(18)30919-8 [pii]
AID - 10.1016/j.jsams.2019.01.013 [doi]
PST - ppublish
SO  - J Sci Med Sport. 2019 Aug;22(8):941-947. doi: 10.1016/j.jsams.2019.01.013. Epub 
      2019 Jan 29.

PMID- 34831659
OWN - NLM
STAT- MEDLINE
DCOM- 20211208
LR  - 20240818
IS  - 1660-4601 (Electronic)
IS  - 1661-7827 (Print)
IS  - 1660-4601 (Linking)
VI  - 18
IP  - 22
DP  - 2021 Nov 12
TI  - Effects of High-Intensity Interval Training and Moderate-Intensity Continuous 
      Training on Cardiometabolic Risk Factors in Overweight and Obesity Children and 
      Adolescents: A Meta-Analysis of Randomized Controlled Trials.
LID - 10.3390/ijerph182211905 [doi]
LID - 11905
AB  - Background: The purpose of this review was to compare the effectiveness of 
      high-intensity interval training (HIIT) and moderate-intensity continuous 
      training (MICT) on cardiometabolic risk factors of obese children and 
      adolescents. Methods: Relevant studies published in PubMed, MEDLINE and Web of 
      Science databases were searched. Only randomized controlled trials (RCTs) that 
      examined the effect of HIIT and MICT on children and adolescents with obesity 
      were included. Meta-analyses were conducted to determine the effect of HIIT on 
      cardiometabolic risk factors using STATA software and potential moderators were 
      explored (i.e., study duration, training modalities, work/rest ratio and work 
      duration time). Results: Twelve RCTs involving 325 participants were included in 
      the meta-analysis. HIIT showed more positive effects on maximal oxygen uptake 
      (VO(2max); SMD = 0.87, 95% CI: 0.39 to 1.35, p = 0.000) and systolic blood 
      pressure (SBP; SMD = -0.64, 95% CI: -1.05 to -0.22, p = 0.003) than MICT. 
      However, when compared with MICT, HIIT caused no significant differences in body 
      weight, body mass index, body fat percentage, diastolic blood pressure and 
      glycolipid metabolism markers. Furthermore, subgroup analysis showed that the 
      effects of HIIT on VO(2max) and SBP were significantly different regarding 
      protocol factors, such as modality, duration, training time, training settings, 
      work/rest ratio and work duration. Conclusions: HIIT has a positive role in 
      promoting cardiometabolic risk factors in obese children and adolescents. 
      Moreover, when compared with MICT, HIIT had a more significant effect on 
      improving cardiorespiratory fitness and systolic blood pressure. The factors of 
      HIIT protocol had an important influence on the intervention effects of childhood 
      obesity.
FAU - Cao, Meng
AU  - Cao M
AUID- ORCID: 0000-0002-4726-1203
AD  - Department of Physical Education, Normal College, Shenzhen University, Shenzhen 
      518061, China.
AD  - Department of Physical Education, Institute of KEEP Collaborative Innovation, 
      Shenzhen University, Shenzhen 518061, China.
FAU - Tang, Yucheng
AU  - Tang Y
AD  - Department of Physical Education, Normal College, Shenzhen University, Shenzhen 
      518061, China.
AD  - Department of Physical Education, Institute of KEEP Collaborative Innovation, 
      Shenzhen University, Shenzhen 518061, China.
FAU - Li, Shu
AU  - Li S
AD  - Department of Physical Education, Normal College, Shenzhen University, Shenzhen 
      518061, China.
FAU - Zou, Yu
AU  - Zou Y
AD  - Department of Sport and Exercise Science, College of Education, Zhejiang 
      University, Hangzhou 310058, China.
LA  - eng
PT  - Journal Article
PT  - Meta-Analysis
PT  - Research Support, Non-U.S. Gov't
PT  - Review
DEP - 20211112
PL  - Switzerland
TA  - Int J Environ Res Public Health
JT  - International journal of environmental research and public health
JID - 101238455
SB  - IM
MH  - Adolescent
MH  - Cardiometabolic Risk Factors
MH  - *Cardiorespiratory Fitness
MH  - Child
MH  - *High-Intensity Interval Training
MH  - Humans
MH  - Obesity/therapy
MH  - Overweight/therapy
MH  - Randomized Controlled Trials as Topic
PMC - PMC8623248
OTO - NOTNLM
OT  - adolescents
OT  - cardiometabolic
OT  - children
OT  - high-intensity interval training
OT  - obesity
COIS- The authors declare that they have no competing interests.
EDAT- 2021/11/28 06:00
MHDA- 2021/12/15 06:00
PMCR- 2021/11/12
CRDT- 2021/11/27 01:16
PHST- 2021/09/20 00:00 [received]
PHST- 2021/11/06 00:00 [revised]
PHST- 2021/11/08 00:00 [accepted]
PHST- 2021/11/27 01:16 [entrez]
PHST- 2021/11/28 06:00 [pubmed]
PHST- 2021/12/15 06:00 [medline]
PHST- 2021/11/12 00:00 [pmc-release]
AID - ijerph182211905 [pii]
AID - ijerph-18-11905 [pii]
AID - 10.3390/ijerph182211905 [doi]
PST - epublish
SO  - Int J Environ Res Public Health. 2021 Nov 12;18(22):11905. doi: 
      10.3390/ijerph182211905.

PMID- 32789898
OWN - NLM
STAT- MEDLINE
DCOM- 20210503
LR  - 20210503
IS  - 1600-0838 (Electronic)
IS  - 0905-7188 (Linking)
VI  - 31
IP  - 1
DP  - 2021 Jan
TI  - Exercise training-induced visceral fat loss in obese women: The role of training 
      intensity and modality.
PG  - 30-43
LID - 10.1111/sms.13803 [doi]
AB  - Visceral fat loss in response to four-cycle ergometer training regimens with 
      explicit differences in exercise intensity and modality was compared. Fifty-nine 
      obese young women (body fat percentage ≥ 30%) were randomized to a 12-week 
      intervention consisting of either all-out sprint interval training (SIT(all-out) 
      , n = 11); supramaximal SIT (SIT(120) , 120% V˙ O(2peak) , n = 12); 
      high-intensity interval training (HIIT(90) , 90% V˙ O(2peak) , n = 12), 
      moderate-intensity continuous training (MICT, 60% V˙ O(2peak) , n = 11), or no 
      training (CON, n = 13). The total work done per training session in SIT(120) , 
      HIIT(90) , and MICT was confined to 200 kJ, while it was deliberately lower in 
      SIT(all-out) . The abdominal visceral fat area (AVFA) was measured through 
      computed tomography scans. The whole-body and regional fat mass were assessed 
      through dual-energy X-ray absorptiometry. Pre-, post-, and 3-hour post-exercise 
      serum growth hormone (GH), and epinephrine (EPI) were measured during selected 
      training sessions. Following the intervention, similar reductions in whole-body 
      and regional fat mass were found in all intervention groups, while the reductions 
      in AVFA resulting from SIT(all-out) , SIT(120) , and HIIT(90) (>15 cm(2) ) were 
      greater in comparison with MICT (<3.5 cm(2) , P < .05). The AVFA reductions among 
      the SITs and HIIT groups were similar, and it was concomitant with the similar 
      exercise-induced releases of serum GH and EPI. CON variables were unchanged. 
      These findings suggest that visceral fat loss induced by interval training at or 
      above 90% V˙ O(2peak) appeared unresponsive to the change in training intensity. 
      Nonetheless, SIT(all-out) is still the most time-efficient strategy among the 
      four exercise-training regimes for controlling visceral obesity.
CI  - © 2020 John Wiley & Sons A/S. Published by John Wiley & Sons Ltd.
FAU - Zhang, Haifeng
AU  - Zhang H
AD  - Physical Education College, Hebei Normal University, Shijiazhuang, China.
AD  - Provincial Key Lab of Measurement and Evaluation in Human Movement and 
      Bio-information, Shijiazhuang, China.
FAU - Tong, Tomas K
AU  - Tong TK
AUID- ORCID: 0000-0002-6638-716X
AD  - Department of Sports, Physical Education and Health, Hong Kong Baptist 
      University, Hong Kong, China.
FAU - Kong, Zhaowei
AU  - Kong Z
AD  - Faculty of Education, University of Macau, Macao, China.
FAU - Shi, Qingde
AU  - Shi Q
AD  - School of Health Sciences and Sports, Macao Polytechnic Institute, Macao, China.
FAU - Liu, Yang
AU  - Liu Y
AD  - Physical Education College, Hebei Normal University, Shijiazhuang, China.
FAU - Nie, Jinlei
AU  - Nie J
AUID- ORCID: 0000-0003-2326-3615
AD  - School of Health Sciences and Sports, Macao Polytechnic Institute, Macao, China.
LA  - eng
GR  - 31771319/National Natural Science Foundation of China/
PT  - Journal Article
PT  - Randomized Controlled Trial
DEP - 20200904
PL  - Denmark
TA  - Scand J Med Sci Sports
JT  - Scandinavian journal of medicine & science in sports
JID - 9111504
RN  - 12629-01-5 (Human Growth Hormone)
RN  - 33X04XA5AT (Lactic Acid)
RN  - YKH834O4BH (Epinephrine)
SB  - IM
MH  - Absorptiometry, Photon
MH  - Adolescent
MH  - Body Fat Distribution
MH  - Diet Records
MH  - Energy Metabolism
MH  - Epinephrine/blood
MH  - Exercise Therapy/*methods
MH  - Female
MH  - High-Intensity Interval Training/methods
MH  - Human Growth Hormone/blood
MH  - Humans
MH  - Intra-Abdominal Fat/*anatomy & histology/diagnostic imaging
MH  - Lactic Acid/blood
MH  - Obesity/blood/diagnostic imaging/*pathology/*therapy
MH  - Tomography, X-Ray Computed
MH  - Young Adult
OTO - NOTNLM
OT  - abdominal fat
OT  - continuous training
OT  - interval training
OT  - lipolytic hormones
OT  - obesity
EDAT- 2020/08/14 06:00
MHDA- 2021/05/04 06:00
CRDT- 2020/08/14 06:00
PHST- 2020/03/28 00:00 [received]
PHST- 2020/07/17 00:00 [revised]
PHST- 2020/08/06 00:00 [accepted]
PHST- 2020/08/14 06:00 [pubmed]
PHST- 2021/05/04 06:00 [medline]
PHST- 2020/08/14 06:00 [entrez]
AID - 10.1111/sms.13803 [doi]
PST - ppublish
SO  - Scand J Med Sci Sports. 2021 Jan;31(1):30-43. doi: 10.1111/sms.13803. Epub 2020 
      Sep 4.

PMID- 36810865
OWN - NLM
STAT- MEDLINE
DCOM- 20230224
LR  - 20240912
IS  - 2045-2322 (Electronic)
IS  - 2045-2322 (Linking)
VI  - 13
IP  - 1
DP  - 2023 Feb 21
TI  - Efficacy of high-intensity interval training for improving mental health and 
      health-related quality of life in women with polycystic ovary syndrome.
PG  - 3025
LID - 10.1038/s41598-023-29503-1 [doi]
LID - 3025
AB  - Women with PCOS have substantially greater symptoms of depression and anxiety, 
      and a lower health-related quality of life (HRQoL) compared to women without 
      PCOS. The aim of this study was to determine if high-intensity interval training 
      (HIIT) could provide greater improvements in mental health outcomes than standard 
      moderate-intensity continuous training (MICT). Twenty-nine overweight women with 
      PCOS aged 18-45 years were randomly assigned to 12 weeks of either MICT (60-75% 
      HR(peak), N = 15) or HIIT (> 90% HR(peak), N = 14). Outcome measures included 
      symptoms of depression, anxiety and stress (DASS-21), general HRQoL (SF-36) and 
      PCOS specific HRQoL (PCOSQ) collected at baseline and post-intervention. 
      Reductions in depression (Δ - 1.7, P = 0.005), anxiety (Δ - 3.4, P < 0.001) and 
      stress (Δ - 2.4, P = 0.003) scores were observed in the HIIT group, while MICT 
      only resulted in a reduction in stress scores (Δ - 2.9, P = 0.001). Reductions in 
      anxiety scores were significantly higher in the HIIT group compared to the MICT 
      group (β = - 2.24, P = 0.020). Both HIIT and MICT significantly improved multiple 
      domain scores from the SF-36 and PCOSQ. This study highlights the potential of 
      HIIT for improving mental health and HRQoL in overweight women with PCOS. HIIT 
      may be a viable strategy to reduce symptoms of depression and anxiety in women 
      with PCOS, however, large-scale studies are required to confirm these 
      findings.Trial registration number: ACTRN12615000242527.
CI  - © 2023. The Author(s).
FAU - Patten, Rhiannon K
AU  - Patten RK
AUID- ORCID: 0000-0002-1655-1849
AD  - Institute for Health and Sport (iHeS), Victoria University, Melbourne, VIC, 
      Australia. Rhiannon.patten@vu.edu.au.
AD  - Victoria University, Ballarat Rd, Footscray, VIC, 3011, Australia. 
      Rhiannon.patten@vu.edu.au.
FAU - McIlvenna, Luke C
AU  - McIlvenna LC
AUID- ORCID: 0000-0003-3759-3711
AD  - Institute for Health and Sport (iHeS), Victoria University, Melbourne, VIC, 
      Australia.
AD  - Epigenetics & Cellular Senescence Group, Blizard Institute, Barts and the London 
      School of Medicine and Dentistry, Queen Mary University of London, London, UK.
FAU - Moreno-Asso, Alba
AU  - Moreno-Asso A
AUID- ORCID: 0000-0003-1213-2572
AD  - Institute for Health and Sport (iHeS), Victoria University, Melbourne, VIC, 
      Australia.
AD  - Australian Institute for Musculoskeletal Science (AIMSS), Victoria University, 
      University of Melbourne and Western Health, Melbourne, VIC, Australia.
FAU - Hiam, Danielle
AU  - Hiam D
AUID- ORCID: 0000-0003-0135-329X
AD  - Institute for Health and Sport (iHeS), Victoria University, Melbourne, VIC, 
      Australia.
AD  - Institute for Physical Activity and Nutrition (IPAN), School of Exercise and 
      Nutrition Sciences, Deakin University, Geelong, VIC, Australia.
FAU - Stepto, Nigel K
AU  - Stepto NK
AUID- ORCID: 0000-0002-0875-6836
AD  - Institute for Health and Sport (iHeS), Victoria University, Melbourne, VIC, 
      Australia.
FAU - Rosenbaum, Simon
AU  - Rosenbaum S
AUID- ORCID: 0000-0002-8984-4941
AD  - Discipline of Psychiatry and Mental Health, University of New South Wales Sydney, 
      Sydney, NSW, Australia.
AD  - School of Health Sciences, University of New South Wales, Sydney, NSW, Australia.
FAU - Parker, Alexandra G
AU  - Parker AG
AUID- ORCID: 0000-0002-2398-6306
AD  - Institute for Health and Sport (iHeS), Victoria University, Melbourne, VIC, 
      Australia.
LA  - eng
SI  - ANZCTR/ACTRN12615000242527
PT  - Journal Article
PT  - Randomized Controlled Trial
PT  - Research Support, Non-U.S. Gov't
DEP - 20230221
PL  - England
TA  - Sci Rep
JT  - Scientific reports
JID - 101563288
SB  - IM
MH  - Humans
MH  - Female
MH  - *Polycystic Ovary Syndrome
MH  - Quality of Life
MH  - Overweight
MH  - Mental Health
MH  - *High-Intensity Interval Training/methods
PMC - PMC9944288
COIS- The authors declare no competing interests.
EDAT- 2023/02/23 06:00
MHDA- 2023/02/25 06:00
PMCR- 2023/02/21
CRDT- 2023/02/22 15:01
PHST- 2022/07/12 00:00 [received]
PHST- 2023/02/06 00:00 [accepted]
PHST- 2023/02/22 15:01 [entrez]
PHST- 2023/02/23 06:00 [pubmed]
PHST- 2023/02/25 06:00 [medline]
PHST- 2023/02/21 00:00 [pmc-release]
AID - 10.1038/s41598-023-29503-1 [pii]
AID - 29503 [pii]
AID - 10.1038/s41598-023-29503-1 [doi]
PST - epublish
SO  - Sci Rep. 2023 Feb 21;13(1):3025. doi: 10.1038/s41598-023-29503-1.

PMID- 31524825
OWN - NLM
STAT- MEDLINE
DCOM- 20201008
LR  - 20210714
IS  - 1530-0315 (Electronic)
IS  - 0195-9131 (Linking)
VI  - 52
IP  - 3
DP  - 2020 Mar
TI  - Moderate-Intensity Continuous Training or High-Intensity Interval Training with 
      or without Resistance Training for Altering Body Composition in Postmenopausal 
      Women.
PG  - 736-745
LID - 10.1249/MSS.0000000000002162 [doi]
AB  - PURPOSE: This study aimed to compare body composition changes induced by 
      moderate-intensity continuous training (MICT), high-intensity interval training 
      (HIIT), or HIIT + resistance training (RT) programs (3 d·wk, 12 wk) in 
      overweight/obese postmenopausal women, and to determine whether fat mass 
      reduction is related to greater fat oxidation (FatOx). METHODS: Participants (n = 
      27) were randomized in three groups: MICT (40 min at 55%-60% of peak power 
      output), HIIT (60 × 8 s at 80%-90% of peak HR, 12 s active recovery), and HIIT + 
      RT (HIIT + 8 whole-body exercises: 1 set of 8-12 repetitions). Dual-energy x-ray 
      absorptiometry was used to measure whole-body and abdominal/visceral fat mass 
      (FM) and fat-free mass. FatOx was determined at rest, during a moderate-intensity 
      exercise (40 min at 50% of peak power output), and for 20 min postexercise, 
      before and after training. RESULTS: Overall, energy intake and physical activity 
      levels did not vary from the beginning to the end of the intervention. Body 
      weight and total FM decreased in all groups over time, but significant 
      abdominal/visceral FM losses were observed only in HIIT and HIIT + RT groups. 
      When expressed in percentage, total FM, fat-free mass, and muscle mass were 
      significantly modified only by HIIT + RT training. FatOx did not change at rest 
      but increased similarly in the three groups during and after exercise. Therefore, 
      the HIIT-induced greater FM loss was not related to higher FatOx during or after 
      exercise. CONCLUSIONS: MICT or HIIT ± RT could be proposed to nondieting 
      postmenopausal women who are overweight/obese to decrease weight and whole-body 
      FM. The HIIT programs were more effective than MICT in reducing 
      abdominal/visceral FM. RT addition did not potentiate this effect but increased 
      the percentage of muscle mass.
FAU - Dupuit, Marine
AU  - Dupuit M
AD  - Laboratory of the Metabolic Adaptations to Exercise under Physiological and 
      Pathological Conditions (AME2P), Université Clermont Auvergne, EA 3533, 
      Clermont-Ferrand, FRANCE.
FAU - Rance, Mélanie
AU  - Rance M
AD  - Center of Resources, Expertise and Performance in Sports (CREPS), 
      Bellerive-sur-Allier, FRANCE.
FAU - Morel, Claire
AU  - Morel C
AD  - Center of Resources, Expertise and Performance in Sports (CREPS), 
      Bellerive-sur-Allier, FRANCE.
FAU - Bouillon, Patrice
AU  - Bouillon P
AD  - Department of Cardiology, Vichy Hospital, Vichy, FRANCE.
FAU - Pereira, Bruno
AU  - Pereira B
AD  - Clermont-Ferrand University Hospital, Biostatistics Unit (DRCI), 
      Clermont-Ferrand, FRANCE.
FAU - Bonnet, Alban
AU  - Bonnet A
AD  - Laboratory of the Metabolic Adaptations to Exercise under Physiological and 
      Pathological Conditions (AME2P), Université Clermont Auvergne, EA 3533, 
      Clermont-Ferrand, FRANCE.
FAU - Maillard, Florie
AU  - Maillard F
AD  - Laboratory of the Metabolic Adaptations to Exercise under Physiological and 
      Pathological Conditions (AME2P), Université Clermont Auvergne, EA 3533, 
      Clermont-Ferrand, FRANCE.
FAU - Duclos, Martine
AU  - Duclos M
FAU - Boisseau, Nathalie
AU  - Boisseau N
LA  - eng
PT  - Journal Article
PT  - Research Support, Non-U.S. Gov't
PL  - United States
TA  - Med Sci Sports Exerc
JT  - Medicine and science in sports and exercise
JID - 8005433
SB  - IM
MH  - Aged
MH  - *Body Composition
MH  - Body Fat Distribution
MH  - Energy Intake
MH  - Energy Metabolism
MH  - Exercise Therapy/*methods
MH  - Female
MH  - *High-Intensity Interval Training
MH  - Humans
MH  - Lipid Metabolism
MH  - Middle Aged
MH  - Obesity/physiopathology/*therapy
MH  - Overweight/physiopathology/*therapy
MH  - Postmenopause/*physiology
MH  - *Resistance Training
EDAT- 2019/09/17 06:00
MHDA- 2020/10/09 06:00
CRDT- 2019/09/17 06:00
PHST- 2019/09/17 06:00 [pubmed]
PHST- 2020/10/09 06:00 [medline]
PHST- 2019/09/17 06:00 [entrez]
AID - 00005768-202003000-00027 [pii]
AID - 10.1249/MSS.0000000000002162 [doi]
PST - ppublish
SO  - Med Sci Sports Exerc. 2020 Mar;52(3):736-745. doi: 10.1249/MSS.0000000000002162.

PMID- 28116314
OWN - NLM
STAT- MEDLINE
DCOM- 20170615
LR  - 20220317
IS  - 2314-6753 (Electronic)
IS  - 2314-6745 (Print)
VI  - 2017
DP  - 2017
TI  - Comparable Effects of High-Intensity Interval Training and Prolonged Continuous 
      Exercise Training on Abdominal Visceral Fat Reduction in Obese Young Women.
PG  - 5071740
LID - 10.1155/2017/5071740 [doi]
LID - 5071740
AB  - This study compared the effect of prolonged moderate-intensity continuous 
      training (MICT) on reducing abdominal visceral fat in obese young women with that 
      of work-equivalent (300 kJ/training session) high-intensity interval training 
      (HIIT). Forty-three participants received either HIIT (n = 15), MICT (n = 15), or 
      no training (CON, n = 13) for 12 weeks. The abdominal visceral fat area (AVFA) 
      and abdominal subcutaneous fat area (ASFA) of the participants were measured 
      through computed tomography scans preintervention and postintervention. Total fat 
      mass and the fat mass of the android, gynoid, and trunk regions were assessed 
      through dual-energy X-ray absorptiometry. Following HIIT and MICT, comparable 
      reductions in AVFA (-9.1, -9.2 cm(2)), ASFA (-35, -28.3 cm(2)), and combined AVFA 
      and ASFA (-44.7, -37.5 cm(2), p > 0.05) were observed. Similarly, reductions in 
      fat percentage (-2.5%, -2.4%), total fat mass (-2.8, -2.8 kg), and fat mass of 
      the android (-0.3, -0.3 kg), gynoid (-0.5, -0.7 kg), and trunk (-1.6, -1.2 kg, p 
      > 0.05) regions did not differ between HIIT and MICT. No variable changed in CON. 
      In conclusion, MICT consisting of prolonged sessions has no quantitative 
      advantage, compared with that resulting from HIIT, in abdominal visceral fat 
      reduction. HIIT appears to be the predominant strategy for controlling obesity 
      because of its time efficiency.
FAU - Zhang, Haifeng
AU  - Zhang H
AD  - Physical Education College, Hebei Normal University, Shijiazhuang, China; 
      Provincial Key Lab of Measurement and Evaluation in Human Movement and 
      Bio-Information, Hebei, China.
FAU - Tong, Tom K
AU  - Tong TK
AD  - Department of Physical Education, Hong Kong Baptist University, Hong Kong.
FAU - Qiu, Weifeng
AU  - Qiu W
AD  - The Third Hospital of Shijiazhuang, Shijiazhuang, China.
FAU - Zhang, Xu
AU  - Zhang X
AD  - Physical Education College, Hebei Normal University, Shijiazhuang, China.
FAU - Zhou, Shi
AU  - Zhou S
AD  - School of Health and Human Sciences, Southern Cross University, Lismore, NSW, 
      Australia.
FAU - Liu, Yang
AU  - Liu Y
AUID- ORCID: 0000-0002-9735-7553
AD  - Physical Education College, Hebei Normal University, Shijiazhuang, China.
FAU - He, Yuxiu
AU  - He Y
AUID- ORCID: 0000-0001-7442-4795
AD  - Physical Education College, Hebei Normal University, Shijiazhuang, China.
LA  - eng
PT  - Comparative Study
PT  - Journal Article
PT  - Randomized Controlled Trial
DEP - 20170101
PL  - United States
TA  - J Diabetes Res
JT  - Journal of diabetes research
JID - 101605237
SB  - IM
MH  - Absorptiometry, Photon
MH  - Adolescent
MH  - Exercise Therapy/*methods
MH  - Female
MH  - *High-Intensity Interval Training
MH  - Humans
MH  - Intra-Abdominal Fat/*diagnostic imaging
MH  - Obesity/diagnostic imaging/physiopathology/*therapy
MH  - Treatment Outcome
MH  - Weight Loss/*physiology
MH  - Young Adult
PMC - PMC5237463
COIS- The authors declare no conflict of interests.
EDAT- 2017/01/25 06:00
MHDA- 2017/06/16 06:00
PMCR- 2017/01/01
CRDT- 2017/01/25 06:00
PHST- 2016/07/29 00:00 [received]
PHST- 2016/11/07 00:00 [revised]
PHST- 2016/11/30 00:00 [accepted]
PHST- 2017/01/25 06:00 [entrez]
PHST- 2017/01/25 06:00 [pubmed]
PHST- 2017/06/16 06:00 [medline]
PHST- 2017/01/01 00:00 [pmc-release]
AID - 10.1155/2017/5071740 [doi]
PST - ppublish
SO  - J Diabetes Res. 2017;2017:5071740. doi: 10.1155/2017/5071740. Epub 2017 Jan 1.

PMID- 38638032
OWN - NLM
STAT- MEDLINE
DCOM- 20240520
LR  - 20240717
IS  - 1935-5548 (Electronic)
IS  - 0149-5992 (Print)
IS  - 0149-5992 (Linking)
VI  - 47
IP  - 6
DP  - 2024 Jun 1
TI  - Effect of 5:2 Regimens: Energy-Restricted Diet or Low-Volume High-Intensity 
      Interval Training Combined With Resistance Exercise on Glycemic Control and 
      Cardiometabolic Health in Adults With Overweight/Obesity and Type 2 Diabetes: A 
      Three-Arm Randomized Controlled Trial.
PG  - 1074-1083
LID - 10.2337/dc24-0241 [doi]
AB  - OBJECTIVE: We aimed to examine the effects of a 5:2 diet (2 days per week of 
      energy restriction by formula diet) or an exercise (2 days per week of 
      high-intensity interval training and resistance training) intervention compared 
      with routine lifestyle education (control) on glycemic control and 
      cardiometabolic health among adults with overweight/obesity and type 2 diabetes. 
      RESEARCH DESIGN AND METHODS: This two-center, open-label, three-arm, 
      parallel-group, randomized controlled trial recruited 326 participants with 
      overweight/obesity and type 2 diabetes and randomized them into 12 weeks of diet 
      intervention (n = 109), exercise intervention (n = 108), or lifestyle education 
      (control) (n = 109). The primary outcome was the change of glycemic control 
      measured as glycated hemoglobin (HbA1c) between the diet or exercise intervention 
      groups and the control group after the 12-week intervention. RESULTS: The diet 
      intervention significantly reduced HbA1c level (%) after the 12-week intervention 
      (-0.72, 95% CI -0.95 to -0.48) compared with the control group (-0.37, 95% CI 
      -0.60 to -0.15) (diet vs. control -0.34, 95% CI -0.58 to -0.11, P = 0.007). The 
      reduction in HbA1c level in the exercise intervention group (-0.46, 95% CI -0.70 
      to -0.23) did not significantly differ from the control group (exercise vs. 
      control -0.09, 95% CI -0.32 to 0.15, P = 0.47). The exercise intervention group 
      was superior in maintaining lean body mass. Both diet and exercise interventions 
      induced improvements in adiposity and hepatic steatosis. CONCLUSIONS: These 
      findings suggest that the medically supervised 5:2 energy-restricted diet could 
      provide an alternative strategy for improving glycemic control and that the 
      exercise regimen could improve body composition, although it inadequately 
      improved glycemic control.
CI  - © 2024 by the American Diabetes Association.
FAU - Li, Mian
AU  - Li M
AUID- ORCID: 0000-0001-6514-2729
AD  - Department of Endocrine and Metabolic Diseases, Shanghai Institute of Endocrine 
      and Metabolic Diseases, Ruijin Hospital, Shanghai Jiao Tong University School of 
      Medicine, Shanghai, China.
AD  - Shanghai National Clinical Research Center for Metabolic Diseases, Key Laboratory 
      for Endocrine and Metabolic Diseases of the National Health Commission of the 
      People's Republic of China, Shanghai Key Laboratory for Endocrine Tumor, Shanghai 
      National Center for Translational Medicine, Ruijin Hospital, Shanghai Jiao Tong 
      University School of Medicine, Shanghai, China.
FAU - Li, Jie
AU  - Li J
AD  - Department of Endocrinology, The Third People's Hospital of Datong, Datong, 
      China.
FAU - Xu, Yu
AU  - Xu Y
AUID- ORCID: 0000-0003-1045-8309
AD  - Department of Endocrine and Metabolic Diseases, Shanghai Institute of Endocrine 
      and Metabolic Diseases, Ruijin Hospital, Shanghai Jiao Tong University School of 
      Medicine, Shanghai, China.
AD  - Shanghai National Clinical Research Center for Metabolic Diseases, Key Laboratory 
      for Endocrine and Metabolic Diseases of the National Health Commission of the 
      People's Republic of China, Shanghai Key Laboratory for Endocrine Tumor, Shanghai 
      National Center for Translational Medicine, Ruijin Hospital, Shanghai Jiao Tong 
      University School of Medicine, Shanghai, China.
FAU - Gao, Jinli
AU  - Gao J
AD  - Songnan Town Community Health Service Center, Baoshan District, Shanghai, China.
FAU - Cao, Qiuyu
AU  - Cao Q
AD  - Department of Endocrine and Metabolic Diseases, Shanghai Institute of Endocrine 
      and Metabolic Diseases, Ruijin Hospital, Shanghai Jiao Tong University School of 
      Medicine, Shanghai, China.
AD  - Shanghai National Clinical Research Center for Metabolic Diseases, Key Laboratory 
      for Endocrine and Metabolic Diseases of the National Health Commission of the 
      People's Republic of China, Shanghai Key Laboratory for Endocrine Tumor, Shanghai 
      National Center for Translational Medicine, Ruijin Hospital, Shanghai Jiao Tong 
      University School of Medicine, Shanghai, China.
FAU - Ding, Yi
AU  - Ding Y
AD  - Department of Endocrine and Metabolic Diseases, Shanghai Institute of Endocrine 
      and Metabolic Diseases, Ruijin Hospital, Shanghai Jiao Tong University School of 
      Medicine, Shanghai, China.
AD  - Shanghai National Clinical Research Center for Metabolic Diseases, Key Laboratory 
      for Endocrine and Metabolic Diseases of the National Health Commission of the 
      People's Republic of China, Shanghai Key Laboratory for Endocrine Tumor, Shanghai 
      National Center for Translational Medicine, Ruijin Hospital, Shanghai Jiao Tong 
      University School of Medicine, Shanghai, China.
FAU - Xin, Zhuojun
AU  - Xin Z
AD  - Department of Endocrine and Metabolic Diseases, Shanghai Institute of Endocrine 
      and Metabolic Diseases, Ruijin Hospital, Shanghai Jiao Tong University School of 
      Medicine, Shanghai, China.
AD  - Shanghai National Clinical Research Center for Metabolic Diseases, Key Laboratory 
      for Endocrine and Metabolic Diseases of the National Health Commission of the 
      People's Republic of China, Shanghai Key Laboratory for Endocrine Tumor, Shanghai 
      National Center for Translational Medicine, Ruijin Hospital, Shanghai Jiao Tong 
      University School of Medicine, Shanghai, China.
FAU - Lu, Ming
AU  - Lu M
AD  - Department of Endocrinology, The Third People's Hospital of Datong, Datong, 
      China.
FAU - Li, Xiaoting
AU  - Li X
AD  - Department of Endocrinology, The Third People's Hospital of Datong, Datong, 
      China.
FAU - Song, Haihong
AU  - Song H
AD  - Songnan Town Community Health Service Center, Baoshan District, Shanghai, China.
FAU - Shen, Jue
AU  - Shen J
AD  - Songnan Town Community Health Service Center, Baoshan District, Shanghai, China.
FAU - Hou, Tianzhichao
AU  - Hou T
AD  - Department of Endocrine and Metabolic Diseases, Shanghai Institute of Endocrine 
      and Metabolic Diseases, Ruijin Hospital, Shanghai Jiao Tong University School of 
      Medicine, Shanghai, China.
AD  - Shanghai National Clinical Research Center for Metabolic Diseases, Key Laboratory 
      for Endocrine and Metabolic Diseases of the National Health Commission of the 
      People's Republic of China, Shanghai Key Laboratory for Endocrine Tumor, Shanghai 
      National Center for Translational Medicine, Ruijin Hospital, Shanghai Jiao Tong 
      University School of Medicine, Shanghai, China.
FAU - He, Ruixin
AU  - He R
AD  - Department of Endocrine and Metabolic Diseases, Shanghai Institute of Endocrine 
      and Metabolic Diseases, Ruijin Hospital, Shanghai Jiao Tong University School of 
      Medicine, Shanghai, China.
AD  - Shanghai National Clinical Research Center for Metabolic Diseases, Key Laboratory 
      for Endocrine and Metabolic Diseases of the National Health Commission of the 
      People's Republic of China, Shanghai Key Laboratory for Endocrine Tumor, Shanghai 
      National Center for Translational Medicine, Ruijin Hospital, Shanghai Jiao Tong 
      University School of Medicine, Shanghai, China.
FAU - Li, Ling
AU  - Li L
AD  - Department of Endocrine and Metabolic Diseases, Shanghai Institute of Endocrine 
      and Metabolic Diseases, Ruijin Hospital, Shanghai Jiao Tong University School of 
      Medicine, Shanghai, China.
AD  - Shanghai National Clinical Research Center for Metabolic Diseases, Key Laboratory 
      for Endocrine and Metabolic Diseases of the National Health Commission of the 
      People's Republic of China, Shanghai Key Laboratory for Endocrine Tumor, Shanghai 
      National Center for Translational Medicine, Ruijin Hospital, Shanghai Jiao Tong 
      University School of Medicine, Shanghai, China.
FAU - Zhao, Zhiyun
AU  - Zhao Z
AD  - Department of Endocrine and Metabolic Diseases, Shanghai Institute of Endocrine 
      and Metabolic Diseases, Ruijin Hospital, Shanghai Jiao Tong University School of 
      Medicine, Shanghai, China.
AD  - Shanghai National Clinical Research Center for Metabolic Diseases, Key Laboratory 
      for Endocrine and Metabolic Diseases of the National Health Commission of the 
      People's Republic of China, Shanghai Key Laboratory for Endocrine Tumor, Shanghai 
      National Center for Translational Medicine, Ruijin Hospital, Shanghai Jiao Tong 
      University School of Medicine, Shanghai, China.
FAU - Xu, Min
AU  - Xu M
AUID- ORCID: 0000-0003-3930-8718
AD  - Department of Endocrine and Metabolic Diseases, Shanghai Institute of Endocrine 
      and Metabolic Diseases, Ruijin Hospital, Shanghai Jiao Tong University School of 
      Medicine, Shanghai, China.
AD  - Shanghai National Clinical Research Center for Metabolic Diseases, Key Laboratory 
      for Endocrine and Metabolic Diseases of the National Health Commission of the 
      People's Republic of China, Shanghai Key Laboratory for Endocrine Tumor, Shanghai 
      National Center for Translational Medicine, Ruijin Hospital, Shanghai Jiao Tong 
      University School of Medicine, Shanghai, China.
FAU - Lu, Jieli
AU  - Lu J
AUID- ORCID: 0000-0003-1317-0896
AD  - Department of Endocrine and Metabolic Diseases, Shanghai Institute of Endocrine 
      and Metabolic Diseases, Ruijin Hospital, Shanghai Jiao Tong University School of 
      Medicine, Shanghai, China.
AD  - Shanghai National Clinical Research Center for Metabolic Diseases, Key Laboratory 
      for Endocrine and Metabolic Diseases of the National Health Commission of the 
      People's Republic of China, Shanghai Key Laboratory for Endocrine Tumor, Shanghai 
      National Center for Translational Medicine, Ruijin Hospital, Shanghai Jiao Tong 
      University School of Medicine, Shanghai, China.
FAU - Wang, Tiange
AU  - Wang T
AUID- ORCID: 0000-0003-0723-489X
AD  - Department of Endocrine and Metabolic Diseases, Shanghai Institute of Endocrine 
      and Metabolic Diseases, Ruijin Hospital, Shanghai Jiao Tong University School of 
      Medicine, Shanghai, China.
AD  - Shanghai National Clinical Research Center for Metabolic Diseases, Key Laboratory 
      for Endocrine and Metabolic Diseases of the National Health Commission of the 
      People's Republic of China, Shanghai Key Laboratory for Endocrine Tumor, Shanghai 
      National Center for Translational Medicine, Ruijin Hospital, Shanghai Jiao Tong 
      University School of Medicine, Shanghai, China.
FAU - Wang, Shuangyuan
AU  - Wang S
AUID- ORCID: 0000-0002-1060-492X
AD  - Department of Endocrine and Metabolic Diseases, Shanghai Institute of Endocrine 
      and Metabolic Diseases, Ruijin Hospital, Shanghai Jiao Tong University School of 
      Medicine, Shanghai, China.
AD  - Shanghai National Clinical Research Center for Metabolic Diseases, Key Laboratory 
      for Endocrine and Metabolic Diseases of the National Health Commission of the 
      People's Republic of China, Shanghai Key Laboratory for Endocrine Tumor, Shanghai 
      National Center for Translational Medicine, Ruijin Hospital, Shanghai Jiao Tong 
      University School of Medicine, Shanghai, China.
FAU - Lin, Hong
AU  - Lin H
AD  - Department of Endocrine and Metabolic Diseases, Shanghai Institute of Endocrine 
      and Metabolic Diseases, Ruijin Hospital, Shanghai Jiao Tong University School of 
      Medicine, Shanghai, China.
AD  - Shanghai National Clinical Research Center for Metabolic Diseases, Key Laboratory 
      for Endocrine and Metabolic Diseases of the National Health Commission of the 
      People's Republic of China, Shanghai Key Laboratory for Endocrine Tumor, Shanghai 
      National Center for Translational Medicine, Ruijin Hospital, Shanghai Jiao Tong 
      University School of Medicine, Shanghai, China.
FAU - Zheng, Ruizhi
AU  - Zheng R
AD  - Department of Endocrine and Metabolic Diseases, Shanghai Institute of Endocrine 
      and Metabolic Diseases, Ruijin Hospital, Shanghai Jiao Tong University School of 
      Medicine, Shanghai, China.
AD  - Shanghai National Clinical Research Center for Metabolic Diseases, Key Laboratory 
      for Endocrine and Metabolic Diseases of the National Health Commission of the 
      People's Republic of China, Shanghai Key Laboratory for Endocrine Tumor, Shanghai 
      National Center for Translational Medicine, Ruijin Hospital, Shanghai Jiao Tong 
      University School of Medicine, Shanghai, China.
FAU - Zheng, Jie
AU  - Zheng J
AUID- ORCID: 0000-0002-6623-6839
AD  - Department of Endocrine and Metabolic Diseases, Shanghai Institute of Endocrine 
      and Metabolic Diseases, Ruijin Hospital, Shanghai Jiao Tong University School of 
      Medicine, Shanghai, China.
AD  - Shanghai National Clinical Research Center for Metabolic Diseases, Key Laboratory 
      for Endocrine and Metabolic Diseases of the National Health Commission of the 
      People's Republic of China, Shanghai Key Laboratory for Endocrine Tumor, Shanghai 
      National Center for Translational Medicine, Ruijin Hospital, Shanghai Jiao Tong 
      University School of Medicine, Shanghai, China.
FAU - Baker, Callum John
AU  - Baker CJ
AUID- ORCID: 0000-0002-7818-8440
AD  - Department of Endocrinology, Royal Prince Alfred Hospital, Sydney, New South 
      Wales, Australia.
FAU - Lai, Shenghan
AU  - Lai S
AD  - Johns Hopkins University School of Medicine, Baltimore, MD.
FAU - Johnson, Nathan Anthony
AU  - Johnson NA
AD  - Boden Collaboration of Obesity, Nutrition, Exercise & Eating Disorders, 
      University of Sydney, Sydney, New South Wales, Australia.
FAU - Ning, Guang
AU  - Ning G
AUID- ORCID: 0000-0002-5754-7635
AD  - Department of Endocrine and Metabolic Diseases, Shanghai Institute of Endocrine 
      and Metabolic Diseases, Ruijin Hospital, Shanghai Jiao Tong University School of 
      Medicine, Shanghai, China.
AD  - Shanghai National Clinical Research Center for Metabolic Diseases, Key Laboratory 
      for Endocrine and Metabolic Diseases of the National Health Commission of the 
      People's Republic of China, Shanghai Key Laboratory for Endocrine Tumor, Shanghai 
      National Center for Translational Medicine, Ruijin Hospital, Shanghai Jiao Tong 
      University School of Medicine, Shanghai, China.
FAU - Twigg, Stephen Morris
AU  - Twigg SM
AUID- ORCID: 0000-0002-2681-8201
AD  - Department of Endocrinology, Royal Prince Alfred Hospital, Sydney, New South 
      Wales, Australia.
FAU - Wang, Weiqing
AU  - Wang W
AUID- ORCID: 0000-0001-6027-3084
AD  - Department of Endocrine and Metabolic Diseases, Shanghai Institute of Endocrine 
      and Metabolic Diseases, Ruijin Hospital, Shanghai Jiao Tong University School of 
      Medicine, Shanghai, China.
AD  - Shanghai National Clinical Research Center for Metabolic Diseases, Key Laboratory 
      for Endocrine and Metabolic Diseases of the National Health Commission of the 
      People's Republic of China, Shanghai Key Laboratory for Endocrine Tumor, Shanghai 
      National Center for Translational Medicine, Ruijin Hospital, Shanghai Jiao Tong 
      University School of Medicine, Shanghai, China.
FAU - Liu, Yan
AU  - Liu Y
AD  - Department of Endocrinology, The Third People's Hospital of Datong, Datong, 
      China.
FAU - Bi, Yufang
AU  - Bi Y
AUID- ORCID: 0000-0002-4829-5915
AD  - Department of Endocrine and Metabolic Diseases, Shanghai Institute of Endocrine 
      and Metabolic Diseases, Ruijin Hospital, Shanghai Jiao Tong University School of 
      Medicine, Shanghai, China.
AD  - Shanghai National Clinical Research Center for Metabolic Diseases, Key Laboratory 
      for Endocrine and Metabolic Diseases of the National Health Commission of the 
      People's Republic of China, Shanghai Key Laboratory for Endocrine Tumor, Shanghai 
      National Center for Translational Medicine, Ruijin Hospital, Shanghai Jiao Tong 
      University School of Medicine, Shanghai, China.
LA  - eng
GR  - 21QA1408100/Shanghai Rising-Star Program/
GR  - 81561128019, 82088102, 91857205, 82022011, 8197072/National Natural Science 
      Foundation of China/
GR  - 2022ZD0162102, 2023YFC2506700/National Key Research and Development Program of 
      China/
GR  - 22Y31900300/Shanghai Municipal Government grant/
GR  - Innovative Research Team of High-level Local University in Shanghai/
GR  - 19MC1910100/Shanghai Clinical Research Center for Metabolic Diseases/
PT  - Journal Article
PT  - Randomized Controlled Trial
PL  - United States
TA  - Diabetes Care
JT  - Diabetes care
JID - 7805975
SB  - IM
MH  - Humans
MH  - *Diabetes Mellitus, Type 2/diet therapy/therapy/blood
MH  - Male
MH  - Female
MH  - Middle Aged
MH  - *Glycemic Control/methods
MH  - *Resistance Training/methods
MH  - *Overweight/therapy/diet therapy
MH  - *High-Intensity Interval Training/methods
MH  - *Obesity/therapy/diet therapy
MH  - Adult
MH  - Glycated Hemoglobin/metabolism
MH  - Caloric Restriction/methods
MH  - Blood Glucose/metabolism
PMC - PMC11116924
EDAT- 2024/04/19 06:42
MHDA- 2024/05/20 18:44
PMCR- 2024/04/18
CRDT- 2024/04/19 02:23
PHST- 2024/02/05 00:00 [received]
PHST- 2024/03/26 00:00 [accepted]
PHST- 2024/05/20 18:44 [medline]
PHST- 2024/04/19 06:42 [pubmed]
PHST- 2024/04/19 02:23 [entrez]
PHST- 2024/04/18 00:00 [pmc-release]
AID - 154508 [pii]
AID - 240241 [pii]
AID - 10.2337/dc24-0241 [doi]
PST - ppublish
SO  - Diabetes Care. 2024 Jun 1;47(6):1074-1083. doi: 10.2337/dc24-0241.

PMID- 26350611
OWN - NLM
STAT- MEDLINE
DCOM- 20161018
LR  - 20220129
IS  - 1432-0428 (Electronic)
IS  - 0012-186X (Print)
IS  - 0012-186X (Linking)
VI  - 59
IP  - 1
DP  - 2016 Jan
TI  - High intensity intermittent exercise improves cardiac structure and function and 
      reduces liver fat in patients with type 2 diabetes: a randomised controlled 
      trial.
PG  - 56-66
LID - 10.1007/s00125-015-3741-2 [doi]
AB  - AIMS/HYPOTHESIS: Cardiac disease remains the leading cause of mortality in type 2 
      diabetes, yet few strategies to target cardiac dysfunction have been developed. 
      This randomised controlled trial aimed to investigate high intensity intermittent 
      training (HIIT) as a potential therapy to improve cardiac structure and function 
      in type 2 diabetes. The impact of HIIT on liver fat and metabolic control was 
      also investigated. METHODS: Using an online random allocation sequence, 28 
      patients with type 2 diabetes (metformin and diet controlled) were randomised to 
      12 weeks of HIIT (n = 14) or standard care (n = 14). Cardiac structure and 
      function were measured by 3.0 T MRI and tagging. Liver fat was determined by 
      1H-magnetic resonance spectroscopy and glucose control by an OGTT. MRI analysis 
      was performed by an observer blinded to group allocation. All study procedures 
      took place in Newcastle upon Tyne, UK. RESULTS: Five patients did not complete 
      the study and were therefore excluded from analysis: this left 12 HIIT and 11 
      control patients for the intention-to-treat analysis. Compared with controls, 
      HIIT improved cardiac structure (left ventricular wall mass 104 ± 17 g to 
      116 ± 20 g vs. 107 ± 25 g to 105 ± 25 g, p < 0.05) and systolic function (stroke 
      volume 76 ± 16 ml to 87 ± 19 ml vs. 79 ± 14 ml to 75 ± 15 ml, p < 0.01). Early 
      diastolic filling rates increased (241 ± 84 ml/s to 299 ± 89 ml/s vs. 250 ± 44 
      ml/s to 251 ± 47 ml/s, p < 0.05) and peak torsion decreased (8.1 ± 1.8° to 
      6.9 ± 1.6° vs. 7.1 ± 2.2° to 7.6 ± 1.9°, p < 0.05) in the treatment group. 
      Following HIIT, there was a 39% relative reduction in liver fat (p < 0.05) and a 
      reduction in HbA1c (7.1 ± 1.0% [54.5 mmol/mol] to 6.8 ± 0.9% [51.3 mmol/mol] vs. 
      7.2 ± 0.5% [54.9 mmol/mol] to 7.4 ± 0.7% [57.0 mmol/mol], p < 0.05). Changes in 
      liver fat correlated with changes in HbA1c (r = 0.70, p < 0.000) and 2 h glucose 
      (r = 0.57, p < 0.004). No adverse events were recorded. 
      CONCLUSIONS/INTERPRETATION: This is the first study to demonstrate improvements 
      in cardiac structure and function, along with the greatest reduction in liver 
      fat, to be recorded following an exercise intervention in type 2 diabetes. HIIT 
      should be considered by clinical care teams as a therapy to improve 
      cardiometabolic risk in patients with type 2 diabetes. TRIAL REGISTRATION: 
      www.isrctn.com 78698481 FUNDING: : Medical Research Council.
FAU - Cassidy, Sophie
AU  - Cassidy S
AD  - Institute of Cellular Medicine, Newcastle University, Newcastle upon Tyne, NE2 
      4HH, UK.
AD  - UKRC Centre for Ageing and Vitality, Faculty of Medical Sciences, Newcastle 
      University, Newcastle upon Tyne, NE2 4HH, UK.
FAU - Thoma, Christian
AU  - Thoma C
AD  - Institute of Cellular Medicine, Newcastle University, Newcastle upon Tyne, NE2 
      4HH, UK.
FAU - Hallsworth, Kate
AU  - Hallsworth K
AD  - Institute of Cellular Medicine, Newcastle University, Newcastle upon Tyne, NE2 
      4HH, UK.
AD  - UKRC Centre for Ageing and Vitality, Faculty of Medical Sciences, Newcastle 
      University, Newcastle upon Tyne, NE2 4HH, UK.
FAU - Parikh, Jehill
AU  - Parikh J
AD  - Institute of Cellular Medicine, Newcastle University, Newcastle upon Tyne, NE2 
      4HH, UK.
AD  - Magnetic Resonance Centre, Campus for Ageing and Vitality, Newcastle University, 
      Newcastle upon Tyne, NE4 5PL, UK.
FAU - Hollingsworth, Kieren G
AU  - Hollingsworth KG
AD  - Institute of Cellular Medicine, Newcastle University, Newcastle upon Tyne, NE2 
      4HH, UK.
AD  - Magnetic Resonance Centre, Campus for Ageing and Vitality, Newcastle University, 
      Newcastle upon Tyne, NE4 5PL, UK.
FAU - Taylor, Roy
AU  - Taylor R
AD  - Institute of Cellular Medicine, Newcastle University, Newcastle upon Tyne, NE2 
      4HH, UK.
AD  - Magnetic Resonance Centre, Campus for Ageing and Vitality, Newcastle University, 
      Newcastle upon Tyne, NE4 5PL, UK.
FAU - Jakovljevic, Djordje G
AU  - Jakovljevic DG
AD  - Institute of Cellular Medicine, Newcastle University, Newcastle upon Tyne, NE2 
      4HH, UK.
AD  - UKRC Centre for Ageing and Vitality, Faculty of Medical Sciences, Newcastle 
      University, Newcastle upon Tyne, NE2 4HH, UK.
FAU - Trenell, Michael I
AU  - Trenell MI
AD  - Institute of Cellular Medicine, Newcastle University, Newcastle upon Tyne, NE2 
      4HH, UK. michael.trenell@ncl.ac.uk.
AD  - Magnetic Resonance Centre, Campus for Ageing and Vitality, Newcastle University, 
      Newcastle upon Tyne, NE4 5PL, UK. michael.trenell@ncl.ac.uk.
AD  - UKRC Centre for Ageing and Vitality, Faculty of Medical Sciences, Newcastle 
      University, Newcastle upon Tyne, NE2 4HH, UK. michael.trenell@ncl.ac.uk.
LA  - eng
SI  - ISRCTN/ISRCTN78698481
GR  - G0700718/MRC_/Medical Research Council/United Kingdom
GR  - G1100160/MRC_/Medical Research Council/United Kingdom
GR  - MR/K006312/1/MRC_/Medical Research Council/United Kingdom
GR  - SRF-2011-04-017/DH_/Department of Health/United Kingdom
PT  - Journal Article
PT  - Randomized Controlled Trial
PT  - Research Support, Non-U.S. Gov't
DEP - 20150909
PL  - Germany
TA  - Diabetologia
JT  - Diabetologia
JID - 0006777
RN  - 0 (Blood Glucose)
RN  - 0 (Hypoglycemic Agents)
RN  - 9100L32L2N (Metformin)
SB  - IM
CIN - Nat Rev Endocrinol. 2015 Nov;11(11):632. doi: 10.1038/nrendo.2015.171. PMID: 
      26416221
MH  - Aged
MH  - Blood Glucose/chemistry
MH  - Cardiovascular Diseases/complications/therapy
MH  - Diabetes Mellitus, Type 2/blood/drug therapy/*therapy
MH  - Diastole
MH  - Diet
MH  - *Exercise
MH  - Exercise Therapy/*methods
MH  - Fatty Liver/pathology/*therapy
MH  - Female
MH  - Glucose Tolerance Test
MH  - Heart/physiology
MH  - Humans
MH  - Hypoglycemic Agents/therapeutic use
MH  - Magnetic Resonance Imaging
MH  - Male
MH  - Metformin/therapeutic use
MH  - Middle Aged
MH  - Systole
PMC - PMC4670457
OTO - NOTNLM
OT  - Fatty liver
OT  - Heart diseases
OT  - Left ventricle
OT  - MRI
OT  - Type 2 diabetes mellitus
EDAT- 2015/09/10 06:00
MHDA- 2016/10/19 06:00
PMCR- 2015/09/09
CRDT- 2015/09/10 06:00
PHST- 2015/05/20 00:00 [received]
PHST- 2015/08/05 00:00 [accepted]
PHST- 2015/09/10 06:00 [entrez]
PHST- 2015/09/10 06:00 [pubmed]
PHST- 2016/10/19 06:00 [medline]
PHST- 2015/09/09 00:00 [pmc-release]
AID - 10.1007/s00125-015-3741-2 [pii]
AID - 3741 [pii]
AID - 10.1007/s00125-015-3741-2 [doi]
PST - ppublish
SO  - Diabetologia. 2016 Jan;59(1):56-66. doi: 10.1007/s00125-015-3741-2. Epub 2015 Sep 
      9.

PMID- 31401727
OWN - NLM
STAT- MEDLINE
DCOM- 20200506
LR  - 20200506
IS  - 1179-2035 (Electronic)
IS  - 0112-1642 (Linking)
VI  - 49
IP  - 11
DP  - 2019 Nov
TI  - The Effect of Low-Volume High-Intensity Interval Training on Body Composition and 
      Cardiorespiratory Fitness: A Systematic Review and Meta-Analysis.
PG  - 1687-1721
LID - 10.1007/s40279-019-01167-w [doi]
AB  - BACKGROUND: Evidence for the efficacy of low-volume high-intensity interval 
      training (HIIT) for the modulation of body composition is unclear. OBJECTIVES: We 
      examined the effect of low-volume HIIT versus a non-exercising control and 
      moderate-intensity continuous training (MICT) on body composition and 
      cardiorespiratory fitness in normal weight, overweight and obese adults. We 
      evaluated the impact of low-volume HIIT (HIIT interventions where the total 
      amount of exercise performed during training was ≤ 500 metabolic equivalent 
      minutes per week [MET-min/week]) compared to a non-exercising control and MICT. 
      METHODS: A database search was conducted in PubMed (MEDLINE), EMBASE, CINAHL, Web 
      of Science, SPORTDiscus and Scopus from the earliest record to June 2019 for 
      studies (randomised controlled trials and non-randomised controlled trials) with 
      exercise training interventions with a minimum 4-week duration. Meta-analyses 
      were conducted for between-group (low-volume HIIT vs. non-exercising control and 
      low-volume HIIT vs. MICT) comparisons for change in total body fat mass (kg), 
      body fat percentage (%), lean body mass (kg) and cardiorespiratory fitness. 
      RESULTS: From 11,485 relevant records, 47 studies were included. No difference 
      was found between low-volume HIIT and a non-exercising control on total body fat 
      mass (kg) (effect size [ES]: - 0.129, 95% confidence interval [CI] - 0.468 to 
      0.210; p = 0.455), body fat (%) (ES: - 0.063, 95% CI - 0.383 to 0.257; p = 0.700) 
      and lean body mass (kg) (ES: 0.050, 95% CI - 0.250 to 0.351; p = 0.744), or 
      between low-volume HIIT and MICT on total body fat mass (kg) (ES: - 0.021, 95% CI 
      - 0.272 to 0.231; p = 0.872), body fat (%) (ES: 0.005, 95% CI - 0.294 to 0.304; 
      p = 0.974) and lean body mass (kg) (ES: 0.030, 95% CI - 0.167 to 0.266; 
      p = 0.768). However, low-volume HIIT significantly improved cardiorespiratory 
      fitness compared with a non-exercising control (p < 0.001) and MICT (p = 0.017). 
      CONCLUSION: These data suggest that low-volume HIIT is inefficient for the 
      modulation of total body fat mass or total body fat percentage in comparison with 
      a non-exercise control and MICT. A novel finding of our meta-analysis was that 
      there appears to be no significant effect of low-volume HIIT on lean body mass 
      when compared with a non-exercising control, and while most studies tended to 
      favour improvement in lean body mass with low-volume HIIT versus MICT, this was 
      not significant. However, despite its lower training volume, low-volume HIIT 
      induces greater improvements in cardiorespiratory fitness than a non-exercising 
      control and MICT in normal weight, overweight and obese adults. Low-volume HIIT, 
      therefore, appears to be a time-efficient treatment for increasing fitness, but 
      not for the improvement of body composition.
FAU - Sultana, Rachelle N
AU  - Sultana RN
AUID- ORCID: 0000-0002-8616-1483
AD  - Faculty of Health Sciences, University of Sydney, Lidcombe, New South Wales, 
      Australia. rachelle.sultana@sydney.edu.au.
AD  - Charles Perkins Centre, University of Sydney, Camperdown, New South Wales, 
      Australia. rachelle.sultana@sydney.edu.au.
AD  - Boden Institute of Obesity, Nutrition, Exercise and Eating Disorders, University 
      of Sydney, Camperdown, New South Wales, Australia. 
      rachelle.sultana@sydney.edu.au.
FAU - Sabag, Angelo
AU  - Sabag A
AUID- ORCID: 0000-0002-0195-7029
AD  - Faculty of Health Sciences, University of Sydney, Lidcombe, New South Wales, 
      Australia.
AD  - Charles Perkins Centre, University of Sydney, Camperdown, New South Wales, 
      Australia.
AD  - Boden Institute of Obesity, Nutrition, Exercise and Eating Disorders, University 
      of Sydney, Camperdown, New South Wales, Australia.
FAU - Keating, Shelley E
AU  - Keating SE
AD  - School of Human Movement and Nutrition Sciences, University of Queensland, St 
      Lucia, Queensland, Australia.
FAU - Johnson, Nathan A
AU  - Johnson NA
AD  - Faculty of Health Sciences, University of Sydney, Lidcombe, New South Wales, 
      Australia. nathan.johnson@sydney.edu.au.
AD  - Charles Perkins Centre, University of Sydney, Camperdown, New South Wales, 
      Australia. nathan.johnson@sydney.edu.au.
AD  - Boden Institute of Obesity, Nutrition, Exercise and Eating Disorders, University 
      of Sydney, Camperdown, New South Wales, Australia. nathan.johnson@sydney.edu.au.
LA  - eng
PT  - Journal Article
PT  - Meta-Analysis
PT  - Systematic Review
PL  - New Zealand
TA  - Sports Med
JT  - Sports medicine (Auckland, N.Z.)
JID - 8412297
SB  - IM
MH  - Adult
MH  - *Body Composition
MH  - *Cardiorespiratory Fitness
MH  - *High-Intensity Interval Training
MH  - Humans
MH  - Non-Randomized Controlled Trials as Topic
MH  - Obesity
MH  - Overweight
MH  - Randomized Controlled Trials as Topic
EDAT- 2019/08/12 06:00
MHDA- 2020/05/07 06:00
CRDT- 2019/08/12 06:00
PHST- 2019/08/12 06:00 [pubmed]
PHST- 2020/05/07 06:00 [medline]
PHST- 2019/08/12 06:00 [entrez]
AID - 10.1007/s40279-019-01167-w [pii]
AID - 10.1007/s40279-019-01167-w [doi]
PST - ppublish
SO  - Sports Med. 2019 Nov;49(11):1687-1721. doi: 10.1007/s40279-019-01167-w.

PMID- 30765340
OWN - NLM
STAT- MEDLINE
DCOM- 20190603
LR  - 20220408
IS  - 1473-0480 (Electronic)
IS  - 0306-3674 (Linking)
VI  - 53
IP  - 10
DP  - 2019 May
TI  - Is interval training the magic bullet for fat loss? A systematic review and 
      meta-analysis comparing moderate-intensity continuous training with 
      high-intensity interval training (HIIT).
PG  - 655-664
LID - 10.1136/bjsports-2018-099928 [doi]
AB  - OBJECTIVES: To compare the effects of interval training and moderate-intensity 
      continuous training (MOD) on body adiposity in humans, and to perform subgroup 
      analyses that consider the type and duration of interval training in different 
      groups. DESIGN: Systematic review and meta-analysis. DATA SOURCES: 
      English-language, Spanish-language and Portuguese-language searches of the 
      electronic databases PubMed and Scopus were conducted from inception to 11 
      December 2017. ELIGIBILITY CRITERIA FOR SELECTING STUDIES: Studies that met the 
      following criteria were included: (1) original articles, (2) human trials, (3) 
      minimum exercise training duration of 4 weeks, and (4) directly or indirectly 
      compared interval training with MOD as the primary or secondary aim. RESULTS: Of 
      the 786 studies found, 41 and 36 were included in the qualitative analysis and 
      meta-analysis, respectively. Within-group analyses showed significant reductions 
      in total body fat percentage (%) (interval training: -1.50 [95% CI -2.14 to 
      -0.86, p<0.00001] and MOD: -1.44 [95% CI -2.00 to -0.89, p<0.00001]) and in total 
      absolute fat mass (kg) (interval training: -1.58 [95% CI -2.74 to -0.43, p=0.007] 
      and MOD: -1.13 [95% CI -2.18 to -0.08, p=0.04]), with no significant differences 
      between interval training and MOD for total body fat percentage reduction (-0.23 
      [95% CI -1.43 to 0.97], p=0.705). However, there was a significant difference 
      between the groups in total absolute fat mass (kg) reduction (-2.28 [95% CI -4.00 
      to -0.56], p=0.0094). Subgroup analyses comparing sprint interval training (SIT) 
      with MOD protocols favour SIT for loss of total absolute fat mass (kg) (-3.22 
      [95% CI -5.71 to -0.73], p=0.01). Supervised training, walking/running/jogging, 
      age (<30 years), study quality and intervention duration (<12 weeks) favourably 
      influence the decreases in total absolute fat mass (kg) observed from interval 
      training programmes; however, no significant effect was found on total body fat 
      percentage (%). No effect of sex or body mass index was observed on total 
      absolute fat mass (kg) or total body fat percentage (%). CONCLUSION: Interval 
      training and MOD both reduce body fat percentage (%). Interval training provided 
      28.5% greater reductions in total absolute fat mass (kg) than MOD. TRIAL 
      REGISTRATION NUMBER: CRD42018089427.
CI  - © Author(s) (or their employer(s)) 2019. No commercial re-use. See rights and 
      permissions. Published by BMJ.
FAU - Viana, Ricardo Borges
AU  - Viana RB
AUID- ORCID: 0000-0001-9200-3185
AD  - Faculty of Physical Education and Dance, Federal University of Goiás, Goiânia, 
      Goiás, Brazil.
FAU - Naves, João Pedro Araújo
AU  - Naves JPA
AD  - Faculty of Physical Education and Dance, Federal University of Goiás, Goiânia, 
      Goiás, Brazil.
FAU - Coswig, Victor Silveira
AU  - Coswig VS
AUID- ORCID: 0000-0001-5461-7119
AD  - Faculty of Physical Education, Federal University of Pará, Castanhal, Pará, 
      Brazil.
FAU - de Lira, Claudio Andre Barbosa
AU  - de Lira CAB
AUID- ORCID: 0000-0001-5749-6877
AD  - Faculty of Physical Education and Dance, Federal University of Goiás, Goiânia, 
      Goiás, Brazil.
FAU - Steele, James
AU  - Steele J
AD  - Centre for Health, Exercise, and Sport Science, School of Sport, Health and 
      Social Sciences, Southampton, Hampshire, UK.
FAU - Fisher, James Peter
AU  - Fisher JP
AUID- ORCID: 0000-0002-6013-8402
AD  - Centre for Health, Exercise, and Sport Science, School of Sport, Health and 
      Social Sciences, Southampton, Hampshire, UK.
FAU - Gentil, Paulo
AU  - Gentil P
AUID- ORCID: 0000-0003-2459-4977
AD  - Faculty of Physical Education and Dance, Federal University of Goiás, Goiânia, 
      Goiás, Brazil.
LA  - eng
PT  - Journal Article
PT  - Meta-Analysis
PT  - Systematic Review
DEP - 20190214
PL  - England
TA  - Br J Sports Med
JT  - British journal of sports medicine
JID - 0432520
SB  - IM
ECI - Br J Sports Med. 2019 Jun 27:bjsports-2018-099928eoc1. doi: 
      10.1136/bjsports-2018-099928eoc1. PMID: 31248869
MH  - Adiposity
MH  - Exercise
MH  - *High-Intensity Interval Training
MH  - Humans
MH  - *Weight Loss
OTO - NOTNLM
OT  - exercise
OT  - fat percentage
OT  - meta-analysis
OT  - sports and exercise medicine
COIS- Competing interests: None declared.
EDAT- 2019/02/16 06:00
MHDA- 2019/06/04 06:00
CRDT- 2019/02/16 06:00
PHST- 2018/12/14 00:00 [accepted]
PHST- 2019/02/16 06:00 [pubmed]
PHST- 2019/06/04 06:00 [medline]
PHST- 2019/02/16 06:00 [entrez]
AID - bjsports-2018-099928 [pii]
AID - 10.1136/bjsports-2018-099928 [doi]
PST - ppublish
SO  - Br J Sports Med. 2019 May;53(10):655-664. doi: 10.1136/bjsports-2018-099928. Epub 
      2019 Feb 14.

PMID- 29349712
OWN - NLM
STAT- MEDLINE
DCOM- 20190301
LR  - 20190301
IS  - 1573-7217 (Electronic)
IS  - 0167-6806 (Print)
IS  - 0167-6806 (Linking)
VI  - 169
IP  - 1
DP  - 2018 May
TI  - Highly favorable physiological responses to concurrent resistance and 
      high-intensity interval training during chemotherapy: the OptiTrain breast cancer 
      trial.
PG  - 93-103
LID - 10.1007/s10549-018-4663-8 [doi]
AB  - BACKGROUND: Advanced therapeutic strategies are often accompanied by significant 
      adverse effects, which warrant equally progressive countermeasures. Physical 
      exercise has proven an effective intervention to improve physical function and 
      reduce fatigue in patients undergoing chemotherapy. Effects of high-intensity 
      interval training (HIIT) in this population are not well established although 
      HIIT has proven effective in other clinical populations. The aim of the OptiTrain 
      trial was to examine the effects of concurrent resistance and high-intensity 
      interval training (RT-HIIT) or concurrent moderate-intensity aerobic and 
      high-intensity interval training (AT-HIIT), to usual care (UC) on pain 
      sensitivity and physiological outcomes in patients with breast cancer during 
      chemotherapy. METHODS: Two hundred and forty women were randomized to 16 weeks of 
      RT-HIIT, AT-HIIT, or UC. OUTCOMES: cardiorespiratory fitness, muscle strength, 
      body mass, hemoglobin levels, and pressure-pain threshold. RESULTS: Pre- to 
      post-intervention, RT-HIIT (ES = 0.41) and AT-HIIT (ES = 0.42) prevented the 
      reduced cardiorespiratory fitness found with UC. Handgrip strength (surgery side: 
      RT-HIIT vs. UC: ES = 0.41, RT-HIIT vs. AT-HIIT: ES = 0.28; non-surgery side: 
      RT-HIIT vs. UC: ES = 0.35, RT-HIIT vs. AT-HIIT: ES = 0.22) and lower-limb muscle 
      strength (RT-HIIT vs. UC: ES = 0.66, RT-HIIT vs. AT-HIIT: ES = 0.23) were 
      significantly improved in the RT-HIIT. Increases in body mass were smaller in 
      RT-HIIT (ES = - 0.16) and AT-HIIT (ES = - 0.16) versus UC. RT-HIIT reported 
      higher pressure-pain thresholds than UC (trapezius: ES = 0.46, gluteus: 
      ES = 0.53) and AT-HIIT (trapezius: ES = 0.30). CONCLUSION: Sixteen weeks of 
      RT-HIIT significantly improved muscle strength and reduced pain sensitivity. Both 
      exercise programs were well tolerated and were equally efficient in preventing 
      increases in body mass and in preventing declines in cardiorespiratory fitness. 
      These results highlight the importance of implementing a combination of 
      resistance and high-intensity interval training during chemotherapy for women 
      with breast cancer.
FAU - Mijwel, Sara
AU  - Mijwel S
AUID- ORCID: 0000-0002-6718-5797
AD  - Department of Physiology and Pharmacology, Karolinska Institutet, Stockholm, 
      Sweden. sara.mijwel@ki.se.
AD  - Department of Neurobiology, Care Sciences and Society, Karolinska Institutet, 
      Stockholm, Sweden. sara.mijwel@ki.se.
FAU - Backman, Malin
AU  - Backman M
AD  - Department of Neurobiology, Care Sciences and Society, Karolinska Institutet, 
      Stockholm, Sweden.
AD  - Division of Nursing, Karolinska University Hospital, Stockholm, Sweden.
FAU - Bolam, Kate A
AU  - Bolam KA
AD  - Department of Neurobiology, Care Sciences and Society, Karolinska Institutet, 
      Stockholm, Sweden.
AD  - School of Human Movement and Nutrition Sciences, The University of Queensland, 
      Brisbane, Australia.
FAU - Olofsson, Emil
AU  - Olofsson E
AD  - Department of Cell and Molecular Biology, Karolinska Institutet, Stockholm, 
      Sweden.
FAU - Norrbom, Jessica
AU  - Norrbom J
AD  - Department of Physiology and Pharmacology, Karolinska Institutet, Stockholm, 
      Sweden.
FAU - Bergh, Jonas
AU  - Bergh J
AD  - Department of Oncology and Pathology Cancer Center Karolinska, Karolinska 
      Institutet, Stockholm, Sweden.
AD  - Cancer Theme, Karolinska University Hospital, Stockholm, Sweden.
FAU - Sundberg, Carl Johan
AU  - Sundberg CJ
AD  - Department of Physiology and Pharmacology, Karolinska Institutet, Stockholm, 
      Sweden.
AD  - Department of Learning, Informatics, Management and Ethics, Karolinska 
      Institutet, Stockholm, Sweden.
FAU - Wengström, Yvonne
AU  - Wengström Y
AD  - Department of Neurobiology, Care Sciences and Society, Karolinska Institutet, 
      Stockholm, Sweden.
AD  - Division of Nursing, Karolinska University Hospital, Stockholm, Sweden.
FAU - Rundqvist, Helene
AU  - Rundqvist H
AD  - Department of Cell and Molecular Biology, Karolinska Institutet, Stockholm, 
      Sweden.
LA  - eng
GR  - 130452/Cancerfonden/
GR  - 131242/Cancerföreningen i Stockholm/
GR  - SLS 50514/Svenska Läkaresällskapet/
GR  - F-C-001225/Svenska Cancer och Trafikskadades Riksförbund/
PT  - Journal Article
PT  - Randomized Controlled Trial
DEP - 20180118
PL  - Netherlands
TA  - Breast Cancer Res Treat
JT  - Breast cancer research and treatment
JID - 8111104
SB  - IM
MH  - Adolescent
MH  - Adult
MH  - Aged
MH  - Body Composition/physiology
MH  - Breast Neoplasms/complications/*drug therapy/physiopathology
MH  - Exercise
MH  - Fatigue/chemically induced/etiology/physiopathology/*therapy
MH  - Female
MH  - Hand Strength
MH  - *High-Intensity Interval Training
MH  - Humans
MH  - Middle Aged
MH  - Muscle, Skeletal/physiology
MH  - Obesity/complications/physiopathology/*therapy
MH  - Overweight/complications/physiopathology/therapy
MH  - Resistance Training
PMC - PMC5882634
OTO - NOTNLM
OT  - Breast cancer
OT  - Chemotherapy
OT  - High-intensity interval training
OT  - Pressure-pain threshold
COIS- The authors declare no conflict of interest.
EDAT- 2018/01/20 06:00
MHDA- 2019/03/02 06:00
PMCR- 2018/01/18
CRDT- 2018/01/20 06:00
PHST- 2018/01/04 00:00 [received]
PHST- 2018/01/05 00:00 [accepted]
PHST- 2018/01/20 06:00 [pubmed]
PHST- 2019/03/02 06:00 [medline]
PHST- 2018/01/20 06:00 [entrez]
PHST- 2018/01/18 00:00 [pmc-release]
AID - 10.1007/s10549-018-4663-8 [pii]
AID - 4663 [pii]
AID - 10.1007/s10549-018-4663-8 [doi]
PST - ppublish
SO  - Breast Cancer Res Treat. 2018 May;169(1):93-103. doi: 10.1007/s10549-018-4663-8. 
      Epub 2018 Jan 18.

PMID- 33327586
OWN - NLM
STAT- MEDLINE
DCOM- 20210209
LR  - 20210209
IS  - 1660-4601 (Electronic)
IS  - 1661-7827 (Print)
IS  - 1660-4601 (Linking)
VI  - 17
IP  - 24
DP  - 2020 Dec 14
TI  - Impact on Health-Related Quality of Life after Different Aerobic Exercise 
      Programs in Physically Inactive Adults with Overweight/Obesity and Primary 
      Hypertension: Data from the EXERDIET-HTA Study.
LID - 10.3390/ijerph17249349 [doi]
LID - 9349
AB  - Primary hypertension (HTN) and obesity are associated with a worse health-related 
      quality of life (QoL). This research was carried out to analyze the 
      health-related QoL measurements in a physically inactive and obese population 
      with HTN (n = 253) in comparison to a HEALTHY sample (n = 30), to determine the 
      HTN sample changes in QoL following different (high-volume moderate-intensity 
      continuous training, high-volume high-intensity interval training (HIIT), 
      low-volume HIIT) 16-week supervised aerobic exercise training (ExT) programs 
      compared to attention control, and to assess the differences in QoL variables 
      between the different ExT programs. The SF-36 questionnaire was used to assess 
      health-related QoL. At baseline, HTN showed lower scores (p < 0.05) in physical 
      function (88.6 vs. 99.2), general health (63.3 vs. 82.4), vitality (58.2 vs. 
      68.7), social functioning (88.5 vs. 95.2), and mental health (76.1 vs. 81.8) 
      compared to HEALTHY. Following intervention, all HTN subgroups showed higher (p < 
      0.05) vitality, but physical functioning and general health significantly 
      improved only in the ExT groups, with even better values in general health for 
      both HIIT subgroups. Only the low-volume HIIT showed positive changes (p < 0.05) 
      in social functioning (∆ = 6.9%) and mental health (∆ = 6.4%) domains after the 
      intervention. These results highlight the important role of supervised exercise 
      in improving physical and psychological health.
FAU - Tous-Espelosín, Mikel
AU  - Tous-Espelosín M
AD  - GIzartea, Kirola eta Ariketa Fisikoa Ikerkuntza Taldea (GIKAFIT) Society, Sports, 
      and Physical Exercise Research Group, Department of Physical Education and Sport, 
      Faculty of Education and Sport-Physical Activity and Sport Sciences Section, 
      University of the Basque Country (UPV/EHU), 01007 Vitoria-Gasteiz, Spain.
AD  - Bioaraba Health Research Institute, 01009 Vitoria-Gasteiz, Spain.
FAU - Gorostegi-Anduaga, Ilargi
AU  - Gorostegi-Anduaga I
AD  - GIzartea, Kirola eta Ariketa Fisikoa Ikerkuntza Taldea (GIKAFIT) Society, Sports, 
      and Physical Exercise Research Group, Department of Physical Education and Sport, 
      Faculty of Education and Sport-Physical Activity and Sport Sciences Section, 
      University of the Basque Country (UPV/EHU), 01007 Vitoria-Gasteiz, Spain.
AD  - Bioaraba Health Research Institute, 01009 Vitoria-Gasteiz, Spain.
FAU - Corres, Pablo
AU  - Corres P
AD  - GIzartea, Kirola eta Ariketa Fisikoa Ikerkuntza Taldea (GIKAFIT) Society, Sports, 
      and Physical Exercise Research Group, Department of Physical Education and Sport, 
      Faculty of Education and Sport-Physical Activity and Sport Sciences Section, 
      University of the Basque Country (UPV/EHU), 01007 Vitoria-Gasteiz, Spain.
FAU - MartinezAguirre-Betolaza, Aitor
AU  - MartinezAguirre-Betolaza A
AUID- ORCID: 0000-0002-6563-4325
AD  - GIzartea, Kirola eta Ariketa Fisikoa Ikerkuntza Taldea (GIKAFIT) Society, Sports, 
      and Physical Exercise Research Group, Department of Physical Education and Sport, 
      Faculty of Education and Sport-Physical Activity and Sport Sciences Section, 
      University of the Basque Country (UPV/EHU), 01007 Vitoria-Gasteiz, Spain.
AD  - Bioaraba Health Research Institute, 01009 Vitoria-Gasteiz, Spain.
FAU - Maldonado-Martín, Sara
AU  - Maldonado-Martín S
AUID- ORCID: 0000-0002-2622-5385
AD  - GIzartea, Kirola eta Ariketa Fisikoa Ikerkuntza Taldea (GIKAFIT) Society, Sports, 
      and Physical Exercise Research Group, Department of Physical Education and Sport, 
      Faculty of Education and Sport-Physical Activity and Sport Sciences Section, 
      University of the Basque Country (UPV/EHU), 01007 Vitoria-Gasteiz, Spain.
AD  - Bioaraba Health Research Institute, 01009 Vitoria-Gasteiz, Spain.
LA  - eng
PT  - Journal Article
PT  - Randomized Controlled Trial
PT  - Research Support, Non-U.S. Gov't
DEP - 20201214
PL  - Switzerland
TA  - Int J Environ Res Public Health
JT  - International journal of environmental research and public health
JID - 101238455
SB  - IM
MH  - Adult
MH  - Cross-Sectional Studies
MH  - *Exercise
MH  - Female
MH  - High-Intensity Interval Training
MH  - Humans
MH  - *Hypertension/therapy
MH  - Male
MH  - Middle Aged
MH  - *Obesity/therapy
MH  - *Overweight/therapy
MH  - *Preventive Health Services/standards
MH  - *Quality of Life
MH  - Treatment Outcome
PMC - PMC7765072
OTO - NOTNLM
OT  - SF-36 questionnaire
OT  - high-intensity interval training
OT  - low-volume training
OT  - mental health
OT  - physical health
OT  - supervised exercise
COIS- The authors declare no conflict of interest.
EDAT- 2020/12/18 06:00
MHDA- 2021/02/10 06:00
PMCR- 2020/12/01
CRDT- 2020/12/17 01:02
PHST- 2020/11/20 00:00 [received]
PHST- 2020/12/09 00:00 [revised]
PHST- 2020/12/12 00:00 [accepted]
PHST- 2020/12/17 01:02 [entrez]
PHST- 2020/12/18 06:00 [pubmed]
PHST- 2021/02/10 06:00 [medline]
PHST- 2020/12/01 00:00 [pmc-release]
AID - ijerph17249349 [pii]
AID - ijerph-17-09349 [pii]
AID - 10.3390/ijerph17249349 [doi]
PST - epublish
SO  - Int J Environ Res Public Health. 2020 Dec 14;17(24):9349. doi: 
      10.3390/ijerph17249349.

PMID- 30689632
OWN - NLM
STAT- MEDLINE
DCOM- 20191018
LR  - 20200309
IS  - 1932-6203 (Electronic)
IS  - 1932-6203 (Linking)
VI  - 14
IP  - 1
DP  - 2019
TI  - Effects of HIIT and MICT on cardiovascular risk factors in adults with overweight 
      and/or obesity: A meta-analysis.
PG  - e0210644
LID - 10.1371/journal.pone.0210644 [doi]
LID - e0210644
AB  - OBJECTIVE: The purpose of this study was to evaluate the effects of 
      high-intensity interval training (HIIT) and moderate-intensity continuous 
      training (MICT) on cardiovascular disease (CVD) risk factors in adults with 
      overweight and obesity. METHODS: Twenty-two articles were included by searching 
      six databases, the total number of subjects was 620 in these articles. Outcomes 
      were synthesised using a random-effects meta-analysis of the Standardized mean 
      difference (SMD) in CVD risk factors. RESULTS: HIIT and MICT resulted in 
      statistically significant reductions in Weight, BMI, fat%, total cholesterol(TC), 
      and improvement in VO2max. Compared with MICT, subgroup of durations of HIIT 
      training interval ≥2 min can significantly increase VO2max (SMD = 0.444, 95% 
      CI:0.037~0.851,P = 0.032), subgroup of energy expenditure of HIIT equal to MICT 
      can significantly increase VO2max (SMD = 0.399, 95% CI:0.106~0.692,P = 0.008). 
      CONCLUSIONS: HIIT appears to provide similar benefits to MICT for improving body 
      composition, VO2maxand TC, but HIIT spent less time than MICT by 9.7 min on one 
      session. HIIT is superior to MICT in improving cardiopulmonary fitness when 
      durations of HIIT training interval ≥2 min or energy expenditure of HIIT same as 
      MICT. PROSPERO ID: CRD42016045835.
FAU - Su, LiQiang
AU  - Su L
AUID- ORCID: 0000-0002-3460-780X
AD  - School of Physical Education and Sport Science, Fujian Normal University, Fuzhou, 
      Fujian, China.
FAU - Fu, JinMei
AU  - Fu J
AD  - Jiangxi Research Institute of Sports Science, Nanchang, Jiangxi, China.
FAU - Sun, ShunLi
AU  - Sun S
AD  - Jiangxi Research Institute of Sports Science, Nanchang, Jiangxi, China.
FAU - Zhao, GuangGao
AU  - Zhao G
AD  - Department of Physical Education, Nanchang University, Nanchang, Jiangxi, China.
FAU - Cheng, Wei
AU  - Cheng W
AD  - Department of Endocrinology, Yangpu Hospital Affiliated to Tongji University, 
      Shanghai, China.
FAU - Dou, ChuanChuan
AU  - Dou C
AD  - College of Humanities, Jiang Xi University of Traditional Chinese Medicine, 
      Nanchang, Jiangxi, China.
FAU - Quan, MingHui
AU  - Quan M
AD  - School of Kinesiology, Shanghai University of Sport, Shanghai, China.
LA  - eng
PT  - Journal Article
PT  - Meta-Analysis
PT  - Research Support, Non-U.S. Gov't
DEP - 20190128
PL  - United States
TA  - PLoS One
JT  - PloS one
JID - 101285081
SB  - IM
MH  - Cardiovascular Diseases/*prevention & control
MH  - Female
MH  - High-Intensity Interval Training/*methods
MH  - Humans
MH  - Male
MH  - Obesity/*therapy
MH  - Overweight/*therapy
MH  - Physical Conditioning, Human/*methods
MH  - Risk Factors
PMC - PMC6349321
COIS- The authors have declared that no competing interests exist.
EDAT- 2019/01/29 06:00
MHDA- 2019/10/19 06:00
PMCR- 2019/01/28
CRDT- 2019/01/29 06:00
PHST- 2018/09/07 00:00 [received]
PHST- 2018/12/29 00:00 [accepted]
PHST- 2019/01/29 06:00 [entrez]
PHST- 2019/01/29 06:00 [pubmed]
PHST- 2019/10/19 06:00 [medline]
PHST- 2019/01/28 00:00 [pmc-release]
AID - PONE-D-18-25554 [pii]
AID - 10.1371/journal.pone.0210644 [doi]
PST - epublish
SO  - PLoS One. 2019 Jan 28;14(1):e0210644. doi: 10.1371/journal.pone.0210644. 
      eCollection 2019.

PMID- 29313359
OWN - NLM
STAT- MEDLINE
DCOM- 20190410
LR  - 20190410
IS  - 2047-4881 (Electronic)
IS  - 2047-4873 (Linking)
VI  - 25
IP  - 4
DP  - 2018 Mar
TI  - Effects of different aerobic exercise programmes with nutritional intervention in 
      sedentary adults with overweight/obesity and hypertension: EXERDIET-HTA study.
PG  - 343-353
LID - 10.1177/2047487317749956 [doi]
AB  - Background Both exercise training and diet are recommended to prevent and control 
      hypertension and overweight/obesity. Purpose The purpose of this study was to 
      determine the effectiveness of different 16-week aerobic exercise programmes with 
      hypocaloric diet on blood pressure, body composition, cardiorespiratory fitness 
      and pharmacological treatment. Methods Overweight/obese, sedentary participants ( 
      n = 175, aged 54.0 ± 8.2 years) with hypertension were randomly assigned into an 
      attention control group (physical activity recommendations) or one of three 
      supervised exercise groups (2 days/week: high-volume with 45 minutes of 
      moderate-intensity continuous training (MICT), high-volume and high-intensity 
      interval training (HIIT), alternating high and moderate intensities, and 
      low-volume HIIT (20 minutes)). All variables were assessed pre- and 
      post-intervention. All participants received the same hypocaloric diet. Results 
      Following the intervention, there was a significant reduction in blood pressure 
      and body mass in all groups with no between-group differences for blood pressure. 
      However, body mass was significantly less reduced in the attention control group 
      compared with all exercise groups (attention control -6.6%, high-volume MICT 
      -8.3%, high-volume HIIT -9.7%, low-volume HIIT -6.9%). HIIT groups had 
      significantly higher cardiorespiratory fitness than high-volume MICT, but there 
      were no significant between-HIIT differences (attention control 16.4%, 
      high-volume MICT 23.6%, high-volume HIIT 36.7%, low-volume HIIT 30.5%). 
      Medication was removed in 7.6% and reduced in 37.7% of the participants. 
      Conclusions The combination of hypocaloric diet with supervised aerobic exercise 
      2 days/week offers an optimal non-pharmacological tool in the management of blood 
      pressure, cardiorespiratory fitness and body composition in overweight/obese and 
      sedentary individuals with hypertension. High-volume HIIT seems to be better for 
      reducing body mass compared with low-volume HIIT. The exercise-induced 
      improvement in cardiorespiratory fitness is intensity dependent with low-volume 
      HIIT as a time-efficient method in this population. ClinicalTrials.gov 
      Registration: NCT02283047.
FAU - Gorostegi-Anduaga, Ilargi
AU  - Gorostegi-Anduaga I
AD  - 1 Department of Physical Education and Sport, University of the Basque Country 
      (UPV/EHU), Spain.
FAU - Corres, Pablo
AU  - Corres P
AD  - 1 Department of Physical Education and Sport, University of the Basque Country 
      (UPV/EHU), Spain.
FAU - MartinezAguirre-Betolaza, Aitor
AU  - MartinezAguirre-Betolaza A
AD  - 1 Department of Physical Education and Sport, University of the Basque Country 
      (UPV/EHU), Spain.
FAU - Pérez-Asenjo, Javier
AU  - Pérez-Asenjo J
AD  - 2 Cardiology Unit, Igualatorio Médico Quirúrgico (IMQ-Amárica), Spain.
FAU - Aispuru, G Rodrigo
AU  - Aispuru GR
AD  - 2 Cardiology Unit, Igualatorio Médico Quirúrgico (IMQ-Amárica), Spain.
FAU - Fryer, Simon M
AU  - Fryer SM
AD  - 3 School of Sport and Exercise, University of Gloucestershire, UK.
FAU - Maldonado-Martín, Sara
AU  - Maldonado-Martín S
AD  - 1 Department of Physical Education and Sport, University of the Basque Country 
      (UPV/EHU), Spain.
LA  - eng
SI  - ClinicalTrials.gov/NCT02283047
PT  - Journal Article
PT  - Multicenter Study
PT  - Randomized Controlled Trial
PT  - Research Support, Non-U.S. Gov't
DEP - 20180109
PL  - England
TA  - Eur J Prev Cardiol
JT  - European journal of preventive cardiology
JID - 101564430
SB  - IM
CIN - Eur J Prev Cardiol. 2018 Apr;25(6):569-571. doi: 10.1177/2047487318760040. PMID: 
      29461089
MH  - Blood Pressure
MH  - Body Mass Index
MH  - Diet, Reducing/*methods
MH  - Exercise/*physiology
MH  - Exercise Therapy/*methods
MH  - Female
MH  - Humans
MH  - Hypertension/etiology/physiopathology/*prevention & control
MH  - Male
MH  - Middle Aged
MH  - Obesity/complications/*rehabilitation
MH  - Overweight/complications/*rehabilitation
MH  - Single-Blind Method
OTO - NOTNLM
OT  - Obesity
OT  - blood pressure
OT  - body composition
OT  - cardiorespiratory fitness
OT  - high-intensity interval training
OT  - hypertension
OT  - low-volume training
EDAT- 2018/01/10 06:00
MHDA- 2019/04/11 06:00
CRDT- 2018/01/10 06:00
PHST- 2018/01/10 06:00 [pubmed]
PHST- 2019/04/11 06:00 [medline]
PHST- 2018/01/10 06:00 [entrez]
AID - 10.1177/2047487317749956 [doi]
PST - ppublish
SO  - Eur J Prev Cardiol. 2018 Mar;25(4):343-353. doi: 10.1177/2047487317749956. Epub 
      2018 Jan 9.

PMID- 31427859
OWN - NLM
STAT- MEDLINE
DCOM- 20200210
LR  - 20240719
IS  - 1303-2968 (Electronic)
IS  - 1303-2968 (Linking)
VI  - 18
IP  - 3
DP  - 2019 Sep
TI  - Effects of High-Intensity Interval and Moderate-Intensity Continuous Exercise on 
      Physical Activity and Sedentary Behavior Levels in Inactive Obese Males: A 
      Crossover Trial.
PG  - 390-398
AB  - A total of 17 participants (30.2 ± 4.8 years; 35.4 ± 4 kg/m(2); 38.2 ± 3.6 % body 
      fat) were enrolled in this randomized crossover trial to analyze the effects of a 
      single session of high-intensity interval (HIIE) and moderate-intensity 
      continuous exercise (MICE) on the physical activity and sedentary behavior levels 
      in inactive obese males. The participants performed two exercise sessions and one 
      control session (no exercise): i) low-volume HIIE (10 x 60 s at 90% of maximal 
      aerobic velocity [MAV] interspaced by 60 s at 30% of MAV); ii) MICE (20 min at 
      70% of maximum heart rate); and iii) control (25 min in a seated position). After 
      all sessions, the physical activity and sedentary behavior levels were monitored 
      by accelerometer over seven consecutive days. No differences in the physical 
      activity (activity counts, and time spent at light, moderate, and vigorous 
      intensities) and sedentary behavior (time spent at sedentary behavior, breaks, 
      and bouts) levels were found among the sessions (HIIE, MICE and control) (p > 
      0.05). In summary, a single session of HIIE and MICE does not change the physical 
      activity and sedentary behavior levels in inactive obese males. Therefore, 
      low-volume of both high- and moderate-intensity exercise should be considered for 
      inactive obese males given that it does not reduce the physical activity level or 
      increase the time spent at sedentary behavior.
FAU - Santos, Victor O A
AU  - Santos VOA
AD  - Graduate Program in Physical Education, Federal University of Rio Grande do 
      Norte, Natal, RN, Brazil.
AD  - Department of Physical Education, Federal University of Rio Grande do Norte, 
      Natal, RN, Brazil.
FAU - Browne, Rodrigo A V
AU  - Browne RAV
AD  - Department of Physical Education, Federal University of Rio Grande do Norte, 
      Natal, RN, Brazil.
AD  - Graduate Program in Health Sciences, Federal University of Rio Grande do Norte, 
      Natal, RN, Brazil.
FAU - Souza, Daniel C
AU  - Souza DC
AD  - Graduate Program in Physical Education, Federal University of Rio Grande do 
      Norte, Natal, RN, Brazil.
AD  - Department of Physical Education, Federal University of Rio Grande do Norte, 
      Natal, RN, Brazil.
FAU - Matos, Victor A F
AU  - Matos VAF
AD  - Graduate Program in Physical Education, Federal University of Rio Grande do 
      Norte, Natal, RN, Brazil.
AD  - Department of Physical Education, Federal University of Rio Grande do Norte, 
      Natal, RN, Brazil.
FAU - Macêdo, Geovani A D
AU  - Macêdo GAD
AD  - Graduate Program in Physical Education, Federal University of Rio Grande do 
      Norte, Natal, RN, Brazil.
AD  - Department of Physical Education, Federal University of Rio Grande do Norte, 
      Natal, RN, Brazil.
FAU - Farias-Junior, Luiz F
AU  - Farias-Junior LF
AD  - Department of Physical Education, Federal University of Rio Grande do Norte, 
      Natal, RN, Brazil.
AD  - Graduate Program in Health Sciences, Federal University of Rio Grande do Norte, 
      Natal, RN, Brazil.
FAU - Farias-Júnior, José C
AU  - Farias-Júnior JC
AD  - Department of Physical Education, Federal University of Paraiba, João Pessoa, PB, 
      Brazil.
FAU - Costa, Eduardo C
AU  - Costa EC
AD  - Graduate Program in Physical Education, Federal University of Rio Grande do 
      Norte, Natal, RN, Brazil.
AD  - Department of Physical Education, Federal University of Rio Grande do Norte, 
      Natal, RN, Brazil.
AD  - Graduate Program in Health Sciences, Federal University of Rio Grande do Norte, 
      Natal, RN, Brazil.
FAU - Fayh, Ana P T
AU  - Fayh APT
AD  - Graduate Program in Physical Education, Federal University of Rio Grande do 
      Norte, Natal, RN, Brazil.
AD  - Department of Nutrition, Federal University of Rio Grande do Norte, Natal, RN, 
      Brazil.
LA  - eng
PT  - Journal Article
PT  - Randomized Controlled Trial
DEP - 20190801
PL  - Turkey
TA  - J Sports Sci Med
JT  - Journal of sports science & medicine
JID - 101174629
SB  - IM
MH  - Accelerometry
MH  - Adult
MH  - Cross-Over Studies
MH  - *Exercise
MH  - Fitness Trackers
MH  - *High-Intensity Interval Training
MH  - Humans
MH  - Intention to Treat Analysis
MH  - Male
MH  - Obesity/psychology/*therapy
MH  - *Sedentary Behavior
MH  - Time Factors
PMC - PMC6683629
OTO - NOTNLM
OT  - Aerobic exercise
OT  - accelerometer
OT  - high-intensity interval training
OT  - obesity
OT  - sedentary lifestyle
EDAT- 2019/08/21 06:00
MHDA- 2020/02/11 06:00
PMCR- 2019/08/01
CRDT- 2019/08/21 06:00
PHST- 2019/02/13 00:00 [received]
PHST- 2019/04/30 00:00 [accepted]
PHST- 2019/08/21 06:00 [entrez]
PHST- 2019/08/21 06:00 [pubmed]
PHST- 2020/02/11 06:00 [medline]
PHST- 2019/08/01 00:00 [pmc-release]
AID - jssm-18-390 [pii]
PST - epublish
SO  - J Sports Sci Med. 2019 Aug 1;18(3):390-398. eCollection 2019 Sep.

PMID- 36121143
OWN - NLM
STAT- MEDLINE
DCOM- 20221027
LR  - 20221215
IS  - 1522-1490 (Electronic)
IS  - 0363-6119 (Linking)
VI  - 323
IP  - 5
DP  - 2022 Nov 1
TI  - Hypoxic high-intensity interval training in individuals with overweight and 
      obesity.
PG  - R700-R709
LID - 10.1152/ajpregu.00049.2022 [doi]
AB  - Combining moderate-intensity exercise training with hypoxic exposure may induce 
      larger improvement in cardiometabolic risk factors and health status compared 
      with normoxic exercise training in obesity. Considering the greater 
      cardiometabolic effects of high-intensity intermittent training (HIIT), we 
      hypothesized that hypoxic high-volume HIIT (H-HIIT) would induce greater 
      improvement in cardiorespiratory fitness and health status despite a lower 
      absolute training workload than normoxic HIIT (N-HIIT) in overweight/obesity. 
      Thirty-one subjects were randomized to an 8-week H-HIIT [10 male and 6 female; 
      age: 51.0 ± 8.3 years; body mass index (BMI): 31.5 ± 4 kg·m(-2)] or N-HIIT (13 
      male and 2 female; age: 52.0 ± 7.5 years; BMI: 32.4 ± 4.8 kg·m(-2)) program (3 
      sessions/week; cycling at 80% or 100% of maximal workload for H-HIIT and N-HIIT, 
      respectively; target arterial oxygen saturation for H-HIIT 80%, [Formula: see 
      text] ∼0.12, i.e., ∼4,200 meters above sea level). Before and after training, the 
      following evaluations were performed: incremental maximal and submaximal cycling 
      tests, pulse-wave velocity, endothelial function, fasting glucose, insulin, lipid 
      profile, and body composition. Maximal exercise (V̇o(2peak): H-HIIT +14.2% ± 8.3% 
      vs. N-HIIT +12.1 ± 8.8%) and submaximal (ventilatory thresholds) capacity and 
      exercise metabolic responses (power output at the crossover point and at maximal 
      fat oxidation rate) increased significantly in both groups, with no significant 
      difference between groups and without other cardiometabolic changes. H-HIIT 
      induced a greater peak ventilatory response (ANOVA group × time interaction F = 
      7.4, P = 0.016) compared with N-HIIT. In overweight/obesity, the combination of 
      normobaric hypoxia and HIIT was not superior for improving cardiorespiratory 
      fitness improvement compared with HIIT in normoxia, although HIIT in hypoxia was 
      performed at a lower absolute training workload.
FAU - Ghaith, Abdallah
AU  - Ghaith A
AD  - University of Grenoble Alpes, INSERM, CHU Grenoble Alpes, HP2 Laboratory, 
      Grenoble, France.
FAU - Chacaroun, Samarmar
AU  - Chacaroun S
AD  - University of Grenoble Alpes, INSERM, CHU Grenoble Alpes, HP2 Laboratory, 
      Grenoble, France.
FAU - Borowik, Anna
AU  - Borowik A
AD  - University of Grenoble Alpes, INSERM, CHU Grenoble Alpes, HP2 Laboratory, 
      Grenoble, France.
FAU - Chatel, Lisa
AU  - Chatel L
AD  - University of Grenoble Alpes, INSERM, CHU Grenoble Alpes, HP2 Laboratory, 
      Grenoble, France.
FAU - Doutreleau, Stéphane
AU  - Doutreleau S
AD  - University of Grenoble Alpes, INSERM, CHU Grenoble Alpes, HP2 Laboratory, 
      Grenoble, France.
FAU - Wuyam, Bernard
AU  - Wuyam B
AD  - University of Grenoble Alpes, INSERM, CHU Grenoble Alpes, HP2 Laboratory, 
      Grenoble, France.
FAU - Tamisier, Renaud
AU  - Tamisier R
AD  - University of Grenoble Alpes, INSERM, CHU Grenoble Alpes, HP2 Laboratory, 
      Grenoble, France.
FAU - Pépin, Jean-Louis
AU  - Pépin JL
AD  - University of Grenoble Alpes, INSERM, CHU Grenoble Alpes, HP2 Laboratory, 
      Grenoble, France.
FAU - Flore, Patrice
AU  - Flore P
AD  - University of Grenoble Alpes, INSERM, CHU Grenoble Alpes, HP2 Laboratory, 
      Grenoble, France.
FAU - Verges, Samuel
AU  - Verges S
AUID- ORCID: 0000-0002-0831-9222
AD  - University of Grenoble Alpes, INSERM, CHU Grenoble Alpes, HP2 Laboratory, 
      Grenoble, France.
LA  - eng
PT  - Journal Article
PT  - Randomized Controlled Trial
PT  - Research Support, Non-U.S. Gov't
DEP - 20220919
PL  - United States
TA  - Am J Physiol Regul Integr Comp Physiol
JT  - American journal of physiology. Regulatory, integrative and comparative 
      physiology
JID - 100901230
RN  - 0 (Insulin)
RN  - 0 (Lipids)
RN  - IY9XDZ35W2 (Glucose)
SB  - IM
MH  - Male
MH  - Female
MH  - Humans
MH  - Adult
MH  - Middle Aged
MH  - Overweight/therapy
MH  - *High-Intensity Interval Training
MH  - Exercise Therapy/adverse effects
MH  - Obesity/diagnosis/therapy/complications
MH  - *Cardiorespiratory Fitness/physiology
MH  - Insulin
MH  - *Cardiovascular Diseases/etiology
MH  - Hypoxia/complications
MH  - Lipids
MH  - Glucose
OTO - NOTNLM
OT  - cardiorespiratory function
OT  - exercise performance
OT  - high-intensity interval training
OT  - hypoxia
OT  - obesity
EDAT- 2022/09/20 06:00
MHDA- 2022/10/28 06:00
CRDT- 2022/09/19 07:53
PHST- 2022/09/20 06:00 [pubmed]
PHST- 2022/10/28 06:00 [medline]
PHST- 2022/09/19 07:53 [entrez]
AID - 10.1152/ajpregu.00049.2022 [doi]
PST - ppublish
SO  - Am J Physiol Regul Integr Comp Physiol. 2022 Nov 1;323(5):R700-R709. doi: 
      10.1152/ajpregu.00049.2022. Epub 2022 Sep 19.

PMID- 37078430
OWN - NLM
STAT- MEDLINE
DCOM- 20230615
LR  - 20230919
IS  - 1474-9726 (Electronic)
IS  - 1474-9718 (Print)
IS  - 1474-9718 (Linking)
VI  - 22
IP  - 6
DP  - 2023 Jun
TI  - High-Intensity interval training reduces transcriptomic age: A randomized 
      controlled trial.
PG  - e13841
LID - 10.1111/acel.13841 [doi]
LID - e13841
AB  - While the relationship between exercise and life span is well-documented, little 
      is known about the effects of specific exercise protocols on modern measures of 
      biological age. Transcriptomic age (TA) predictors provide an opportunity to test 
      the effects of high-intensity interval training (HIIT) on biological age 
      utilizing whole-genome expression data. A single-site, single-blinded, randomized 
      controlled clinical trial design was utilized. Thirty sedentary participants 
      (aged 40-65) were assigned to either a HIIT group or a no-exercise control group. 
      After collecting baseline measures, HIIT participants performed three 10 × 1 HIIT 
      sessions per week for 4 weeks. Each session lasted 23 min, and total exercise 
      duration was 276 min over the course of the 1-month exercise protocol. TA, PSS-10 
      score, PSQI score, PHQ-9 score, and various measures of body composition were all 
      measured at baseline and again following the conclusion of exercise/control 
      protocols. Transcriptomic age reduction of 3.59 years was observed in the 
      exercise group while a 3.29-years increase was observed in the control group. 
      Also, PHQ-9, PSQI, BMI, body fat mass, and visceral fat measures were all 
      improved in the exercise group. A hypothesis-generation gene expression analysis 
      suggested exercise may modify autophagy, mTOR, AMPK, PI3K, neurotrophin 
      signaling, insulin signaling, and other age-related pathways. A low dose of HIIT 
      can reduce an mRNA-based measure of biological age in sedentary adults between 
      the ages of 40 and 65 years old. Other changes in gene expression were relatively 
      modest, which may indicate a focal effect of exercise on age-related biological 
      processes.
CI  - © 2023 The Authors. Aging Cell published by Anatomical Society and John Wiley & 
      Sons Ltd.
FAU - Lohman, Trevor
AU  - Lohman T
AUID- ORCID: 0000-0002-9634-702X
AD  - Loma Linda University School of Allied Health Professions, Loma Linda, 
      California, USA.
FAU - Bains, Gurinder
AU  - Bains G
AD  - Loma Linda University School of Allied Health Professions, Loma Linda, 
      California, USA.
FAU - Cole, Steve
AU  - Cole S
AUID- ORCID: 0000-0002-7168-8039
AD  - UCLA David Geffen School of Medicine, Los Angeles, California, USA.
FAU - Gharibvand, Lida
AU  - Gharibvand L
AD  - Loma Linda University School of Allied Health Professions, Loma Linda, 
      California, USA.
FAU - Berk, Lee
AU  - Berk L
AD  - Loma Linda University School of Allied Health Professions, and School of 
      Medicine, Loma Linda, California, USA.
FAU - Lohman, Everett
AU  - Lohman E
AD  - Loma Linda University School of Allied Health Professions, Loma Linda, 
      California, USA.
LA  - eng
PT  - Journal Article
PT  - Randomized Controlled Trial
PT  - Research Support, Non-U.S. Gov't
DEP - 20230420
PL  - England
TA  - Aging Cell
JT  - Aging cell
JID - 101130839
SB  - IM
MH  - Adult
MH  - Humans
MH  - Middle Aged
MH  - Aged
MH  - Transcriptome/genetics
MH  - *High-Intensity Interval Training/methods
MH  - Exercise
MH  - *Insulin Resistance
MH  - Gene Expression Profiling
PMC - PMC10265161
OTO - NOTNLM
OT  - aging
OT  - autophagy
OT  - biological age
OT  - body composition
OT  - gene expression
OT  - high-intensity interval training
OT  - longevity
OT  - transcriptome
COIS- The authors declare no competing interests.
EDAT- 2023/04/20 13:41
MHDA- 2023/06/15 06:41
PMCR- 2023/04/20
CRDT- 2023/04/20 06:13
PHST- 2023/03/22 00:00 [revised]
PHST- 2022/11/09 00:00 [received]
PHST- 2023/03/25 00:00 [accepted]
PHST- 2023/06/15 06:41 [medline]
PHST- 2023/04/20 13:41 [pubmed]
PHST- 2023/04/20 06:13 [entrez]
PHST- 2023/04/20 00:00 [pmc-release]
AID - ACEL13841 [pii]
AID - 10.1111/acel.13841 [doi]
PST - ppublish
SO  - Aging Cell. 2023 Jun;22(6):e13841. doi: 10.1111/acel.13841. Epub 2023 Apr 20.

PMID- 33760255
OWN - NLM
STAT- MEDLINE
DCOM- 20220502
LR  - 20220502
IS  - 1469-7793 (Electronic)
IS  - 0022-3751 (Linking)
VI  - 600
IP  - 5
DP  - 2022 Mar
TI  - Low-volume high-intensity interval training for cardiometabolic health.
PG  - 1013-1026
LID - 10.1113/JP281210 [doi]
AB  - High-intensity interval training (HIIT) is characterised by short bouts of 
      high-intensity submaximal exercise interspersed with rest periods. Low-volume 
      HIIT, typically involving less than 15 min of high-intensity exercise per 
      session, is being increasingly investigated in healthy and clinical populations 
      due to its time-efficient nature and purported health benefits. The findings from 
      recent trials suggest that low-volume HIIT can induce similar, and at times 
      greater, improvements in cardiorespiratory fitness, glucose control, blood 
      pressure, and cardiac function when compared to more traditional forms of aerobic 
      exercise training including high-volume HIIT and moderate intensity continuous 
      training, despite requiring less time commitment and lower energy expenditure. 
      Although further studies are required to elucidate the precise mechanisms of 
      action, metabolic improvements appear to be driven, in part, by enhanced 
      mitochondrial function and insulin sensitivity, whereas certain cardiovascular 
      improvements are linked to increased left ventricular function as well as greater 
      central and peripheral arterial compliance. Beyond the purported health benefits, 
      low-volume HIIT appears to be safe and well-tolerated in adults, with high rates 
      of reported exercise adherence and low adverse effects.
CI  - © 2021 The Authors. The Journal of Physiology © 2021 The Physiological Society.
FAU - Sabag, Angelo
AU  - Sabag A
AUID- ORCID: 0000-0002-0195-7029
AD  - NICM Health Research Institute, Western Sydney University, Westmead, Australia.
FAU - Little, Jonathan P
AU  - Little JP
AUID- ORCID: 0000-0002-9796-2008
AD  - School of Health and Exercise Sciences, University of British Columbia, Kelowna, 
      British Columbia, Canada.
FAU - Johnson, Nathan A
AU  - Johnson NA
AUID- ORCID: 0000-0002-3874-7092
AD  - Faculty of Medicine and Health, The University of Sydney, Sydney, Australia.
LA  - eng
PT  - Journal Article
DEP - 20210418
PL  - England
TA  - J Physiol
JT  - The Journal of physiology
JID - 0266262
SB  - IM
MH  - Adult
MH  - *Cardiorespiratory Fitness
MH  - *Cardiovascular Diseases
MH  - Exercise/physiology
MH  - *High-Intensity Interval Training
MH  - Humans
MH  - *Insulin Resistance
OTO - NOTNLM
OT  - HIIT
OT  - aerobic exercise
OT  - obesity
EDAT- 2021/03/25 06:00
MHDA- 2022/05/03 06:00
CRDT- 2021/03/24 13:03
PHST- 2021/01/05 00:00 [received]
PHST- 2021/03/16 00:00 [accepted]
PHST- 2021/03/25 06:00 [pubmed]
PHST- 2022/05/03 06:00 [medline]
PHST- 2021/03/24 13:03 [entrez]
AID - 10.1113/JP281210 [doi]
PST - ppublish
SO  - J Physiol. 2022 Mar;600(5):1013-1026. doi: 10.1113/JP281210. Epub 2021 Apr 18.

PMID- 32967776
OWN - NLM
STAT- MEDLINE
DCOM- 20211101
LR  - 20211101
IS  - 1879-3061 (Electronic)
IS  - 1043-2760 (Linking)
VI  - 31
IP  - 11
DP  - 2020 Nov
TI  - High-Intensity Interval Training: Methodological Considerations for Interpreting 
      Results and Conducting Research.
PG  - 812-817
LID - S1043-2760(20)30158-2 [pii]
LID - 10.1016/j.tem.2020.08.003 [doi]
AB  - In recent years, high-intensity interval training (HIIT) has gained prominence in 
      the health and fitness area, becoming a worldwide trend. Given the positive 
      results of HIIT, researchers have compared it with moderate-intensity continuous 
      training (MICT). However, much of that research has presented methodological 
      challenges. Therefore, the aim of this opinion article is to address an important 
      risk of bias common in research comparing HIIT and MICT: the lack of equalisation 
      among protocols. This limitation can be considered a risk of bias that limits the 
      conclusions of many studies. Thus, it is necessary to achieve the equalisation of 
      sessions in some way such as using equalisation by energy expenditure, by 
      workload performed in the session, or by duration of the session.
CI  - Copyright © 2020 Elsevier Ltd. All rights reserved.
FAU - Andreato, Leonardo Vidal
AU  - Andreato LV
AD  - Sport and Exercise Psychology Laboratory (LAPE), State University of Santa 
      Catarina, Florianópolis, Santa Catarina, Brazil. Electronic address: 
      vidal.leo@hotmail.com.
LA  - eng
PT  - Journal Article
PT  - Review
DEP - 20200921
PL  - United States
TA  - Trends Endocrinol Metab
JT  - Trends in endocrinology and metabolism: TEM
JID - 9001516
SB  - IM
CIN - Trends Endocrinol Metab. 2021 Mar;32(3):131-132. doi: 10.1016/j.tem.2020.12.002. 
      PMID: 33419707
MH  - Energy Metabolism/physiology
MH  - Exercise/physiology
MH  - Heart Rate/physiology
MH  - High-Intensity Interval Training
MH  - Humans
MH  - Obesity/*physiopathology
MH  - Oxygen Consumption/physiology
OTO - NOTNLM
OT  - bias
OT  - exercise
OT  - obesity
OT  - physical fitness
EDAT- 2020/09/25 06:00
MHDA- 2021/11/03 06:00
CRDT- 2020/09/24 05:26
PHST- 2020/03/26 00:00 [received]
PHST- 2020/08/17 00:00 [revised]
PHST- 2020/08/24 00:00 [accepted]
PHST- 2020/09/25 06:00 [pubmed]
PHST- 2021/11/03 06:00 [medline]
PHST- 2020/09/24 05:26 [entrez]
AID - S1043-2760(20)30158-2 [pii]
AID - 10.1016/j.tem.2020.08.003 [doi]
PST - ppublish
SO  - Trends Endocrinol Metab. 2020 Nov;31(11):812-817. doi: 10.1016/j.tem.2020.08.003. 
      Epub 2020 Sep 21.

PMID- 38062841
OWN - NLM
STAT- MEDLINE
DCOM- 20231216
LR  - 20240220
IS  - 2768-6698 (Electronic)
IS  - 2768-6698 (Linking)
VI  - 28
IP  - 11
DP  - 2023 Nov 8
TI  - The Effect of High-Intensity Interval Training on Mitochondrial-Associated 
      Indices in Overweight and Obese Adults: A Systematic Review and Meta-Analysis.
PG  - 281
LID - 10.31083/j.fbl2811281 [doi]
AB  - BACKGROUND: Obesity is a significant health problem with an increasing incidence, 
      causing a low-grade systemic inflammatory state and being implicated in various 
      chronic diseases. Moreover, obesity has been shown to cause mitochondrial 
      dysfunction through oxidative stress and inflammation, eventually affecting 
      energy metabolism. However, high-intensity interval training (HIIT) can improve 
      mitochondrial efficiency through exercise-induced mitochondrial adaptations. This 
      systematic review and meta-analysis aims to examine the potential effects of HIIT 
      on mitochondrial-associated indices in obese and overweight adults. METHODS: 
      PubMed, Scopus, and Web of Science databases were searched. RESULTS: Twenty-eight 
      eligible studies were included, involving 530 participants. HIIT was found to 
      significantly improve the activity of citrate synthase (CS), cytochrome C 
      (COX-IV), beta-hydroxyacyl CoA-dehydrogenase (β-HAD), Complexes I-V as well as 
      VO2max in overweight and obese individuals, whereas no significant changes were 
      shown in PGC-1α and SIRT1. Interestingly, subgroup analyses revealed that CS, 
      COX-IV, β-HAD, and Complexes I-V activity exhibited a significant improvement 
      only in the healthy subgroup. CONCLUSIONS: Overall, HIIT can be utilized to 
      enhance mitochondrial-associated indices in overweight and obese individuals. 
      However, this improvement may be health status dependent.
CI  - © 2023 The Author(s). Published by IMR Press.
FAU - Hadjispyrou, Spyridon
AU  - Hadjispyrou S
AD  - Department of Physiology, Medical School, National and Kapodistrian University of 
      Athens, 11527 Athens, Greece.
FAU - Dinas, Petros C
AU  - Dinas PC
AD  - FAME Laboratory, Department of Physical Education and Sport Science, University 
      of Thessaly, 42100 Trikala, Greece.
FAU - Delitheos, Spyridon Marios
AU  - Delitheos SM
AD  - Department of Physiology, Medical School, National and Kapodistrian University of 
      Athens, 11527 Athens, Greece.
FAU - Koumprentziotis, Ioannis-Alexios
AU  - Koumprentziotis IA
AD  - Department of Physiology, Medical School, National and Kapodistrian University of 
      Athens, 11527 Athens, Greece.
FAU - Chryssanthopoulos, Costas
AU  - Chryssanthopoulos C
AD  - Department of Physiology, Medical School, National and Kapodistrian University of 
      Athens, 11527 Athens, Greece.
FAU - Philippou, Anastassios
AU  - Philippou A
AD  - Department of Physiology, Medical School, National and Kapodistrian University of 
      Athens, 11527 Athens, Greece.
LA  - eng
PT  - Journal Article
PT  - Meta-Analysis
PT  - Systematic Review
PL  - Singapore
TA  - Front Biosci (Landmark Ed)
JT  - Frontiers in bioscience (Landmark edition)
JID - 101612996
SB  - IM
MH  - Adult
MH  - Humans
MH  - *Overweight/metabolism
MH  - *High-Intensity Interval Training
MH  - Oxygen Consumption
MH  - Obesity/metabolism
MH  - Mitochondria/metabolism
OTO - NOTNLM
OT  - Complex I–V
OT  - biogenesis
OT  - citrate synthase
OT  - cytochrome c
OT  - exercise
OT  - mitochondria
OT  - obesity
OT  - physical activity
COIS- The authors declare no conflict of interest.
EDAT- 2023/12/08 06:41
MHDA- 2023/12/17 09:46
CRDT- 2023/12/08 03:43
PHST- 2023/06/17 00:00 [received]
PHST- 2023/09/12 00:00 [revised]
PHST- 2023/09/26 00:00 [accepted]
PHST- 2023/12/17 09:46 [medline]
PHST- 2023/12/08 06:41 [pubmed]
PHST- 2023/12/08 03:43 [entrez]
AID - S2768-6701(23)01059-6 [pii]
AID - 10.31083/j.fbl2811281 [doi]
PST - ppublish
SO  - Front Biosci (Landmark Ed). 2023 Nov 8;28(11):281. doi: 10.31083/j.fbl2811281.

PMID- 29124325
OWN - NLM
STAT- MEDLINE
DCOM- 20180727
LR  - 20210213
IS  - 1439-6327 (Electronic)
IS  - 1439-6319 (Linking)
VI  - 118
IP  - 1
DP  - 2018 Jan
TI  - Changes in fat oxidation in response to various regimes of high intensity 
      interval training (HIIT).
PG  - 51-63
LID - 10.1007/s00421-017-3756-0 [doi]
AB  - Increased whole-body fat oxidation (FOx) has been consistently demonstrated in 
      response to moderate intensity continuous exercise training. Completion of high 
      intensity interval training (HIIT) and its more intense form, sprint interval 
      training (SIT), has also been reported to increase FOx in different populations. 
      An explanation for this increase in FOx is primarily peripheral adaptations via 
      improvements in mitochondrial content and function. However, studies examining 
      changes in FOx are less common in response to HIIT or SIT than those determining 
      increases in maximal oxygen uptake which is concerning, considering that FOx has 
      been identified as a predictor of weight gain and glycemic control. In this 
      review, we explored physiological and methodological issues underpinning existing 
      literature concerning changes in FOx in response to HIIT and SIT. Our results 
      show that completion of interval training increases FOx in approximately 50% of 
      studies, with the frequency of increased FOx higher in response to studies using 
      HIIT compared to SIT. Significant increases in β-HAD, citrate synthase, fatty 
      acid binding protein, or FAT/CD36 are likely responsible for the greater FOx seen 
      in these studies. We encourage scientists to adopt strict methodological 
      procedures to attenuate day-to-day variability in FOx, which is dramatic, and 
      develop standardized procedures for assessing FOx, which may improve detection of 
      changes in FOx in response to HIIT.
FAU - Astorino, Todd Anthony
AU  - Astorino TA
AD  - Department of Kinesiology, California State University, San Marcos, 333 S. Twin 
      Oaks Valley Road, UNIV 320, San Marcos, CA, 92096-0001, USA. astorino@csusm.edu.
FAU - Schubert, Matthew M
AU  - Schubert MM
AD  - Department of Kinesiology, California State University, San Marcos, 333 S. Twin 
      Oaks Valley Road, UNIV 320, San Marcos, CA, 92096-0001, USA.
LA  - eng
PT  - Journal Article
PT  - Review
DEP - 20171109
PL  - Germany
TA  - Eur J Appl Physiol
JT  - European journal of applied physiology
JID - 100954790
RN  - S88TT14065 (Oxygen)
SB  - IM
CIN - Eur J Appl Physiol. 2018 Sep;118(9):2033-2034. doi: 10.1007/s00421-018-3920-1. 
      PMID: 29959516
MH  - Adipose Tissue/*metabolism
MH  - High-Intensity Interval Training/*methods
MH  - Humans
MH  - *Lipid Metabolism
MH  - Oxidation-Reduction
MH  - Oxygen/*metabolism
OTO - NOTNLM
OT  - CHO oxidation
OT  - Fat oxidation
OT  - High intensity interval training
OT  - Mitochondria
OT  - Respiratory exchange ratio
EDAT- 2017/11/11 06:00
MHDA- 2018/07/28 06:00
CRDT- 2017/11/11 06:00
PHST- 2017/08/13 00:00 [received]
PHST- 2017/10/28 00:00 [accepted]
PHST- 2017/11/11 06:00 [pubmed]
PHST- 2018/07/28 06:00 [medline]
PHST- 2017/11/11 06:00 [entrez]
AID - 10.1007/s00421-017-3756-0 [pii]
AID - 10.1007/s00421-017-3756-0 [doi]
PST - ppublish
SO  - Eur J Appl Physiol. 2018 Jan;118(1):51-63. doi: 10.1007/s00421-017-3756-0. Epub 
      2017 Nov 9.

PMID- 38478956
OWN - NLM
STAT- MEDLINE
DCOM- 20240701
LR  - 20240701
IS  - 1715-5320 (Electronic)
IS  - 1715-5312 (Linking)
VI  - 49
IP  - 7
DP  - 2024 Jul 1
TI  - Interval training and cardiometabolic health in reproductive-aged females.
PG  - 993-1001
LID - 10.1139/apnm-2023-0498 [doi]
AB  - Physical activity and exercise training are especially important for 
      reproductive-aged females as exercise-induced health benefits can also affect 
      their infants. However, levels of physical inactivity remain high among females 
      in this age group, before, during, and after pregnancy. There is a great need for 
      practical and feasible exercise modes to increase adherence to exercise in this 
      population, and interval training may be a time-efficient training modality. 
      Interval training is a form of exercise involving intermittent bouts of intense 
      effort interspersed with recovery periods of rest or lower-intensity exercise. A 
      substantial amount of research indicates that interval training induces superior 
      cardiometabolic health benefits compared with iso-energetic moderate-intensity 
      continuous exercise. This review provides a comprehensive overview of research on 
      interval training interventions in reproductive-aged females across various life 
      stages, focusing on the cardiometabolic health benefits. We discuss the potential 
      role of interval training in premenopausal females with overweight/obesity, 
      polycystic ovary syndrome, and subfertility, as well as the potential influence 
      of oral contraceptives on cardiometabolic adaptations to interval training. 
      Furthermore, this review also highlights recent findings supporting the 
      beneficial role of high-intensity interval training for cardiometabolic health 
      outcomes during pregnancy. In summary, the existing evidence suggests that 
      interval training can improve several cardiometabolic and reproductive outcomes 
      in females spanning different life stages. However, more research is needed to 
      further strengthen the evidence-base for physical activity recommendations for 
      females in their reproductive years of life.
FAU - Moholdt, T
AU  - Moholdt T
AUID- ORCID: 0000-0003-1024-8088
AD  - Department of Circulation and Medical Imaging, Norwegian University of Science 
      and Technology, Trondheim, Norway. RINGGOLD: 8018
AD  - Department of Women's Health, St. Olavs Hospital, Trondheim University Hospital, 
      Trondheim, Norway. RINGGOLD: 60510
FAU - Sujan, M A J
AU  - Sujan MAJ
AUID- ORCID: 0000-0002-5505-3623
AD  - Department of Circulation and Medical Imaging, Norwegian University of Science 
      and Technology, Trondheim, Norway. RINGGOLD: 8018
AD  - Department of Women's Health, St. Olavs Hospital, Trondheim University Hospital, 
      Trondheim, Norway. RINGGOLD: 60510
FAU - Ashby, E R
AU  - Ashby ER
AD  - Department of Circulation and Medical Imaging, Norwegian University of Science 
      and Technology, Trondheim, Norway. RINGGOLD: 8018
FAU - Beetham, K
AU  - Beetham K
AUID- ORCID: 0000-0003-4657-7668
AD  - School of Behavioural and Health Sciences, Australian Catholic University, 
      Brisbane, QLD, Australia.
LA  - eng
PT  - Journal Article
PT  - Review
DEP - 20240313
PL  - Canada
TA  - Appl Physiol Nutr Metab
JT  - Applied physiology, nutrition, and metabolism = Physiologie appliquee, nutrition 
      et metabolisme
JID - 101264333
SB  - IM
MH  - Humans
MH  - Female
MH  - Pregnancy
MH  - *High-Intensity Interval Training/methods
MH  - Polycystic Ovary Syndrome/therapy
MH  - Exercise/physiology
MH  - Adult
MH  - Obesity/therapy
MH  - Infertility, Female/therapy
OTO - NOTNLM
OT  - aerobic exercise
OT  - body composition
OT  - exercise intensity
OT  - insulin resistance
OT  - obesity
OT  - reproduction
COIS- The authors declare there are no competing interests.
EDAT- 2024/03/13 18:46
MHDA- 2024/07/01 12:42
CRDT- 2024/03/13 17:43
PHST- 2024/07/01 12:42 [medline]
PHST- 2024/03/13 18:46 [pubmed]
PHST- 2024/03/13 17:43 [entrez]
AID - 10.1139/apnm-2023-0498 [doi]
PST - ppublish
SO  - Appl Physiol Nutr Metab. 2024 Jul 1;49(7):993-1001. doi: 10.1139/apnm-2023-0498. 
      Epub 2024 Mar 13.

PMID- 32483336
OWN - NLM
STAT- MEDLINE
DCOM- 20211011
LR  - 20211011
IS  - 1476-5624 (Electronic)
IS  - 1362-4393 (Linking)
VI  - 59
IP  - 1
DP  - 2021 Jan
TI  - Viability of high intensity interval training in persons with spinal cord 
      injury-a perspective review.
PG  - 3-8
LID - 10.1038/s41393-020-0492-9 [doi]
AB  - Spinal cord injury (SCI) leads to loss of sensory and motor function below the 
      level of injury leading to paralysis and limitations to locomotion. Therefore, 
      persons with SCI face various challenges in engaging in regular physical 
      activity, which leads to a reduction in physical fitness, increases in body fat 
      mass, and reduced physical and mental health status. Moderate intensity 
      continuous training (MICT) is recommended to enhance physical fitness and overall 
      health status in this population, but it is not always effective in promoting 
      these benefits. High intensity interval training (HIIT) has been promoted as an 
      alternative to MICT in individuals with SCI due to its documented efficacy in 
      healthy able-bodied individuals as well as those with chronic disease. However, 
      the body of knowledge concerning its application in this population is limited 
      and mostly composed of studies with small and homogeneous samples. The aim of 
      this review was to summarize the existing literature regarding the efficacy of 
      HIIT on changes in health- and fitness-related outcomes in this population, 
      denote potential adverse responses to HIIT, describe how participants perceive 
      this modality of exercise training, and identify the overall feasibility of 
      interval training in persons with SCI.
FAU - Astorino, Todd A
AU  - Astorino TA
AUID- ORCID: 0000-0003-0492-0173
AD  - Department of Kinesiology, CSU-San Marcos, San Marcos, CA, USA. 
      astorino@csusm.edu.
FAU - Hicks, Audrey L
AU  - Hicks AL
AD  - Department of Kinesiology, McMaster University, Hamilton, ON, Canada.
FAU - Bilzon, James L J
AU  - Bilzon JLJ
AUID- ORCID: 0000-0002-6701-7603
AD  - Department for Health, University of Bath, Bath, UK.
LA  - eng
PT  - Journal Article
PT  - Review
DEP - 20200601
PL  - England
TA  - Spinal Cord
JT  - Spinal cord
JID - 9609749
SB  - IM
MH  - Exercise
MH  - *High-Intensity Interval Training
MH  - Humans
MH  - Physical Fitness
MH  - *Spinal Cord Injuries/therapy
EDAT- 2020/06/03 06:00
MHDA- 2021/10/12 06:00
CRDT- 2020/06/03 06:00
PHST- 2020/01/23 00:00 [received]
PHST- 2020/05/19 00:00 [accepted]
PHST- 2020/05/17 00:00 [revised]
PHST- 2020/06/03 06:00 [pubmed]
PHST- 2021/10/12 06:00 [medline]
PHST- 2020/06/03 06:00 [entrez]
AID - 10.1038/s41393-020-0492-9 [pii]
AID - 10.1038/s41393-020-0492-9 [doi]
PST - ppublish
SO  - Spinal Cord. 2021 Jan;59(1):3-8. doi: 10.1038/s41393-020-0492-9. Epub 2020 Jun 1.

PMID- 39560429
OWN - NLM
STAT- MEDLINE
DCOM- 20241126
LR  - 20241202
IS  - 1466-447X (Electronic)
IS  - 0264-0414 (Linking)
VI  - 42
IP  - 23
DP  - 2024 Dec
TI  - High-intensity interval training for improving cardiometabolic health in children 
      and adolescents: An umbrella review of systematic reviews.
PG  - 2199-2215
LID - 10.1080/02640414.2024.2425910 [doi]
AB  - High-intensity interval training (HIIT) is an emerging exercise strategy to 
      improve health and fitness, but previous studies have evaluated HIIT 
      interventions across different populations and outcomes. This review aimed to 
      comprehensively synthesize published evidence on the effects of HIIT on key 
      cardiometabolic health parameters in children and adolescents. We searched seven 
      databases until February 2024. Systematic reviews were eligible if they 1) 
      compared HIIT and active/non-active control conditions with meta-analysis, 2) 
      examined cardiorespiratory fitness, body composition and cardiometabolic risk 
      biomarkers, and 3) examined children and adolescents. We included 18 systematic 
      reviews with meta-analysis, including 223 original studies and 13,900 unique 
      participants. HIIT is effective for cardiorespiratory fitness in children and 
      adolescents with diverse health and weight status (median standardized mean 
      difference [SMD] = 0.75). Improvements in body composition and several 
      cardiometabolic risk biomarkers, including systolic blood pressure (median SMD = 
      -0.40), diastolic blood pressure (median SMD = -0.22), triglyceride (median SMD = 
      -0.30), low-density lipoprotein cholesterol (median SMD = -0.90), and 
      high-density lipoprotein cholesterol (median SMD = 0.34), have also been observed 
      following HIIT, with a notably more pronounced effect in youth with 
      overweight/obesity or metabolic disorders. Our umbrella review supports the 
      effectiveness of HIIT in enhancing cardiometabolic health, suggesting its 
      integration into physical activity promotion programmes in schools and 
      communities.
FAU - Poon, Eric Tsz-Chun
AU  - Poon ET
AUID- ORCID: 0000-0002-0842-1323
AD  - Department of Sports Science and Physical Education, The Chinese University of 
      Hong Kong, Shatin, Hong Kong.
FAU - Sum, Wesley Man-Kuk
AU  - Sum WM
AD  - Department of Sports Science and Physical Education, The Chinese University of 
      Hong Kong, Shatin, Hong Kong.
FAU - Lubans, David
AU  - Lubans D
AUID- ORCID: 0000-0002-0204-8257
AD  - College of Human and Social Futures, University of Newcastle, Callaghan, 
      Australia.
FAU - Wong, Stephen Heung-Sang
AU  - Wong SH
AUID- ORCID: 0000-0002-6821-4545
AD  - Department of Sports Science and Physical Education, The Chinese University of 
      Hong Kong, Shatin, Hong Kong.
FAU - Ho, Robin Sze-Tak
AU  - Ho RS
AUID- ORCID: 0000-0003-2722-4234
AD  - Department of Sports Science and Physical Education, The Chinese University of 
      Hong Kong, Shatin, Hong Kong.
AD  - Physical Education Unit, The Chinese University of Hong Kong, Shatin, Hong Kong.
LA  - eng
PT  - Journal Article
PT  - Review
DEP - 20241119
PL  - England
TA  - J Sports Sci
JT  - Journal of sports sciences
JID - 8405364
RN  - 0 (Biomarkers)
SB  - IM
MH  - Humans
MH  - *High-Intensity Interval Training/methods
MH  - Child
MH  - Adolescent
MH  - *Cardiorespiratory Fitness/physiology
MH  - *Body Composition
MH  - *Systematic Reviews as Topic
MH  - *Cardiometabolic Risk Factors
MH  - Blood Pressure/physiology
MH  - Biomarkers/blood
MH  - Cardiovascular Diseases/prevention & control
OTO - NOTNLM
OT  - HIIT
OT  - body composition
OT  - meta-review
OT  - overview of reviews
OT  - public health
OT  - youth
EDAT- 2024/11/19 15:15
MHDA- 2024/11/26 06:36
CRDT- 2024/11/19 09:13
PHST- 2024/11/26 06:36 [medline]
PHST- 2024/11/19 15:15 [pubmed]
PHST- 2024/11/19 09:13 [entrez]
AID - 10.1080/02640414.2024.2425910 [doi]
PST - ppublish
SO  - J Sports Sci. 2024 Dec;42(23):2199-2215. doi: 10.1080/02640414.2024.2425910. Epub 
      2024 Nov 19.

PMID- 34749418
OWN - NLM
STAT- MEDLINE
DCOM- 20220506
LR  - 20220531
IS  - 1439-3964 (Electronic)
IS  - 0172-4622 (Linking)
VI  - 43
IP  - 5
DP  - 2022 May
TI  - Interval Training with Different Intensities in Overweight/Obese Adolescent 
      Females.
PG  - 434-443
LID - 10.1055/a-1648-4653 [doi]
AB  - To compare the effects of 12 weeks of high-intensity interval training (HIIT) 
      versus moderate-intensity interval training (MIIT) on hematological and 
      inflammatory markers in youth females, 38 overweight/obese females 
      (16.4±1.0 yrs.) were randomly assigned to HIIT (2×6-8 repetitions of 30 s at 
      100-110% maximal aerobic speed (MAS), with 30 s active recovery between 
      repetitions at 50% MAS; n=13), MIIT (2×6-8 repetitions of 30 s at 70-80% MAS, 
      with 30 s active recovery between repetitions at 50% MAS; n=13), and a control 
      group (CG, no intervention; n=12). Body composition, blood pressure, maximal 
      heart rate, hematological and inflammatory markers (C-reactive protein [CRP], and 
      erythrocyte sedimentation rate [ESR]) markers were assessed in all groups before 
      and following the training program. Results revealed a significant (P<0.05) 
      interaction effect for body composition, systolic blood pressure (SBP), MAS, 
      maximal heart rate, and CRP. Within-group analyses for the HIIT and MIIT groups 
      showed significant improvements in body mass (P=0.009 and P=0.025, respectively), 
      BMI Z-score (P=0.011 and P=0.028, respectively), and MAS (P<0.001 and P=0.011, 
      respectively). The HIIT program showed a significant decrease in body fat 
      (P=0.002), waist circumference (P=0.002), maximal heart rate (P=0.003), SBP 
      (P=0.001), and plasma CRP (P=0.004). In both groups, no signiﬁcant changes were 
      observed in ESR and hematological markers after intervention. No variable changed 
      in CG. HIIT was the effective method to manage cardiometabolic health and 
      inflammatory disorders in obese youth.
CI  - Thieme. All rights reserved.
FAU - Abassi, Wissal
AU  - Abassi W
AD  - University of Jendouba, High Institute of Sport and Physical Education of Kef, 
      UR13JS01, 7100 Kef, Tunisia.
AD  - University of Tunis El Manar, Faculty of Medicine of Tunis, Rabta Hospital, 
      LR99ES11, 1007 Tunis, Tunisia.
AD  - Higher Institute of Sport and Physical Education of Ksar Said, University of "La 
      Manouba", Manouba 2010, Tunisia.
FAU - Ouerghi, Nejmeddine
AU  - Ouerghi N
AUID- ORCID: 0000-0002-8840-1735
AD  - University of Jendouba, High Institute of Sport and Physical Education of Kef, 
      UR13JS01, 7100 Kef, Tunisia.
AD  - University of Tunis El Manar, Faculty of Medicine of Tunis, Rabta Hospital, 
      LR99ES11, 1007 Tunis, Tunisia.
FAU - Nikolaidis, Pantelis T
AU  - Nikolaidis PT
AUID- ORCID: 0000-0001-8030-7122
AD  - School of Health and Caring Sciences, University of West Attica, Athens, Greece.
FAU - Hill, Lee
AU  - Hill L
AD  - Division of Gastroenterology and Nutrition, Department of Pediatrics, McMaster 
      University, Hamilton, Canada.
FAU - Racil, Ghazi
AU  - Racil G
AD  - Higher Institute of Sport and Physical Education of Ksar Said, University of "La 
      Manouba", Manouba 2010, Tunisia.
FAU - Knechtle, Beat
AU  - Knechtle B
AUID- ORCID: 0000-0002-2412-9103
AD  - Medbase St. Gallen Am Vadianplatz, St. Gallen, Switzerland.
AD  - Institute of Primary Care, University of Zurich, Zurich, Switzerland.
FAU - Feki, Moncef
AU  - Feki M
AUID- ORCID: 0000-0003-1585-4052
AD  - University of Tunis El Manar, Faculty of Medicine of Tunis, Rabta Hospital, 
      LR99ES11, 1007 Tunis, Tunisia.
FAU - Bouassida, Anissa
AU  - Bouassida A
AD  - University of Jendouba, High Institute of Sport and Physical Education of Kef, 
      UR13JS01, 7100 Kef, Tunisia.
LA  - eng
PT  - Journal Article
PT  - Randomized Controlled Trial
DEP - 20211108
PL  - Germany
TA  - Int J Sports Med
JT  - International journal of sports medicine
JID - 8008349
RN  - 0 (Biomarkers)
SB  - IM
MH  - Adolescent
MH  - Biomarkers
MH  - Body Composition/physiology
MH  - Female
MH  - *High-Intensity Interval Training/methods
MH  - Humans
MH  - Overweight/therapy
MH  - *Pediatric Obesity/therapy
MH  - Waist Circumference
COIS- The authors declare that they have no conflicts of interest.
EDAT- 2021/11/09 06:00
MHDA- 2022/05/07 06:00
CRDT- 2021/11/08 20:34
PHST- 2021/11/09 06:00 [pubmed]
PHST- 2022/05/07 06:00 [medline]
PHST- 2021/11/08 20:34 [entrez]
AID - 10.1055/a-1648-4653 [doi]
PST - ppublish
SO  - Int J Sports Med. 2022 May;43(5):434-443. doi: 10.1055/a-1648-4653. Epub 2021 Nov 
      8.

PMID- 35699838
OWN - NLM
STAT- MEDLINE
DCOM- 20220913
LR  - 20220922
IS  - 1720-8319 (Electronic)
IS  - 1594-0667 (Print)
IS  - 1594-0667 (Linking)
VI  - 34
IP  - 9
DP  - 2022 Sep
TI  - High-intensity interval training modulates inflammatory response in Parkinson's 
      disease.
PG  - 2165-2176
LID - 10.1007/s40520-022-02153-5 [doi]
AB  - BACKGROUND: Recent discoveries show that high-intensity interval training (HIIT) 
      can bring many positive effects such as decreases in fat tissue, lower blood 
      sugar levels, improved learning and memory, and lower risk of cardiac disease. 
      Parkinson's disease (PD) is a neurodegenerative disorder characterized by loss of 
      the dopaminergic neurons, accompanied by chronic inflammation and 
      neuroinflammation. Previous research shows that interval training can bring a 
      beneficial effect on the inflammation and neuroplasticity in PD. OBJECTIVES: The 
      objective of this study was to investigate the effect of 12 weeks of HIIT on the 
      inflammation levels and antioxidant capacity in the serum of PD patients. 
      METHODS: Twenty-eight people diagnosed with PD were enrolled in this study. 
      Fifteen PD patients performed 12 weeks of HIIT on a cycloergometer. Thirteen 
      non-exercised PD patients constitute the control group. Concentrations of 
      inflammation markers and antioxidants' capacity in the serum were measured at 3 
      sampling points (a week before, a week after, and 3 months after the HIIT). 
      RESULTS: Twelve weeks of HIIT decreases the level of TNF-α (p = 0.034) and 
      increases the level of IL-10 (p = 0.024). Those changes were accompanied by 
      a decreased level of neutrophils (p = 0.03), neutrophil/lymphocyte ratio 
      (p = 0.048) and neutrophil/monocyte ratio (p = 0.0049) with increases in 
      superoxide dismutase levels (p = 0.04). CONCLUSIONS: Twelve weeks of HIIT can 
      decrease systemic inflammation in PD patients and improve the antioxidant 
      capacity in their serum, which can slow down the progression of the disease.
CI  - © 2022. The Author(s).
FAU - Malczynska-Sims, Paulina
AU  - Malczynska-Sims P
AUID- ORCID: 0000-0002-5461-7036
AD  - Department of Genetics, Institute of Psychiatry and Neurology, 9 Sobieskiego St, 
      02-957, Warsaw, Poland. pmalczynska@ipin.edu.pl.
FAU - Chalimoniuk, Małgorzata
AU  - Chalimoniuk M
AD  - Department of Physical Education and Health in Biała Podlaska, Józef Piłsudski 
      University of Physical Education in Warsaw, 2 Akademicka St, 21-500, Biała 
      Podlaska, Poland.
FAU - Wronski, Zbigniew
AU  - Wronski Z
AD  - Department of Rehabilitation, Medical Faculty, Medical University of Warsaw, 61 
      Żwirki i Wigury St., 02-091, Warsaw, Poland.
FAU - Marusiak, Jaroslaw
AU  - Marusiak J
AD  - Department of Kinesiology, University School of Physical Education in Wroclaw, 
      Wroclaw, Poland.
FAU - Sulek, Anna
AU  - Sulek A
AD  - Department of Genetics, Institute of Psychiatry and Neurology, 9 Sobieskiego St, 
      02-957, Warsaw, Poland.
LA  - eng
GR  - 2018/31/N/NZ7/02431/Narodowe Centrum Nauki/
PT  - Clinical Study
PT  - Journal Article
DEP - 20220614
PL  - Germany
TA  - Aging Clin Exp Res
JT  - Aging clinical and experimental research
JID - 101132995
RN  - 0 (Antioxidants)
RN  - EC 1.15.1.1 (Superoxide Dismutase)
SB  - IM
EIN - Aging Clin Exp Res. 2022 Sep;34(9):2243. doi: 10.1007/s40520-022-02208-7. PMID: 
      36018480
MH  - Antioxidants/metabolism
MH  - Female
MH  - *High-Intensity Interval Training
MH  - Humans
MH  - *Inflammation/therapy
MH  - Male
MH  - *Parkinson Disease/therapy
MH  - Superoxide Dismutase/metabolism
PMC - PMC9192928
OTO - NOTNLM
OT  - Antioxidant capacity
OT  - HIIT
OT  - High-intensity interval training
OT  - Inflammation
OT  - Parkinson’s disease
COIS- All authors declare no conflict of interest.
EDAT- 2022/06/15 06:00
MHDA- 2022/09/14 06:00
PMCR- 2022/06/14
CRDT- 2022/06/14 11:18
PHST- 2022/03/07 00:00 [received]
PHST- 2022/05/08 00:00 [accepted]
PHST- 2022/06/15 06:00 [pubmed]
PHST- 2022/09/14 06:00 [medline]
PHST- 2022/06/14 11:18 [entrez]
PHST- 2022/06/14 00:00 [pmc-release]
AID - 10.1007/s40520-022-02153-5 [pii]
AID - 2153 [pii]
AID - 10.1007/s40520-022-02153-5 [doi]
PST - ppublish
SO  - Aging Clin Exp Res. 2022 Sep;34(9):2165-2176. doi: 10.1007/s40520-022-02153-5. 
      Epub 2022 Jun 14.

PMID- 37729021
OWN - NLM
STAT- MEDLINE
DCOM- 20231023
LR  - 20241102
IS  - 1522-1555 (Electronic)
IS  - 0193-1849 (Print)
IS  - 0193-1849 (Linking)
VI  - 325
IP  - 5
DP  - 2023 Nov 1
TI  - Both moderate- and high-intensity exercise training increase intramyocellular 
      lipid droplet abundance and modify myocellular distribution in adults with 
      obesity.
PG  - E466-E479
LID - 10.1152/ajpendo.00093.2023 [doi]
AB  - Exercise training modifies lipid metabolism in skeletal muscle, but the effect of 
      exercise training on intramyocellular lipid droplet (LD) abundance, size, and 
      intracellular distribution in adults with obesity remains elusive. This study 
      compared high-intensity interval training (HIIT) with more conventional 
      moderate-intensity continuous training (MICT) on intramyocellular lipid content, 
      as well as LD characteristics (size and number) and abundance within the 
      intramyofibrillar (IMF) and subsarcolemmal (SS) regions of type I and type II 
      skeletal muscle fibers in adults with obesity. Thirty-six adults with obesity 
      [body mass index (BMI) = 33 ± 3 kg/m(2)] completed 12 wk (4 days/wk) of either 
      HIIT (10 × 1 min, 90% HR(max) + 1-min active recovery; n = 19) or MICT (45-min 
      steady-state exercise, 70% HR(max); n = 17), while on a weight-maintaining diet 
      throughout training. Skeletal muscle biopsies were collected from the vastus 
      lateralis before and after training, and intramyocellular lipid content and 
      intracellular LD distribution were measured by immunofluorescence microscopy. 
      Both MICT and HIIT increased total intramyocellular lipid content by more than 
      50% (P < 0.01), which was attributed to a greater LD number per µm(2) in the IMF 
      region of both type I and type II muscle fibers (P < 0.01). Our findings also 
      suggest that LD lipophagy (autophagy-mediated LD degradation) may be transiently 
      upregulated the day after the last exercise training session (P < 0.02 for both 
      MICT and HIIT). In summary, exercise programs for adults with obesity involving 
      either MICT or HIIT increased skeletal muscle LD abundance via a greater number 
      of LDs in the IMF region of the myocyte, thereby providing more lipid in close 
      proximity to the site of energy production during exercise.NEW & NOTEWORTHY In 
      this study, 12 wk of either moderate-intensity continuous training (MICT) or 
      high-intensity interval training (HIIT) enhanced skeletal muscle lipid abundance 
      by increasing lipid droplet number within the intramyofibrillar (IMF) region of 
      muscle. Because the IMF associates with high energy production during muscle 
      contraction, this adaptation may enhance lipid oxidation during exercise. Despite 
      differences in training intensity and energy expenditure between MICT and HIIT, 
      their effects on muscle lipid abundance and metabolism were remarkably similar.
FAU - Schleh, Michael W
AU  - Schleh MW
AUID- ORCID: 0000-0001-9969-6316
AD  - Substrate Metabolism Laboratory, School of Kinesiology, University of Michigan, 
      Ann Arbor, Michigan, United States.
FAU - Ahn, Cheehoon
AU  - Ahn C
AUID- ORCID: 0000-0003-4140-125X
AD  - Substrate Metabolism Laboratory, School of Kinesiology, University of Michigan, 
      Ann Arbor, Michigan, United States.
FAU - Ryan, Benjamin J
AU  - Ryan BJ
AUID- ORCID: 0000-0001-5848-6988
AD  - Substrate Metabolism Laboratory, School of Kinesiology, University of Michigan, 
      Ann Arbor, Michigan, United States.
FAU - Chugh, Olivia K
AU  - Chugh OK
AD  - Substrate Metabolism Laboratory, School of Kinesiology, University of Michigan, 
      Ann Arbor, Michigan, United States.
FAU - Luker, Austin T
AU  - Luker AT
AD  - Substrate Metabolism Laboratory, School of Kinesiology, University of Michigan, 
      Ann Arbor, Michigan, United States.
FAU - Luker, Kathryn E
AU  - Luker KE
AD  - Department of Radiology, Center for Molecular Imaging, University of Michigan, 
      Ann Arbor, Michigan, United States.
AD  - Biointerfaces Institute, University of Michigan, Ann Arbor, Michigan, United 
      States.
FAU - Gillen, Jenna B
AU  - Gillen JB
AUID- ORCID: 0000-0001-7974-5395
AD  - Substrate Metabolism Laboratory, School of Kinesiology, University of Michigan, 
      Ann Arbor, Michigan, United States.
AD  - Faculty of Kinesiology and Physical Education, University of Toronto, Toronto, 
      Ontario, Canada.
FAU - Ludzki, Alison C
AU  - Ludzki AC
AUID- ORCID: 0000-0002-6967-034X
AD  - Substrate Metabolism Laboratory, School of Kinesiology, University of Michigan, 
      Ann Arbor, Michigan, United States.
FAU - Van Pelt, Douglas W
AU  - Van Pelt DW
AUID- ORCID: 0000-0001-9594-604X
AD  - Substrate Metabolism Laboratory, School of Kinesiology, University of Michigan, 
      Ann Arbor, Michigan, United States.
FAU - Pitchford, Lisa M
AU  - Pitchford LM
AD  - Substrate Metabolism Laboratory, School of Kinesiology, University of Michigan, 
      Ann Arbor, Michigan, United States.
FAU - Zhang, Tao
AU  - Zhang T
AD  - Substrate Metabolism Laboratory, School of Kinesiology, University of Michigan, 
      Ann Arbor, Michigan, United States.
FAU - Rode, Thomas
AU  - Rode T
AD  - Substrate Metabolism Laboratory, School of Kinesiology, University of Michigan, 
      Ann Arbor, Michigan, United States.
FAU - Howton, Suzette M
AU  - Howton SM
AD  - Substrate Metabolism Laboratory, School of Kinesiology, University of Michigan, 
      Ann Arbor, Michigan, United States.
FAU - Burant, Charles F
AU  - Burant CF
AD  - Division of Metabolism, Endocrinology, and Diabetes, Department of Internal 
      Medicine, University of Michigan, Ann Arbor, Michigan, United States.
FAU - Horowitz, Jeffrey F
AU  - Horowitz JF
AUID- ORCID: 0000-0003-3851-777X
AD  - Substrate Metabolism Laboratory, School of Kinesiology, University of Michigan, 
      Ann Arbor, Michigan, United States.
LA  - eng
GR  - R50 CA221807/CA/NCI NIH HHS/United States
GR  - R01 DK077966/DK/NIDDK NIH HHS/United States
GR  - P30 DK089503/DK/NIDDK NIH HHS/United States
GR  - F32 DK117522/DK/NIDDK NIH HHS/United States
GR  - T32 DK007245/DK/NIDDK NIH HHS/United States
GR  - P30 DK020572/DK/NIDDK NIH HHS/United States
GR  - U24 DK097153/DK/NIDDK NIH HHS/United States
PT  - Journal Article
PT  - Research Support, N.I.H., Extramural
PT  - Research Support, Non-U.S. Gov't
DEP - 20230920
PL  - United States
TA  - Am J Physiol Endocrinol Metab
JT  - American journal of physiology. Endocrinology and metabolism
JID - 100901226
RN  - 0 (Lipids)
SB  - IM
MH  - Adult
MH  - Humans
MH  - *Lipid Droplets
MH  - Obesity/therapy
MH  - Exercise/physiology
MH  - Energy Metabolism/physiology
MH  - *High-Intensity Interval Training
MH  - Lipids
PMC - PMC10864005
OTO - NOTNLM
OT  - exercise
OT  - high-intensity interval training
OT  - lipid droplet
OT  - lipophagy
OT  - skeletal muscle
COIS- No conflicts of interest, financial or otherwise, are declared by the authors.
EDAT- 2023/09/20 18:42
MHDA- 2023/10/23 01:18
PMCR- 2024/11/01
CRDT- 2023/09/20 12:23
PHST- 2023/10/23 01:18 [medline]
PHST- 2023/09/20 18:42 [pubmed]
PHST- 2023/09/20 12:23 [entrez]
PHST- 2024/11/01 00:00 [pmc-release]
AID - E-00093-2023 [pii]
AID - 10.1152/ajpendo.00093.2023 [doi]
PST - ppublish
SO  - Am J Physiol Endocrinol Metab. 2023 Nov 1;325(5):E466-E479. doi: 
      10.1152/ajpendo.00093.2023. Epub 2023 Sep 20.

PMID- 38553359
OWN - NLM
STAT- MEDLINE
DCOM- 20240610
LR  - 20240829
IS  - 1590-3729 (Electronic)
IS  - 0939-4753 (Linking)
VI  - 34
IP  - 7
DP  - 2024 Jul
TI  - Moderate-intensity constant or high-intensity interval training? Metabolic 
      effects on candidates to undergo bariatric surgery.
PG  - 1681-1691
LID - S0939-4753(24)00087-5 [pii]
LID - 10.1016/j.numecd.2024.03.001 [doi]
AB  - BACKGROUND & AIMS: Bariatric surgery is highly effective against obesity. 
      Pre-surgical exercise programs are recommended to prepare the candidate 
      physically and metabolically for surgery-related rapid weight loss. However, the 
      ideal exercise prescription in this population is unknown. This study aimed to 
      compare the metabolic effects of moderate-intensity constant (MICT) vs. a 
      high-intensity interval training (HIIT) program in candidates to undergo 
      bariatric surgery. METHODS AND RESULTS: Twenty-five candidates (22 women) to 
      undergo sleeve gastrectomy aged from 18 to 60 years old were recruited. At 
      baseline, we measured body composition, physical activity levels, grip strength, 
      and aerobic capacity. Further, we assessed metabolic function through glycemia 
      and insulinemia (both fasting and after oral glucose tolerance test (OGTT)), 
      homeostatic model assessment for insulin resistance (HOMA-IR), lipid profile, 
      glycated haemoglobin (HbA1c), transaminases, fibroblast growth factor 21 (FGF21), 
      growth differentiation factor 15 (GDF15), apelin, and adiponectin. Afterward, 
      participants were randomized into MICT (n = 14) or HIIT (n = 11). Both training 
      programs consisted of 10 sessions (2-3 times/week, 30 min per session) 
      distributed during 4 weeks before the surgery. After this, all outcomes were 
      measured again at the end of the training programs and 1 month after the surgery 
      (follow-up). A mixed effect with Tukey's post-hoc analysis was performed to 
      compare values at baseline vs. post-training vs. postsurgical follow-up. Both 
      training programs increased aerobic capacity after training (p < 0.05), but only 
      after MICT these changes were kept at follow-up (p < 0.05). However, only MICT 
      decreased fat mass and increased total muscle mass and physical activity levels 
      (p < 0.05). Metabolically, MICT decreased insulinemia after OGTT (p < 0.05), 
      whereas HIIT increased adiponectin after training and GDF15 at follow-up (both 
      p < 0.05). CONCLUSIONS: Both MICT and HIIT conferred benefits in candidates to 
      undergo bariatric surgery, however, several of those effects were 
      program-specific, suggesting that exercise intensity should be considered when 
      preparing these patients. Future studies should explore the potential benefits of 
      prescribing MICT or HIIT in a customized fashion depending on a pretraining 
      screening, along with possible summatory effects by combining these two exercise 
      programs (MICT + HIIT). CLINICAL TRIAL REGISTRATION: International Traditional 
      Medicine Clinical Trial Registry, N° ISRCTN42273422.
CI  - Copyright © 2024 The Italian Diabetes Society, the Italian Society for the Study 
      of Atherosclerosis, the Italian Society of Human Nutrition and the Department of 
      Clinical Medicine and Surgery, Federico II University. Published by Elsevier B.V. 
      All rights reserved.
FAU - Enríquez-Schmidt, Javier
AU  - Enríquez-Schmidt J
AD  - Physical Therapy Unit, Locomotor Apparatus and Rehabilitation Institute, Faculty 
      of Medicine, Universidad Austral de Chile, Valdivia 5090000, Chile; Exercise 
      Physiology Laboratory, Faculty of Medicine, Universidad Austral de Chile, 
      Valdivia, Chile.
FAU - Mautner Molina, Camila
AU  - Mautner Molina C
AD  - Clínica Alemana de Valdivia, Valdivia 5090000, Chile; School of Physical Therapy, 
      Universidad San Sebastián, Valdivia 5090000, Chile.
FAU - Kalazich Rosales, Mariana
AU  - Kalazich Rosales M
AD  - Clínica Alemana de Valdivia, Valdivia 5090000, Chile.
FAU - Muñoz, Maximiliano
AU  - Muñoz M
AD  - Clínica Alemana de Valdivia, Valdivia 5090000, Chile.
FAU - Ruiz-Uribe, Matias
AU  - Ruiz-Uribe M
AD  - Cardiorespiratory and Metabolic Function Laboratory - Neyün, Faculty of Medicine, 
      Universidad Austral de Chile, Valdivia 5090000, Chile; Nephrology Division, 
      School of Medicine, Universidad Austral de Chile, Valdivia 5090000, Chile.
FAU - Fuentes Leal, Francisca
AU  - Fuentes Leal F
AD  - Clínica Alemana de Valdivia, Valdivia 5090000, Chile.
FAU - Monrroy Uarac, Manuel
AU  - Monrroy Uarac M
AD  - Physical Therapy Unit, Locomotor Apparatus and Rehabilitation Institute, Faculty 
      of Medicine, Universidad Austral de Chile, Valdivia 5090000, Chile; Exercise 
      Physiology Laboratory, Faculty of Medicine, Universidad Austral de Chile, 
      Valdivia, Chile.
FAU - Cárcamo Ibaceta, Carlos
AU  - Cárcamo Ibaceta C
AD  - Clínica Alemana de Valdivia, Valdivia 5090000, Chile; Surgery Institute, Faculty 
      of Medicine, Universidad Austral de Chile, Valdivia 5090000, Chile.
FAU - Fazakerley, Daniel J
AU  - Fazakerley DJ
AD  - Metabolic Research Laboratory, Wellcome-Medical Research Council Institute of 
      Metabolic Science, University of Cambridge, Cambridge CB5, United Kingdom.
FAU - Larance, Mark
AU  - Larance M
AD  - Charles Perkins Centre and School of Medical Sciences, The University of Sydney, 
      Sydney 2006, Australia.
FAU - Ehrenfeld, Pamela
AU  - Ehrenfeld P
AD  - Cellular Pathology Laboratory, Anatomy, Histology, and Pathology Institute, 
      Faculty of Medicine, Universidad Austral de Chile, Valdivia 5090000, Chile; 
      Centro Interdisciplinario de Estudios del Sistema Nervioso (CISNe), Universidad 
      Austral de Chile, Valdivia 5090000, Chile.
FAU - Martínez-Huenchullán, Sergio
AU  - Martínez-Huenchullán S
AD  - Physical Therapy Unit, Locomotor Apparatus and Rehabilitation Institute, Faculty 
      of Medicine, Universidad Austral de Chile, Valdivia 5090000, Chile; School of 
      Physical Therapy, Universidad San Sebastián, Valdivia 5090000, Chile; 
      Cardiorespiratory and Metabolic Function Laboratory - Neyün, Faculty of Medicine, 
      Universidad Austral de Chile, Valdivia 5090000, Chile; Nephrology Division, 
      School of Medicine, Universidad Austral de Chile, Valdivia 5090000, Chile; Centro 
      Interdisciplinario de Estudios del Sistema Nervioso (CISNe), Universidad Austral 
      de Chile, Valdivia 5090000, Chile. Electronic address: sergio.martinez@uss.cl.
LA  - eng
PT  - Comparative Study
PT  - Journal Article
PT  - Randomized Controlled Trial
DEP - 20240305
PL  - Netherlands
TA  - Nutr Metab Cardiovasc Dis
JT  - Nutrition, metabolism, and cardiovascular diseases : NMCD
JID - 9111474
RN  - 0 (Biomarkers)
RN  - 0 (Blood Glucose)
RN  - 0 (Insulin)
SB  - IM
MH  - Humans
MH  - Female
MH  - Male
MH  - *High-Intensity Interval Training
MH  - Middle Aged
MH  - Adult
MH  - Treatment Outcome
MH  - *Biomarkers/blood
MH  - Time Factors
MH  - Young Adult
MH  - *Gastrectomy/adverse effects
MH  - *Weight Loss
MH  - *Blood Glucose/metabolism
MH  - Adolescent
MH  - Bariatric Surgery
MH  - Insulin/blood
MH  - Insulin Resistance
MH  - Obesity/surgery/physiopathology/blood
OTO - NOTNLM
OT  - Bariatric surgery
OT  - Exercise
OT  - Glycaemic control
OT  - Insulin sensitivity
COIS- Declaration of competing interest The authors declared no conflict of interest.
EDAT- 2024/03/30 11:43
MHDA- 2024/06/11 00:42
CRDT- 2024/03/29 23:01
PHST- 2023/09/24 00:00 [received]
PHST- 2024/02/29 00:00 [revised]
PHST- 2024/03/01 00:00 [accepted]
PHST- 2024/06/11 00:42 [medline]
PHST- 2024/03/30 11:43 [pubmed]
PHST- 2024/03/29 23:01 [entrez]
AID - S0939-4753(24)00087-5 [pii]
AID - 10.1016/j.numecd.2024.03.001 [doi]
PST - ppublish
SO  - Nutr Metab Cardiovasc Dis. 2024 Jul;34(7):1681-1691. doi: 
      10.1016/j.numecd.2024.03.001. Epub 2024 Mar 5.

PMID- 36205090
OWN - NLM
STAT- MEDLINE
DCOM- 20230328
LR  - 20230328
IS  - 1827-1928 (Electronic)
IS  - 0022-4707 (Linking)
VI  - 63
IP  - 4
DP  - 2023 Apr
TI  - Effects of supra high-intensity interval training in police officers.
PG  - 543-549
LID - 10.23736/S0022-4707.22.14396-3 [doi]
AB  - BACKGROUND: The job environment of a police officer involves unusually high 
      physical and mental stressors paired with hours of prolonged sedentary behavior. 
      The availability of police officers to engage in traditional regularly-scheduled 
      exercises is generally restricted by irregular shift hours. Therefore, supra 
      high-intensity interval training (supra HIIT) may be a viable training option as 
      it elicits physical and mental health benefits and a training session can be 
      completed in less than five minutes. METHODS: Twenty-two police officers (37±8 
      years) performed 4-minute all-out sessions over 9 weeks. An average of 4±1 supra 
      HIIT workouts was completed per week. RESULTS: Program assessment questions 
      resulted in an overall program satisfaction level of 8.6 on a scale of 10 with 
      very high enjoyment (94%) among the participants. Following the intervention, 
      body fat percentage and fat mass decreased (P=0.003 and 0.028) and muscle mass 
      increased (P=0.002). Arterial stiffness and total cholesterol concentration 
      decreased (P<0.05). Maximal oxygen consumption increased (P=0.010). Wingate 
      anaerobic power and mental and physical health did not change significantly. 
      CONCLUSIONS: A supra HIIT program was highly satisfactory and enjoyable to police 
      officers and was accompanied by a number of favorable effects on body 
      composition, aerobic fitness, and arterial stiffness.
FAU - Dulsky, Cameron C
AU  - Dulsky CC
AD  - Cardiovascular Aging Research Laboratory, Department of Kinesiology and Health 
      Education, The University of Texas at Austin, Austin, TX, USA.
FAU - Renzi, Christopher P
AU  - Renzi CP
AD  - Cardiovascular Aging Research Laboratory, Department of Kinesiology and Health 
      Education, The University of Texas at Austin, Austin, TX, USA.
FAU - McLaurin, Natalie N
AU  - McLaurin NN
AD  - Cardiovascular Aging Research Laboratory, Department of Kinesiology and Health 
      Education, The University of Texas at Austin, Austin, TX, USA.
FAU - Wang, Tianyu
AU  - Wang T
AD  - Cardiovascular Aging Research Laboratory, Department of Kinesiology and Health 
      Education, The University of Texas at Austin, Austin, TX, USA.
FAU - Chen, Lin-Sheng
AU  - Chen LS
AD  - Cardiovascular Aging Research Laboratory, Department of Kinesiology and Health 
      Education, The University of Texas at Austin, Austin, TX, USA.
FAU - Walters, Morgan R
AU  - Walters MR
AD  - Cardiovascular Aging Research Laboratory, Department of Kinesiology and Health 
      Education, The University of Texas at Austin, Austin, TX, USA.
FAU - Tanaka, Hirofumi
AU  - Tanaka H
AD  - Cardiovascular Aging Research Laboratory, Department of Kinesiology and Health 
      Education, The University of Texas at Austin, Austin, TX, USA - 
      htanaka@austin.utexas.edu.
LA  - eng
PT  - Journal Article
DEP - 20221007
PL  - Italy
TA  - J Sports Med Phys Fitness
JT  - The Journal of sports medicine and physical fitness
JID - 0376337
SB  - IM
MH  - Humans
MH  - *Police
MH  - *High-Intensity Interval Training/methods
MH  - Exercise
MH  - Exercise Therapy/methods
MH  - Oxygen Consumption/physiology
EDAT- 2022/10/08 06:00
MHDA- 2023/03/28 17:04
CRDT- 2022/10/07 04:25
PHST- 2023/03/28 17:04 [medline]
PHST- 2022/10/08 06:00 [pubmed]
PHST- 2022/10/07 04:25 [entrez]
AID - S0022-4707.22.14396-3 [pii]
AID - 10.23736/S0022-4707.22.14396-3 [doi]
PST - ppublish
SO  - J Sports Med Phys Fitness. 2023 Apr;63(4):543-549. doi: 
      10.23736/S0022-4707.22.14396-3. Epub 2022 Oct 7.

PMID- 28366674
OWN - NLM
STAT- MEDLINE
DCOM- 20180814
LR  - 20180814
IS  - 2352-3840 (Electronic)
IS  - 1499-2671 (Linking)
VI  - 41
IP  - 5
DP  - 2017 Oct
TI  - Effects of High-Intensity Interval Training on People Living with Type 2 
      Diabetes: A Narrative Review.
PG  - 536-547
LID - S1499-2671(16)30528-7 [pii]
LID - 10.1016/j.jcjd.2016.12.004 [doi]
AB  - People with type 2 diabetes typically present with comorbidities, such as 
      elevated blood pressure, high cholesterol, high blood glucose, obesity and 
      decreased fitness, all contributive to increased risk for cardiovascular 
      complications. Determination of effective exercise modalities for the management 
      of such complications is important. One such modality is high-intensity interval 
      training (HIIT). To conduct the review, PubMed and EBSCOHost databases were 
      searched through June 1, 2016, for all HIIT intervention studies conducted in 
      people living with type 2 diabetes. Thereafter, the central characteristics of 
      HIIT were analyzed to obtain a broader understanding of the cardiometabolic 
      benefits achievable by HIIT. Fourteen studies were included for review, but the 
      heterogeneity of the participants with type 2 diabetes, the training equipment 
      and HIIT parameters, accompanied by variations in supervision, dietary advice and 
      medications, prevented direct comparisons. However HIIT, regardless of the 
      specific parameters employed, was a suitable option in pursuing improved glycemic 
      control, body composition, aerobic fitness, blood pressure and lipidemia measures 
      in individuals with type 2 diabetes. HIIT is a therapy with at least equivalent 
      benefit to moderate-intensity continuous training; hence, HIIT should be 
      considered when prescribing exercise interventions for people living with type 2 
      diabetes.
CI  - Copyright © 2017 Diabetes Canada. Published by Elsevier Inc. All rights reserved.
FAU - Wormgoor, Shohn G
AU  - Wormgoor SG
AD  - U-Kinetics Exercise and Wellness Clinic, Faculty of Health and Sciences, 
      Universal College of Learning, Masterton, New Zealand; AUT Millennium Campus, 
      Human Potential Centre, Auckland University of Technology, Rosedale, Auckland, 
      New Zealand.
FAU - Dalleck, Lance C
AU  - Dalleck LC
AD  - High Altitude Exercise Physiology Program, Western State Colorado University, 
      Gunnison, Colorado, United States.
FAU - Zinn, Caryn
AU  - Zinn C
AD  - AUT Millennium Campus, Human Potential Centre, Auckland University of Technology, 
      Rosedale, Auckland, New Zealand.
FAU - Harris, Nigel K
AU  - Harris NK
AD  - AUT Millennium Campus, Human Potential Centre, Auckland University of Technology, 
      Rosedale, Auckland, New Zealand. Electronic address: nigel.harris@aut.ac.nz.
LA  - eng
PT  - Journal Article
PT  - Review
DEP - 20170330
PL  - Canada
TA  - Can J Diabetes
JT  - Canadian journal of diabetes
JID - 101148810
SB  - IM
MH  - Cardiovascular Diseases/etiology/*therapy
MH  - Diabetes Mellitus, Type 2/*complications
MH  - *Exercise Therapy
MH  - High-Intensity Interval Training/*methods
MH  - Humans
OTO - NOTNLM
OT  - cardiometabolic risk factors
OT  - diabète de type 2
OT  - entraînement par intervalles à haute intensité
OT  - facteurs de risque cardiométabolique
OT  - glycemic control
OT  - high-intensity interval training
OT  - high-intensity interval training (HIIT) parameters
OT  - paramètres de l'entraînement par intervalles à haute intensité (EIHI)
OT  - régulation de la glycémie
OT  - type 2 diabetes
EDAT- 2017/04/04 06:00
MHDA- 2018/08/15 06:00
CRDT- 2017/04/04 06:00
PHST- 2016/08/29 00:00 [received]
PHST- 2016/10/16 00:00 [revised]
PHST- 2016/12/05 00:00 [accepted]
PHST- 2017/04/04 06:00 [pubmed]
PHST- 2018/08/15 06:00 [medline]
PHST- 2017/04/04 06:00 [entrez]
AID - S1499-2671(16)30528-7 [pii]
AID - 10.1016/j.jcjd.2016.12.004 [doi]
PST - ppublish
SO  - Can J Diabetes. 2017 Oct;41(5):536-547. doi: 10.1016/j.jcjd.2016.12.004. Epub 
      2017 Mar 30.

PMID- 35285830
OWN - NLM
STAT- MEDLINE
DCOM- 20220407
LR  - 20220407
IS  - 1940-087X (Electronic)
IS  - 1940-087X (Linking)
IP  - 180
DP  - 2022 Feb 22
TI  - A Real-World High-Intensity Interval Training Protocol for Cardiorespiratory 
      Fitness Improvement.
LID - 10.3791/63708 [doi]
AB  - High-Intensity Interval Training (HIIT) has emerged as an interesting 
      time-efficient approach to increase exercise adherence and improve health. 
      However, few studies have tested the efficiency of HIIT protocols in a "real 
      world" setting, e.g., HIIT protocols designed for outdoor spaces without 
      specialized equipment. This study presents a "real world" training protocol, 
      named "beep training", and compares the efficiency of a HIIT regiment versus a 
      traditional long-duration Moderate-Intensity Continuous Training (MICT) regiment 
      using this beep training protocol on VO2 max of overweight untrained men. 
      Twenty-two subjects performed outdoor running with MICT (n = 11) or HIIT (n = 
      11). Cardiorespiratory fitness was assessed before and after training protocols 
      using a metabolic analyzer. Both training protocols were performed 3 days a week 
      for 8 weeks using the Beep Test results. The MICT group performed the exercise 
      program at 60%-75% of the maximum speed of the 20 m shuttle test (Vmax) and with 
      a progression of the distance of 3,500-5,000 m. The HIIT group performed the 
      interval exercise with 7-10 bouts of 200 m at 85%-100% of the maximum speed of 
      the 20 m shuttle test (Vmax), interspersed with 1 min of passive recovery. 
      Although the HIIT group presented a significantly lower training volume than the 
      MICT group (p < 0.05) after 8 weeks of beep training, HIIT was superior to MICT 
      in improving VO2 max (MICT: ~4.1%; HIIT: ~7.3%; p < 0.05). The "real world" HIIT 
      regiment based on beep training protocol is a time-efficient, low-cost, and 
      easy-to-implement protocol for overweight untrained men.
FAU - Gripp, Fernando
AU  - Gripp F
AD  - Department of Physical Education, Federal University of the Jequitinhonha and 
      Mucuri Valleys; Multicenter Graduate Program in Physiological Sciences, Federal 
      University of the Jequitinhonha and Mucuri Valleys.
FAU - de Jesus Gomes, Gilton
AU  - de Jesus Gomes G
AD  - Department of Physical Education, Federal University of the Jequitinhonha and 
      Mucuri Valleys; Multicenter Graduate Program in Physiological Sciences, Federal 
      University of the Jequitinhonha and Mucuri Valleys.
FAU - De Sousa, Ricardo Augusto Leoni
AU  - De Sousa RAL
AD  - Department of Physical Education, Federal University of the Jequitinhonha and 
      Mucuri Valleys; Multicenter Graduate Program in Physiological Sciences, Federal 
      University of the Jequitinhonha and Mucuri Valleys; 
      ricardoaugustoleonidesousa@gmail.com.
FAU - Alves de Andrade, Júllia
AU  - Alves de Andrade J
AD  - Graduate Program in Health Sciences, Federal University of the Jequitinhonha and 
      Mucuri Valleys.
FAU - Pinheiro Queiroz, Ilkilene
AU  - Pinheiro Queiroz I
AD  - Graduate Program in Health Sciences, Federal University of the Jequitinhonha and 
      Mucuri Valleys.
FAU - Diniz Magalhães, Caíque Olegário
AU  - Diniz Magalhães CO
AD  - Multicenter Graduate Program in Physiological Sciences, Federal University of the 
      Jequitinhonha and Mucuri Valleys.
FAU - Cassilhas, Ricardo Cardoso
AU  - Cassilhas RC
AD  - Department of Physical Education, Federal University of the Jequitinhonha and 
      Mucuri Valleys; Multicenter Graduate Program in Physiological Sciences, Federal 
      University of the Jequitinhonha and Mucuri Valleys; Graduate Program in Health 
      Sciences, Federal University of the Jequitinhonha and Mucuri Valleys.
FAU - de Castro Magalhães, Flávio
AU  - de Castro Magalhães F
AD  - Department of Physical Education, Federal University of the Jequitinhonha and 
      Mucuri Valleys; Multicenter Graduate Program in Physiological Sciences, Federal 
      University of the Jequitinhonha and Mucuri Valleys; Graduate Program in Health 
      Sciences, Federal University of the Jequitinhonha and Mucuri Valleys.
FAU - Amorim, Fabiano Trigueiro
AU  - Amorim FT
AD  - 4Department of Health, Exercise, and Sports Sciences, University of New Mexico.
FAU - Dias-Peixoto, Marco Fabrício
AU  - Dias-Peixoto MF
AD  - Department of Physical Education, Federal University of the Jequitinhonha and 
      Mucuri Valleys; Multicenter Graduate Program in Physiological Sciences, Federal 
      University of the Jequitinhonha and Mucuri Valleys; Graduate Program in Health 
      Sciences, Federal University of the Jequitinhonha and Mucuri Valleys; 
      marcofabri@ufvjm.edu.br.
LA  - eng
PT  - Journal Article
PT  - Research Support, Non-U.S. Gov't
PT  - Video-Audio Media
DEP - 20220222
PL  - United States
TA  - J Vis Exp
JT  - Journal of visualized experiments : JoVE
JID - 101313252
SB  - IM
MH  - *Cardiorespiratory Fitness
MH  - Exercise
MH  - *High-Intensity Interval Training/methods
MH  - Humans
MH  - Male
MH  - Overweight
MH  - *Running
EDAT- 2022/03/15 06:00
MHDA- 2022/04/08 06:00
CRDT- 2022/03/14 12:13
PHST- 2022/03/14 12:13 [entrez]
PHST- 2022/03/15 06:00 [pubmed]
PHST- 2022/04/08 06:00 [medline]
AID - 10.3791/63708 [doi]
PST - epublish
SO  - J Vis Exp. 2022 Feb 22;(180). doi: 10.3791/63708.

PMID- 34663193
OWN - NLM
STAT- MEDLINE
DCOM- 20230214
LR  - 20230214
IS  - 1536-7290 (Electronic)
IS  - 1536-7290 (Linking)
VI  - 23
IP  - 1
DP  - 2023 Jan
TI  - Combined high-intensity interval training as an obesity-management strategy for 
      adolescents.
PG  - 109-120
LID - 10.1080/17461391.2021.1995508 [doi]
AB  - Effective and safe exercise protocols for obesity management in adolescents are 
      imperative. This study aimed to analyse compliance, efficacy, and safety of 
      combined high-intensity interval training circuit (HIIT) in the management of 
      obesity (including overweight) in adolescents, compared to traditional training 
      (TT). Data from 55 adolescents (47.3% girls) (TT n = 31; HIIT n = 24), aged 12-18 
      (mean age of 14.3 ± 1.7), with overweight and obesity (median BMI z-score of 
      2.95), were assessed at baseline and month 6 (Clinicaltrials.gov/NCT02941770). 
      During the 6-month intervention, participants in both exercise groups attended 
      two exercise sessions/week (60 min/session) along with a set of appointments with 
      a paediatrician, nutritionist, and exercise physiologist. Forty-six participants 
      completed the intervention (TT n = 23; HIIT n = 23). Exercise session attendance 
      (≥80%) was significantly higher among HIIT participants (73.9 vs. 13.0%, 
      p < .001). HIIT, but not TT, showed a significant decrease in BMI z-score 
      (d = 0.40, p < .001), body fat mass (BFM, %) (d = 0.41, p = .001), and trunk fat 
      mass (d = 0.56, p < .001), as well as a significant increase in muscle mass (MM, 
      %) (d = 0.28, p = .001) between baseline and 6 months. According to generalized 
      estimating equations, time-by-attendance interactions (instead of time-by group) 
      were found in BMI z-score (β = 0.25, 95%CI: 0.17, 0.33), BFM (β = 2.29, 95%CI: 
      1.02, 3.56), trunk fat mass (β = 2.94, 95%CI: 1.70, 4.18), and MM (β = -1.16, 
      95%CI: -1.87, -0.45). No adverse events were reported during HIIT sessions. 
      Although compliance may mediate the impact of an exercise protocol on 
      health-related outcomes, HIIT showed to be safe, with higher compliance compared 
      to TT, which may result in improved outcomes overtime.
FAU - Videira-Silva, António
AU  - Videira-Silva A
AUID- ORCID: 0000-0002-8209-1676
AD  - Faculty of Medicine, Pediatric University Clinic, University of Lisbon, Lisbon, 
      Portugal.
FAU - Hetherington-Rauth, Megan
AU  - Hetherington-Rauth M
AUID- ORCID: 0000-0003-1825-8010
AD  - Faculty of Human Kinetics, Exercise and Health Laboratory, University of Lisbon, 
      Lisbon, Portugal.
FAU - Sardinha, Luís B
AU  - Sardinha LB
AUID- ORCID: 0000-0002-6230-6027
AD  - Faculty of Human Kinetics, Exercise and Health Laboratory, University of Lisbon, 
      Lisbon, Portugal.
FAU - Fonseca, Helena
AU  - Fonseca H
AD  - Pediatric Obesity Clinic, Department of Pediatrics, Hospital de Santa Maria, 
      Lisbon, Portugal.
AD  - Faculty of Medicine, Rheumatology Research Unit, Molecular Medicine Institute, 
      University of Lisbon, Lisbon, Portugal.
LA  - eng
SI  - ClinicalTrials.gov/NCT02941770
PT  - Journal Article
DEP - 20211112
PL  - Germany
TA  - Eur J Sport Sci
JT  - European journal of sport science
JID - 101146739
SB  - IM
MH  - Female
MH  - Humans
MH  - Adolescent
MH  - Child
MH  - Male
MH  - Overweight
MH  - *Obesity Management
MH  - *High-Intensity Interval Training
MH  - Obesity/therapy
MH  - Exercise/physiology
OTO - NOTNLM
OT  - Adolescents
OT  - compliance
OT  - enjoyment
OT  - high-intensity interval training
OT  - safety
OT  - weight-management
EDAT- 2021/10/20 06:00
MHDA- 2023/02/15 06:00
CRDT- 2021/10/19 05:32
PHST- 2021/10/20 06:00 [pubmed]
PHST- 2023/02/15 06:00 [medline]
PHST- 2021/10/19 05:32 [entrez]
AID - 10.1080/17461391.2021.1995508 [doi]
PST - ppublish
SO  - Eur J Sport Sci. 2023 Jan;23(1):109-120. doi: 10.1080/17461391.2021.1995508. Epub 
      2021 Nov 12.

PMID- 35954911
OWN - NLM
STAT- MEDLINE
DCOM- 20220815
LR  - 20230308
IS  - 1660-4601 (Electronic)
IS  - 1661-7827 (Print)
IS  - 1660-4601 (Linking)
VI  - 19
IP  - 15
DP  - 2022 Aug 3
TI  - Effectiveness of Whole-Body High-Intensity Interval Training on Health-Related 
      Fitness: A Systematic Review and Meta-Analysis.
LID - 10.3390/ijerph19159559 [doi]
LID - 9559
AB  - Due to its versatility, whole-body high-intensity interval training (WB-HIIT) can 
      be proposed to the general population and patients to improve health-related 
      fitness. However, its effectiveness compared to traditional aerobic continuous or 
      interval trainings has yet to be determined. A search of four electronic 
      databases was conducted. Studies reporting the effects of WB-HIIT on 
      cardiorespiratory fitness (CRF), fat mass, fat-free mass, musculoskeletal fitness 
      and metabolic risk factors were included. Standardized mean differences (SMD) 
      between WB-HIIT and no exercise or traditional aerobic trainings were calculated. 
      A meta-regression assessed the effect of total training time on the different 
      outcomes. Twenty-two studies were included in the systematic review and nineteen 
      in the meta-analysis. Compared to no exercise, WB-HIIT improves CRF (SMD: 0.75; 
      95%CI: 0.28, 1.23; p < 0.001), fat-free mass (SMD: 0.38; 95%CI: 0.11, 0.65; p < 
      0.001), fat mass (SMD: 0.40; 95%CI: 0.09, 0.72; p < 0.001) and musculoskeletal 
      fitness (SMD: 0.84; 95%CI: 0.61, 1.08; p < 0.001). Compared to other aerobic 
      trainings, WB-HIIT has a lower effect on CRF (SMD: −0.40; 95%CI: −0.70, −0.11; p 
      = 0.007), a similar effect on fat-free mass (SMD: −0.04; 95%CI: −0.44, 0.35; p = 
      0.8) and fat mass (SMD: −0.07; 95%CI: −0.39, 0.25; p = 0.7), and a larger effect 
      on musculoskeletal fitness (SMD: 0.42; 95%CI: 0.14, 0.71; p = 0.003). WB-HIIT 
      overall effect and specific effect on CRF and fat mass were associated with total 
      training time. The systematic review did not provide evidence of metabolic risk 
      improvement. Despite a slightly lower effect on CRF, WB-HIIT is equally effective 
      as traditional aerobic trainings to improve body composition and more effective 
      to enhance musculoskeletal fitness, which is essential for execution of daily 
      tasks.
FAU - Scoubeau, Corentin
AU  - Scoubeau C
AUID- ORCID: 0000-0002-5442-8235
AD  - Cardio-Pulmonary Exercise Laboratory, Faculty of Motor Sciences, Université Libre 
      de Bruxelles, 1070 Bruxelles, Belgium.
FAU - Bonnechère, Bruno
AU  - Bonnechère B
AUID- ORCID: 0000-0002-7729-4700
AD  - REVAL Rehabilitation Research Center, Faculty of Rehabilitation Sciences, Hasselt 
      University, 3590 Diepenbeek, Belgium.
FAU - Cnop, Miriam
AU  - Cnop M
AD  - ULB Center for Diabetes Research, Université Libre de Bruxelles, 1070 Bruxelles, 
      Belgium.
AD  - Division of Endocrinology, Erasmus Hospital, Université Libre de Bruxelles, 1070 
      Bruxelles, Belgium.
FAU - Faoro, Vitalie
AU  - Faoro V
AD  - Cardio-Pulmonary Exercise Laboratory, Faculty of Motor Sciences, Université Libre 
      de Bruxelles, 1070 Bruxelles, Belgium.
FAU - Klass, Malgorzata
AU  - Klass M
AD  - Research Unit in Biometry and Exercise Nutrition, Faculty of Motor Sciences, 
      Université Libre de Bruxelles, 1070 Bruxelles, Belgium.
AD  - Laboratory of Applied Biology, Research Unit in Applied Neurophysiology, Faculty 
      of Motor Sciences, ULB Neuroscience Institute, Université Libre de Bruxelles, 
      1070 Bruxelles, Belgium.
LA  - eng
PT  - Journal Article
PT  - Meta-Analysis
PT  - Research Support, Non-U.S. Gov't
PT  - Review
PT  - Systematic Review
DEP - 20220803
PL  - Switzerland
TA  - Int J Environ Res Public Health
JT  - International journal of environmental research and public health
JID - 101238455
SB  - IM
MH  - Body Composition
MH  - *Cardiorespiratory Fitness
MH  - Exercise
MH  - *High-Intensity Interval Training
MH  - Humans
PMC - PMC9367756
OTO - NOTNLM
OT  - body composition
OT  - cardiorespiratory endurance
OT  - functional high-intensity training
OT  - metabolic risk factors
OT  - musculoskeletal fitness
COIS- The authors declare no conflict of interest.
EDAT- 2022/08/13 06:00
MHDA- 2022/08/16 06:00
PMCR- 2022/08/03
CRDT- 2022/08/12 01:08
PHST- 2022/06/29 00:00 [received]
PHST- 2022/07/27 00:00 [revised]
PHST- 2022/07/29 00:00 [accepted]
PHST- 2022/08/12 01:08 [entrez]
PHST- 2022/08/13 06:00 [pubmed]
PHST- 2022/08/16 06:00 [medline]
PHST- 2022/08/03 00:00 [pmc-release]
AID - ijerph19159559 [pii]
AID - ijerph-19-09559 [pii]
AID - 10.3390/ijerph19159559 [doi]
PST - epublish
SO  - Int J Environ Res Public Health. 2022 Aug 3;19(15):9559. doi: 
      10.3390/ijerph19159559.

PMID- 37278396
OWN - NLM
STAT- MEDLINE
DCOM- 20231027
LR  - 20231027
IS  - 1536-7290 (Electronic)
IS  - 1536-7290 (Linking)
VI  - 23
IP  - 11
DP  - 2023 Nov
TI  - Resistance exercise training augments the immunomodulatory adaptations to aerobic 
      high-intensity interval training.
PG  - 2264-2273
LID - 10.1080/17461391.2023.2222703 [doi]
AB  - To compare the effectiveness of different types of high-intensity interval 
      training (HIIT) on meta-inflammation during obesity, TLR4 pathway activities were 
      assessed following a 10-week randomized trial. 30 young females with overweight 
      and obesity were randomly allocated to aerobic HIIT (HIIT/AE) or resistance 
      exercise in HIIT (HIIT/RE) and performed a 28-minute (4 × 4 min) in each session. 
      During each interval, the HIIT/AE performed four minutes of all-extremity 
      cycling, whereas the HIIT/RE completed four minutes of combined resistance 
      exercises and all-extremity cycling. The TLR4 pathway gene expression was 
      measured for the TLR4 receptor, downstream adaptors (TIR domain-containing 
      adaptor-inducing interferon-β (TRIF) and myeloid differentiation factor (MYD) 
      88), transcriptional factors (nuclear factor kappa B (NF-κB), and interferon 
      regulatory factor (IRF) 3), and its negative regulator (tumor necrosis factor 
      (TNF) a-induced protein 3 (TNFAIP3)). The serum levels of TNFα, interferon (IFN) 
      γ, interleukin (IL)-10, and adiponectin were measured. We found that TLR4 
      (HIIT/RE: 0.6 ± 0.43 vs. HIIT/AE: 1.24 ± 0.82, p = 0.02), TRIF (HIIT/RE: 
      0.51 ± 0.4 vs. HIIT/AE: 3.56 ± 0.52, p = 0.001), and IRF3 (HIIT/RE: 0.49 ± 0.42 
      vs. HIIT/AE: 0.6 ± 0.89; p = 0.04) levels were significantly downregulated in 
      HIIT/RE compared to the HIIT/AE, with a significant reduction in serum levels of 
      TNFα (pg/ml) (HIIT/RE: 22.5 ± 11.3 to 6.3 ± 5.3 vs. HIIT/AE: 19.16 ± 20.8 to 
      13.48 ± 21.7, p = 0.04) and IFNγ (pg/ml) (HIIT/RE: 43.5 ± 20.6 to 37.5 ± 4.3 vs. 
      HIIT/AE: 37.6 ± 5.6 to 68.1 ± 22.5, p = 0.03). Adiponectin and IL-10 levels did 
      not significantly differ between the two groups. Thus, resistance exercise 
      training augments the immunomodulatory adaptations to HIIT and should be 
      prescribed to people at risk of cardiometabolic disease.Highlights HIIT in 
      combination with resistance exercise looks more effective than HIIT alone to 
      target TLR4-mediated inflammation in individuals with overweight and 
      obesity.HIIT/RE induces a different effect on two downstream cascades of TLR4, 
      leading to a greater overall reduction of TRIF-dependent pathway activities 
      compared to MYD88.Both HIIT protocols show comparable effects on the negative 
      regulatory protein TNFAIP3 gene expression.
FAU - Soltani, Nakisa
AU  - Soltani N
AUID- ORCID: 0000-0002-1713-5898
AD  - Department of Exercise Physiology, Faculty of Sport Sciences, University of 
      Isfahan, Isfahan, Iran.
FAU - Marandi, Sayyed Mohammad
AU  - Marandi SM
AUID- ORCID: 0000-0003-3877-870X
AD  - Department of Exercise Physiology, Faculty of Sport Sciences, University of 
      Isfahan, Isfahan, Iran.
FAU - Hovsepian, Volga
AU  - Hovsepian V
AUID- ORCID: 0000-0002-1115-0501
AD  - Department of Exercise Physiology, Faculty of Sport Sciences, University of 
      Isfahan, Isfahan, Iran.
FAU - Kazemi, Mohammad
AU  - Kazemi M
AUID- ORCID: 0000-0002-6794-6891
AD  - Department of Genetics and Molecular Biology, Isfahan University of Medical 
      Sciences, Isfahan, Iran.
AD  - Reproductive Sciences and Sexual Health Research Center, Isfahan University of 
      Medical Sciences, Isfahan, Iran.
FAU - Esmaeil, Nafiseh
AU  - Esmaeil N
AUID- ORCID: 0000-0001-7237-1984
AD  - Department of Immunology, School of Medicine, Isfahan University of Medical 
      Sciences, Isfahan, Iran.
LA  - eng
PT  - Journal Article
PT  - Randomized Controlled Trial
DEP - 20230618
PL  - Germany
TA  - Eur J Sport Sci
JT  - European journal of sport science
JID - 101146739
RN  - 0 (Tumor Necrosis Factor-alpha)
RN  - 0 (Toll-Like Receptor 4)
RN  - 0 (Adiponectin)
RN  - 0 (Adaptor Proteins, Vesicular Transport)
SB  - IM
MH  - Female
MH  - Humans
MH  - Overweight/metabolism
MH  - *Resistance Training/methods
MH  - Tumor Necrosis Factor-alpha
MH  - Toll-Like Receptor 4
MH  - *High-Intensity Interval Training/methods
MH  - Adiponectin
MH  - Obesity/metabolism
MH  - Inflammation
MH  - Adaptor Proteins, Vesicular Transport
OTO - NOTNLM
OT  - Exercise training
OT  - immunometabolism
OT  - obesity
EDAT- 2023/06/06 13:09
MHDA- 2023/10/27 06:42
CRDT- 2023/06/06 07:53
PHST- 2023/10/27 06:42 [medline]
PHST- 2023/06/06 13:09 [pubmed]
PHST- 2023/06/06 07:53 [entrez]
AID - 10.1080/17461391.2023.2222703 [doi]
PST - ppublish
SO  - Eur J Sport Sci. 2023 Nov;23(11):2264-2273. doi: 10.1080/17461391.2023.2222703. 
      Epub 2023 Jun 18.

PMID- 39649559
OWN - NLM
STAT- MEDLINE
DCOM- 20241209
LR  - 20241211
IS  - 1303-2968 (Electronic)
IS  - 1303-2968 (Linking)
VI  - 23
IP  - 4
DP  - 2024 Dec
TI  - The Effects of High-Intensity Interval Training on Cardiometabolic Health in 
      Children and Adolescents: A Systematic Review and Meta-Analysis.
PG  - 690-706
LID - 10.52082/jssm.2024.690 [doi]
AB  - High-intensity interval training (HIIT) interventions are typically prescribed 
      according to several laboratory-based parameters and fixed reference intensities 
      to accurately calibrate exercise intensity. Repeated all-out printing efforts, or 
      sprint interval training, is another form of HIIT that is prescribed without 
      individual reference intensity as it is performed in maximal intensities. No 
      previous study has performed a systematic review and meta-analysis to investigate 
      the effect of HIIT and SIT on cardiometabolic health markers in children and 
      adolescents. Moreover, previous studies have focused on single risk factors and 
      exercise modalities, which may restrict their ability to capture a complete 
      picture of the factors that could be affected by different interval 
      interventions. The present study aimed to conduct a novel meta-analysis on the 
      effects of HIIT and SIT on multiple cardiometabolic health markers in children 
      and adolescents. An electronic search was conducted in three main online 
      databases including PubMed, Web of Science, and Scopus were searched from 
      inception to July 2024 to identify randomized and non-randomized control trials 
      comparing HIIT and SIT versus the non-exercise control group in children and 
      adolescents with mean age ranges from 6 to 18 years old on cardiometabolic health 
      markers including fasting glucose and insulin, insulin resistance, triglyceride 
      (TG), total cholesterol (TC), low-density lipoprotein cholesterol (LDL), 
      high-density lipoprotein cholesterol (HDL), systolic blood (SBP) and diastolic 
      blood (DBP) pressures. Standardized mean differences (SMD), weighted mean 
      differences (WMD), and confidence were calculated using a random effect model. 
      HIIT decreased insulin, insulin resistance, TG, TC, LDL, and SBP and increased 
      HDL but did not decrease glucose and DBP. Furthermore, subgroup analyses show 
      that insulin and insulin resistance were decreased by sprint interval training 
      (SIT) and in those with obesity. Lipid profile mainly is improved by SIT and in 
      those with obesity. Also, SBP was decreased by SIT and in those with obesity. Our 
      results prove that HIIT is an effective intervention for improving 
      cardiometabolic health in children and adolescents, mainly those with obesity. 
      Specifically, SIT is an effective interval training mode in children and 
      adolescents.
CI  - © Journal of Sports Science and Medicine.
FAU - Song, Yuan
AU  - Song Y
AD  - Physical Education Department, Chongqing University of Technology, Chongqing, 
      China.
AD  - Faculty of Social Sciences and Liberal Arts, UCSI University, Kuala Lumpur, 
      Malaysia.
FAU - Lan, Huihui
AU  - Lan H
AD  - Faculty of Social Sciences and Liberal Arts, UCSI University, Kuala Lumpur, 
      Malaysia.
LA  - eng
PT  - Journal Article
PT  - Meta-Analysis
PT  - Review
PT  - Systematic Review
DEP - 20241201
PL  - Turkey
TA  - J Sports Sci Med
JT  - Journal of sports science & medicine
JID - 101174629
RN  - 0 (Blood Glucose)
RN  - 0 (Insulin)
RN  - 0 (Biomarkers)
RN  - 0 (Lipids)
RN  - 0 (Triglycerides)
SB  - IM
MH  - Humans
MH  - *High-Intensity Interval Training/methods
MH  - Adolescent
MH  - Child
MH  - *Blood Glucose/metabolism
MH  - *Insulin/blood
MH  - Insulin Resistance
MH  - Biomarkers/blood
MH  - Cardiometabolic Risk Factors
MH  - Lipids/blood
MH  - Triglycerides/blood
MH  - Blood Pressure
MH  - Sitting Position
PMC - PMC11622044
OTO - NOTNLM
OT  - Lipid profile
OT  - blood pressure
OT  - exercise
OT  - insulin resistance
OT  - sprint interval training
EDAT- 2024/12/09 17:33
MHDA- 2024/12/09 17:34
PMCR- 2024/12/01
CRDT- 2024/12/09 06:02
PHST- 2024/03/05 00:00 [received]
PHST- 2024/08/21 00:00 [accepted]
PHST- 2024/12/09 17:34 [medline]
PHST- 2024/12/09 17:33 [pubmed]
PHST- 2024/12/09 06:02 [entrez]
PHST- 2024/12/01 00:00 [pmc-release]
AID - 10.52082/jssm.2024.690 [doi]
PST - epublish
SO  - J Sports Sci Med. 2024 Dec 1;23(4):690-706. doi: 10.52082/jssm.2024.690. 
      eCollection 2024 Dec.

PMID- 38760916
OWN - NLM
STAT- MEDLINE
DCOM- 20240518
LR  - 20241108
IS  - 1600-0838 (Electronic)
IS  - 0905-7188 (Linking)
VI  - 34
IP  - 5
DP  - 2024 May
TI  - High-intensity interval training and cardiorespiratory fitness in adults: An 
      umbrella review of systematic reviews and meta-analyses.
PG  - e14652
LID - 10.1111/sms.14652 [doi]
AB  - BACKGROUND: High-intensity interval training (HIIT) is characterized by repeated 
      bouts of relatively intense exercise interspersed with recovery periods. Previous 
      studies have evaluated this exercise strategy with various population subgroups, 
      regimens, and comparator groups, limiting the generalizability of findings. We 
      performed a novel umbrella review to generate an up-to-date synthesis of the 
      available evidence regarding the effect of HIIT on cardiorespiratory fitness 
      (CRF) in adults as compared to non-exercise control and traditional continuous 
      forms of exercise such as moderate-intensity continuous training (MICT). METHODS: 
      An umbrella review was conducted in accordance with the Preferred Reporting Items 
      for Overviews of Reviews guideline. Seven databases (MEDLINE, EMBASE, Cochrane 
      Database, CINAHL, Scopus, SPORTDiscus, and Web of Science) were searched until 
      February 2024. Systematic reviews with meta-analyses comparing HIIT and 
      active/non-active control conditions were included. Literature search, data 
      extraction, and methodological quality assessment (AMSTAR-2) were conducted 
      independently by two reviewers. RESULTS: Twenty-four systematic reviews with 
      meta-analyses, representing 429 primary studies and 12 967 unique participants, 
      met the inclusion criteria. Most of the systematic reviews received 
      moderate-to-critically low AMSTAR-2 scores. The data showed that HIIT, including 
      the particularly intense variant "sprint interval training" (SIT), significantly 
      increases CRF in adults compared to non-exercise control (standardized mean 
      difference [SMD]: 0.28 to 4.31; weighted mean difference [WMD]: 3.25 to 
      5.5 mL/kg/min) and MICT (SMD: 0.18 to 0.99; WMD: 0.52 to 3.76 mL/kg/min). This 
      effect was consistently observed across specific groups of individuals (e.g., 
      apparently healthy adults, individuals with overweight/obesity, older adults, and 
      high-level athletes) and HIIT modalities (e.g., low-volume HIIT, whole-body HIIT, 
      home-based HIIT, aquatic HIIT, and short SIT). CONCLUSION: Existing evidence from 
      systematic reviews consistently supports the effect of HIIT on enhancing CRF in 
      adults when compared to non-exercise control and MICT. Our findings offer a 
      comprehensive basis that may potentially contribute to informing physical 
      activity guidelines aimed at improving CRF in the general population.
CI  - © 2024 The Authors. Scandinavian Journal of Medicine & Science In Sports 
      published by John Wiley & Sons Ltd.
FAU - Poon, Eric Tsz-Chun
AU  - Poon ET
AUID- ORCID: 0000-0002-0842-1323
AD  - Department of Sports Science and Physical Education, The Chinese University of 
      Hong Kong, Shatin, Hong Kong.
FAU - Li, Hong-Yat
AU  - Li HY
AD  - Department of Sports Science and Physical Education, The Chinese University of 
      Hong Kong, Shatin, Hong Kong.
FAU - Gibala, Martin J
AU  - Gibala MJ
AUID- ORCID: 0000-0001-5287-0014
AD  - Department of Kinesiology, McMaster University, Hamilton, Ontario, Canada.
FAU - Wong, Stephen Heung-Sang
AU  - Wong SH
AUID- ORCID: 0000-0002-6821-4545
AD  - Department of Sports Science and Physical Education, The Chinese University of 
      Hong Kong, Shatin, Hong Kong.
FAU - Ho, Robin Sze-Tak
AU  - Ho RS
AUID- ORCID: 0000-0003-2722-4234
AD  - Department of Sports Science and Physical Education, The Chinese University of 
      Hong Kong, Shatin, Hong Kong.
LA  - eng
PT  - Journal Article
PT  - Systematic Review
PL  - Denmark
TA  - Scand J Med Sci Sports
JT  - Scandinavian journal of medicine & science in sports
JID - 9111504
SB  - IM
MH  - Adult
MH  - Humans
MH  - *Cardiorespiratory Fitness/physiology
MH  - *High-Intensity Interval Training/methods
MH  - Meta-Analysis as Topic
MH  - Oxygen Consumption/physiology
MH  - Systematic Reviews as Topic
OTO - NOTNLM
OT  - HIIT
OT  - aerobic fitness
OT  - interval exercise
OT  - public health
OT  - umbrella review
EDAT- 2024/05/18 19:45
MHDA- 2024/05/18 19:46
CRDT- 2024/05/18 00:53
PHST- 2024/05/02 00:00 [revised]
PHST- 2024/03/15 00:00 [received]
PHST- 2024/05/03 00:00 [accepted]
PHST- 2024/05/18 19:46 [medline]
PHST- 2024/05/18 19:45 [pubmed]
PHST- 2024/05/18 00:53 [entrez]
AID - 10.1111/sms.14652 [doi]
PST - ppublish
SO  - Scand J Med Sci Sports. 2024 May;34(5):e14652. doi: 10.1111/sms.14652.

PMID- 34320659
OWN - NLM
STAT- MEDLINE
DCOM- 20220405
LR  - 20220804
IS  - 1439-3964 (Electronic)
IS  - 0172-4622 (Linking)
VI  - 43
IP  - 4
DP  - 2022 Apr
TI  - High-intensity Interval Training Improves Lipocalin-2 and Omentin-1 Levels in Men 
      with Obesity.
PG  - 328-335
LID - 10.1055/a-1560-5401 [doi]
AB  - We investigated the effects of 12 weeks of high-intensity interval training 
      (HIIT) on selected circulating adipokines and other cardiovascular diseases risks 
      factors in men with obesity. Thirty men with obesity (age: 24.96±3.11 year, BMI: 
      30.92±1.04 kg/m(2)) were randomly assigned to HIIT and control groups. The HIIT 
      group participated in a 12-week HIIT program (5×2 min interval bout at an 
      intensity of 85-95% HRmax interspersed by 1 min passive recovery, three times per 
      week), while the control group maintained their usual lifestyles. Blood lipids, 
      insulin resistance, and select serum adipokines were assessed before and after 12 
      weeks of the intervention period. HIIT improved body composition and lipid 
      profiles (p<0.05) and also decreased fasting insulin levels (p=0.001) and HOMA-IR 
      (p=0.002) levels. Furthermore, HIIT increased levels of lipocalin-2 (p=0.002) 
      while decreasing omentin-1 levels (p=0.001) in men with obesity. Changes in lcn2 
      and omentin-1 concentrations correlated with the changes in risk factors in the 
      HIIT group (p<0.05). The results indicate that 12 weeks of supervised HIIT 
      significantly improves both circulating concentrations of lcn2 and omentin-1, two 
      recently described adipokines, and risk markers of cardiovascular diseases in men 
      with obesity. Further research is necessary to understand the molecular 
      mechanisms involved with these changes.
CI  - Thieme. All rights reserved.
FAU - Atashak, Sirvan
AU  - Atashak S
AD  - Department of Exercise Physiology, Mahabad Branch, Islamic Azad University, 
      Mahabad, Iran.
FAU - Stannard, Stephen R
AU  - Stannard SR
AD  - School of Sport and Exercise, Massey University, New Zealand.
FAU - Daraei, Ali
AU  - Daraei A
AD  - Department of Biological Sciences in Sport, Faculty of Sports Sciences and 
      Health, Shahid Beheshti University, Tehran, Iran.
FAU - Soltani, Mohammad
AU  - Soltani M
AD  - Department of Biological Sciences in Sport, Faculty of Sports Sciences and 
      Health, Shahid Beheshti University, Tehran, Iran.
FAU - Saeidi, Ayoub
AU  - Saeidi A
AD  - Department of Physical Education and Sport Sciences, University of Kurdistan, 
      Sanandaj, Iran.
FAU - Moradi, Fatah
AU  - Moradi F
AD  - Department of Exercise Physiology, Saghez Branch, Islamic Azad University, 
      Saghez, Iran.
FAU - Laher, Ismail
AU  - Laher I
AD  - Department of Anesthesiology, Pharmacology and Therapeutics, The University of 
      British Columbia, Vancouver, Canada.
FAU - Hackney, Anthony C
AU  - Hackney AC
AD  - Department of Exercise & Sport Science, University of North Carolina, Chapel 
      Hill, NC, USA.
FAU - Zouhal, Hassane
AU  - Zouhal H
AD  - Univ Rennes, M2S (Laboratoire Mouvement, Sport, Santé) - EA 1274, F-35000 Rennes, 
      France.
LA  - eng
PT  - Journal Article
PT  - Randomized Controlled Trial
DEP - 20211012
PL  - Germany
TA  - Int J Sports Med
JT  - International journal of sports medicine
JID - 8008349
RN  - 0 (Cytokines)
RN  - 0 (GPI-Linked Proteins)
RN  - 0 (ITLN1 protein, human)
RN  - 0 (LCN2 protein, human)
RN  - 0 (Lectins)
RN  - 0 (Lipocalin-2)
SB  - IM
MH  - Adult
MH  - Body Composition
MH  - Cytokines/*blood
MH  - GPI-Linked Proteins/blood
MH  - *High-Intensity Interval Training
MH  - Humans
MH  - *Insulin Resistance
MH  - Lectins/*blood
MH  - Lipocalin-2/*blood
MH  - Male
MH  - Obesity/therapy
MH  - Young Adult
COIS- The authors declare that they have no conflict of interest.
EDAT- 2021/07/29 06:00
MHDA- 2022/04/06 06:00
CRDT- 2021/07/28 20:16
PHST- 2021/07/28 00:00 [aheadofprint]
PHST- 2021/07/29 06:00 [pubmed]
PHST- 2022/04/06 06:00 [medline]
PHST- 2021/07/28 20:16 [entrez]
AID - 10.1055/a-1560-5401 [doi]
PST - ppublish
SO  - Int J Sports Med. 2022 Apr;43(4):328-335. doi: 10.1055/a-1560-5401. Epub 2021 Oct 
      12.

PMID- 38995817
OWN - NLM
STAT- MEDLINE
DCOM- 20240712
LR  - 20241011
IS  - 1530-6860 (Electronic)
IS  - 0892-6638 (Linking)
VI  - 38
IP  - 14
DP  - 2024 Jul 31
TI  - High-intensity interval training improves hypothalamic inflammation by 
      suppressing HIF-1α signaling in microglia of male C57BL/6J mice.
PG  - e23770
LID - 10.1096/fj.202400289R [doi]
AB  - Repeated bouts of high-intensity interval training (HIIT) induce an improvement 
      in metabolism via plasticity of melanocortin circuits and attenuated hypothalamic 
      inflammation. HIF-1α, which plays a vital role in hypothalamus-mediated 
      regulation of peripheral metabolism, is enhanced in the hypothalamus by HIIT. 
      This study aimed to investigate the effects of HIIT on hypothalamic HIF-1α 
      expression and peripheral metabolism in obese mice and the underlying molecular 
      mechanisms. By using a high-fat diet (HFD)-induced obesity mouse model, we 
      determined the effect of HIIT on energy balance and the expression of the 
      hypothalamic appetite-regulating neuropeptides, POMC and NPY. Moreover, 
      hypothalamic HIF-1α signaling and its downstream glycolytic enzymes were explored 
      after HIIT intervention. The state of microglia and microglial NF-κB signaling in 
      the hypothalamus were also examined in vivo. In vitro by using an adenovirus 
      carrying shRNA-HIF1β, we explored the impact of HIF-1 signaling on glycolysis and 
      NF-κB inflammatory signaling in BV2 cells. Food intake was suppressed and 
      whole-body metabolism was improved in exercised DIO mice, accompanied by changes 
      in the expression of POMC and NPY. Moreover, total and microglial HIF-1α 
      signaling were obviously attenuated in the hypothalamus, consistent with the 
      decreased levels of glycolytic enzymes. Both HFD-induced microglial activation 
      and hypothalamic NF-κB signaling were significantly suppressed following HIIT 
      in vivo. In BV2 cells, after HIF-1 complex knockdown, glycolysis and NF-κB 
      inflammatory signaling were significantly attenuated. The data indicate that HIIT 
      improves peripheral metabolism probably via attenuated HFD-induced microglial 
      activation and microglial NF-κB signaling in the hypothalamus, which could be 
      mediated by suppressed microglial HIF-1α signaling.
CI  - © 2024 Federation of American Societies for Experimental Biology.
FAU - Chen, Yi
AU  - Chen Y
AUID- ORCID: 0000-0001-7325-5715
AD  - Department of Rehabilitation, The First Affiliated Hospital of Chongqing Medical 
      University, Chongqing, China.
AD  - Department of Rehabilitation, The Second Affiliated Hospital of Chongqing Medical 
      University, Chongqing, China.
FAU - Zhang, Siyan
AU  - Zhang S
AUID- ORCID: 0009-0004-0846-9337
AD  - Department of Rehabilitation, The First Affiliated Hospital of Chongqing Medical 
      University, Chongqing, China.
FAU - Ye, Liu
AU  - Ye L
AUID- ORCID: 0000-0002-9200-4409
AD  - Department of Rehabilitation, The First Affiliated Hospital of Chongqing Medical 
      University, Chongqing, China.
FAU - Chen, Hong
AU  - Chen H
AUID- ORCID: 0000-0002-4152-624X
AD  - Department of Orthopedics, The First Affiliated Hospital of Chongqing Medical 
      University, Chongqing, China.
FAU - Ma, Ping
AU  - Ma P
AUID- ORCID: 0000-0002-5440-9560
AD  - Department of Neurosurgery, The Second Affiliated Hospital of Chongqing Medical 
      University, Chongqing, China.
FAU - Wu, Dandong
AU  - Wu D
AUID- ORCID: 0000-0001-8128-0611
AD  - Department of Rehabilitation, The First Affiliated Hospital of Chongqing Medical 
      University, Chongqing, China.
LA  - eng
GR  - 82072543/MOST | NSFC | National Natural Science Foundation of China (NSFC)/
GR  - cstc2021jcyjmsxmX0076/CSTC |Natural Science Foundation Project of Chongqing/
PT  - Journal Article
PL  - United States
TA  - FASEB J
JT  - FASEB journal : official publication of the Federation of American Societies for 
      Experimental Biology
JID - 8804484
RN  - 0 (Hif1a protein, mouse)
RN  - 0 (Hypoxia-Inducible Factor 1, alpha Subunit)
RN  - 0 (Neuropeptide Y)
RN  - 0 (NF-kappa B)
RN  - 66796-54-1 (Pro-Opiomelanocortin)
SB  - IM
MH  - Animals
MH  - Male
MH  - Mice
MH  - Diet, High-Fat/adverse effects
MH  - High-Intensity Interval Training
MH  - *Hypothalamus/metabolism
MH  - *Hypoxia-Inducible Factor 1, alpha Subunit/metabolism/genetics
MH  - *Inflammation/metabolism
MH  - Mice, Inbred C57BL
MH  - *Microglia/metabolism
MH  - Neuropeptide Y/metabolism
MH  - NF-kappa B/metabolism
MH  - Obesity/metabolism
MH  - Physical Conditioning, Animal/physiology
MH  - Pro-Opiomelanocortin/metabolism/genetics
MH  - *Signal Transduction
OTO - NOTNLM
OT  - HFD‐induced microglial activation
OT  - HIF‐1α signaling
OT  - cell glycolysis
OT  - high‐intensity interval training
OT  - hypothalamic NF‐κB signaling
EDAT- 2024/07/12 18:42
MHDA- 2024/07/12 18:43
CRDT- 2024/07/12 12:44
PHST- 2024/05/22 00:00 [revised]
PHST- 2024/02/09 00:00 [received]
PHST- 2024/06/17 00:00 [accepted]
PHST- 2024/07/12 18:43 [medline]
PHST- 2024/07/12 18:42 [pubmed]
PHST- 2024/07/12 12:44 [entrez]
AID - 10.1096/fj.202400289R [doi]
PST - ppublish
SO  - FASEB J. 2024 Jul 31;38(14):e23770. doi: 10.1096/fj.202400289R.

PMID- 37858156
OWN - NLM
STAT- MEDLINE
DCOM- 20231023
LR  - 20231123
IS  - 1476-511X (Electronic)
IS  - 1476-511X (Linking)
VI  - 22
IP  - 1
DP  - 2023 Oct 19
TI  - Effect of resistance training and high-intensity interval training on metabolic 
      parameters and serum level of Sirtuin1 in postmenopausal women with metabolic 
      syndrome: a randomized controlled trial.
PG  - 177
LID - 10.1186/s12944-023-01940-x [doi]
LID - 177
AB  - BACKGROUND: The present study analyzes the influence of resistance training (RT) 
      and high-intensity interval training (HIIT) on metabolic indices and serum levels 
      of Sirtuin1 (SIRT1) in postmenopausal women who suffer from the metabolic 
      syndrome (MetS). METHODS: 45 postmenopausal women aged 45-65 years with MetS were 
      divided into two intervention groups (RT and HIIT) and one control group, each 
      consisting of 15 people. The RT group performed resistance training for both the 
      upper and lower body, while the HIIT group completed 3 min(min) of high-intensity 
      training at 80-90% of their maximum heart rate (HRmax), followed by moderate 
      walking for 3 min at 55-65% of HRmax. These sessions were conducted for a 
      duration of eight weeks and three times a week, with the samples being collected 
      at the baseline and at the end of the treatment, i.e., week 8. RESULTS: The 
      results showed that weight, waist circumference, body mass index, fat mass, 
      low-density lipoprotein, triglyceride, cholesterol, fasting blood sugar (FBS), 
      hemoglobin A1c (HbA1C), systolic and diastolic blood pressure decreased, and 
      SIRT1 increased significantly in both training groups. Systolic blood pressure, 
      cholesterol, HbA1C, and FBS decreased more in the HIIT group. Skeletal muscle 
      mass and 1-repetition maximum (1-RM) increased more in the RT group. CONCLUSIONS: 
      RT and HIIT serve as one of the most effective strategies for therapeutically 
      treating patients with metabolic syndrome. TRIAL REGISTRATION: IRCT, 
      IRCT20221120056548N1. Registered 23 November 2022 - Retrospectively registered.
CI  - © 2023. BioMed Central Ltd., part of Springer Nature.
FAU - Kazemi, Saeid Shamlou
AU  - Kazemi SS
AUID- ORCID: 0000-0002-8133-0954
AD  - Faculty of Sport Sciences, Bu-Ali Sina University, Hamedan, Iran.
FAU - Heidarianpour, Ali
AU  - Heidarianpour A
AUID- ORCID: 0000-0001-8152-1489
AD  - Faculty of Sport Sciences, Bu-Ali Sina University, Hamedan, Iran. 
      a.heidarianpour@basu.ac.ir.
FAU - Shokri, Elnaz
AU  - Shokri E
AUID- ORCID: 0000-0002-8249-7107
AD  - Faculty of Sport Sciences, Bu-Ali Sina University, Hamedan, Iran.
LA  - eng
PT  - Journal Article
PT  - Randomized Controlled Trial
DEP - 20231019
PL  - England
TA  - Lipids Health Dis
JT  - Lipids in health and disease
JID - 101147696
RN  - EC 3.5.1.- (Sirtuin 1)
RN  - 0 (Glycated Hemoglobin)
RN  - 97C5T2UQ7J (Cholesterol)
SB  - IM
MH  - Humans
MH  - Female
MH  - *Metabolic Syndrome
MH  - *Resistance Training
MH  - Sirtuin 1
MH  - Glycated Hemoglobin
MH  - *High-Intensity Interval Training/methods
MH  - Postmenopause
MH  - Cholesterol
PMC - PMC10588115
OTO - NOTNLM
OT  - High-intensity interval training
OT  - Metabolic syndrome
OT  - Resistance training
OT  - Sirtuin1
COIS- The authors declare no competing interests.
EDAT- 2023/10/20 00:43
MHDA- 2023/10/23 01:18
PMCR- 2023/10/19
CRDT- 2023/10/20 00:00
PHST- 2023/07/01 00:00 [received]
PHST- 2023/10/11 00:00 [accepted]
PHST- 2023/10/23 01:18 [medline]
PHST- 2023/10/20 00:43 [pubmed]
PHST- 2023/10/20 00:00 [entrez]
PHST- 2023/10/19 00:00 [pmc-release]
AID - 10.1186/s12944-023-01940-x [pii]
AID - 1940 [pii]
AID - 10.1186/s12944-023-01940-x [doi]
PST - epublish
SO  - Lipids Health Dis. 2023 Oct 19;22(1):177. doi: 10.1186/s12944-023-01940-x.

PMID- 31095079
OWN - NLM
STAT- MEDLINE
DCOM- 20191217
LR  - 20231014
IS  - 1530-0315 (Electronic)
IS  - 0195-9131 (Print)
IS  - 0195-9131 (Linking)
VI  - 51
IP  - 6
DP  - 2019 Jun
TI  - High-Intensity Interval Training for Cardiometabolic Disease Prevention.
PG  - 1220-1226
LID - 10.1249/MSS.0000000000001934 [doi]
AB  - PURPOSE: The 2018 Physical Activity Guidelines Advisory Committee systematically 
      searched existing literature reviews to assess the relationship between 
      high-intensity interval training (HIIT) and reduction in cardiometabolic disease 
      risk. METHODS: Duplicate independent screenings of 260 articles identified from 
      PubMed®, Cochrane Library, and CINAHL databases yielded suitable data from one 
      systematic review and two meta-analyses. Search terms included a combination of 
      "high intensity" "physical activity/exercise" and "interval training" and 
      outcome-specific terms. The quality of the included reviews was assessed using a 
      tailored version of the AMSTARExBP report on quality. Exposure Subcommittee 
      members graded scientific evidence strength based on a five-criteria rubric and 
      assigned one of four grades: strong, moderate, limited, or not assignable. 
      RESULTS: Moderate evidence indicates that HIIT can improve insulin sensitivity, 
      blood pressure, and body composition in adults with group mean ages ranging from 
      ~20 to ~77 yr. These HIIT-induced improvements in cardiometabolic disease risk 
      factors are comparable with those resulting from moderate-intensity continuous 
      training, and they are more likely to occur in adults at higher risk of 
      cardiovascular disease and diabetes than in healthy adults. Moderate evidence 
      also indicates that adults with overweight or obesity classification are more 
      responsive than adults with normal weight to HIIT-related improvements in insulin 
      sensitivity, blood pressure, and body composition. Insufficient evidence was 
      available to determine whether a dose-response relationship exists between the 
      quantity of HIIT performed and several risk factors for cardiovascular disease 
      and diabetes, or whether the effects of HIIT on cardiometabolic disease risk 
      factors are influenced by age, sex, race/ethnicity, or socioeconomic status. 
      CONCLUSIONS: HIIT by adults, especially those with overweight and obesity 
      classification, can improve insulin sensitivity, blood pressure, and body 
      composition, comparable with those resulting from moderate-intensity continuous 
      training.
FAU - Campbell, Wayne W
AU  - Campbell WW
AD  - Department of Nutrition Science, Purdue University, West Lafayette, IN.
FAU - Kraus, William E
AU  - Kraus WE
AD  - Department and School of Medicine, Duke University, Durham, NC.
FAU - Powell, Kenneth E
AU  - Powell KE
AD  - Centers for Disease Control and Prevention, Atlanta, GA.
FAU - Haskell, William L
AU  - Haskell WL
AD  - Department of Medicine (Emeritus), Stanford University, Palo Alto, CA.
FAU - Janz, Kathleen F
AU  - Janz KF
AD  - Department of Health and Human Physiology, University of Iowa, Iowa City, IA.
FAU - Jakicic, John M
AU  - Jakicic JM
AD  - Department of Health and Physical Activity, University of Pittsburgh, Pittsburgh, 
      PA.
FAU - Troiano, Richard P
AU  - Troiano RP
AD  - Division of Cancer Control and Population Sciences, National Cancer Institute, 
      U.S. Department of Health and Human Services, Rockville, MD.
FAU - Sprow, Kyle
AU  - Sprow K
AD  - Division of Cancer Control and Population Sciences, National Cancer Institute, 
      U.S. Department of Health and Human Services, Rockville, MD.
FAU - Torres, Andrea
AU  - Torres A
AD  - ICF, Fairfax, VA.
FAU - Piercy, Katrina L
AU  - Piercy KL
AD  - Office of Disease Prevention and Health Promotion, U.S. Department of Health and 
      Human Services, Rockville, MD.
FAU - Bartlett, David B
AU  - Bartlett DB
AD  - Department and School of Medicine, Duke University, Durham, NC.
CN  - 2018 PHYSICAL ACTIVITY GUIDELINES ADVISORY COMMITTEE*
LA  - eng
GR  - Z99 CA999999/Intramural NIH HHS/United States
PT  - Journal Article
PT  - Systematic Review
PL  - United States
TA  - Med Sci Sports Exerc
JT  - Medicine and science in sports and exercise
JID - 8005433
SB  - IM
MH  - Adiposity/physiology
MH  - Blood Pressure/physiology
MH  - Body Composition/physiology
MH  - Body Weight/physiology
MH  - Cardiovascular Diseases/*prevention & control
MH  - *High-Intensity Interval Training/methods
MH  - Humans
MH  - Insulin Resistance/physiology
MH  - Metabolic Syndrome/*prevention & control
MH  - Practice Guidelines as Topic
MH  - Risk Factors
MH  - Risk Reduction Behavior
MH  - Socioeconomic Factors
PMC - PMC6777577
MID - NIHMS1521793
EDAT- 2019/05/17 06:00
MHDA- 2019/12/18 06:00
PMCR- 2020/06/01
CRDT- 2019/05/17 06:00
PHST- 2019/05/17 06:00 [entrez]
PHST- 2019/05/17 06:00 [pubmed]
PHST- 2019/12/18 06:00 [medline]
PHST- 2020/06/01 00:00 [pmc-release]
AID - 00005768-201906000-00017 [pii]
AID - 10.1249/MSS.0000000000001934 [doi]
PST - ppublish
SO  - Med Sci Sports Exerc. 2019 Jun;51(6):1220-1226. doi: 
      10.1249/MSS.0000000000001934.

PMID- 37052025
OWN - NLM
STAT- MEDLINE
DCOM- 20230414
LR  - 20230414
IS  - 0030-9982 (Print)
IS  - 0030-9982 (Linking)
VI  - 73
IP  - 4
DP  - 2023 Apr
TI  - Cardiac Rehabilitation for Visceral Obesity: A Multidisciplinary Approach.
PG  - 944-946
LID - 10.47391/JPMA.23-31 [doi]
AB  - World Health Organization data indicates a marked rise in global obesity, with 
      approximately 30% of the world's population classified as overweight or obese. 
      The contributory factors include unhealthy dietary habits, lack of physical 
      activity, urbanization, and technology dependent sedentary lifestyle. Among the 
      various management approaches, cardiac rehabilitation has evolved from an 
      exercise-only programme for patients with cardiac diseases to a 
      multi-disciplinary individualised intervention plan for risk factor modification, 
      primary and secondary prevention of cardiometabolic diseases. Evidence suggests 
      that visceral obesity is an independent risk factor of morbidity and mortality 
      from cardiometabolic causes. There are multiple training programmes targeting 
      visceral fat oxidation, one of which is high intensity interval training. It 
      appears to be a promising regime, inducing metabolic adaptations in the body. 
      This review summarizes the multidisciplinary cardiac rehabilitation services for 
      the management of visceral adiposity and generalised obesity, its 
      under-utilization and scarcity of local published data, highlighting the need for 
      future research.
FAU - Khalid, Zara
AU  - Khalid Z
AD  - Foundation University College of Physical Therapy, Foundation University 
      Islamabad.
FAU - Gul, Iram
AU  - Gul I
AD  - Department of Behavioral Sciences, Fatima Jinnah Women University Rawalpindi.
FAU - Siddiqi, Furqan Ahmed
AU  - Siddiqi FA
AD  - Foundation University College of Physical Therapy, Foundation University 
      Islamabad.
FAU - Rathore, Farooq Azam
AU  - Rathore FA
AD  - Armed Forces Institute of Rehabilitation Medicine (AFIRM), Rawalpindi.
LA  - eng
PT  - Journal Article
PT  - Review
PL  - Pakistan
TA  - J Pak Med Assoc
JT  - JPMA. The Journal of the Pakistan Medical Association
JID - 7501162
SB  - IM
MH  - Humans
MH  - Obesity, Abdominal
MH  - *Cardiac Rehabilitation
MH  - Obesity/epidemiology
MH  - Overweight
MH  - *Heart Diseases
OTO - NOTNLM
OT  - Adipose tissue, cardiac rehabilitation, cardiometabolic risk factors, high 
      intensity interval training, visceral obesity.
EDAT- 2023/04/14 06:00
MHDA- 2023/04/14 06:42
CRDT- 2023/04/13 05:23
PHST- 2023/04/14 06:42 [medline]
PHST- 2023/04/13 05:23 [entrez]
PHST- 2023/04/14 06:00 [pubmed]
AID - 11984 [pii]
AID - 10.47391/JPMA.23-31 [doi]
PST - ppublish
SO  - J Pak Med Assoc. 2023 Apr;73(4):944-946. doi: 10.47391/JPMA.23-31.

PMID- 38337640
OWN - NLM
STAT- MEDLINE
DCOM- 20240807
LR  - 20240909
IS  - 2072-6643 (Electronic)
IS  - 2072-6643 (Linking)
VI  - 16
IP  - 3
DP  - 2024 Jan 25
TI  - The Combined Effects of High-Intensity Interval Exercise Training and Dietary 
      Supplementation on Reduction of Body Fat in Adults with Overweight and Obesity: A 
      Systematic Review.
LID - 10.3390/nu16030355 [doi]
LID - 355
AB  - Excessive body fat is associated with various comorbidities including 
      cardiovascular disease, type 2 diabetes mellitus and certain types of cancer. The 
      search for effective, relatively easy to maintain body-fat reduction 
      interventions has been ongoing. We aimed to review the current literature to 
      assess the effectiveness of high-intensity interval training with and without 
      dietary supplementation on body fat loss, concentration of markers of metabolic 
      health and aerobic capacity of adults with overweight and obesity. Seventy 
      full-text articles were assessed to determine their eligibility and thirteen were 
      included in the review. The methodology of this systematic review was developed 
      according to the Preferred Reporting Items for Systematic Reviews and 
      Meta-Analyses (PRISMA) guidelines. Almost all studies (93%) demonstrated 
      effectiveness of high-intensity interval training of various protocols in 
      reducing body fat, improving metabolic health and aerobic capacity of adults with 
      overweight and obesity. These effects were enhanced by an addition of a dietary 
      supplement, such as green tea or ginger or other. Although combining HIIT with 
      dietary supplementation seem to improve body composition, metabolic health and 
      aerobic capacity in adults with overweight and obesity in some instances to a 
      greater extent than HIIT alone, it does not seem to be necessary to combine these 
      two interventions.
FAU - Gaweł, Eliza
AU  - Gaweł E
AUID- ORCID: 0000-0001-8609-5036
AD  - Institute of Sport Sciences, The Jerzy Kukuczka Academy of Physical Education in 
      Katowice, Mikolowska Street 72a, 40-065 Katowice, Poland.
FAU - Hall, Barbara
AU  - Hall B
AD  - Institute of Healthy Living, The Jerzy Kukuczka Academy of Physical Education, 
      Mikolowska Street 72, 40-065 Katowice, Poland.
FAU - Siatkowski, Szymon
AU  - Siatkowski S
AUID- ORCID: 0009-0006-5830-720X
AD  - Institute of Healthy Living, The Jerzy Kukuczka Academy of Physical Education, 
      Mikolowska Street 72, 40-065 Katowice, Poland.
FAU - Grabowska, Agata
AU  - Grabowska A
AD  - Faculty of Medical Sciences in Katowice, Medical University of Silesia in 
      Katowice, 40-055 Katowice, Poland.
FAU - Zwierzchowska, Anna
AU  - Zwierzchowska A
AUID- ORCID: 0000-0002-4284-8697
AD  - Institute of Sport Sciences, The Jerzy Kukuczka Academy of Physical Education in 
      Katowice, Mikolowska Street 72a, 40-065 Katowice, Poland.
LA  - eng
PT  - Journal Article
PT  - Review
PT  - Systematic Review
DEP - 20240125
PL  - Switzerland
TA  - Nutrients
JT  - Nutrients
JID - 101521595
MH  - Adult
MH  - Female
MH  - Humans
MH  - Male
MH  - Middle Aged
MH  - *Adipose Tissue/metabolism
MH  - Body Composition
MH  - *Dietary Supplements
MH  - *High-Intensity Interval Training/statistics & numerical data
MH  - *Obesity/diet therapy/therapy
MH  - *Overweight/diet therapy/therapy
PMC - PMC10857230
OTO - NOTNLM
OT  - body fat
OT  - dietary supplementation
OT  - high-intensity interval exercise
COIS- The authors declare no conflicts of interest.
EDAT- 2024/02/10 10:51
MHDA- 2024/02/11 16:42
PMCR- 2024/01/25
CRDT- 2024/02/10 01:04
PHST- 2023/12/14 00:00 [received]
PHST- 2024/01/12 00:00 [revised]
PHST- 2024/01/17 00:00 [accepted]
PHST- 2024/02/11 16:42 [medline]
PHST- 2024/02/10 10:51 [pubmed]
PHST- 2024/02/10 01:04 [entrez]
PHST- 2024/01/25 00:00 [pmc-release]
AID - nu16030355 [pii]
AID - nutrients-16-00355 [pii]
AID - 10.3390/nu16030355 [doi]
PST - epublish
SO  - Nutrients. 2024 Jan 25;16(3):355. doi: 10.3390/nu16030355.

PMID- 33823178
OWN - NLM
STAT- MEDLINE
DCOM- 20210625
LR  - 20210625
IS  - 1873-507X (Electronic)
IS  - 0031-9384 (Linking)
VI  - 236
DP  - 2021 Jul 1
TI  - The impact of high intensity interval training on liver fat content in overweight 
      or obese adults: A meta-analysis.
PG  - 113416
LID - S0031-9384(21)00108-6 [pii]
LID - 10.1016/j.physbeh.2021.113416 [doi]
AB  - Liver fat is a marker of the metabolic derangements associated with obesity for 
      which exercise training is a potential therapy. We therefore performed a 
      systematic meta-analysis to investigate the effect of high intensity interval 
      training (HIIT) on liver fat content in overweight or obese adults with metabolic 
      disorders. PubMed, Scopus, Web of Science and the Cochrane were searched up to 
      October 2020 for HIIT vs. Control (CON) or HIIT vs. moderate intensity interval 
      training (MICT) studies on liver fat content in overweight and obese individuals 
      with metabolic disorders. Standardized mean differences (SMD) and 95% confidence 
      intervals (95% CIs) were calculated. Ten studies involving 333 participants were 
      included in the meta-analysis. Based on studies that directly compared HIIT and 
      CON (6 studies), HIIT was beneficial for promoting a reduction in liver fat 
      [-0.51 (95% CI: -0.85 to -0.17), p = 0.003]. However, there were no significant 
      evidence for an effect of HIIT on liver fat [-0.07 (95% CI: -0.33 to 0.19), 
      p = 0.59], when compared with MICT (7 studies). These results suggest that a HIIT 
      could induce improvements in liver fat of overweight and obese adults with 
      metabolic disorders despite no weight loss.
CI  - Copyright © 2021 Elsevier Inc. All rights reserved.
FAU - Khalafi, Mousa
AU  - Khalafi M
AD  - Department of Exercise Physiology, Faculty of Physical Education and Sport 
      Sciences, University of Tehran, Tehran, Iran. Electronic address: 
      mousa.khalafi@ut.ac.ir.
FAU - Symonds, Michael E
AU  - Symonds ME
AD  - The Early Life Research Unit, Academic Division of Child Health and Nottingham 
      Digestive Disease Centre and Biomedical Research Centre, School of Medicine, 
      University of Nottingham, Nottingham, NG7 2UH, United Kingdom. Electronic 
      address: Michael.Symonds@nottingham.ac.uk.
LA  - eng
PT  - Journal Article
PT  - Meta-Analysis
PT  - Review
DEP - 20210403
PL  - United States
TA  - Physiol Behav
JT  - Physiology & behavior
JID - 0151504
SB  - IM
MH  - Adult
MH  - *High-Intensity Interval Training
MH  - Humans
MH  - Liver
MH  - Obesity/complications/therapy
MH  - Overweight/complications/therapy
MH  - Weight Loss
OTO - NOTNLM
OT  - Exercise training
OT  - High intensity interval training
OT  - Liver fat
OT  - Metabolic disorder
OT  - Obesity
EDAT- 2021/04/07 06:00
MHDA- 2021/06/29 06:00
CRDT- 2021/04/06 20:08
PHST- 2021/03/18 00:00 [received]
PHST- 2021/03/31 00:00 [revised]
PHST- 2021/04/01 00:00 [accepted]
PHST- 2021/04/07 06:00 [pubmed]
PHST- 2021/06/29 06:00 [medline]
PHST- 2021/04/06 20:08 [entrez]
AID - S0031-9384(21)00108-6 [pii]
AID - 10.1016/j.physbeh.2021.113416 [doi]
PST - ppublish
SO  - Physiol Behav. 2021 Jul 1;236:113416. doi: 10.1016/j.physbeh.2021.113416. Epub 
      2021 Apr 3.

PMID- 32721549
OWN - NLM
STAT- MEDLINE
DCOM- 20210427
LR  - 20210427
IS  - 1873-6815 (Electronic)
IS  - 0531-5565 (Linking)
VI  - 140
DP  - 2020 Oct 15
TI  - High intensity interval training combined with L-citrulline supplementation: 
      Effects on physical performance in healthy older adults.
PG  - 111036
LID - S0531-5565(20)30384-3 [pii]
LID - 10.1016/j.exger.2020.111036 [doi]
AB  - INTRODUCTION: The aim of this study was to evaluate the effect of citrulline 
      (CIT) supplementation combined to high intensity interval training (HIIT) on 
      physical performance in healthy older adults. METHODS: This study is a secondary 
      analysis from a double-blind, randomized trial. Among the participants (sedentary 
      & inactive older adults aged over 65 yrs), 44 were non obese (BMI <30 kg/m(2)) 
      and completed the intervention: Placebo + HIIT (PLA; n = 21) or CIT + HIIT 
      (n = 23). All participants ingested either 10 g of CIT supplementation/day or 
      placebo and followed HIIT sessions (30 min/session; cycle: 30 s > 85% of maximal 
      heart rate (HR) and Borg scale >17/20 + 1:50 min at 65% HR and Borg scale between 
      13 and 16) on an elliptical device 3 times per week over a 12-week period. Body 
      composition, muscle strength, muscle power, functional capacities (unipodal 
      balance; self-paced and fast Timed Up and Go (nTUG; fTUG); chair test; step 
      tests; 4-meter walking test; 6-minute walking test); dietary intake, energy 
      expenditure and biological markers were measured pre and post-intervention. A 
      repeated-measure analysis of variance was used to estimate time (HIIT 
      intervention), group (PLA vs. CIT) and time*group effects. RESULTS: The decrease 
      in BMI (p = 0.02) and android fat mass (p = 0.05) were significantly greater in 
      the HIIT+CIT group than in the HIIT+PLA group. Finally, a greater increase in 
      self-paced gait speed (nTUG) (p = 0.02) and fast-paced gait speed (fTUG) 
      (p = 0.03) were also observed in the HIIT+CIT group than in the HIIT+PLA group. 
      CONCLUSION: CIT supplementation combined to HIIT is more effective in improving 
      functional capacities and body composition in healthy older adults than HIIT 
      alone.
CI  - Copyright © 2020 Elsevier Inc. All rights reserved.
FAU - F, Buckinx
AU  - F B
AD  - Département des Sciences de l'Activité Physique, GRAPA, Université du Québec À 
      Montréal, Montréal, Canada; Centre de Recherche de l'Institut Universitaire de 
      Gériatrie de Montréal, Montréal, Canada; WHO Collaborating Centre for Public 
      Health Aspects of Musculoskeletal Health and Ageing, Liège, Belgium.
FAU - L P, Carvalho
AU  - L P C
AD  - Département des Sciences de l'Activité Physique, GRAPA, Université du Québec À 
      Montréal, Montréal, Canada; Centre de Recherche de l'Institut Universitaire de 
      Gériatrie de Montréal, Montréal, Canada.
FAU - V, Marcangeli
AU  - V M
AD  - Département des Sciences de l'Activité Physique, GRAPA, Université du Québec À 
      Montréal, Montréal, Canada; Centre de Recherche de l'Institut Universitaire de 
      Gériatrie de Montréal, Montréal, Canada.
FAU - M, Dulac
AU  - M D
AD  - Département des Sciences de l'Activité Physique, GRAPA, Université du Québec À 
      Montréal, Montréal, Canada; Centre de Recherche de l'Institut Universitaire de 
      Gériatrie de Montréal, Montréal, Canada.
FAU - G, Hajj Boutros
AU  - G HB
AD  - Centre de Recherche de l'Institut Universitaire de Gériatrie de Montréal, 
      Montréal, Canada.
FAU - G, Gouspillou
AU  - G G
AD  - Département des Sciences de l'Activité Physique, GRAPA, Université du Québec À 
      Montréal, Montréal, Canada; Centre de Recherche de l'Institut Universitaire de 
      Gériatrie de Montréal, Montréal, Canada.
FAU - P, Gaudreau
AU  - P G
AD  - Département de Médecine, Université de Montréal, Montréal, Canada; Centre de 
      Recherche du Centre Hospitalier de l'Université de Montréal, Montréal, Canada.
FAU - P, Noirez
AU  - P N
AD  - Département des Sciences de l'Activité Physique, GRAPA, Université du Québec À 
      Montréal, Montréal, Canada; Inserm UMR S-1124 & IRMES EA7329, Université de 
      Paris, Paris, France.
FAU - M, Aubertin-Leheudre
AU  - M AL
AD  - Département des Sciences de l'Activité Physique, GRAPA, Université du Québec À 
      Montréal, Montréal, Canada; Centre de Recherche de l'Institut Universitaire de 
      Gériatrie de Montréal, Montréal, Canada. Electronic address: 
      aubertin-leheudre.mylene@uqam.ca.
LA  - eng
PT  - Journal Article
PT  - Research Support, Non-U.S. Gov't
PT  - Review
DEP - 20200725
PL  - England
TA  - Exp Gerontol
JT  - Experimental gerontology
JID - 0047061
RN  - 29VT07BGDA (Citrulline)
SB  - IM
MH  - Aged
MH  - *Citrulline
MH  - Dietary Supplements
MH  - *High-Intensity Interval Training
MH  - Humans
MH  - Muscle Strength
MH  - Physical Functional Performance
MH  - Randomized Controlled Trials as Topic
OTO - NOTNLM
OT  - Aging
OT  - Body composition
OT  - Exercise
OT  - Mobility
OT  - Nutrition
COIS- Declaration of competing interest None.
EDAT- 2020/07/30 06:00
MHDA- 2021/04/28 06:00
CRDT- 2020/07/30 06:00
PHST- 2020/03/14 00:00 [received]
PHST- 2020/06/25 00:00 [revised]
PHST- 2020/07/20 00:00 [accepted]
PHST- 2020/07/30 06:00 [pubmed]
PHST- 2021/04/28 06:00 [medline]
PHST- 2020/07/30 06:00 [entrez]
AID - S0531-5565(20)30384-3 [pii]
AID - 10.1016/j.exger.2020.111036 [doi]
PST - ppublish
SO  - Exp Gerontol. 2020 Oct 15;140:111036. doi: 10.1016/j.exger.2020.111036. Epub 2020 
      Jul 25.

PMID- 33559926
OWN - NLM
STAT- MEDLINE
DCOM- 20220331
LR  - 20220716
IS  - 1469-445X (Electronic)
IS  - 0958-0670 (Print)
IS  - 0958-0670 (Linking)
VI  - 106
IP  - 4
DP  - 2021 Apr
TI  - Exercise training decreases whole-body and tissue iron storage in adults with 
      obesity.
PG  - 820-827
LID - 10.1113/EP089272 [doi]
AB  - NEW FINDINGS: What is the central question of this study? Does exercise training 
      modify tissue iron storage in adults with obesity? What is the main finding and 
      its importance? Twelve weeks of moderate-intensity exercise or high-intensity 
      interval training lowered whole-body iron stores, decreased the abundance of the 
      key iron storage protein in skeletal muscle (ferritin) and tended to lower 
      hepatic iron content. These findings show that exercise training can reduce 
      tissue iron storage in adults with obesity and might have important implications 
      for obese individuals with dysregulated iron homeostasis. ABSTRACT: The 
      regulation of iron storage is crucial to human health, because both excess and 
      deficient iron storage have adverse consequences. Recent studies suggest altered 
      iron storage in adults with obesity, with increased iron accumulation in their 
      liver and skeletal muscle. Exercise training increases iron use for processes 
      such as red blood cell production and can lower whole-body iron stores in humans. 
      However, the effects of exercise training on liver and muscle iron stores in 
      adults with obesity have not been assessed. The aim of this study was to 
      determine the effects of 12 weeks of exercise training on whole-body iron stores, 
      liver iron content and the abundance of ferritin (the key iron storage protein) 
      in skeletal muscle in adults with obesity. Twenty-two inactive adults (11 women 
      and 11 men; age, 31 ± 6 years; body mass index, 33 ± 3 kg/m(2) ) completed 
      12 weeks (four sessions/week) of either moderate-intensity continuous training 
      (MICT; 45 min at 70% of maximal heart rate; n = 11) or high-intensity interval 
      training (HIIT; 10 × 1 min at 90% of maximal heart rate, interspersed with 1 min 
      active recovery; n = 11). Whole-body iron stores were lower after training, as 
      indicated by decreased plasma concentrations of ferritin (P = 3 × 10(-5) ) and 
      hepcidin (P = 0.02), without any change in C-reactive protein. Hepatic R2*, an 
      index of liver iron content, was 6% lower after training (P = 0.06). Training 
      reduced the skeletal muscle abundance of ferritin by 10% (P = 0.03), suggesting 
      lower muscle iron storage. Interestingly, these adaptations were similar in MICT 
      and HIIT groups. Our findings indicate that exercise training decreased iron 
      storage in adults with obesity, which might have important implications for obese 
      individuals with dysregulated iron homeostasis.
CI  - © 2021 The Authors. Experimental Physiology © 2021 The Physiological Society.
FAU - Ryan, Benjamin J
AU  - Ryan BJ
AUID- ORCID: 0000-0001-5848-6988
AD  - Substrate Metabolism Laboratory, School of Kinesiology, University of Michigan, 
      Ann Arbor, Michigan, USA.
FAU - Foug, Katherine L
AU  - Foug KL
AD  - Substrate Metabolism Laboratory, School of Kinesiology, University of Michigan, 
      Ann Arbor, Michigan, USA.
FAU - Gioscia-Ryan, Rachel A
AU  - Gioscia-Ryan RA
AD  - Substrate Metabolism Laboratory, School of Kinesiology, University of Michigan, 
      Ann Arbor, Michigan, USA.
FAU - Varshney, Pallavi
AU  - Varshney P
AD  - Substrate Metabolism Laboratory, School of Kinesiology, University of Michigan, 
      Ann Arbor, Michigan, USA.
FAU - Ludzki, Alison C
AU  - Ludzki AC
AUID- ORCID: 0000-0002-6967-034X
AD  - Substrate Metabolism Laboratory, School of Kinesiology, University of Michigan, 
      Ann Arbor, Michigan, USA.
FAU - Ahn, Cheehoon
AU  - Ahn C
AD  - Substrate Metabolism Laboratory, School of Kinesiology, University of Michigan, 
      Ann Arbor, Michigan, USA.
FAU - Schleh, Michael W
AU  - Schleh MW
AD  - Substrate Metabolism Laboratory, School of Kinesiology, University of Michigan, 
      Ann Arbor, Michigan, USA.
FAU - Gillen, Jenna B
AU  - Gillen JB
AD  - Substrate Metabolism Laboratory, School of Kinesiology, University of Michigan, 
      Ann Arbor, Michigan, USA.
AD  - Faculty of Kinesiology and Physical Education, University of Toronto, Toronto, 
      Ontario, Canada.
FAU - Chenevert, Thomas L
AU  - Chenevert TL
AD  - Department of Radiology, University of Michigan, Ann Arbor, Michigan, USA.
FAU - Horowitz, Jeffrey F
AU  - Horowitz JF
AUID- ORCID: 0000-0003-3851-777X
AD  - Substrate Metabolism Laboratory, School of Kinesiology, University of Michigan, 
      Ann Arbor, Michigan, USA.
LA  - eng
GR  - 338735/CIHR/Canada
GR  - 146190/CIHR/Canada
GR  - R01 DK077966/DK/NIDDK NIH HHS/United States
GR  - P30 DK089503/DK/NIDDK NIH HHS/United States
GR  - F32 DK117522/DK/NIDDK NIH HHS/United States
GR  - T32 DK007245/DK/NIDDK NIH HHS/United States
PT  - Journal Article
PT  - Research Support, N.I.H., Extramural
PT  - Research Support, Non-U.S. Gov't
DEP - 20210217
PL  - England
TA  - Exp Physiol
JT  - Experimental physiology
JID - 9002940
RN  - E1UOL152H7 (Iron)
SB  - IM
MH  - Adaptation, Physiological
MH  - Adult
MH  - Exercise/physiology
MH  - Female
MH  - *High-Intensity Interval Training
MH  - Humans
MH  - *Iron
MH  - Male
MH  - Obesity/metabolism
PMC - PMC9070556
MID - NIHMS1802551
OTO - NOTNLM
OT  - exercise training adaptations
OT  - iron homeostasis
OT  - iron storage
COIS- COMPETING INTERESTS None declared.
EDAT- 2021/02/10 06:00
MHDA- 2022/04/01 06:00
PMCR- 2022/05/05
CRDT- 2021/02/09 08:49
PHST- 2020/11/14 00:00 [received]
PHST- 2021/01/29 00:00 [accepted]
PHST- 2021/02/10 06:00 [pubmed]
PHST- 2022/04/01 06:00 [medline]
PHST- 2021/02/09 08:49 [entrez]
PHST- 2022/05/05 00:00 [pmc-release]
AID - 10.1113/EP089272 [doi]
PST - ppublish
SO  - Exp Physiol. 2021 Apr;106(4):820-827. doi: 10.1113/EP089272. Epub 2021 Feb 17.

PMID- 34497117
OWN - NLM
STAT- MEDLINE
DCOM- 20211217
LR  - 20211217
IS  - 1098-4275 (Electronic)
IS  - 0031-4005 (Linking)
VI  - 148
IP  - 4
DP  - 2021 Oct
TI  - High-Intensity Interval Training and Cardiometabolic Risk Factors in Children: A 
      Meta-analysis.
LID - e2021050810 [pii]
LID - 10.1542/peds.2021-050810 [doi]
AB  - CONTEXT: High-intensity interval training (HIIT) has been widely used to prevent 
      and treat cardiovascular risk factors in adolescents and adults; nevertheless, 
      the available evidence in children is scarce. OBJECTIVE: To synthesize evidence 
      regarding the effectiveness of HIIT interventions on improving cardiovascular 
      risk factors and cardiorespiratory fitness (CRF) in children from 5 to 12 years 
      old. DATA SOURCES: We searched 5 databases, Medline, Embase, SPORTDiscus, the 
      Cochrane Library, and Web of Science. STUDY SELECTION: Randomized controlled 
      trials (RCTs) evaluating the effectiveness of HIIT interventions on 
      cardiometabolic risk factors and CRF in children were included. DATA EXTRACTION: 
      Meta-analyses were conducted to determine the effect of HIIT on body composition, 
      cardiometabolic and CRF variables in comparison with nontraining control groups. 
      RESULTS: A total of 11 RCTs and 512 participants were included. The results of 
      the meta-analysis revealed a significant improvement in peak oxygen uptake 
      (standardized mean difference [SMD] = 0.70, 95% confidence interval [CI] = 0.28 
      to 1.12; P = 0.001], in total cholesterol [SMD = -1.09, 95% CI = -1.88 to -0.30; 
      P = 0.007], in low-density lipoprotein cholesterol [SMD = -1.28, 95% CI = -2.34 
      to -0.23; P = 0.017] and triglycerides [SMD = -0.71, 95% CI = -1.15 to -0.28; P = 
      0.001) levels. LIMITATIONS: Because of the small number of available RCTs, it was 
      not possible to conduct a subgroup analysis or a linear meta-regression analysis. 
      CONCLUSIONS: HIIT is a feasible and time-efficient approach for improving CRF, 
      total cholesterol, low-density lipoprotein cholesterol, and triglycerides levels 
      in children.
CI  - Copyright © 2021 by the American Academy of Pediatrics.
FAU - Solera-Martínez, Monserrat
AU  - Solera-Martínez M
AD  - Health and Social Research Center.
AD  - Faculty of Nursing, Universidad de Castilla-La Mancha, Cuenca, Spain.
FAU - Herraiz-Adillo, Ángel
AU  - Herraiz-Adillo Á
AD  - Department of Primary Care, Health Service of Castilla-La Mancha, Tragacete, 
      Cuenca, Spain ahadillo@hotmail.com.
FAU - Manzanares-Domínguez, Ismael
AU  - Manzanares-Domínguez I
AD  - Health and Social Research Center.
FAU - De La Cruz, Lidia Lucas
AU  - De La Cruz LL
AD  - Health and Social Research Center.
AD  - Faculty of Nursing, Universidad de Castilla-La Mancha, Cuenca, Spain.
FAU - Martínez-Vizcaíno, Vicente
AU  - Martínez-Vizcaíno V
AD  - Health and Social Research Center.
AD  - Faculty of Health Science, Universidad Autónoma de Chile, Talca, Chile.
FAU - Pozuelo-Carrascosa, Diana P
AU  - Pozuelo-Carrascosa DP
AD  - Health and Social Research Center.
AD  - Faculty of Nursing.
AD  - Multidisciplinary Research Group in Care, Universidad of Castilla-La Mancha, 
      Toledo, Spain.
LA  - eng
PT  - Journal Article
PT  - Meta-Analysis
PT  - Systematic Review
DEP - 20210908
PL  - United States
TA  - Pediatrics
JT  - Pediatrics
JID - 0376422
RN  - 0 (Lipids)
SB  - IM
MH  - Adolescent
MH  - Body Composition
MH  - Body Mass Index
MH  - *Cardiometabolic Risk Factors
MH  - Child
MH  - Female
MH  - *High-Intensity Interval Training
MH  - Humans
MH  - Lipids/blood
MH  - Male
MH  - Pediatric Obesity/therapy
MH  - Physical Fitness
COIS- POTENTIAL CONFLICT OF INTEREST: The authors have indicated they have no potential 
      conflicts of interest to disclose.
EDAT- 2021/09/10 06:00
MHDA- 2021/12/18 06:00
CRDT- 2021/09/09 06:08
PHST- 2021/07/13 00:00 [accepted]
PHST- 2021/09/10 06:00 [pubmed]
PHST- 2021/12/18 06:00 [medline]
PHST- 2021/09/09 06:08 [entrez]
AID - peds.2021-050810 [pii]
AID - 10.1542/peds.2021-050810 [doi]
PST - ppublish
SO  - Pediatrics. 2021 Oct;148(4):e2021050810. doi: 10.1542/peds.2021-050810. Epub 2021 
      Sep 8.

PMID- 34427732
OWN - NLM
STAT- MEDLINE
DCOM- 20220215
LR  - 20220215
IS  - 1439-6327 (Electronic)
IS  - 1439-6319 (Linking)
VI  - 121
IP  - 12
DP  - 2021 Dec
TI  - Metabolic effects of high-intensity interval training and essential amino acids.
PG  - 3297-3311
LID - 10.1007/s00421-021-04792-4 [doi]
AB  - High-intensity interval training (HIIT) promotes positive cardiometabolic and 
      body composition changes. Essential amino acids (EAA) may support changes 
      associated with HIIT, but evaluation of potential synergistic effects is lacking. 
      The purpose of this study was to compare independent and combined effects of HIIT 
      and EAA on total body composition and metabolism in men and women considered 
      overweight/obese; an exploratory aim was to evaluate the modulatory effects of 
      sex. Sixty-six healthy adults (50% female; Age: 36.7 ± 6.0 years; BMI: 
      32.0 ± 4.2 kg/m(2)) completed 8 weeks of: (1) HIIT, 2 days/weeks; (2) EAA 
      supplementation, 3.6 g twice daily; (3) HIIT + EAA; or (4) control. Body 
      composition, resting metabolic rate (RMR), substrate metabolism (respiratory 
      exchange ratio; RER), and cardiorespiratory fitness were measured at baseline, 4 
      weeks, and 8 weeks; cardiometabolic blood markers were measured at baseline and 8 
      weeks. Differences between groups were assessed by linear mixed models covaried 
      for baseline values, followed by 95% confidence intervals (CI) on adjusted mean 
      change scores. There were no significant changes in body composition (p > 0.05) 
      for any group. Changes in RER, but not RMR, occurred with HIIT (mean change; [95% 
      CI]: - 0.04; [- 0.07, - 0.02]) and EAA (- 0.03; [- 0.06, - 0.01]) after 8 weeks. 
      Cardiorespiratory fitness increased following 8 weeks of HIIT (+ 5.1 ml/kg/min 
      [3.3,6.8]) and HIIT + EAA (+ 4.1 ml/kg/min [1.0,6.4]). Changes with HIIT + EAA 
      were not significantly different from HIIT. There were no changes in 
      cardiometabolic markers (p > 0.05) and no sex interaction (p > 0.05). HIIT is 
      efficacious for promoting positive changes in cardiorespiratory fitness and 
      resting substrate metabolism in adults considered overweight/obese. Addition of 
      EAA did not significantly enhance HIIT-induced adaptations. ClinicalTrials.gov 
      ID#NCT04080102.
CI  - © 2021. The Author(s), under exclusive licence to Springer-Verlag GmbH Germany, 
      part of Springer Nature.
FAU - Hirsch, Katie R
AU  - Hirsch KR
AUID- ORCID: 0000-0002-0899-0139
AD  - Department of Geriatrics, Donald W. Reynolds Institute on Aging, Center for 
      Translational Research in Aging and Longevity, University of Arkansas for Medical 
      Sciences, Little Rock, AR, USA. krhirsch@uams.edu.
FAU - Greenwalt, Casey E
AU  - Greenwalt CE
AD  - Department of Nutrition, Food and Exercise Sciences, Institute of Sports Sciences 
      and Medicine, Florida State University, Tallahassee, FL, USA.
FAU - Cabre, Hannah E
AU  - Cabre HE
AD  - Applied Physiology Laboratory, Department of Exercise and Sport Science, 
      University of North Carolina at Chapel Hill, Chapel Hill, NC, USA.
AD  - Department of Allied Health Science, Human Movement Science Curriculum, 
      University of North Carolina at Chapel Hill, Chapel Hill, NC, USA.
FAU - Gould, Lacey M
AU  - Gould LM
AD  - Applied Physiology Laboratory, Department of Exercise and Sport Science, 
      University of North Carolina at Chapel Hill, Chapel Hill, NC, USA.
FAU - Brewer, Gabrielle J
AU  - Brewer GJ
AD  - Department of Kinesiology, Korey Stringer Institute, University of Connecticut, 
      Storrs, CT, USA.
FAU - Blue, Malia N M
AU  - Blue MNM
AD  - Applied Physiology Laboratory, Department of Exercise and Sport Science, 
      University of North Carolina at Chapel Hill, Chapel Hill, NC, USA.
FAU - Ferrando, Arny A
AU  - Ferrando AA
AD  - Department of Geriatrics, Donald W. Reynolds Institute on Aging, Center for 
      Translational Research in Aging and Longevity, University of Arkansas for Medical 
      Sciences, Little Rock, AR, USA.
FAU - Huffman, Kim M
AU  - Huffman KM
AD  - Duke Molecular Physiology Institute, Duke University, Durham, NC, USA.
AD  - Department of Medicine, Duke University School of Medicine, Durham, NC, USA.
FAU - Mayer-Davis, Elizabeth J
AU  - Mayer-Davis EJ
AD  - Department of Nutrition, Gillings School of Public Health, University of North 
      Carolina at Chapel Hill, Chapel Hill, NC, USA.
AD  - Department of Medicine, University of North Carolina, Chapel Hill, NC, USA.
FAU - Ryan, Eric D
AU  - Ryan ED
AD  - Department of Allied Health Science, Human Movement Science Curriculum, 
      University of North Carolina at Chapel Hill, Chapel Hill, NC, USA.
AD  - Neuromuscular Assessment Laboratory, Department of Exercise and Sport Science, 
      University of North Carolina at Chapel Hill, Chapel Hill, USA.
FAU - Smith-Ryan, Abbie E
AU  - Smith-Ryan AE
AD  - Applied Physiology Laboratory, Department of Exercise and Sport Science, 
      University of North Carolina at Chapel Hill, Chapel Hill, NC, USA.
AD  - Department of Allied Health Science, Human Movement Science Curriculum, 
      University of North Carolina at Chapel Hill, Chapel Hill, NC, USA.
AD  - Department of Nutrition, Gillings School of Public Health, University of North 
      Carolina at Chapel Hill, Chapel Hill, NC, USA.
LA  - eng
SI  - ClinicalTrials.gov/NCT04080102
PT  - Journal Article
DEP - 20210824
PL  - Germany
TA  - Eur J Appl Physiol
JT  - European journal of applied physiology
JID - 100954790
RN  - 0 (Amino Acids, Essential)
RN  - 0 (Biomarkers)
SB  - IM
MH  - Adult
MH  - Amino Acids, Essential/*administration & dosage
MH  - Biomarkers/blood
MH  - Body Composition
MH  - Body Mass Index
MH  - Cardiorespiratory Fitness
MH  - Energy Metabolism
MH  - Female
MH  - *High-Intensity Interval Training
MH  - Humans
MH  - Male
MH  - Middle Aged
MH  - Obesity/*metabolism
MH  - Overweight/*metabolism
OTO - NOTNLM
OT  - Cardiometabolic health
OT  - Exercise
OT  - Interval exercise
OT  - Nutrition
OT  - Protein
OT  - Sex differences
EDAT- 2021/08/25 06:00
MHDA- 2022/02/16 06:00
CRDT- 2021/08/24 12:26
PHST- 2021/05/20 00:00 [received]
PHST- 2021/08/13 00:00 [accepted]
PHST- 2021/08/25 06:00 [pubmed]
PHST- 2022/02/16 06:00 [medline]
PHST- 2021/08/24 12:26 [entrez]
AID - 10.1007/s00421-021-04792-4 [pii]
AID - 10.1007/s00421-021-04792-4 [doi]
PST - ppublish
SO  - Eur J Appl Physiol. 2021 Dec;121(12):3297-3311. doi: 10.1007/s00421-021-04792-4. 
      Epub 2021 Aug 24.

PMID- 31830334
OWN - NLM
STAT- MEDLINE
DCOM- 20200924
LR  - 20200924
IS  - 1600-0838 (Electronic)
IS  - 0905-7188 (Linking)
VI  - 30
IP  - 4
DP  - 2020 Apr
TI  - Mechanistic and methodological perspectives on the impact of intense interval 
      training on post-exercise metabolism.
PG  - 638-651
LID - 10.1111/sms.13610 [doi]
AB  - The post-exercise recovery period is associated with an elevated metabolism known 
      as excess post-exercise oxygen consumption (EPOC). The relationship between 
      exercise duration and EPOC magnitude is thought to be linear whereas the 
      relationship between EPOC magnitude and exercise intensity is thought to be 
      exponential. Accordingly, near-maximal and supramaximal protocols such as 
      high-intensity interval training (HIIT) and sprint interval training (SIT) 
      protocols have been hypothesized to produce greater EPOC magnitudes than 
      submaximal moderate-intensity continuous training (MICT). This review updates 
      previous reviews by focusing on the impact of HIIT and SIT on EPOC. Research to 
      date suggests small differences in EPOC post-HIIT compared to MICT in the 
      immediate (<1 hour) recovery period, but greater EPOC values post-HIIT when 
      examined over 24 hours. Conversely, differences in EPOC post-SIT are more 
      pronounced, as SIT tends to produce a larger EPOC vs MICT at all time points. We 
      discuss potential mechanisms that may drive the EPOC response to interval 
      training (eg, glycogen resynthesis, mitochondrial uncoupling, and protein 
      turnover among others) and also consider the role of EPOC as one of the potential 
      contributors to fat loss following HIIT/SIT interventions. Lastly, we highlight a 
      number of methodological shortcomings related to the measurement of EPOC 
      following HIIT and SIT.
CI  - © 2019 John Wiley & Sons A/S. Published by John Wiley & Sons Ltd.
FAU - Moniz, Sara C
AU  - Moniz SC
AD  - Faculty of Science, Department of Kinesiology and Physical Education, Wilfrid 
      Laurier University, Waterloo, ON, Canada.
FAU - Islam, Hashim
AU  - Islam H
AUID- ORCID: 0000-0002-7145-0522
AD  - School of Kinesiology and Health Studies, Queen's University, Kingston, ON, 
      Canada.
FAU - Hazell, Tom J
AU  - Hazell TJ
AUID- ORCID: 0000-0002-8135-4518
AD  - Faculty of Science, Department of Kinesiology and Physical Education, Wilfrid 
      Laurier University, Waterloo, ON, Canada.
LA  - eng
PT  - Journal Article
PT  - Review
DEP - 20200103
PL  - Denmark
TA  - Scand J Med Sci Sports
JT  - Scandinavian journal of medicine & science in sports
JID - 9111504
SB  - IM
MH  - *Energy Metabolism
MH  - *High-Intensity Interval Training
MH  - Humans
MH  - *Oxygen Consumption
OTO - NOTNLM
OT  - EPOC
OT  - energy expenditure
OT  - excess post-exercise oxygen consumption
OT  - high-intensity interval training
OT  - sprint interval training
EDAT- 2019/12/13 06:00
MHDA- 2020/09/25 06:00
CRDT- 2019/12/13 06:00
PHST- 2019/07/16 00:00 [received]
PHST- 2019/11/12 00:00 [revised]
PHST- 2019/12/05 00:00 [accepted]
PHST- 2019/12/13 06:00 [pubmed]
PHST- 2020/09/25 06:00 [medline]
PHST- 2019/12/13 06:00 [entrez]
AID - 10.1111/sms.13610 [doi]
PST - ppublish
SO  - Scand J Med Sci Sports. 2020 Apr;30(4):638-651. doi: 10.1111/sms.13610. Epub 2020 
      Jan 3.

PMID- 37665810
OWN - NLM
STAT- MEDLINE
DCOM- 20230906
LR  - 20231010
IS  - 1878-5476 (Electronic)
IS  - 1878-5476 (Linking)
VI  - 64
DP  - 2023 Jan
TI  - Longitudinal affective response to high-intensity interval training and 
      moderate-intensity continuous training in overweight women with polycystic ovary 
      syndrome: A randomised trial.
PG  - 102325
LID - S1469-0292(22)00193-5 [pii]
LID - 10.1016/j.psychsport.2022.102325 [doi]
AB  - BACKGROUND: Women with polycystic ovary syndrome (PCOS) experience general and 
      PCOS-specific barriers that limit their engagement with exercise and contribute 
      to high attrition from exercise programs, hindering the potential benefits of 
      exercise to address their increased cardio-metabolic risk. A positive remembered 
      affective response can predict future intentions and adherence to exercise 
      prescription. OBJECTIVES: To compare the longitudinal changes in remembered 
      affect to high-intensity interval training (HIIT) and moderate-intensity 
      continuous training (MICT) in women with PCOS and to determine whether 
      longitudinal changes in remembered affect are correlated with changes in fitness, 
      body mass index, adherence and exercise enjoyment. METHODS: Physically inactive, 
      overweight women with PCOS were randomly assigned to 12 weeks of either HIIT 
      (n = 15) or MICT (n = 14) (3 sessions per week). Remembered affective valence 
      (Feeling Scale) was collected after each exercise session. Cardiorespiratory 
      fitness (VO(2peak)) was assessed at baseline and post-intervention. Exercise 
      enjoyment was assessed post-intervention. RESULTS: The longitudinal changes in 
      the remembered affect were more positive in the HIIT group compared to MICT 
      (β = 0.017, p = 0.047). HIIT was also considered more enjoyable than MICT 
      (p = 0.002). Adherence was high in both groups (>90%). We found a moderate 
      correlation with longitudinal changes between the remembered affect and change in 
      fitness (r(s) = 0.398) and exercise enjoyment (r(s) = 0.376) using the combined 
      group, however, these were not statistically significant (p = 0.054 and 
      p = 0.064, respectively). CONCLUSIONS: HIIT demonstrated a more positive 
      longitudinal remembered affective response and greater exercise enjoyment 
      compared to MICT in overweight women with PCOS.
CI  - Copyright © 2022 Elsevier Ltd. All rights reserved.
FAU - Patten, Rhiannon K
AU  - Patten RK
AD  - Institute for Health and Sport, Victoria University, Melbourne, Australia. 
      Electronic address: Rhiannon.patten@vu.edu.au.
FAU - Bourke, Matthew
AU  - Bourke M
AD  - Institute for Health and Sport, Victoria University, Melbourne, Australia; School 
      of Occupational Therapy, Faculty of Health Sciences, Western University, London, 
      Canada.
FAU - McIlvenna, Luke C
AU  - McIlvenna LC
AD  - Institute for Health and Sport, Victoria University, Melbourne, Australia; 
      Epigenetics & Cellular Senescence Group, Blizard Institute, Barts and the London 
      School of Medicine and Dentistry, Queen Mary University of London, London, United 
      Kingdom.
FAU - Moreno-Asso, Alba
AU  - Moreno-Asso A
AD  - Institute for Health and Sport, Victoria University, Melbourne, Australia; 
      Australian Institute for Musculoskeletal Science (AIMSS), Victoria University, 
      Melbourne, Victoria, Australia.
FAU - Woessner, Mary N
AU  - Woessner MN
AD  - Institute for Health and Sport, Victoria University, Melbourne, Australia.
FAU - Stepto, Nigel K
AU  - Stepto NK
AD  - Institute for Health and Sport, Victoria University, Melbourne, Australia.
FAU - Parker, Alexandra
AU  - Parker A
AD  - Institute for Health and Sport, Victoria University, Melbourne, Australia.
LA  - eng
PT  - Journal Article
PT  - Randomized Controlled Trial
PT  - Research Support, Non-U.S. Gov't
DEP - 20221026
PL  - Netherlands
TA  - Psychol Sport Exerc
JT  - Psychology of sport and exercise
JID - 101088724
SB  - IM
MH  - Humans
MH  - Female
MH  - *High-Intensity Interval Training
MH  - Overweight/complications
MH  - *Polycystic Ovary Syndrome/complications
MH  - Pleasure
MH  - Happiness
OTO - NOTNLM
OT  - Affect
OT  - Enjoyment
OT  - Exercise
OT  - High-intensity
OT  - PCOS
COIS- Declaration of competing interest The authors declare that they have no known 
      competing financial interests or personal relationships that could have appeared 
      to influence the work reported in this paper.
EDAT- 2023/09/04 18:41
MHDA- 2023/09/06 06:42
CRDT- 2023/09/04 15:37
PHST- 2022/04/23 00:00 [received]
PHST- 2022/10/17 00:00 [revised]
PHST- 2022/10/20 00:00 [accepted]
PHST- 2023/09/06 06:42 [medline]
PHST- 2023/09/04 18:41 [pubmed]
PHST- 2023/09/04 15:37 [entrez]
AID - S1469-0292(22)00193-5 [pii]
AID - 10.1016/j.psychsport.2022.102325 [doi]
PST - ppublish
SO  - Psychol Sport Exerc. 2023 Jan;64:102325. doi: 10.1016/j.psychsport.2022.102325. 
      Epub 2022 Oct 26.

PMID- 39163551
OWN - NLM
STAT- MEDLINE
DCOM- 20241021
LR  - 20241024
IS  - 1939-327X (Electronic)
IS  - 0012-1797 (Print)
IS  - 0012-1797 (Linking)
VI  - 73
IP  - 11
DP  - 2024 Nov 1
TI  - High-Intensity Interval Training, Caloric Restriction, or Their Combination Have 
      Beneficial Effects on Metabolically Acquired Peripheral Neuropathy.
PG  - 1895-1907
LID - 10.2337/db23-0997 [doi]
AB  - Peripheral neuropathy (PN) is a prevalent and debilitating complication of 
      obesity, prediabetes, and type 2 diabetes, which remains poorly understood and 
      lacks disease-modifying therapies. Fortunately, diet and/or exercise have emerged 
      as effective treatment strategies for PN. Here, we examined the impact of caloric 
      restriction (CR) and high-intensity interval training (HIIT) interventions, alone 
      or combined (HIIT-CR), on metabolic and PN outcomes in high-fat diet (HFD) mice. 
      HFD feeding alone resulted in obesity, impaired glucose tolerance, and PN. 
      Peripheral nerves isolated from these mice also developed insulin resistance 
      (IR). CR and HIIT-CR, but not HIIT alone, improved HFD-induced metabolic 
      dysfunction. However, all interventions improved PN to similar extents. When 
      examining the underlying neuroprotective mechanisms in whole nerves, we found 
      that CR and HIIT-CR activate the fuel-sensing enzyme AMPK. We then performed 
      complimentary in vitro work in Schwann cells, the glia of peripheral nerves. 
      Treating primary Schwann cells with the saturated fatty acid palmitate to mimic 
      prediabetic conditions caused IR, which was reversed by the AMPK activator, 
      AICAR. Together, these results enhance our understanding of PN pathogenesis, the 
      differential mechanisms by which diet and exercise may improve PN, and Schwann 
      cell-specific contributions to nerve insulin signaling and PN progression.
CI  - © 2024 by the American Diabetes Association.
FAU - Eid, Stéphanie A
AU  - Eid SA
AD  - Department of Neurology, University of Michigan, Ann Arbor, MI.
FAU - Elzinga, Sarah E
AU  - Elzinga SE
AD  - Department of Neurology, University of Michigan, Ann Arbor, MI.
FAU - Kim, Bhumsoo
AU  - Kim B
AD  - Department of Neurology, University of Michigan, Ann Arbor, MI.
FAU - Rumora, Amy E
AU  - Rumora AE
AUID- ORCID: 0000-0002-0788-3251
AD  - Department of Neurology, University of Michigan, Ann Arbor, MI.
AD  - Department of Neurology, Columbia University, New York, NY.
FAU - Hayes, John M
AU  - Hayes JM
AD  - Department of Neurology, University of Michigan, Ann Arbor, MI.
FAU - Carter, Andrew
AU  - Carter A
AD  - Department of Neurology, University of Michigan, Ann Arbor, MI.
FAU - Pacut, Crystal
AU  - Pacut C
AD  - Department of Neurology, University of Michigan, Ann Arbor, MI.
FAU - Allouch, Adam M
AU  - Allouch AM
AD  - Department of Neurology, University of Michigan, Ann Arbor, MI.
FAU - Koubek, Emily J
AU  - Koubek EJ
AD  - Department of Neurology, University of Michigan, Ann Arbor, MI.
FAU - Feldman, Eva L
AU  - Feldman EL
AUID- ORCID: 0000-0002-9162-2694
AD  - Department of Neurology, University of Michigan, Ann Arbor, MI.
LA  - eng
GR  - N/A/Robert and Katherine Jacobs Environmental Health Initiative/
GR  - N/A/Sinai Medical Staff Foundation/
GR  - K01DK135799/NH/NIH HHS/United States
GR  - N/A/Edith S. Bristin/SKS Foundation NeuroNetwork Emerging Scholar Fund/
GR  - R24 DK082841/DK/NIDDK NIH HHS/United States
GR  - K99 DK119366/DK/NIDDK NIH HHS/United States
GR  - NNF14OC0011633/Novo Nordisk Foundation/
GR  - N/A/NeuroNetwork for Emerging Therapies at the University of Michigan/
GR  - P30 DK020572/DK/NIDDK NIH HHS/United States
GR  - N/A/Tauber Family Student Internship Program/
GR  - N/A/Andrea and Lawrence Wolfe Brain Health Initiative/
GR  - K01 DK135799/DK/NIDDK NIH HHS/United States
GR  - N/A/Nathan and Rose Milstein Research Fund/
GR  - R01 DK130913/DK/NIDDK NIH HHS/United States
GR  - R00 DK119366/DK/NIDDK NIH HHS/United States
GR  - K99 AG071667/AG/NIA NIH HHS/United States
GR  - N/A/Dr. John H. Doran Neuropathy Research Fund/
GR  - U2CDK110768/DK/NIDDK NIH HHS/United States
GR  - U2C DK110768/DK/NIDDK NIH HHS/United States
PT  - Journal Article
PL  - United States
TA  - Diabetes
JT  - Diabetes
JID - 0372763
SB  - IM
MH  - Animals
MH  - *Caloric Restriction
MH  - Mice
MH  - *High-Intensity Interval Training
MH  - *Diet, High-Fat/adverse effects
MH  - *Peripheral Nervous System Diseases/metabolism/therapy
MH  - *Insulin Resistance/physiology
MH  - Male
MH  - Mice, Inbred C57BL
MH  - Physical Conditioning, Animal/physiology
MH  - Schwann Cells/metabolism
MH  - Obesity/metabolism/therapy
PMC - PMC11493763
COIS- Duality of Interest. No potential conflicts of interest relevant to this article 
      were reported.
EDAT- 2024/08/20 18:42
MHDA- 2024/10/21 18:32
PMCR- 2025/11/01
CRDT- 2024/08/20 15:33
PHST- 2023/12/15 00:00 [received]
PHST- 2024/08/09 00:00 [accepted]
PHST- 2025/11/01 00:00 [pmc-release]
PHST- 2024/10/21 18:32 [medline]
PHST- 2024/08/20 18:42 [pubmed]
PHST- 2024/08/20 15:33 [entrez]
AID - 157102 [pii]
AID - 230997 [pii]
AID - 10.2337/db23-0997 [doi]
PST - ppublish
SO  - Diabetes. 2024 Nov 1;73(11):1895-1907. doi: 10.2337/db23-0997.

PMID- 37120014
OWN - NLM
STAT- MEDLINE
DCOM- 20230519
LR  - 20230519
IS  - 1879-0631 (Electronic)
IS  - 0024-3205 (Linking)
VI  - 324
DP  - 2023 Jul 1
TI  - High-intensity interval training induces renal injury and fibrosis in type 2 
      diabetic mice.
PG  - 121740
LID - S0024-3205(23)00374-0 [pii]
LID - 10.1016/j.lfs.2023.121740 [doi]
AB  - AIMS: Previous studies showed that high-intensity interval training (HIIT) 
      improved fasting blood glucose and insulin resistance in type 2 diabetes mellitus 
      (T2DM) mice. However, the effect of HIIT on the kidneys of mice with T2DM has not 
      been examined. This study aimed to investigate the impact of HIIT on the kidneys 
      of T2DM mice. MATERIALS AND METHODS: T2DM mice were induced with a high-fat diet 
      (HFD) and one-time 100 mg/kg streptozotocin intraperitoneal injection, and then 
      T2DM mice were treated with 8 weeks of HIIT. Renal function and glycogen 
      deposition were observed by serum creatinine levels and PAS staining, 
      respectively. Sirius red staining, hematoxylin-eosin staining, and Oil red O 
      staining were used to detect fibrosis and lipid deposition. Western blotting was 
      performed to detect the protein levels. KEY FINDINGS: HIIT significantly 
      ameliorated the body composition, fasting blood glucose, and serum insulin of the 
      T2DM mice. HIIT also improved glucose tolerance, insulin tolerance, and renal 
      lipid deposition of T2DM mice. However, we found that HIIT increased serum 
      creatinine and glycogen accumulation in the kidneys of T2DM mice. Western blot 
      analysis showed that the PI3K/AKT/mTOR signaling pathway was activated after 
      HIIT. The expression of fibrosis-related proteins (TGF-β1, CTGF, collagen-III, 
      α-SMA) increased, while the expression of klotho (sklotho) and MMP13 decreased in 
      the kidneys of HIIT mice. SIGNIFICANCE: This study concluded that HIIT induced 
      renal injury and fibrosis, although it also improved glucose homeostasis in T2DM 
      mice. The current study reminds us that patients with T2DM should be cautious 
      when participating in HIIT.
CI  - Copyright © 2023. Published by Elsevier Inc.
FAU - Zheng, Lifang
AU  - Zheng L
AD  - College of Physical Education, Shanghai University, Shanghai 200444, China; 
      Shanghai Key Lab of Human Performance, Shanghai University of sport, Shanghai 
      200438, China.
FAU - Qin, Ruiting
AU  - Qin R
AD  - College of Physical Education, Shanghai University, Shanghai 200444, China.
FAU - Rao, Zhijian
AU  - Rao Z
AD  - College of Physical Education, Shanghai Normal University, Shanghai 200234, 
      China; Exercise Biological Center, China Institute of Sport Science, Beijing, 
      China. Electronic address: raoz19@shnu.edu.cn.
FAU - Xiao, Weihua
AU  - Xiao W
AD  - Shanghai Key Lab of Human Performance, Shanghai University of sport, Shanghai 
      200438, China. Electronic address: xiaoweihua@sus.edu.cn.
LA  - eng
PT  - Journal Article
DEP - 20230427
PL  - Netherlands
TA  - Life Sci
JT  - Life sciences
JID - 0375521
RN  - 0 (Blood Glucose)
RN  - EC 2.7.1.- (Phosphatidylinositol 3-Kinases)
RN  - AYI8EX34EU (Creatinine)
RN  - 9005-79-2 (Glycogen)
RN  - 0 (Lipids)
RN  - 0 (Insulins)
SB  - IM
MH  - Mice
MH  - Animals
MH  - *Diabetes Mellitus, Type 2/metabolism
MH  - Blood Glucose/metabolism
MH  - Phosphatidylinositol 3-Kinases/metabolism
MH  - *Diabetes Mellitus, Experimental/complications/therapy
MH  - *High-Intensity Interval Training
MH  - Creatinine
MH  - Kidney/metabolism
MH  - Fibrosis
MH  - Glycogen
MH  - Lipids
MH  - *Insulins
OTO - NOTNLM
OT  - High-intensity interval training
OT  - Kidney fibrosis
OT  - Renal injury
OT  - Type 2 diabetes mellitus
COIS- Declaration of competing interest The authors declare no conflict of interest.
EDAT- 2023/04/30 00:42
MHDA- 2023/05/19 06:42
CRDT- 2023/04/29 19:27
PHST- 2023/03/03 00:00 [received]
PHST- 2023/04/13 00:00 [revised]
PHST- 2023/04/24 00:00 [accepted]
PHST- 2023/05/19 06:42 [medline]
PHST- 2023/04/30 00:42 [pubmed]
PHST- 2023/04/29 19:27 [entrez]
AID - S0024-3205(23)00374-0 [pii]
AID - 10.1016/j.lfs.2023.121740 [doi]
PST - ppublish
SO  - Life Sci. 2023 Jul 1;324:121740. doi: 10.1016/j.lfs.2023.121740. Epub 2023 Apr 
      27.

PMID- 37158072
OWN - NLM
STAT- MEDLINE
DCOM- 20230510
LR  - 20240918
IS  - 1945-7243 (Electronic)
IS  - 0046-9580 (Print)
IS  - 0046-9580 (Linking)
VI  - 60
DP  - 2023 Jan-Dec
TI  - High-Intensity Interval Training Versus Moderate-Intensity Continuous Training 
      for Improving Physical Health in Elderly Women.
PG  - 469580231172870
LID - 10.1177/00469580231172870 [doi]
LID - 00469580231172870
AB  - In elderly women, a lack of regular physical exercise may result in faster 
      decreases in general health and functional performance. Although high-intensity 
      interval training (HIIT) and moderate-intensity continuous training (MICT) have 
      been effectively applied in young and clinical groups, there is no evidence to 
      support their use in elderly women to achieve health benefits. Thus, the major 
      goal of this study was to investigate how HIIT affected health-related outcomes 
      in elderly women. Twenty-four inactive elderly women agreed to participate in the 
      16-week HIIT and MICT intervention. Body composition, insulin resistance, blood 
      lipids, functional capacity, cardiorespiratory fitness, and quality of life were 
      all measured before and after the intervention. The number of differences between 
      groups was determined using Cohen's effect sizes, and the pre-post intra-group 
      changes were compared using paired t-tests. Using 2 × 2 ANOVA, the time × group 
      interaction effects between HIIT and MICT were evaluated. Body fat percentage, 
      sagittal abdominal diameter, waist circumference, and hip circumference all were 
      improved significantly in the 2 groups. HIIT substantially improved fasting 
      plasma glucose and cardiorespiratory fitness as compared to the MICT. HIIT 
      improved the lipid profile and functional ability more significantly compared to 
      the MICT group. These findings show that HIIT is a useful exercise for improving 
      elderly women's physical health.
FAU - Rohmansyah, Nur Azis
AU  - Rohmansyah NA
AD  - Universitas PGRI Semarang, Semarang, Indonesia.
FAU - Ka Praja, Rian
AU  - Ka Praja R
AD  - Universitas Palangka Raya, Central Kalimantan, Indonesia.
FAU - Phanpheng, Yanyong
AU  - Phanpheng Y
AD  - Loei Rajabhat University, Mueang, Thailand.
FAU - Hiruntrakul, Ashira
AU  - Hiruntrakul A
AUID- ORCID: 0000-0003-1292-1897
AD  - Khon Kaen University, Nong Khai, Thailand.
LA  - eng
PT  - Journal Article
PL  - United States
TA  - Inquiry
JT  - Inquiry : a journal of medical care organization, provision and financing
JID - 0171671
SB  - IM
MH  - Humans
MH  - Female
MH  - Aged
MH  - *High-Intensity Interval Training
MH  - Quality of Life
MH  - Exercise
MH  - Exercise Therapy
MH  - *Cardiorespiratory Fitness
PMC - PMC10184247
OTO - NOTNLM
OT  - HIIT
OT  - elderly
OT  - health
OT  - obese
OT  - physical
COIS- The author(s) declared no potential conflicts of interest with respect to the 
      research, authorship, and/or publication of this article.
EDAT- 2023/05/09 06:42
MHDA- 2023/05/10 06:42
PMCR- 2023/05/09
CRDT- 2023/05/09 05:26
PHST- 2023/05/10 06:42 [medline]
PHST- 2023/05/09 06:42 [pubmed]
PHST- 2023/05/09 05:26 [entrez]
PHST- 2023/05/09 00:00 [pmc-release]
AID - 10.1177_00469580231172870 [pii]
AID - 10.1177/00469580231172870 [doi]
PST - ppublish
SO  - Inquiry. 2023 Jan-Dec;60:469580231172870. doi: 10.1177/00469580231172870.

PMID- 34060253
OWN - NLM
STAT- MEDLINE
DCOM- 20211125
LR  - 20211125
IS  - 2190-6009 (Electronic)
IS  - 2190-5991 (Print)
IS  - 2190-5991 (Linking)
VI  - 12
IP  - 4
DP  - 2021 Aug
TI  - The physiological impact of high-intensity interval training in octogenarians 
      with comorbidities.
PG  - 866-879
LID - 10.1002/jcsm.12724 [doi]
AB  - BACKGROUND: Declines in cardiorespiratory fitness (CRF) and fat-free mass (FFM) 
      with age are linked to mortality, morbidity and poor quality of life. 
      High-intensity interval training (HIIT) has been shown to improve CRF and FFM in 
      many groups, but its efficacy in the very old, in whom comorbidities are present 
      is undefined. We aimed to assess the efficacy of and physiological/metabolic 
      responses to HIIT, in a cohort of octogenarians with comorbidities (e.g. 
      hypertension and osteoarthritis). METHODS: Twenty-eight volunteers (18 men, 10 
      women, 81.2 ± 0.6 years, 27.1 ± 0.6 kg·m(-2) ) with American Society of 
      Anaesthesiology (ASA) Grade 2-3 status each completed 4 weeks (12 sessions) HIIT 
      after a control period of equal duration. Before and after each 4 week period, 
      subjects underwent body composition assessments and cardiopulmonary exercise 
      testing. Quadriceps muscle biopsies (m. vastus lateralis) were taken to quantify 
      anabolic signalling, mitochondrial oxidative phosphorylation, and cumulative 
      muscle protein synthesis (MPS) over 4-weeks. RESULTS: In comorbid octogenarians, 
      HIIT elicited improvements in CRF (anaerobic threshold: +1.2 ± 0.4 ml·kg(-1) 
      ·min(-1) , P = 0.001). HIIT also augmented total FFM (47.2 ± 1.4 to 
      47.6 ± 1.3 kg, P = 0.04), while decreasing total fat mass (24.8 ± 1.3 to 
      24 ± 1.2 kg, P = 0.0002) and body fat percentage (33.1 ± 1.5 to 32.1 ± 1.4%, 
      P = 0.0008). Mechanistically, mitochondrial oxidative phosphorylation capacity 
      increased after HIIT (i.e. citrate synthase activity: 52.4 ± 4 to 
      67.9 ± 5.1 nmol·min(-1) ·mg(-1) , P = 0.005; membrane protein complexes (C): 
      C-II, 1.4-fold increase, P = 0.002; C-III, 1.2-fold increase, P = 0.03), as did 
      rates of MPS (1.3 ± 0.1 to 1.5 ± 0.1%·day(-1) , P = 0.03). The increase in MPS 
      was supported by up-regulated phosphorylation of anabolic signalling proteins 
      (e.g. AKT, p70S6K, and 4E-BP1; all P < 0.05). There were no changes in any of 
      these parameters during the control period. No adverse events were reported 
      throughout the study. CONCLUSIONS: The HIIT enhances skeletal muscle mass and CRF 
      in octogenarians with disease, with up-regulation of MPS and mitochondrial 
      capacity likely underlying these improvements. HIIT can be safely delivered to 
      octogenarians with disease and is an effective, time-efficient intervention to 
      improve muscle mass and physical function in a short time frame.
CI  - © 2021 The Authors. Journal of Cachexia, Sarcopenia and Muscle published by John 
      Wiley & Sons Ltd on behalf of Society on Sarcopenia, Cachexia and Wasting 
      Disorders.
FAU - Blackwell, James E M
AU  - Blackwell JEM
AD  - MRC-Versus Arthritis Centre for Musculoskeletal Ageing Research, Royal Derby 
      Hospital Centre, University of Nottingham, Derby, UK.
AD  - Department of Surgery & Anaesthetics, Royal Derby Hospital, Derby, UK.
FAU - Gharahdaghi, Nima
AU  - Gharahdaghi N
AUID- ORCID: 0000-0002-4650-244X
AD  - MRC-Versus Arthritis Centre for Musculoskeletal Ageing Research, Royal Derby 
      Hospital Centre, University of Nottingham, Derby, UK.
AD  - National Institute of Health Research (NIHR), Nottingham Biomedical Research 
      Centre (BRC), Nottingham, UK.
FAU - Brook, Matthew S
AU  - Brook MS
AD  - MRC-Versus Arthritis Centre for Musculoskeletal Ageing Research, Royal Derby 
      Hospital Centre, University of Nottingham, Derby, UK.
AD  - National Institute of Health Research (NIHR), Nottingham Biomedical Research 
      Centre (BRC), Nottingham, UK.
FAU - Watanabe, Shinya
AU  - Watanabe S
AD  - MRC-Versus Arthritis Centre for Musculoskeletal Ageing Research, Royal Derby 
      Hospital Centre, University of Nottingham, Derby, UK.
FAU - Boereboom, Catherine L
AU  - Boereboom CL
AD  - MRC-Versus Arthritis Centre for Musculoskeletal Ageing Research, Royal Derby 
      Hospital Centre, University of Nottingham, Derby, UK.
FAU - Doleman, Brett
AU  - Doleman B
AD  - Department of Surgery & Anaesthetics, Royal Derby Hospital, Derby, UK.
FAU - Lund, Jonathan N
AU  - Lund JN
AD  - MRC-Versus Arthritis Centre for Musculoskeletal Ageing Research, Royal Derby 
      Hospital Centre, University of Nottingham, Derby, UK.
AD  - Department of Surgery & Anaesthetics, Royal Derby Hospital, Derby, UK.
FAU - Wilkinson, Daniel J
AU  - Wilkinson DJ
AD  - MRC-Versus Arthritis Centre for Musculoskeletal Ageing Research, Royal Derby 
      Hospital Centre, University of Nottingham, Derby, UK.
AD  - National Institute of Health Research (NIHR), Nottingham Biomedical Research 
      Centre (BRC), Nottingham, UK.
FAU - Smith, Kenneth
AU  - Smith K
AD  - MRC-Versus Arthritis Centre for Musculoskeletal Ageing Research, Royal Derby 
      Hospital Centre, University of Nottingham, Derby, UK.
AD  - National Institute of Health Research (NIHR), Nottingham Biomedical Research 
      Centre (BRC), Nottingham, UK.
FAU - Atherton, Philip J
AU  - Atherton PJ
AD  - MRC-Versus Arthritis Centre for Musculoskeletal Ageing Research, Royal Derby 
      Hospital Centre, University of Nottingham, Derby, UK.
AD  - National Institute of Health Research (NIHR), Nottingham Biomedical Research 
      Centre (BRC), Nottingham, UK.
FAU - Williams, John P
AU  - Williams JP
AD  - MRC-Versus Arthritis Centre for Musculoskeletal Ageing Research, Royal Derby 
      Hospital Centre, University of Nottingham, Derby, UK.
AD  - Department of Surgery & Anaesthetics, Royal Derby Hospital, Derby, UK.
FAU - Phillips, Bethan E
AU  - Phillips BE
AUID- ORCID: 0000-0002-1430-1870
AD  - MRC-Versus Arthritis Centre for Musculoskeletal Ageing Research, Royal Derby 
      Hospital Centre, University of Nottingham, Derby, UK.
AD  - National Institute of Health Research (NIHR), Nottingham Biomedical Research 
      Centre (BRC), Nottingham, UK.
LA  - eng
GR  - DH_/Department of Health/United Kingdom
GR  - MR/R502364/1/MRC_/Medical Research Council/United Kingdom
GR  - MR/P021220/1/MRC_/Medical Research Council/United Kingdom
GR  - R468/0216/DMT_/The Dunhill Medical Trust/United Kingdom
GR  - VAC_/Versus Arthritis/United Kingdom
PT  - Journal Article
PT  - Research Support, Non-U.S. Gov't
DEP - 20210531
PL  - Germany
TA  - J Cachexia Sarcopenia Muscle
JT  - Journal of cachexia, sarcopenia and muscle
JID - 101552883
SB  - IM
MH  - Aged, 80 and over
MH  - Body Composition
MH  - *Cardiorespiratory Fitness
MH  - Female
MH  - *High-Intensity Interval Training
MH  - Humans
MH  - Male
MH  - Muscle, Skeletal/metabolism
MH  - Quality of Life
PMC - PMC8350218
OTO - NOTNLM
OT  - Ageing
OT  - Disease
OT  - Exercise
OT  - HIIT
OT  - Muscle
OT  - Protein synthesis
COIS- The authors have declared that no conflict of interest exists.
EDAT- 2021/06/02 06:00
MHDA- 2021/11/26 06:00
PMCR- 2021/08/01
CRDT- 2021/06/01 07:02
PHST- 2021/04/22 00:00 [revised]
PHST- 2021/02/04 00:00 [received]
PHST- 2021/05/07 00:00 [accepted]
PHST- 2021/06/02 06:00 [pubmed]
PHST- 2021/11/26 06:00 [medline]
PHST- 2021/06/01 07:02 [entrez]
PHST- 2021/08/01 00:00 [pmc-release]
AID - JCSM12724 [pii]
AID - 10.1002/jcsm.12724 [doi]
PST - ppublish
SO  - J Cachexia Sarcopenia Muscle. 2021 Aug;12(4):866-879. doi: 10.1002/jcsm.12724. 
      Epub 2021 May 31.

PMID- 36840395
OWN - NLM
STAT- MEDLINE
DCOM- 20230613
LR  - 20230613
IS  - 1600-0838 (Electronic)
IS  - 0905-7188 (Linking)
VI  - 33
IP  - 7
DP  - 2023 Jul
TI  - Short-term high-intensity interval training improves micro- but not macrovascular 
      function in hypertensive patients.
PG  - 1231-1241
LID - 10.1111/sms.14343 [doi]
AB  - INTRODUCTION: Arterial hypertension is a global health burden that affects 
      vascular structure and function. Assessment of endothelial function can improve 
      cardiovascular (CV) risk stratification. Exercise treatment reduces over all CV 
      risk and improves vascular health. However, it is still not clear which part of 
      the vascular bed is most sensitive to exercise treatment in patients with CV 
      risk. This study aimed to investigate the effects of an 8-week walking based and 
      supervised high-intensity interval training (HIIT) on macro- and microvascular 
      endothelial function as add-on therapy in patients with arterial hypertension. 
      METHODS: Forty patients (mean age 58 ± 7 years) treated for arterial hypertension 
      were randomized in the HIIT (3×/week) or control group (CG) receiving standard 
      physical activity recommendations. Arteriolar (aFID) and venular (vFID) flicker 
      light-induced dilatation for retinal microvascular and flow-mediated dilatation 
      (FMD) for macrovascular endothelial function were assessed. In addition, 
      standardized assessments of patients' characteristics were performed before and 
      after 8 weeks. RESULTS: Both groups reduced weight and body mass index but only 
      the HIIT group reduced body fat, visceral fat, and increased peak oxygen uptake 
      after 8 weeks. The control group reduced diastolic blood pressure. No blood 
      pressure changes were found in the HIIT group. Arteriolar FID increased in the 
      HIIT group independently of confounders (pre: 2.40 ± 0.98%, post: 3.19 ± 1.31%, 
      p < 0.001) but not in the control group (pre: 3.06 ± 1.50%, post: 2.90 ± 1.46%, 
      p = 0.280). No changes were found for FMD in either group. CONCLUSION: Arteriolar 
      FID was found to be a sensitive vascular biomarker to assess exercise-induced 
      microvascular improvements even in a short time setting of an 8-week exercise 
      therapy with HIIT. Short-term exercise training affects microvascular endothelial 
      function but not large artery endothelial function. Thus, retinal aFID appears to 
      be a sensitive biomarker to detect short-term exercise efficacy on a vascular 
      level. Dynamic retinal vessel analysis as a diagnostic approach may prove to be 
      an ideal candidate vascular biomarker to monitor treatment effects of exercise in 
      patients with hypertension on top of standard clinical care and may support 
      clinical decision-making in the future.
CI  - © 2023 The Authors. Scandinavian Journal of Medicine & Science In Sports 
      published by John Wiley & Sons Ltd.
FAU - Twerenbold, Simon
AU  - Twerenbold S
AUID- ORCID: 0000-0003-0370-9210
AD  - Department of Sport, Exercise and Health, Medical Faculty, University of Basel, 
      Basel, Switzerland.
FAU - Hauser, Christoph
AU  - Hauser C
AD  - Department of Sport, Exercise and Health, Medical Faculty, University of Basel, 
      Basel, Switzerland.
FAU - Gander, Josephine
AU  - Gander J
AD  - Department of Sport, Exercise and Health, Medical Faculty, University of Basel, 
      Basel, Switzerland.
FAU - Carrard, Justin
AU  - Carrard J
AUID- ORCID: 0000-0002-2380-105X
AD  - Department of Sport, Exercise and Health, Medical Faculty, University of Basel, 
      Basel, Switzerland.
FAU - Gugleta, Konstantin
AU  - Gugleta K
AD  - Department of Ophthalmology, University of Basel, Basel, Switzerland.
FAU - Hinrichs, Timo
AU  - Hinrichs T
AD  - Department of Sport, Exercise and Health, Medical Faculty, University of Basel, 
      Basel, Switzerland.
FAU - Schmidt-Trucksäss, Arno
AU  - Schmidt-Trucksäss A
AUID- ORCID: 0000-0002-4662-3911
AD  - Department of Sport, Exercise and Health, Medical Faculty, University of Basel, 
      Basel, Switzerland.
FAU - Hanssen, Henner
AU  - Hanssen H
AUID- ORCID: 0000-0001-5501-4205
AD  - Department of Sport, Exercise and Health, Medical Faculty, University of Basel, 
      Basel, Switzerland.
FAU - Streese, Lukas
AU  - Streese L
AUID- ORCID: 0000-0003-3920-8610
AD  - Department of Sport, Exercise and Health, Medical Faculty, University of Basel, 
      Basel, Switzerland.
LA  - eng
GR  - Universität Basel/
PT  - Journal Article
PT  - Randomized Controlled Trial
DEP - 20230303
PL  - Denmark
TA  - Scand J Med Sci Sports
JT  - Scandinavian journal of medicine & science in sports
JID - 9111504
RN  - 0 (Biomarkers)
SB  - IM
MH  - Humans
MH  - Middle Aged
MH  - Aged
MH  - *High-Intensity Interval Training
MH  - *Hypertension/therapy
MH  - Exercise Therapy
MH  - Exercise/physiology
MH  - Biomarkers
OTO - NOTNLM
OT  - exercise
OT  - exercise medicine
OT  - hypertension
OT  - retinal endothelial function
OT  - vascular health
EDAT- 2023/02/26 06:00
MHDA- 2023/06/13 06:42
CRDT- 2023/02/25 04:41
PHST- 2023/02/15 00:00 [revised]
PHST- 2022/07/08 00:00 [received]
PHST- 2023/02/20 00:00 [accepted]
PHST- 2023/06/13 06:42 [medline]
PHST- 2023/02/26 06:00 [pubmed]
PHST- 2023/02/25 04:41 [entrez]
AID - 10.1111/sms.14343 [doi]
PST - ppublish
SO  - Scand J Med Sci Sports. 2023 Jul;33(7):1231-1241. doi: 10.1111/sms.14343. Epub 
      2023 Mar 3.

PMID- 33587550
OWN - NLM
STAT- MEDLINE
DCOM- 20210920
LR  - 20230822
IS  - 1530-0315 (Electronic)
IS  - 0195-9131 (Linking)
VI  - 53
IP  - 8
DP  - 2021 Aug 1
TI  - Respiratory and Perceptual Responses to High-Intensity Interval Exercise in Obese 
      Adults.
PG  - 1719-1728
LID - 10.1249/MSS.0000000000002638 [doi]
AB  - PURPOSE: Although high-intensity interval exercise (HIIE) has emerged as an 
      attractive alternative to continuous exercise (CE), the effects of HIIE on 
      ventilatory constraints and dyspnea on exertion have not been studied in obese 
      adults, and thus, tolerability of HIIE in obese adults is unknown. The purpose of 
      this study was to examine differences in respiratory and perceptual responses 
      between HIIE and CE in nonobese and obese adults. METHODS: Ten nonobese (5 men; 
      24.1 ± 6.2 yr; body mass index, 23.0 ± 1.3 kg·m-2) and 10 obese (5 men; 24.2 ± 
      3.8 yr; body mass index, 37 ± 4.6 kg·m-2) adults participated in this study. 
      Respiratory and perceptual responses were assessed during HIIE (eight 30-s 
      intervals at 80% maximal work rate, with 45-s recovery periods) and two 6-min 
      sessions of CE, completed below and above ventilatory threshold (Vth). RESULTS: 
      Despite similar work rate, HIIE was completed at a higher relative intensity in 
      obese when compared with nonobese participants (68.8% ± 9.4% vs 58.9% ± 5.6% 
      maximal oxygen uptake, respectively; P = 0.01). Expiratory flow limitation and/or 
      dynamic hyperinflation was present during HIIE in 50% of the obese but in none of 
      the nonobese participants. Ratings of perceived breathlessness were highest 
      during HIIE (5.3 ± 2.4), followed by CEaboveVth (2.5 ± 1.6), and CEbelowVth (0.9 
      ± 0.7; P < 0.05) in obese participants. Unpleasantness associated with 
      breathlessness was higher in obese (4.2 ± 3.0) when compared with nonobese 
      participants (0.6 ± 1.3; P = 0.005) during HIIE. CONCLUSIONS: HIIE, when 
      prescribed relative to maximal work rate, is associated with greater ventilatory 
      constraints and dyspnea on exertion when compared with CE in obese adults. CE may 
      be more tolerable when compared with HIIE for obese adults.
CI  - Copyright © 2021 by the American College of Sports Medicine.
FAU - Wong, Michael W H
AU  - Wong MWH
AD  - Department of Kinesiology and Nutrition Sciences, School of Integrated Health 
      Sciences, University of Nevada Las Vegas, Las Vegas, NV.
FAU - Ross, Nicholas A
AU  - Ross NA
AD  - Department of Kinesiology and Nutrition Sciences, School of Integrated Health 
      Sciences, University of Nevada Las Vegas, Las Vegas, NV.
FAU - Chien, Lung-Chang
AU  - Chien LC
AD  - Department of Epidemiology and Biostatistics, School of Public Health, University 
      of Nevada Las Vegas, Las Vegas, NV.
FAU - Bhammar, Dharini M
AU  - Bhammar DM
AD  - Department of Kinesiology and Nutrition Sciences, School of Integrated Health 
      Sciences, University of Nevada Las Vegas, Las Vegas, NV.
LA  - eng
PT  - Journal Article
PT  - Research Support, Non-U.S. Gov't
PL  - United States
TA  - Med Sci Sports Exerc
JT  - Medicine and science in sports and exercise
JID - 8005433
SB  - IM
MH  - Adult
MH  - Affect
MH  - Cardiorespiratory Fitness
MH  - Dyspnea/*physiopathology
MH  - *Exercise
MH  - Female
MH  - *High-Intensity Interval Training
MH  - Humans
MH  - Male
MH  - Obesity/*physiopathology
MH  - Oxygen Consumption
MH  - Physical Exertion
MH  - Respiratory Rate
MH  - Young Adult
EDAT- 2021/02/16 06:00
MHDA- 2021/09/21 06:00
CRDT- 2021/02/15 14:03
PHST- 2021/02/16 06:00 [pubmed]
PHST- 2021/09/21 06:00 [medline]
PHST- 2021/02/15 14:03 [entrez]
AID - 00005768-202108000-00020 [pii]
AID - 10.1249/MSS.0000000000002638 [doi]
PST - ppublish
SO  - Med Sci Sports Exerc. 2021 Aug 1;53(8):1719-1728. doi: 
      10.1249/MSS.0000000000002638.

PMID- 39358484
OWN - NLM
STAT- MEDLINE
DCOM- 20241002
LR  - 20241107
IS  - 2045-2322 (Electronic)
IS  - 2045-2322 (Linking)
VI  - 14
IP  - 1
DP  - 2024 Oct 2
TI  - High-intensity interval training vs. yoga in improving binge eating and physical 
      fitness in inactive young females.
PG  - 22912
LID - 10.1038/s41598-024-74395-4 [doi]
LID - 22912
AB  - Yoga is effective in binge eating disorder (BED) treatment, but it does not seem 
      effective enough to improve low physical fitness. In contrast, high-intensity 
      interval training (HIIT) is effective in improving physical fitness but has never 
      been studied in the context of BED. In the study, 47 young inactive females with 
      mild to moderate BED were recruited and randomly assigned to a HIIT group (HIIT), 
      a Yoga group (YG), or a control group (CG; age, 19.47 ± 0.74, 19.69 ± 0.874, and 
      19.44 ± 0.63 years; BMI, 21.07 ± 1.66, 21.95 ± 2.67, and 20.68 ± 2.61 kg/m(2), 
      respectively). The intervention groups participated in 8-week specific exercises, 
      while the CG maintained their usual daily activity. Before and after the 
      training, participants were evaluated for BED using the binge eating scale (BES) 
      and for physical fitness. The obtained data were compared within groups and 
      between groups, and a correlation analysis between BES and physical fitness 
      parameters was performed. After the training, the YG presented significant 
      improvements in BES (- 20.25%, p = 0.006, η(p)(2) = 0.408), fat mass (FM, 
      - 3.13%, p = 0.033, η(p)(2) = 0.269), and maximal oxygen consumption (VO(2)max, 
      11.51%, p = 0.000, η(p)(2) = 0.601), whereas the HIIT showed significant 
      improvements in body weight (BW, - 1.78%, p = 0.006, η(p)(2) = 0.433), FM 
      (- 3.94%, p = 0.033, η(p)(2) = 0.285), and BMI (- 1.80%, p = 0.006, 
      η(p)(2) = 0.428), but not in BES. Comparisons between groups revealed that both 
      HIIT and YG had significantly higher VO(2)max levels than CG (HIIT 12.82%, 
      p = 0.006, η(p)(2) = 0.088; YG: 11.90%, p = 0.009, η(p)(2) = 0.088) with no 
      difference between HIIT and YG. Additionally, YG presented significantly lower 
      BES than both HIIT (15.45%, p = 0.02, η(p)(2) = 0.03) and CG (11.91%, p = 0.022, 
      η(p)(2) = 0.03). In conclusion, Yoga is an effective treatment for BED, but HIIT 
      is not, despite its high efficacy in improving physical fitness.
CI  - © 2024. The Author(s).
FAU - Li, Hong-Mei
AU  - Li HM
AD  - Key Laboratory of Exercise and Physical Fitness, Ministry of Education, Beijing 
      Sport University, Beijing, 100084, China.
AD  - College of Physical Education, South-central University for Nationalities, Wuhan, 
      430074, Hubei, China.
FAU - Liu, Chen-Jun
AU  - Liu CJ
AD  - School of Sports Medicine and Rehabilitation, Beijing Sport University, Beijing, 
      100084, China.
AD  - Beijing Key Laboratory of Sports Performance and Skill Assessment, Beijing Sport 
      University, Beijing, 100084, China.
FAU - Shen, Yi-Hao
AU  - Shen YH
AD  - School of Sports Medicine and Rehabilitation, Beijing Sport University, Beijing, 
      100084, China.
AD  - Beijing Tsinghua Changgung Hospital, Beijing, 102218, China.
FAU - Zhao, Li
AU  - Zhao L
AD  - Beijing Key Laboratory of Sports Performance and Skill Assessment, Beijing Sport 
      University, Beijing, 100084, China.
AD  - School of Sports Science, Beijing Sport University, Beijing, 100084, China.
FAU - Yin, Cheng-Qian
AU  - Yin CQ
AD  - Department of Interventional Center of Valvular Heart Disease, Beijing Anzhen 
      Hospital, Beijing Institute of Heart Lung and Blood Vessel Disease, Beijing, 
      100029, China. chq_yin@aliyun.com.
FAU - Yu, Ji-Guo
AU  - Yu JG
AD  - Beijing Key Laboratory of Sports Performance and Skill Assessment, Beijing Sport 
      University, Beijing, 100084, China. jiguo.yu@umu.se.
AD  - Section for Sport Medicine, Department of Community Medicine and Rehabilitation, 
      Umeå University, Gösta Skoglunds väg 3, 901 87, Umeå, Sweden. jiguo.yu@umu.se.
FAU - Mao, Shan-Shan
AU  - Mao SS
AD  - School of Sports Medicine and Rehabilitation, Beijing Sport University, Beijing, 
      100084, China. ss.mao@bsu.edu.cn.
AD  - Beijing Key Laboratory of Sports Performance and Skill Assessment, Beijing Sport 
      University, Beijing, 100084, China. ss.mao@bsu.edu.cn.
LA  - eng
GR  - 2015YB001/Chinese Universities Scientific Fund/
GR  - 2024JNPD001/Chinese Universities Scientific Fund/
GR  - 2022YFC3600201/National Key R&amp;D Program of China/
PT  - Journal Article
PT  - Randomized Controlled Trial
DEP - 20241002
PL  - England
TA  - Sci Rep
JT  - Scientific reports
JID - 101563288
SB  - IM
EIN - Sci Rep. 2024 Nov 5;14(1):26832. doi: 10.1038/s41598-024-78279-5. PMID: 39501070
MH  - Humans
MH  - Female
MH  - *Yoga
MH  - *Physical Fitness/physiology
MH  - *High-Intensity Interval Training/methods
MH  - Young Adult
MH  - Binge-Eating Disorder/therapy
MH  - Adult
MH  - Adolescent
MH  - Sedentary Behavior
MH  - Body Mass Index
MH  - Bulimia/therapy/physiopathology
PMC - PMC11447216
OTO - NOTNLM
OT  - Binge eating disorder
OT  - High-intensity interval training
OT  - Physical fitness
OT  - Yoga
OT  - Young inactive females
COIS- The authors declare no competing interests.
EDAT- 2024/10/03 00:42
MHDA- 2024/10/03 00:43
PMCR- 2024/10/02
CRDT- 2024/10/02 23:25
PHST- 2024/02/23 00:00 [received]
PHST- 2024/09/25 00:00 [accepted]
PHST- 2024/10/03 00:43 [medline]
PHST- 2024/10/03 00:42 [pubmed]
PHST- 2024/10/02 23:25 [entrez]
PHST- 2024/10/02 00:00 [pmc-release]
AID - 10.1038/s41598-024-74395-4 [pii]
AID - 74395 [pii]
AID - 10.1038/s41598-024-74395-4 [doi]
PST - epublish
SO  - Sci Rep. 2024 Oct 2;14(1):22912. doi: 10.1038/s41598-024-74395-4.

PMID- 37030065
OWN - NLM
STAT- MEDLINE
DCOM- 20230421
LR  - 20230426
IS  - 1090-2104 (Electronic)
IS  - 0006-291X (Linking)
VI  - 658
DP  - 2023 May 28
TI  - Impact of high-intensity interval training on tendon related gene expression in 
      rat Achilles tendon.
PG  - 116-121
LID - S0006-291X(23)00376-5 [pii]
LID - 10.1016/j.bbrc.2023.03.076 [doi]
AB  - Immobilization or aging associated with limited physical activity can lead to the 
      functional deterioration of tendons, which has become an important public health 
      concern. Therefore, growing research is focused on the effect of exercise 
      training on preserving tendon function. Exercise training subjects muscles and 
      tendons to repeated mechanical stress, and in vitro studies have revealed that 
      repetitive mechanical loading stimulates tendon cell responses to changes in the 
      extracellular matrix and functional properties of the tendon. However, although 
      several types of exercise training have been shown to be effective in preserving 
      tendon function, no studies have investigated the impact of high-intensity 
      interval training (HIIT), which involves composing short bouts of exercise with 
      high-power output. Here, we determined whether the HIIT program enhanced 
      tenogenic progressions by measuring the mRNA expression in rat Achilles tendons. 
      Sixteen rats were randomly assigned into either a sedentary control group (Con, 
      n = 8) or an HIIT group (n = 8). Rats in the HIIT group performed the program 
      with treadmill running; the training volume was incremental (running speed, 
      number of sets, and inclination), and training was conducted 5 days per week for 
      9 weeks. The rats in the HIIT group exhibited a marked decrease in the body 
      weight and different types of fat weights, and a marked increase in different 
      types of muscle weights. Real-time reverse transcription polymerase chain 
      reaction analysis revealed that mRNA expressions of tendon-related genes Tnxb, 
      Opn, and Tgfb1 were upregulated in the HIIT group compared to that in the Con 
      group. Cross-links in mRNA expressions of collagen-related Dcn and Fmod in the 
      HIIT group tended to be higher than in those Con group. These results suggest 
      that HIIT induces initiation of tenogenic progression and stimulation of 
      cross-link formation between collagen fibrils in rat Achilles tendons.
CI  - Copyright © 2023 Elsevier Inc. All rights reserved.
FAU - Tsuchiya, Yoshifumi
AU  - Tsuchiya Y
AD  - Faculty of Health and Sports Science, Doshisha University, 1-3 Tatara-Miyakodani, 
      Kyoto, 610-0394, Japan. Electronic address: yotsuchi@mail.doshisha.ac.jp.
FAU - Takakura, Hisashi
AU  - Takakura H
AD  - Faculty of Health and Sports Science, Doshisha University, 1-3 Tatara-Miyakodani, 
      Kyoto, 610-0394, Japan.
FAU - Osawa, Seita
AU  - Osawa S
AD  - Graduate School of Health and Sports Science, Doshisha University, 1-3 
      Tatara-Miyakodani, Kyoto, 610-0394, Japan.
FAU - Izawa, Tetsuya
AU  - Izawa T
AD  - Faculty of Health and Sports Science, Doshisha University, 1-3 Tatara-Miyakodani, 
      Kyoto, 610-0394, Japan.
LA  - eng
PT  - Journal Article
PT  - Research Support, Non-U.S. Gov't
DEP - 20230331
PL  - United States
TA  - Biochem Biophys Res Commun
JT  - Biochemical and biophysical research communications
JID - 0372516
RN  - 9007-34-5 (Collagen)
RN  - 0 (RNA, Messenger)
SB  - IM
MH  - Rats
MH  - Animals
MH  - *Achilles Tendon
MH  - *High-Intensity Interval Training/methods
MH  - Collagen
MH  - RNA, Messenger/genetics
MH  - Gene Expression
OTO - NOTNLM
OT  - Exercise
OT  - Exercise training
OT  - High-intensity interval training
OT  - Tendon
OT  - Tendon regeneration
OT  - Tenogenic gene
COIS- Declaration of competing interest The authors declare that they have no known 
      competing financial interests or personal relationships that could have appeared 
      to influence the work reported in this paper.
EDAT- 2023/04/09 06:00
MHDA- 2023/04/21 06:41
CRDT- 2023/04/08 18:03
PHST- 2023/03/09 00:00 [received]
PHST- 2023/03/25 00:00 [revised]
PHST- 2023/03/30 00:00 [accepted]
PHST- 2023/04/21 06:41 [medline]
PHST- 2023/04/09 06:00 [pubmed]
PHST- 2023/04/08 18:03 [entrez]
AID - S0006-291X(23)00376-5 [pii]
AID - 10.1016/j.bbrc.2023.03.076 [doi]
PST - ppublish
SO  - Biochem Biophys Res Commun. 2023 May 28;658:116-121. doi: 
      10.1016/j.bbrc.2023.03.076. Epub 2023 Mar 31.

PMID- 36571754
OWN - NLM
STAT- MEDLINE
DCOM- 20221228
LR  - 20230103
IS  - 2724-7031 (Electronic)
IS  - 0041-4131 (Linking)
VI  - 100
IP  - 10
DP  - 2022 Octobre
TI  - High intensity interval training and L-Arginine supplementation decrease 
      interleukin-6 levels in adult trained males.
PG  - 696-705
AB  - OBJECTIVE: To evaluate the effect of six weeks of high intensity interval 
      training (HIIT) and L-Arginine supplementation on interleukin-6 (IL-6) levels and 
      body composition in Iranian adult trained males. METHODS: This experimental study 
      was performed as an intervention with a pretest-posttest design in three 
      experimental groups and one control group. Fortyeight young males from Qazvin 
      province (Iran) were selected voluntarily based on convenience sampling. 
      Participants were randomly divided into four groups (12 participants in each 
      group): "HIIT"; "L-Arginine supplementation"; "HIIT + L-Arginine 
      supplementation", and "HIIT + placebo". At 7 a.m., when the level of inflammation 
      was at its lowest, a blood sample was taken from the participants, and body mass 
      index (BMI), body fat percentage (BFP), and lean body mass (LBM) were determined. 
      IL-6 analysis was performed using STATE FAX device and ELISA method. Training 
      sessions were conducted for six consecutive weeks, three sessions a week. 
      Analysis of covariance and Bonferroni post hoc test were used to analyze the 
      data. RESULTS: i) There were no significant differences between groups in BMI, 
      BFP, or LBM. ii) There was a significant difference in IL-6 levels between the 
      groups (p < 0.05), so that the inflammatory levels in the "HIIT + L-Arginine 
      supplementation" and "HIIT + placebo" groups were lesser than the "HIIT" (0.002 
      and <0.001, respectively) and "L-Arginine supplementation" (<0.001and <0.001, 
      respectively) groups. HIIT "seems" to reduce the level of inflammation. 
      CONCLUSION: HIIT had no significant effect on body composition indices. Plasma 
      IL-6 levels decreased after six weeks of HIIT and L-Arginine supplementation. The 
      level of IL-6 in the "HIIT + L-Arginine supplementation" and "HIIT + placebo" 
      groups were lower than the control group (i.e.; "HIIT") and supplement control 
      group (i.e.; "L-Arginine supplementation").
FAU - Irandoust, Khadijeh
AU  - Irandoust K
AD  - Department of Sport Sciences, Imam Khomeini International University, Qazvin, 
      Iran.
FAU - Hamzehloo, Ahmad
AU  - Hamzehloo A
AD  - Master of Exercise Physiology, Institute of Allameh Qazvini, Qazvin, Iran.
FAU - Youzbashi, Leila
AU  - Youzbashi L
AD  - Department of Sport Science, Faculty of Humanities, University of Zanjan, Zanjan, 
      Iran.
FAU - Taheri, Morteza
AU  - Taheri M
AD  - Department of Sport Sciences, Imam Khomeini International University, Qazvin, 
      Iran.
FAU - Ben Saad, Helmi
AU  - Ben Saad H
AD  - University of Sousse, Faculty of Medicine of Sousse, Farhat Hached Hospital, 
      Sousse, Research Laboratory «heart failure, LR12SP09", Sousse, Tunisia.
LA  - eng
PT  - Journal Article
PT  - Randomized Controlled Trial
PL  - Tunisia
TA  - Tunis Med
JT  - La Tunisie medicale
JID - 0413766
RN  - 0 (Interleukin-6)
RN  - 94ZLA3W45F (Arginine)
SB  - IM
MH  - Male
MH  - Humans
MH  - Adult
MH  - *Interleukin-6
MH  - *High-Intensity Interval Training/methods
MH  - Iran
MH  - Dietary Supplements
MH  - Arginine/pharmacology
MH  - Inflammation
EDAT- 2022/12/27 06:00
MHDA- 2022/12/29 06:00
CRDT- 2022/12/26 11:33
PHST- 2022/12/26 11:33 [entrez]
PHST- 2022/12/27 06:00 [pubmed]
PHST- 2022/12/29 06:00 [medline]
AID - /article-medicale-tunisie.php?article=4084 [pii]
PST - ppublish
SO  - Tunis Med. 2022 Octobre;100(10):696-705.

PMID- 34886369
OWN - NLM
STAT- MEDLINE
DCOM- 20211214
LR  - 20211214
IS  - 1660-4601 (Electronic)
IS  - 1661-7827 (Print)
IS  - 1660-4601 (Linking)
VI  - 18
IP  - 23
DP  - 2021 Nov 30
TI  - Effects of High-Intensity Interval Training on Inflammatory Biomarkers in 
      Patients with Type 2 Diabetes. A Systematic Review.
LID - 10.3390/ijerph182312644 [doi]
LID - 12644
AB  - BACKGROUND: Due to the prevalence and incidence worldwide of type 2 diabetes, and 
      the significant role physical activity plays in these patients, a systematic 
      review has been conducted to find out the effects that high-intensity interval 
      training has on inflammatory biomarkers in subjects with type 2 diabetes. This 
      project aims to determine the effect this training modality has on inflammatory 
      biomarkers, in addition to observing its effects on the values of body 
      composition and determining if this is a more effective, less effective or 
      equally effective alternative to standard aerobic or resistance training. 
      METHODS: A search was conducted in the months of November and December 2020 on 
      different databases: Pubmed, WoS and PEDro. A protocol for this systematic review 
      was registered in PROSPERO (Registration number: CRD42021281186). The studies 
      selected met the previously defined inclusion criteria, and the methodological 
      quality of the papers used was evaluated according to the Downs and Black 
      Checklist. RESULTS: Out of 46 studies found, seven were included. The most 
      relevant data concerning the characteristics of the clinical trials and HIIT 
      characteristics, the values of body composition and the biomarkers under study 
      were extracted from each study. Moreover, the results obtained from the different 
      studies were described. CONCLUSIONS: HIIT could have an effect on inflammatory 
      biomarkers. There is likely to be a relationship between changes in inflammatory 
      profile and fat loss. A controlled diet may be a good complement to reduce the 
      inflammatory profile. Further studies are required to determine whether HIIT is a 
      better, worse or an equivalent alternative to medium-intensity aerobic exercise 
      to improve the inflammatory profile.
FAU - Leiva-Valderrama, José Manuel
AU  - Leiva-Valderrama JM
AD  - Faculty of Nursing and Physiotherapy, Puerta del Mar University Hospital, 
      University of Cadiz, 11009 Cadiz, Spain.
FAU - Montes-de-Oca-Garcia, Adrián
AU  - Montes-de-Oca-Garcia A
AUID- ORCID: 0000-0002-4874-5840
AD  - MOVE-IT Research Group, Department of Physical Education, Faculty of Education 
      Sciences, University of Cadiz, 11519 Cadiz, Spain.
AD  - Biomedical Research and Innovation Institute of Cadiz (INiBICA) Research Unit, 
      Puerta del Mar University Hospital, University of Cadiz, 11009 Cadiz, Spain.
FAU - Opazo-Diaz, Edgardo
AU  - Opazo-Diaz E
AUID- ORCID: 0000-0003-0057-5333
AD  - MOVE-IT Research Group, Department of Physical Education, Faculty of Education 
      Sciences, University of Cadiz, 11519 Cadiz, Spain.
AD  - Biomedical Research and Innovation Institute of Cadiz (INiBICA) Research Unit, 
      Puerta del Mar University Hospital, University of Cadiz, 11009 Cadiz, Spain.
AD  - Department of Physical Therapy, Faculty of Medicine, University of Chile, 8380453 
      Santiago, Chile.
FAU - Ponce-Gonzalez, Jesus G
AU  - Ponce-Gonzalez JG
AUID- ORCID: 0000-0002-5982-7761
AD  - MOVE-IT Research Group, Department of Physical Education, Faculty of Education 
      Sciences, University of Cadiz, 11519 Cadiz, Spain.
AD  - Biomedical Research and Innovation Institute of Cadiz (INiBICA) Research Unit, 
      Puerta del Mar University Hospital, University of Cadiz, 11009 Cadiz, Spain.
FAU - Molina-Torres, Guadalupe
AU  - Molina-Torres G
AUID- ORCID: 0000-0002-2261-5482
AD  - Department of Nursing, Physiotherapy and Medicine, Faculty of Health Sciences, 
      University of Almería, 04120 Almería, Spain.
FAU - Velázquez-Díaz, Daniel
AU  - Velázquez-Díaz D
AUID- ORCID: 0000-0001-6270-9208
AD  - MOVE-IT Research Group, Department of Physical Education, Faculty of Education 
      Sciences, University of Cadiz, 11519 Cadiz, Spain.
AD  - Biomedical Research and Innovation Institute of Cadiz (INiBICA) Research Unit, 
      Puerta del Mar University Hospital, University of Cadiz, 11009 Cadiz, Spain.
FAU - Galán-Mercant, Alejandro
AU  - Galán-Mercant A
AUID- ORCID: 0000-0003-3581-0372
AD  - Faculty of Nursing and Physiotherapy, Puerta del Mar University Hospital, 
      University of Cadiz, 11009 Cadiz, Spain.
AD  - MOVE-IT Research Group, Department of Physical Education, Faculty of Education 
      Sciences, University of Cadiz, 11519 Cadiz, Spain.
AD  - Biomedical Research and Innovation Institute of Cadiz (INiBICA) Research Unit, 
      Puerta del Mar University Hospital, University of Cadiz, 11009 Cadiz, Spain.
LA  - eng
PT  - Journal Article
PT  - Research Support, Non-U.S. Gov't
PT  - Review
PT  - Systematic Review
DEP - 20211130
PL  - Switzerland
TA  - Int J Environ Res Public Health
JT  - International journal of environmental research and public health
JID - 101238455
RN  - 0 (Biomarkers)
SB  - IM
MH  - Biomarkers
MH  - Body Composition
MH  - *Diabetes Mellitus, Type 2/therapy
MH  - Exercise
MH  - *High-Intensity Interval Training
MH  - Humans
PMC - PMC8656922
OTO - NOTNLM
OT  - HIIT
OT  - T2D
OT  - inflammatory biomarkers
COIS- The authors declare no conflict of interest.
EDAT- 2021/12/11 06:00
MHDA- 2021/12/15 06:00
PMCR- 2021/11/30
CRDT- 2021/12/10 01:10
PHST- 2021/11/03 00:00 [received]
PHST- 2021/11/24 00:00 [revised]
PHST- 2021/11/29 00:00 [accepted]
PHST- 2021/12/10 01:10 [entrez]
PHST- 2021/12/11 06:00 [pubmed]
PHST- 2021/12/15 06:00 [medline]
PHST- 2021/11/30 00:00 [pmc-release]
AID - ijerph182312644 [pii]
AID - ijerph-18-12644 [pii]
AID - 10.3390/ijerph182312644 [doi]
PST - epublish
SO  - Int J Environ Res Public Health. 2021 Nov 30;18(23):12644. doi: 
      10.3390/ijerph182312644.

PMID- 38141101
OWN - NLM
STAT- MEDLINE
DCOM- 20231225
LR  - 20240302
IS  - 1573-3890 (Electronic)
IS  - 1573-3882 (Print)
IS  - 1573-3882 (Linking)
VI  - 20
IP  - 1
DP  - 2023 Dec 23
TI  - A lipidomic and metabolomic signature of a very low-carbohydrate high-fat diet 
      and high-intensity interval training: an additional analysis of a randomized 
      controlled clinical trial.
PG  - 10
LID - 10.1007/s11306-023-02071-1 [doi]
LID - 10
AB  - INTRODUCTION: Regular physical activity and dietary variety are modifiable and 
      influential factors of health outcomes. However, the cumulative effects of these 
      behaviors are not well understood. Metabolomics may have a promising research 
      potential to extend our knowledge and use it in the attempts to find a long-term 
      and sustainable personalized approach in exercise and diet recommendations. 
      OBJECTIVE: The main aim was to investigate the effect of the 12 week very low 
      carbohydrate high fat (VLCHF) diet and high-intensity interval training (HIIT) on 
      lipidomic and metabolomic profiles in individuals with overweight and obesity. 
      METHODS: The participants (N = 91) were randomly allocated to HIIT (N = 22), 
      VLCHF (N = 25), VLCHF + HIIT (N = 25) or control (N = 19) groups for 12 weeks. 
      Fasting plasma samples were collected before the intervention and after 4, 8 and 
      12 weeks. The samples were then subjected to untargeted lipidomic and metabolomic 
      analyses using reversed phase ultra-high-performance liquid chromatography 
      coupled to high-resolution mass spectrometry. RESULTS: The VLCHF diet affected 
      plasma lipids considerably while the effect of HIIT was unremarkable. Already 
      after 4 weeks of intervention substantial changes of plasma lipids were found in 
      both VLCHF diet groups. The changes persisted throughout the entire 12 weeks of 
      the VLCHF diet. Specifically, acyl carnitines, plasmalogens, fatty acyl esters of 
      hydroxy fatty acid, sphingomyelin, ceramides, cholesterol esters, fatty acids and 
      4-hydroxybutyric were identified as lipid families that increased in the VLCHF 
      diet groups whereas lipid families of triglycerides and glycerophospholipids 
      decreased. Additionally, metabolomic analysis showed a decrease of theobromine. 
      CONCLUSIONS: This study deciphers the specific responses to a VLCHF diet, HIIT 
      and their combination by analysing untargeted lipidomic and metabolomic profile. 
      VLCHF diet caused divergent changes of plasma lipids and other metabolites when 
      compared to the exercise and control group which may contribute to a better 
      understanding of metabolic changes and the appraisal of VLCHF diet benefits and 
      harms. CLINICAL TRIAL REGISTRY NUMBER: NCT03934476, registered 1st May 2019 
      https://clinicaltrials.gov/ct2/show/NCT03934476?term=NCT03934476&draw=2&rank=1 .
CI  - © 2023. The Author(s).
FAU - Cipryan, Lukas
AU  - Cipryan L
AUID- ORCID: 0000-0002-2403-8797
AD  - Department of Human Movement Studies and Human Motion Diagnostic Centre, The 
      University of Ostrava, Ostrava, Czech Republic.
FAU - Kosek, Vit
AU  - Kosek V
AUID- ORCID: 0000-0003-2087-9596
AD  - Department of Food Analysis and Nutrition, Faculty of Food and Biochemical 
      Technology, University of Chemistry and Technology, 16628, Prague, Czech 
      Republic. Vit.Kosek@vscht.cz.
FAU - García, Carlos J
AU  - García CJ
AUID- ORCID: 0000-0002-5813-092X
AD  - Department of Food Analysis and Nutrition, Faculty of Food and Biochemical 
      Technology, University of Chemistry and Technology, 16628, Prague, Czech 
      Republic.
FAU - Dostal, Tomas
AU  - Dostal T
AUID- ORCID: 0000-0002-8693-4247
AD  - Department of Human Movement Studies and Human Motion Diagnostic Centre, The 
      University of Ostrava, Ostrava, Czech Republic.
FAU - Bechynska, Kamila
AU  - Bechynska K
AUID- ORCID: 0000-0002-7962-4857
AD  - Department of Food Analysis and Nutrition, Faculty of Food and Biochemical 
      Technology, University of Chemistry and Technology, 16628, Prague, Czech 
      Republic.
FAU - Hajslova, Jana
AU  - Hajslova J
AUID- ORCID: 0000-0001-7443-4280
AD  - Department of Food Analysis and Nutrition, Faculty of Food and Biochemical 
      Technology, University of Chemistry and Technology, 16628, Prague, Czech 
      Republic.
FAU - Hofmann, Peter
AU  - Hofmann P
AUID- ORCID: 0000-0003-4836-1238
AD  - Institute of Human Movement Science, Sport and Health, Exercise Physiology, 
      Training and Training Therapy Research Group, University of Graz, Graz, Austria.
LA  - eng
SI  - ClinicalTrials.gov/NCT03934476
GR  - 18-08358S/Grantová Agentura České Republiky/
GR  - 18-08358S/Grantová Agentura České Republiky/
GR  - CZ.02.1.01/0.0/0.0/16_019/0000798/Ministerstvo Školství, Mládeže a Tělovýchovy/
GR  - CZ.02.1.01/0.0/0.0/16_019/0000798/Ministerstvo Školství, Mládeže a Tělovýchovy/
PT  - Journal Article
PT  - Randomized Controlled Trial
DEP - 20231223
PL  - United States
TA  - Metabolomics
JT  - Metabolomics : Official journal of the Metabolomic Society
JID - 101274889
RN  - 0 (Triglycerides)
RN  - 0 (Carbohydrates)
SB  - IM
MH  - Humans
MH  - *Lipidomics
MH  - Diet, High-Fat
MH  - *High-Intensity Interval Training
MH  - Metabolomics
MH  - Triglycerides
MH  - Carbohydrates
PMC - PMC10748768
OTO - NOTNLM
OT  - Carbohydrates
OT  - Diet
OT  - Exercise
OT  - Lipidomics
OT  - Lipids
OT  - Metabolomics
COIS- The authors have no competing interests to declare that are relevant to the 
      content of this article. The authors declare they have no other financial 
      interests
EDAT- 2023/12/23 12:46
MHDA- 2023/12/25 06:42
PMCR- 2023/12/23
CRDT- 2023/12/23 11:14
PHST- 2023/07/26 00:00 [received]
PHST- 2023/11/28 00:00 [accepted]
PHST- 2023/12/25 06:42 [medline]
PHST- 2023/12/23 12:46 [pubmed]
PHST- 2023/12/23 11:14 [entrez]
PHST- 2023/12/23 00:00 [pmc-release]
AID - 10.1007/s11306-023-02071-1 [pii]
AID - 2071 [pii]
AID - 10.1007/s11306-023-02071-1 [doi]
PST - epublish
SO  - Metabolomics. 2023 Dec 23;20(1):10. doi: 10.1007/s11306-023-02071-1.

PMID- 35858638
OWN - NLM
STAT- MEDLINE
DCOM- 20221219
LR  - 20221221
IS  - 1439-3964 (Electronic)
IS  - 0172-4622 (Linking)
VI  - 43
IP  - 14
DP  - 2022 Dec
TI  - Six Sessions of Low-volume High-intensity Interval Exercise Improves Resting Fat 
      Oxidation.
PG  - 1206-1213
LID - 10.1055/a-1905-7985 [doi]
AB  - It remains unclear whether a practical model of low-volume high-intensity 
      interval exercise improves resting fat oxidation (FatOx) that is associated with 
      metabolic health. We aimed to determine the effects of a short-term practical 
      model of high-intensity interval training (HIIT) on resting FatOx in young, 
      healthy males. Thirty healthy males were randomly assigned to either single 
      (HIIT(single); n=13) or double HIIT (HIIT(double); n=17) group. The HIIT(single) 
      group trained once a day, 3 days/week for 2 weeks, whilst the HIIT(double) group 
      performed 6 sessions of high-intensity exercise over 5 days by exercising twice a 
      day every second day. Both groups completed 6 high-intensity exercise sessions 
      consisting of 10×60 s of cycling at peak power output, interspersed by 75 s 
      cycling at 60 W. With 1% false discovery rate (FDR) significance threshold, 
      resting respiratory exchange ratio similarly decreased in HIIT(single) 
      (pre=0.83±0.03 vs post=0.80±0.03) and HIIT(double) group (pre=0.82±0.04 vs 
      post=0.80±0.02) [(p=0.001; partial eta squared (η)=0.310, FDR-adjusted p 
      value=0.005)]. Resting FatOx increased similarly in HIIT(single) 
      (pre=1.07±0.39 mg·kg(-1) fat free mass (FFM)·min(-1) vs post=1.44±0.36 mg·kg(-1) 
      FFM·min(-1)) and HIIT(double) group (pre=1.35±0.45 mg·kg(-1) FFM·min(-1) vs 
      post=1.52±0.29 mg·kg(-1) FFM·min(-1)) [(p<0.001; η=0.411, FDR-adjusted p 
      value=0.005)]. Our results demonstrate that only six sessions of a practical 
      model of low-volume high-intensity exercise improves resting FatOx in young, 
      healthy males.
CI  - Thieme. All rights reserved.
FAU - Atakan, Muhammed Mustafa
AU  - Atakan MM
AUID- ORCID: 0000-0003-3196-6345
AD  - Division of Exercise Nutrition and Metabolism, Faculty of Sport Sciences, 
      Hacettepe Universitesi, Ankara, Turkey.
FAU - Koşar, Şükran Nazan
AU  - Koşar ŞN
AD  - Division of Exercise Nutrition and Metabolism, Faculty of Sport Sciences, 
      Hacettepe Universitesi, Ankara, Turkey.
FAU - Turnagöl, Hüseyin Hüsrev
AU  - Turnagöl HH
AD  - Division of Exercise Nutrition and Metabolism, Faculty of Sport Sciences, 
      Hacettepe Universitesi, Ankara, Turkey.
LA  - eng
PT  - Journal Article
PT  - Randomized Controlled Trial
DEP - 20220720
PL  - Germany
TA  - Int J Sports Med
JT  - International journal of sports medicine
JID - 8008349
SB  - IM
MH  - Male
MH  - Humans
MH  - *Oxygen Consumption
MH  - *High-Intensity Interval Training/methods
MH  - Exercise
MH  - Adipose Tissue
MH  - Oxidation-Reduction
COIS- The authors declare that they have no conflict of interest.
EDAT- 2022/07/21 06:00
MHDA- 2022/12/20 06:00
CRDT- 2022/07/20 19:02
PHST- 2022/07/21 06:00 [pubmed]
PHST- 2022/12/20 06:00 [medline]
PHST- 2022/07/20 19:02 [entrez]
AID - 10.1055/a-1905-7985 [doi]
PST - ppublish
SO  - Int J Sports Med. 2022 Dec;43(14):1206-1213. doi: 10.1055/a-1905-7985. Epub 2022 
      Jul 20.

PMID- 38344230
OWN - NLM
STAT- MEDLINE
DCOM- 20240807
LR  - 20240807
IS  - 2296-2565 (Electronic)
IS  - 2296-2565 (Linking)
VI  - 12
DP  - 2024
TI  - Effect of high-intensity interval training on cardiorespiratory in children and 
      adolescents with overweight or obesity: a meta-analysis of randomized controlled 
      trials.
PG  - 1269508
LID - 10.3389/fpubh.2024.1269508 [doi]
LID - 1269508
AB  - OBJECTIVE: This meta-analysis aimed to examine the effect of high-intensity 
      interval training on cardiorespiratory fitness in children and adolescents with 
      overweight or obesity, and to explore the optimal dose of high-intensity interval 
      training to improve cardiorespiratory fitness in children and adolescents with 
      overweight or obesity. METHODS: Randomized controlled trials on the effects of 
      HIIT on cardiorespiratory fitness in children and adolescents with overweight or 
      obesity were retrieved from six electronic databases, including PubMed, Web of 
      Science, Cochrane Library, CNKI, Wanfang, and VIP. The quality assessment of the 
      included studies was conducted following the revised quality evaluation method 
      based on the PRISMA principles. Keywords for literature search mainly include 
      high-intensity interval, cardiorespiratory fitness, overweight, obese, children, 
      and adolescent, etc. RESULTS: (1) A total of 18 studies, comprising 581 
      participants (288 in the intervention group and 293 in the control group), were 
      included and all of them were of moderate to high quality. (2) HIIT had a 
      positive effect on the cardiorespiratory fitness levels of in children and 
      adolescents with overweight or obesity (SMD = 0.91; 95% CI: 0.66, 1.15; 
      p < 0.00001). (3) The improvement in cardiorespiratory fitness was more 
      significant when the HIIT intervention lasted for more than 10 weeks (SMD = 1.04; 
      95% CI: 0.74, 1.34; p < 0.00001), was conducted 3 times per week, with 2 to 8 
      sets per session (SMD = 1.13; 95% CI: 0.71, 1.55; p < 0.00001), and maintained a 
      ratio of approximately 1:1 between exercise and rest intervals (SMD = 1.11; 95% 
      CI: 0.73, 1.50; p < 0.00001). CONCLUSION AND RECOMMENDATIONS: (1) Long-term HIIT 
      can improve cardiorespiratory fitness in children and adolescents with overweight 
      or obesity. (2) To achieve significant improvements in cardiorespiratory fitness 
      in a short period, children and adolescents with overweight or obesity can engage 
      in HIIT programs lasting for more than 10 weeks, conducted 3 times per week, with 
      2 to 8 sets per session, and a ratio of approximately 1:1 between exercise and 
      rest intervals. SYSTEMATIC REVIEW REGISTRATION: Identifier: INPLASY202350033.
CI  - Copyright © 2024 Deng and Wang.
FAU - Deng, Yiran
AU  - Deng Y
AD  - School of Physical Education, Shandong University, Jinan City, China.
FAU - Wang, Xianliang
AU  - Wang X
AD  - School of Physical Education, Shandong University, Jinan City, China.
LA  - eng
PT  - Journal Article
PT  - Meta-Analysis
PT  - Systematic Review
DEP - 20240126
PL  - Switzerland
TA  - Front Public Health
JT  - Frontiers in public health
JID - 101616579
MH  - Humans
MH  - Adolescent
MH  - Child
MH  - *High-Intensity Interval Training
MH  - *Randomized Controlled Trials as Topic
MH  - *Cardiorespiratory Fitness/physiology
MH  - *Pediatric Obesity/therapy
MH  - *Overweight/therapy
MH  - Male
MH  - Female
PMC - PMC10853929
OTO - NOTNLM
OT  - cardiorespiratory fitness
OT  - children and adolescents
OT  - dose–response relationship
OT  - high-intensity interval training
OT  - obesity
COIS- The authors declare that the research was conducted in the absence of any 
      commercial or financial relationships that could be construed as a potential 
      conflict of interest.
EDAT- 2024/02/12 15:42
MHDA- 2024/02/12 15:43
PMCR- 2024/01/26
CRDT- 2024/02/12 04:18
PHST- 2023/07/30 00:00 [received]
PHST- 2024/01/12 00:00 [accepted]
PHST- 2024/02/12 15:43 [medline]
PHST- 2024/02/12 15:42 [pubmed]
PHST- 2024/02/12 04:18 [entrez]
PHST- 2024/01/26 00:00 [pmc-release]
AID - 10.3389/fpubh.2024.1269508 [doi]
PST - epublish
SO  - Front Public Health. 2024 Jan 26;12:1269508. doi: 10.3389/fpubh.2024.1269508. 
      eCollection 2024.

PMID- 37146639
OWN - NLM
STAT- MEDLINE
DCOM- 20230710
LR  - 20230718
IS  - 1439-3964 (Electronic)
IS  - 0172-4622 (Linking)
VI  - 44
IP  - 8
DP  - 2023 Jul
TI  - Effects of Exercise Intensity on Cardiometabolic Parameters of Ovariectomized 
      Obese Mice.
PG  - 584-591
LID - 10.1055/a-2044-8691 [doi]
AB  - The aim of this study was to compare the effects of continuous-moderate vs. 
      high-intensity interval aerobic training on cardiovascular and metabolic 
      parameters in ovariectomized high-fat-fed mice. C57BL/6 female ovariectomized 
      were divided into four groups (n=8): low-fat-fed sedentary (SLF); high-fat-fed 
      sedentary (SHF); high-fat-fed moderate-intensity continuous trained (MICT-HF); 
      and high-fat-fed high-intensity interval aerobic trained (HIIT-HF). The high-fat 
      diet lasted 10 weeks. Ovariectomy was performed in the fourth week. The exercise 
      training was carried out in the last four weeks of protocol. Fasting glycemia, 
      oral glucose tolerance, arterial pressure, baroreflex sensitivity, and 
      cardiovascular autonomic modulation were evaluated. Moderate-intensity continuous 
      training prevented the increase in arterial pressure and promoted a reduction in 
      HR at rest, associated with an improvement in the sympathovagal balance in 
      MICT-HF vs. SHF. The high-intensity interval training reduced blood glucose and 
      glucose intolerance in HIIT-HF vs. SHF and MICT-HF. In addition, it improved 
      sympathovagal balance in HIIT-HF vs. SHF. Moderate-intensity continuous training 
      was more effective in promoting cardiovascular benefits, while high-intensity 
      interval training was more effective in promoting metabolic benefits.
CI  - Thieme. All rights reserved.
FAU - Dos-Santos, Adriano
AU  - Dos-Santos A
AD  - Human Movement Laboratory, Sao Judas Tadeu University, Sao Paulo, Brazil.
FAU - do Nascimento Carvalho, Bruno
AU  - do Nascimento Carvalho B
AUID- ORCID: 0000-0002-0283-7432
AD  - Heart Institute, department of hypertension, University of Sao Paulo, Faculty of 
      Medicine, Sao Paulo, Brazil.
FAU - Da Costa-Santos, Nicolas
AU  - Da Costa-Santos N
AD  - Human Movement Laboratory, Sao Judas Tadeu University, Sao Paulo, Brazil.
FAU - Mello-Silva, Fernanda Queiroz de
AU  - Mello-Silva FQ
AUID- ORCID: 0000-0002-3716-854X
AD  - Human Movement Laboratory, Sao Judas Tadeu University, Sao Paulo, Brazil.
FAU - Pereira, Abel de Assis
AU  - Pereira AA
AD  - Human Movement Laboratory, Sao Judas Tadeu University, Sao Paulo, Brazil.
FAU - Jesus, Ney Roberto de
AU  - Jesus NR
AD  - Human Movement Laboratory, Sao Judas Tadeu University, Sao Paulo, Brazil.
FAU - De Angelis, Kátia
AU  - De Angelis K
AUID- ORCID: 0000-0002-3640-9049
AD  - Department of Medicine, Federal University of Sao Paulo, Brazil.
FAU - Irigoyen, Maria Claudia
AU  - Irigoyen MC
AD  - Heart Institute, department of hypertension, University of Sao Paulo, Faculty of 
      Medicine, Sao Paulo, Brazil.
FAU - Bernardes, Nathalia
AU  - Bernardes N
AD  - Human Movement Laboratory, Sao Judas Tadeu University, Sao Paulo, Brazil.
FAU - Caperuto, Erico Chagas
AU  - Caperuto EC
AD  - Human Movement Laboratory, Sao Judas Tadeu University, Sao Paulo, Brazil.
FAU - Scapini, Katia Bilhar
AU  - Scapini KB
AD  - Human Movement Laboratory, Sao Judas Tadeu University, Sao Paulo, Brazil.
FAU - Sanches, Iris Callado
AU  - Sanches IC
AD  - Human Movement Laboratory, Sao Judas Tadeu University, Sao Paulo, Brazil.
LA  - eng
PT  - Journal Article
DEP - 20230505
PL  - Germany
TA  - Int J Sports Med
JT  - International journal of sports medicine
JID - 8008349
RN  - 0 (Blood Glucose)
SB  - IM
MH  - Mice
MH  - Animals
MH  - Female
MH  - Mice, Obese
MH  - Mice, Inbred C57BL
MH  - Blood Glucose/metabolism
MH  - Heart
MH  - *Cardiovascular Diseases
MH  - *High-Intensity Interval Training/methods
COIS- The authors declare that they have no conflict of interest.
EDAT- 2023/05/06 09:42
MHDA- 2023/07/10 06:42
CRDT- 2023/05/05 19:13
PHST- 2023/07/10 06:42 [medline]
PHST- 2023/05/06 09:42 [pubmed]
PHST- 2023/05/05 19:13 [entrez]
AID - 10.1055/a-2044-8691 [doi]
PST - ppublish
SO  - Int J Sports Med. 2023 Jul;44(8):584-591. doi: 10.1055/a-2044-8691. Epub 2023 May 
      5.

PMID- 31125712
OWN - NLM
STAT- MEDLINE
DCOM- 20200720
LR  - 20200720
IS  - 1090-2139 (Electronic)
IS  - 0889-1591 (Linking)
VI  - 80
DP  - 2019 Aug
TI  - High-intensity interval training reduces monocyte activation in obese adults.
PG  - 818-824
LID - S0889-1591(19)30231-4 [pii]
LID - 10.1016/j.bbi.2019.05.030 [doi]
AB  - Alterations in the distribution and activation of monocyte subsets are frequently 
      observed in individuals with obesity and their participation in the pathological 
      complications of obesity is proposed. High-intensity interval training (HIIT) can 
      be a time-efficient alternative to counteract the inflammatory outcomes of 
      obesity, but so far, its effects on monocytes in obesity has not been fully 
      explored. In this study, we investigated whether 8 weeks of HIIT can modify the 
      distribution and activation of the three monocyte subsets (classical, 
      intermediate and non-classical monocytes) in individuals with obesity. Our data 
      show that individuals with obesity have a higher percentage of non-classical 
      monocytes compared to control, lean individuals, and consequently an imbalance 
      among the CD16(+) monocyte subsets. Also, the expression of HLA-DR by 
      intermediate monocytes is higher in insulin-resistant obese individuals, which 
      indicates monocyte activation in obesity. After 8 weeks of HIIT, the percentage 
      of non-classical monocytes was reduced in individuals with obesity, restoring the 
      balance among the CD16(+) monocytes. Also, the expression of HLA-DR by 
      intermediate monocytes in insulin-resistant obese subjects was lower after HIIT. 
      Both findings indicate that monocyte activation in individuals with obesity was 
      reduced by HIIT. These modifications were observed in the absence of changes in 
      weight and body composition, although they were accompanied by the improvement in 
      the metabolic status (reduced insulin levels). Our findings indicate that HIIT 
      can be considered a time-efficient strategy to manage obesity-related monocyte
[truncated: 6,252,536 more chars]
